# Supplementary material for: GeneFriends: An online co-expression analysis tool to identify novel gene targets for aging and complex diseases
Source: BMC Genomics. 2012 Oct 6;13:535. doi: 10.1186/1471-2164-13-535 (PMC3495651; doi:10.1186/1471-2164-13-535)
Supplement: Additional file 1 — DAVID enrichment scores of 10 selected genes known to be related to cell cycle, immune response and fatty acid metabolism. [file 1471-2164-13-535-S1.xls]

## Sheet: PPARA
Annotation Cluster 1	Enrichment Score: 20.882532854548646
Category	Term	Count	%	PValue	Genes	List Total	Pop Hits	Pop Total	Fold Enrichment	Bonferroni	Benjamini	FDR
GOTERM_BP_FAT	GO:0006631~fatty acid metabolic process	56	5.6338	7.05768e-27	1418654_AT, 1422526_AT, 1419499_AT, 1418988_AT, 1424853_S_AT, 1448499_A_AT, 1460194_AT, 1448491_AT, 1417962_S_AT, 1417403_AT, 1424451_AT, 1422651_AT, 1422925_S_AT, 1425788_A_AT, 1434329_S_AT, 1455972_X_AT, 1416727_A_AT, 1419039_AT, 1449112_AT, 1448382_AT, 1429463_AT, 1419560_AT, 1417950_A_AT, 1425559_A_AT, 1416946_A_AT, 1422076_AT, 1449964_A_AT, 1416772_AT, 1420673_A_AT, 1460216_AT, 1428145_AT, 1…	727	184	13588	5.68842	1.71502e-23	8.57508e-24	1.24103e-23
SP_PIR_KEYWORDS	lipid metabolism	41	4.12475	5.82673e-20	1422526_AT, 1418780_AT, 1417369_AT, 1427345_A_AT, 1448491_AT, 1455099_AT, 1418239_AT, 1416316_AT, 1424451_AT, 1418940_AT, 1428663_AT, 1448987_AT, 1422677_AT, 1416408_AT, 1425788_A_AT, 1419232_A_AT, 1434329_S_AT, 1417043_AT, 1418668_AT, 1455972_X_AT, 1449038_AT, 1452341_AT, 1419905_S_AT, 1452173_AT, 1448382_AT, 1449112_AT, 1419560_AT, 1424184_AT, 1426522_AT, 1416946_A_AT, 1425559_A_AT, 1428143_A_A…	927	136	17854	5.80632	3.00077e-17	4.28681e-18	8.4256e-17
SP_PIR_KEYWORDS	fatty acid metabolism	27	2.7163	5.47412e-18	1416838_AT, 1422526_AT, 1417369_AT, 1448491_AT, 1416316_AT, 1424451_AT, 1448987_AT, 1416408_AT, 1425788_A_AT, 1434329_S_AT, 1455972_X_AT, 1418668_AT, 1452341_AT, 1419905_S_AT, 1452173_AT, 1449112_AT, 1448382_AT, 1424184_AT, 1426522_AT, 1425559_A_AT, 1416946_A_AT, 1418321_AT, 1420673_A_AT, 1416772_AT, 1415984_AT, 1460216_AT, 1428145_AT, 1428082_AT	927	61	17854	8.52491	2.81917e-15	3.13241e-16	7.91572e-15
Annotation Cluster 2	Enrichment Score: 19.163753137394075
Category	Term	Count	%	PValue	Genes	List Total	Pop Hits	Pop Total	Fold Enrichment	Bonferroni	Benjamini	FDR
SP_PIR_KEYWORDS	Secreted	187	18.8129	7.28646e-34	1448506_AT, 1419298_AT, 1448377_AT, 1416625_AT, 1419662_AT, 1422144_AT, 1423954_AT, 1449254_AT, 1418239_AT, 1422815_AT, 1417962_S_AT, 1419088_AT, 1448881_AT, 1449465_AT, 1450060_AT, 1420484_A_AT, 1441326_AT, 1421217_A_AT, 1419232_A_AT, 1421088_AT, 1417498_AT, 1438617_AT, 1425091_AT, 1417745_AT, 1423062_AT, 1424758_S_AT, 1418069_AT, 1415871_AT, 1419560_AT, 1418021_AT, 1426547_AT, 1417950_A_AT, 144…	927	1420	17854	2.53635	3.75253e-31	1.87626e-31	1.05364e-30
GOTERM_CC_FAT	GO:0005576~extracellular region	206	20.7243	2.10202e-27	1448506_AT, 1419298_AT, 1416625_AT, 1448377_AT, 1424279_AT, 1417962_S_AT, 1419088_AT, 1448881_AT, 1420484_A_AT, 1441326_AT, 1425091_AT, 1417043_AT, 1416913_AT, 1420723_AT, 1420496_AT, 1418069_AT, 1417950_A_AT, 1417246_AT, 1417633_AT, 1427747_A_AT, 1418918_AT, 1420465_S_AT, 1424599_AT, 1416025_AT, 1424722_AT, 1418050_AT, 1451054_AT, 1427440_A_AT, 1418547_AT, 1418267_AT, 1425196_A_AT, 1424131_AT, 1…	731	1680	12504	2.09744	6.36913e-25	3.18457e-25	2.8132e-24
SP_PIR_KEYWORDS	signal	277	27.8672	5.28388e-25	1448506_AT, 1419298_AT, 1448377_AT, 1416625_AT, 1433891_AT, 1425582_A_AT, 1422645_AT, 1417962_S_AT, 1419088_AT, 1421374_A_AT, 1448881_AT, 1452145_AT, 1420484_A_AT, 1441326_AT, 1423140_AT, 1425091_AT, 1424242_AT, 1416913_AT, 1417043_AT, 1420723_AT, 1418069_AT, 1424650_AT, 1417950_A_AT, 1417246_AT, 1417633_AT, 1427747_A_AT, 1418918_AT, 1417009_AT, 1420465_S_AT, 1424599_AT, 1416025_AT, 1451054_AT, 1…	927	2970	17854	1.7963	2.7212e-22	5.4424e-23	7.64063e-22
GOTERM_CC_FAT	GO:0005615~extracellular space	94	9.45674	9.14002e-24	1448506_AT, 1419677_AT, 1419298_AT, 1417909_AT, 1416625_AT, 1448995_AT, 1420909_AT, 1422826_AT, 1424279_AT, 1449106_AT, 1418278_AT, 1423954_AT, 1418405_AT, 1419095_A_AT, 1449254_AT, 1418239_AT, 1418219_AT, 1418486_AT, 1422651_AT, 1449465_AT, 1419407_AT, 1420484_A_AT, 1423635_AT, 1441326_AT, 1422397_A_AT, 1419232_A_AT, 1418190_AT, 1421088_AT, 1417574_AT, 1417987_AT, 1417043_AT, 1416913_AT, 1417745…	731	511	12504	3.14658	2.76943e-21	6.92356e-22	1.22324e-20
GOTERM_CC_FAT	GO:0044421~extracellular region part	114	11.4688	1.25685e-20	1448506_AT, 1419298_AT, 1416625_AT, 1424279_AT, 1419662_AT, 1423954_AT, 1449254_AT, 1418239_AT, 1419088_AT, 1449465_AT, 1420484_A_AT, 1441326_AT, 1419232_A_AT, 1421088_AT, 1417043_AT, 1416913_AT, 1417745_AT, 1420723_AT, 1423062_AT, 1420496_AT, 1418069_AT, 1415871_AT, 1418021_AT, 1419560_AT, 1426547_AT, 1417950_A_AT, 1417246_AT, 1417633_AT, 1425260_AT, 1417130_S_AT, 1438936_S_AT, 1417936_AT, 14189…	731	774	12504	2.51939	3.80825e-18	5.44036e-19	1.68208e-17
UP_SEQ_FEATURE	signal peptide	275	27.666	3.72622e-20	1448506_AT, 1419298_AT, 1448377_AT, 1416625_AT, 1433891_AT, 1425582_A_AT, 1422645_AT, 1417962_S_AT, 1419088_AT, 1421374_A_AT, 1448881_AT, 1452145_AT, 1420484_A_AT, 1441326_AT, 1423140_AT, 1425091_AT, 1424242_AT, 1416913_AT, 1417043_AT, 1420723_AT, 1418069_AT, 1424650_AT, 1417950_A_AT, 1417246_AT, 1417633_AT, 1427747_A_AT, 1418918_AT, 1417009_AT, 1420465_S_AT, 1424599_AT, 1416025_AT, 1451054_AT, 1…	893	2963	16021	1.6651	8.3132e-17	4.1566e-17	6.48832e-17
SP_PIR_KEYWORDS	glycoprotein	282	28.3702	2.79604e-14	1448506_AT, 1419298_AT, 1421225_A_AT, 1416625_AT, 1416203_AT, 1433891_AT, 1449067_AT, 1425582_A_AT, 1422645_AT, 1417962_S_AT, 1448881_AT, 1449396_AT, 1452145_AT, 1420484_A_AT, 1441326_AT, 1423140_AT, 1422780_AT, 1416913_AT, 1417043_AT, 1420723_AT, 1449038_AT, 1450947_AT, 1448813_AT, 1417246_AT, 1417633_AT, 1427747_A_AT, 1427371_AT, 1433579_AT, 1417009_AT, 1435751_AT, 1416025_AT, 1451054_AT, 14180…	927	3600	17854	1.5087	1.44085e-11	8.47544e-13	4.04565e-11
SP_PIR_KEYWORDS	disulfide bond	211	21.2274	4.87426e-14	1419298_AT, 1416625_AT, 1448377_AT, 1422645_AT, 1417962_S_AT, 1419088_AT, 1448881_AT, 1449396_AT, 1420484_A_AT, 1416292_AT, 1441326_AT, 1417043_AT, 1416913_AT, 1424650_AT, 1452770_AT, 1417950_A_AT, 1448813_AT, 1417246_AT, 1417633_AT, 1427747_A_AT, 1417009_AT, 1418918_AT, 1420465_S_AT, 1448615_AT, 1424599_AT, 1416025_AT, 1451054_AT, 1427440_A_AT, 1424932_AT, 1418547_AT, 1418267_AT, 1419674_A_AT, 1…	927	2469	17854	1.64595	2.51005e-11	1.39444e-12	7.0477e-11
UP_SEQ_FEATURE	disulfide bond	205	20.6237	3.87287e-11	1419298_AT, 1416625_AT, 1448377_AT, 1422645_AT, 1417962_S_AT, 1419088_AT, 1448881_AT, 1449396_AT, 1420484_A_AT, 1416292_AT, 1441326_AT, 1417043_AT, 1416913_AT, 1424650_AT, 1452770_AT, 1448813_AT, 1417246_AT, 1417633_AT, 1427747_A_AT, 1417009_AT, 1418918_AT, 1420465_S_AT, 1448615_AT, 1424599_AT, 1416025_AT, 1451054_AT, 1427440_A_AT, 1424932_AT, 1418547_AT, 1418267_AT, 1419674_A_AT, 1416051_AT, 141…	893	2379	16021	1.54596	8.64039e-08	1.44007e-08	6.74369e-08
UP_SEQ_FEATURE	glycosylation site:N-linked (GlcNAc...)	262	26.3581	1.26002e-08	1448506_AT, 1419298_AT, 1421225_A_AT, 1416625_AT, 1416203_AT, 1433891_AT, 1449067_AT, 1425582_A_AT, 1422645_AT, 1417962_S_AT, 1448881_AT, 1449396_AT, 1452145_AT, 1420484_A_AT, 1441326_AT, 1423140_AT, 1422780_AT, 1417043_AT, 1416913_AT, 1420723_AT, 1449038_AT, 1450947_AT, 1448813_AT, 1417246_AT, 1417633_AT, 1427747_A_AT, 1427371_AT, 1433579_AT, 1417009_AT, 1435751_AT, 1416025_AT, 1451054_AT, 14180…	893	3444	16021	1.36482	2.81106e-05	2.81109e-06	2.19402e-05
Annotation Cluster 3	Enrichment Score: 17.939300491838257
Category	Term	Count	%	PValue	Genes	List Total	Pop Hits	Pop Total	Fold Enrichment	Bonferroni	Benjamini	FDR
GOTERM_CC_FAT	GO:0005739~mitochondrion	197	19.8189	9.57599e-38	1445242_AT, 1448104_AT, 1417590_AT, 1417273_AT, 1416049_AT, 1460194_AT, 1415897_A_AT, 1455540_AT, 1434542_AT, 1416292_AT, 1418862_AT, 1425788_A_AT, 1451260_AT, 1424242_AT, 1416225_AT, 1428326_S_AT, 1438391_X_AT, 1418172_AT, 1421014_A_AT, 1452076_AT, 1433545_S_AT, 1418519_AT, 1423858_A_AT, 1425559_A_AT, 1428235_AT, 1416772_AT, 1460216_AT, 1428145_AT, 1417203_AT, 1417559_AT, 1417369_AT, 1427153_AT,…	731	1322	12504	2.54898	2.90152e-35	2.90152e-35	1.28158e-34
SP_PIR_KEYWORDS	mitochondrion	128	12.8773	2.36471e-31	1445242_AT, 1438477_A_AT, 1434354_AT, 1422526_AT, 1448104_AT, 1417590_AT, 1419499_AT, 1417273_AT, 1416049_AT, 1415897_A_AT, 1416849_AT, 1455540_AT, 1417403_AT, 1432164_A_AT, 1422470_AT, 1453651_A_AT, 1416292_AT, 1418862_AT, 1425788_A_AT, 1451260_AT, 1424364_A_AT, 1422226_AT, 1438391_X_AT, 1416479_A_AT, 1416617_AT, 1421014_A_AT, 1418519_AT, 1423858_A_AT, 1428235_AT, 1425559_A_AT, 1419367_AT, 14167…	927	790	17854	3.1206	1.21782e-28	4.05941e-29	3.41943e-28
SP_PIR_KEYWORDS	transit peptide	92	9.25553	1.50007e-29	1416838_AT, 1438477_A_AT, 1423780_AT, 1448104_AT, 1417590_AT, 1424171_A_AT, 1419499_AT, 1417273_AT, 1417320_AT, 1416049_AT, 1460194_AT, 1421557_X_AT, 1448491_AT, 1420641_A_AT, 1426959_AT, 1455540_AT, 1416940_AT, 1424451_AT, 1416766_AT, 1432164_A_AT, 1418833_AT, 1416292_AT, 1418503_AT, 1418279_A_AT, 1418862_AT, 1425788_A_AT, 1417823_AT, 1451260_AT, 1422226_AT, 1416647_AT, 1431241_AT, 1455972_X_AT,…	927	457	17854	3.87728	7.72537e-27	1.93134e-27	2.16914e-26
GOTERM_CC_FAT	GO:0044429~mitochondrial part	99	9.95976	5.76451e-26	1445242_AT, 1434354_AT, 1422526_AT, 1417590_AT, 1419499_AT, 1417273_AT, 1415897_A_AT, 1416849_AT, 1453651_A_AT, 1422470_AT, 1451260_AT, 1422226_AT, 1424364_A_AT, 1438391_X_AT, 1416617_AT, 1419622_AT, 1423858_A_AT, 1428235_AT, 1425559_A_AT, 1416772_AT, 1460216_AT, 1449481_AT, 1428145_AT, 1417203_AT, 1417559_AT, 1427153_AT, 1424639_A_AT, 1418998_AT, 1451675_A_AT, 1448465_AT, 1418358_AT, 1424783_A_A…	731	524	12504	3.23173	1.74665e-23	5.82216e-24	7.71482e-23
UP_SEQ_FEATURE	transit peptide:Mitochondrion	88	8.85312	2.45978e-25	1416838_AT, 1438477_A_AT, 1423780_AT, 1448104_AT, 1417590_AT, 1424171_A_AT, 1419499_AT, 1417273_AT, 1417320_AT, 1416049_AT, 1421557_X_AT, 1448491_AT, 1420641_A_AT, 1426959_AT, 1455540_AT, 1416940_AT, 1416766_AT, 1432164_A_AT, 1418833_AT, 1416292_AT, 1418503_AT, 1418279_A_AT, 1418862_AT, 1425788_A_AT, 1417823_AT, 1451260_AT, 1422226_AT, 1416647_AT, 1431241_AT, 1455972_X_AT, 1452311_AT, 1416617_AT,…	893	449	16021	3.51621	5.48777e-22	5.48777e-22	4.28312e-22
GOTERM_CC_FAT	GO:0005759~mitochondrial matrix	43	4.32596	8.6727e-17	1416838_AT, 1424171_A_AT, 1427153_AT, 1417273_AT, 1424639_A_AT, 1417320_AT, 1424126_AT, 1423717_AT, 1451675_A_AT, 1426959_AT, 1416940_AT, 1448987_AT, 1418833_AT, 1421829_AT, 1449118_AT, 1451260_AT, 1452048_AT, 1422226_AT, 1416647_AT, 1418668_AT, 1455972_X_AT, 1416383_A_AT, 1448609_AT, 1416617_AT, 1452823_AT, 1448825_AT, 1452341_AT, 1428181_AT, 1448717_AT, 1452173_AT, 1416662_AT, 1452375_AT, 14265…	731	163	12504	4.51245	3.36398e-14	3.10862e-15	1.44329e-13
GOTERM_CC_FAT	GO:0031980~mitochondrial lumen	43	4.32596	8.6727e-17	1416838_AT, 1424171_A_AT, 1427153_AT, 1417273_AT, 1424639_A_AT, 1417320_AT, 1424126_AT, 1423717_AT, 1451675_A_AT, 1426959_AT, 1416940_AT, 1448987_AT, 1418833_AT, 1421829_AT, 1449118_AT, 1451260_AT, 1452048_AT, 1422226_AT, 1416647_AT, 1418668_AT, 1455972_X_AT, 1416383_A_AT, 1448609_AT, 1416617_AT, 1452823_AT, 1448825_AT, 1452341_AT, 1428181_AT, 1448717_AT, 1452173_AT, 1416662_AT, 1452375_AT, 14265…	731	163	12504	4.51245	3.36398e-14	3.10862e-15	1.44329e-13
GOTERM_CC_FAT	GO:0031974~membrane-enclosed lumen	72	7.24346	0.393907	1416838_AT, 1417382_AT, 1419510_AT, 1424171_A_AT, 1424853_S_AT, 1417273_AT, 1417320_AT, 1418808_AT, 1423717_AT, 1451715_AT, 1426018_A_AT, 1426959_AT, 1426817_AT, 1416940_AT, 1422470_AT, 1418833_AT, 1452145_AT, 1421218_AT, 1421829_AT, 1451260_AT, 1422226_AT, 1417987_AT, 1450744_AT, 1416647_AT, 1416913_AT, 1449486_AT, 1455972_X_AT, 1416617_AT, 1416662_AT, 1424650_AT, 1424552_AT, 1425559_A_AT, 14239…	731	1174	12504	1.04905	1	0.857029	99.8771
GOTERM_CC_FAT	GO:0070013~intracellular organelle lumen	67	6.74044	0.527854	1416838_AT, 1417382_AT, 1419510_AT, 1424171_A_AT, 1424853_S_AT, 1417273_AT, 1417320_AT, 1418808_AT, 1423717_AT, 1451715_AT, 1426018_A_AT, 1426959_AT, 1426817_AT, 1416940_AT, 1422470_AT, 1418833_AT, 1452145_AT, 1421829_AT, 1451260_AT, 1422226_AT, 1417987_AT, 1450744_AT, 1416647_AT, 1416913_AT, 1449486_AT, 1455972_X_AT, 1416617_AT, 1416662_AT, 1424650_AT, 1424552_AT, 1425559_A_AT, 1423972_AT, 14510…	731	1133	12504	1.01152	1	0.931106	99.9957
GOTERM_CC_FAT	GO:0043233~organelle lumen	67	6.74044	0.537091	1416838_AT, 1417382_AT, 1419510_AT, 1424171_A_AT, 1424853_S_AT, 1417273_AT, 1417320_AT, 1418808_AT, 1423717_AT, 1451715_AT, 1426018_A_AT, 1426959_AT, 1426817_AT, 1416940_AT, 1422470_AT, 1418833_AT, 1452145_AT, 1421829_AT, 1451260_AT, 1422226_AT, 1417987_AT, 1450744_AT, 1416647_AT, 1416913_AT, 1449486_AT, 1455972_X_AT, 1416617_AT, 1416662_AT, 1424650_AT, 1424552_AT, 1425559_A_AT, 1423972_AT, 14510…	731	1136	12504	1.00885	1	0.931609	99.9967
Annotation Cluster 4	Enrichment Score: 17.92692169756799
Category	Term	Count	%	PValue	Genes	List Total	Pop Hits	Pop Total	Fold Enrichment	Bonferroni	Benjamini	FDR
SP_PIR_KEYWORDS	peroxisome	37	3.72233	4.16601e-22	1418654_AT, 1422526_AT, 1449047_AT, 1439167_AT, 1417369_AT, 1418988_AT, 1448499_A_AT, 1460194_AT, 1448491_AT, 1451006_AT, 1416316_AT, 1417208_AT, 1416679_AT, 1419382_A_AT, 1424451_AT, 1419974_AT, 1449374_AT, 1423495_AT, 1416429_A_AT, 1422925_S_AT, 1418833_AT, 1416408_AT, 1420420_AT, 1422780_AT, 1417841_AT, 1453139_AT, 1431786_S_AT, 1423804_A_AT, 1422604_AT, 1426856_AT, 1419365_AT, 1433545_S_AT, 1…	927	96	17854	7.42312	2.14549e-19	3.57582e-20	6.02415e-19
GOTERM_CC_FAT	GO:0005777~peroxisome	37	3.72233	3.78872e-19	1418654_AT, 1422526_AT, 1449047_AT, 1439167_AT, 1417369_AT, 1418988_AT, 1448499_A_AT, 1460194_AT, 1448491_AT, 1451006_AT, 1416316_AT, 1417208_AT, 1416679_AT, 1419382_A_AT, 1424451_AT, 1419974_AT, 1449374_AT, 1423495_AT, 1416429_A_AT, 1422925_S_AT, 1418833_AT, 1416408_AT, 1420420_AT, 1422780_AT, 1417841_AT, 1453139_AT, 1431786_S_AT, 1423804_A_AT, 1422604_AT, 1419365_AT, 1433545_S_AT, 1448382_AT, 1…	731	104	12504	6.08555	1.14798e-16	1.43498e-17	5.07056e-16
GOTERM_CC_FAT	GO:0042579~microbody	37	3.72233	3.78872e-19	1418654_AT, 1422526_AT, 1449047_AT, 1439167_AT, 1417369_AT, 1418988_AT, 1448499_A_AT, 1460194_AT, 1448491_AT, 1451006_AT, 1416316_AT, 1417208_AT, 1416679_AT, 1419382_A_AT, 1424451_AT, 1419974_AT, 1449374_AT, 1423495_AT, 1416429_A_AT, 1422925_S_AT, 1418833_AT, 1416408_AT, 1420420_AT, 1422780_AT, 1417841_AT, 1453139_AT, 1431786_S_AT, 1423804_A_AT, 1422604_AT, 1419365_AT, 1433545_S_AT, 1448382_AT, 1…	731	104	12504	6.08555	1.14798e-16	1.43498e-17	5.07056e-16
UP_SEQ_FEATURE	short sequence motif:Microbody targeting signal	21	2.11268	3.27799e-14	1418654_AT, 1420420_AT, 1449047_AT, 1439167_AT, 1453139_AT, 1448499_A_AT, 1423804_A_AT, 1422604_AT, 1448491_AT, 1448382_AT, 1417208_AT, 1419382_A_AT, 1419974_AT, 1422076_AT, 1423495_AT, 1449374_AT, 1420673_A_AT, 1449964_A_AT, 1422925_S_AT, 1418833_AT, 1416408_AT	893	44	16021	8.56258	7.30688e-11	1.82672e-11	5.70322e-11
Annotation Cluster 5	Enrichment Score: 16.84789537232868
Category	Term	Count	%	PValue	Genes	List Total	Pop Hits	Pop Total	Fold Enrichment	Bonferroni	Benjamini	FDR
SP_PIR_KEYWORDS	mitochondrion	128	12.8773	2.36471e-31	1445242_AT, 1438477_A_AT, 1434354_AT, 1422526_AT, 1448104_AT, 1417590_AT, 1419499_AT, 1417273_AT, 1416049_AT, 1415897_A_AT, 1416849_AT, 1455540_AT, 1417403_AT, 1432164_A_AT, 1422470_AT, 1453651_A_AT, 1416292_AT, 1418862_AT, 1425788_A_AT, 1451260_AT, 1424364_A_AT, 1422226_AT, 1438391_X_AT, 1416479_A_AT, 1416617_AT, 1421014_A_AT, 1418519_AT, 1423858_A_AT, 1428235_AT, 1425559_A_AT, 1419367_AT, 14167…	927	790	17854	3.1206	1.21782e-28	4.05941e-29	3.41943e-28
GOTERM_CC_FAT	GO:0044429~mitochondrial part	99	9.95976	5.76451e-26	1445242_AT, 1434354_AT, 1422526_AT, 1417590_AT, 1419499_AT, 1417273_AT, 1415897_A_AT, 1416849_AT, 1453651_A_AT, 1422470_AT, 1451260_AT, 1422226_AT, 1424364_A_AT, 1438391_X_AT, 1416617_AT, 1419622_AT, 1423858_A_AT, 1428235_AT, 1425559_A_AT, 1416772_AT, 1460216_AT, 1449481_AT, 1428145_AT, 1417203_AT, 1417559_AT, 1427153_AT, 1424639_A_AT, 1418998_AT, 1451675_A_AT, 1448465_AT, 1418358_AT, 1424783_A_A…	731	524	12504	3.23173	1.74665e-23	5.82216e-24	7.71482e-23
GOTERM_CC_FAT	GO:0005740~mitochondrial envelope	71	7.14286	1.12077e-17	1445242_AT, 1434354_AT, 1422526_AT, 1422524_AT, 1417590_AT, 1419499_AT, 1417273_AT, 1419547_AT, 1415897_A_AT, 1420641_A_AT, 1426959_AT, 1416849_AT, 1416766_AT, 1422470_AT, 1453651_A_AT, 1418279_A_AT, 1417823_AT, 1424364_A_AT, 1431241_AT, 1455972_X_AT, 1438391_X_AT, 1419622_AT, 1448741_AT, 1427546_AT, 1423858_A_AT, 1428235_AT, 1451084_AT, 1416772_AT, 1449481_AT, 1428145_AT, 1420525_A_AT, 1415891_A…	731	391	12504	3.10608	3.39594e-15	3.77327e-16	1.49996e-14
GOTERM_CC_FAT	GO:0031966~mitochondrial membrane	68	6.84105	2.37634e-17	1445242_AT, 1434354_AT, 1422526_AT, 1422524_AT, 1417590_AT, 1419499_AT, 1417273_AT, 1419547_AT, 1415897_A_AT, 1420641_A_AT, 1426959_AT, 1416849_AT, 1416766_AT, 1422470_AT, 1453651_A_AT, 1418279_A_AT, 1417823_AT, 1424364_A_AT, 1431241_AT, 1455972_X_AT, 1438391_X_AT, 1419622_AT, 1448741_AT, 1427546_AT, 1423858_A_AT, 1428235_AT, 1451084_AT, 1416772_AT, 1449481_AT, 1428145_AT, 1420525_A_AT, 1415891_A…	731	368	12504	3.16077	7.2003e-15	7.2003e-16	3.18032e-14
GOTERM_CC_FAT	GO:0005743~mitochondrial inner membrane	59	5.93561	1.15109e-16	1434354_AT, 1417590_AT, 1419499_AT, 1417273_AT, 1419547_AT, 1415897_A_AT, 1420641_A_AT, 1426959_AT, 1416766_AT, 1453651_A_AT, 1417823_AT, 1424364_A_AT, 1431241_AT, 1455972_X_AT, 1438391_X_AT, 1419622_AT, 1448741_AT, 1427546_AT, 1423858_A_AT, 1428235_AT, 1451084_AT, 1416772_AT, 1449481_AT, 1428145_AT, 1420525_A_AT, 1415891_AT, 1417559_AT, 1448292_AT, 1424182_AT, 1427153_AT, 1424639_A_AT, 1418013_A…	731	296	12504	3.40951	3.36398e-14	2.77556e-15	1.44329e-13
GOTERM_CC_FAT	GO:0019866~organelle inner membrane	59	5.93561	1.81238e-15	1434354_AT, 1417590_AT, 1419499_AT, 1417273_AT, 1419547_AT, 1415897_A_AT, 1420641_A_AT, 1426959_AT, 1416766_AT, 1453651_A_AT, 1417823_AT, 1424364_A_AT, 1431241_AT, 1455972_X_AT, 1438391_X_AT, 1419622_AT, 1448741_AT, 1427546_AT, 1423858_A_AT, 1428235_AT, 1451084_AT, 1416772_AT, 1449481_AT, 1428145_AT, 1420525_A_AT, 1415891_AT, 1417559_AT, 1448292_AT, 1424182_AT, 1427153_AT, 1424639_A_AT, 1418013_A…	731	312	12504	3.23466	5.38236e-13	4.14113e-14	2.37588e-12
GOTERM_CC_FAT	GO:0031967~organelle envelope	74	7.44467	9.53464e-12	1445242_AT, 1434354_AT, 1422526_AT, 1422524_AT, 1417590_AT, 1419499_AT, 1417273_AT, 1419547_AT, 1415897_A_AT, 1420641_A_AT, 1426959_AT, 1416849_AT, 1416766_AT, 1422470_AT, 1453651_A_AT, 1418279_A_AT, 1421218_AT, 1417823_AT, 1424364_A_AT, 1431241_AT, 1455972_X_AT, 1438391_X_AT, 1419622_AT, 1448741_AT, 1427546_AT, 1423858_A_AT, 1428235_AT, 1451084_AT, 1416772_AT, 1449481_AT, 1428145_AT, 1420525_A_A…	731	540	12504	2.34406	2.88898e-09	1.92599e-10	1.27604e-08
GOTERM_CC_FAT	GO:0031975~envelope	74	7.44467	1.13666e-11	1445242_AT, 1434354_AT, 1422526_AT, 1422524_AT, 1417590_AT, 1419499_AT, 1417273_AT, 1419547_AT, 1415897_A_AT, 1420641_A_AT, 1426959_AT, 1416849_AT, 1416766_AT, 1422470_AT, 1453651_A_AT, 1418279_A_AT, 1421218_AT, 1417823_AT, 1424364_A_AT, 1431241_AT, 1455972_X_AT, 1438391_X_AT, 1419622_AT, 1448741_AT, 1427546_AT, 1423858_A_AT, 1428235_AT, 1451084_AT, 1416772_AT, 1449481_AT, 1428145_AT, 1420525_A_A…	731	542	12504	2.33541	3.44407e-09	2.15254e-10	1.52122e-08
GOTERM_CC_FAT	GO:0031090~organelle membrane	93	9.35614	2.84894e-10	1445242_AT, 1434354_AT, 1422526_AT, 1448647_AT, 1422524_AT, 1417590_AT, 1418825_AT, 1419499_AT, 1417273_AT, 1419547_AT, 1415897_A_AT, 1420641_A_AT, 1426959_AT, 1416849_AT, 1417403_AT, 1416766_AT, 1422470_AT, 1453651_A_AT, 1418279_A_AT, 1449818_AT, 1417823_AT, 1422780_AT, 1424364_A_AT, 1431241_AT, 1455972_X_AT, 1415958_AT, 1438391_X_AT, 1419622_AT, 1448741_AT, 1427546_AT, 1419365_AT, 1423858_A_AT,…	731	809	12504	1.96637	8.6323e-08	4.54332e-09	3.81283e-07
Annotation Cluster 6	Enrichment Score: 13.311869265907303
Category	Term	Count	%	PValue	Genes	List Total	Pop Hits	Pop Total	Fold Enrichment	Bonferroni	Benjamini	FDR
GOTERM_BP_FAT	GO:0002526~acute inflammatory response	36	3.62173	1.23268e-23	1417009_AT, 1419677_AT, 1416625_AT, 1418037_AT, 1448499_A_AT, 1420553_X_AT, 1419578_AT, 1423954_AT, 1422815_AT, 1418486_AT, 1451054_AT, 1428012_AT, 1423153_X_AT, 1418787_AT, 1427472_A_AT, 1419407_AT, 1425546_A_AT, 1416051_AT, 1417498_AT, 1419100_AT, 1421946_AT, 1419318_AT, 1449401_AT, 1417381_AT, 1417314_AT, 1418282_X_AT, 1419144_AT, 1418897_AT, 1417867_AT, 1451625_A_AT, 1418021_AT, 1447520_AT, 1…	727	81	13588	8.30689	2.99542e-20	9.98472e-21	2.16755e-20
SP_PIR_KEYWORDS	acute phase	13	1.30785	5.35749e-10	1417498_AT, 1419100_AT, 1421946_AT, 1419318_AT, 1420553_X_AT, 1419578_AT, 1418282_X_AT, 1423954_AT, 1419144_AT, 1418897_AT, 1418021_AT, 1451054_AT, 1450826_A_AT	927	24	17854	10.4325	2.75911e-07	8.36093e-09	7.74707e-07
GOTERM_BP_FAT	GO:0006953~acute-phase response	13	1.30785	1.75622e-08	1425546_A_AT, 1417498_AT, 1419100_AT, 1421946_AT, 1419318_AT, 1420553_X_AT, 1418282_X_AT, 1419144_AT, 1418897_AT, 1447520_AT, 1451054_AT, 1450826_A_AT, 1455093_A_AT	727	30	13588	8.09922	4.26753e-05	8.20697e-07	3.08815e-05
Annotation Cluster 7	Enrichment Score: 12.592034338367961
Category	Term	Count	%	PValue	Genes	List Total	Pop Hits	Pop Total	Fold Enrichment	Bonferroni	Benjamini	FDR
GOTERM_MF_FAT	GO:0048037~cofactor binding	70	7.04225	2.05228e-32	1423780_AT, 1451557_AT, 1418654_AT, 1418490_AT, 1428151_X_AT, 1416049_AT, 1427981_A_AT, 1454638_A_AT, 1451006_AT, 1422432_AT, 1416766_AT, 1432164_A_AT, 1418833_AT, 1449396_AT, 1438610_A_AT, 1434542_AT, 1416933_AT, 1426215_AT, 1416204_AT, 1417823_AT, 1422226_AT, 1452311_AT, 1455972_X_AT, 1451455_AT, 1417772_AT, 1433545_S_AT, 1418519_AT, 1448382_AT, 1425829_A_AT, 1423972_AT, 1417741_AT, 1420673_A_A…	758	226	13288	5.42975	1.97019e-29	1.97019e-29	3.22567e-29
GOTERM_MF_FAT	GO:0019842~vitamin binding	41	4.12475	1.16245e-20	1416838_AT, 1451557_AT, 1417422_AT, 1418490_AT, 1449047_AT, 1423844_S_AT, 1428151_X_AT, 1426714_AT, 1431406_AT, 1416049_AT, 1424126_AT, 1427981_A_AT, 1460194_AT, 1451675_A_AT, 1426243_AT, 1426225_AT, 1435838_AT, 1416766_AT, 1457027_AT, 1434542_AT, 1418833_AT, 1426215_AT, 1448602_AT, 1448754_AT, 1417823_AT, 1422226_AT, 1452311_AT, 1416383_A_AT, 1451455_AT, 1451625_A_AT, 1418519_AT, 1421382_AT, 142…	758	121	13288	5.94003	1.11595e-17	3.71983e-18	1.82707e-17
GOTERM_MF_FAT	GO:0030170~pyridoxal phosphate binding	26	2.61569	1.72603e-17	1451557_AT, 1418490_AT, 1423844_S_AT, 1428151_X_AT, 1431406_AT, 1416049_AT, 1424126_AT, 1427981_A_AT, 1451675_A_AT, 1426243_AT, 1435838_AT, 1416766_AT, 1434542_AT, 1418833_AT, 1448602_AT, 1426215_AT, 1417823_AT, 1422226_AT, 1451455_AT, 1421382_AT, 1418519_AT, 1429352_AT, 1417741_AT, 1422198_A_AT, 1425260_AT, 1455991_AT	758	54	13288	8.44054	1.65699e-14	4.14248e-15	2.71289e-14
GOTERM_MF_FAT	GO:0070279~vitamin B6 binding	26	2.61569	1.72603e-17	1451557_AT, 1418490_AT, 1423844_S_AT, 1428151_X_AT, 1431406_AT, 1416049_AT, 1424126_AT, 1427981_A_AT, 1451675_A_AT, 1426243_AT, 1435838_AT, 1416766_AT, 1434542_AT, 1418833_AT, 1448602_AT, 1426215_AT, 1417823_AT, 1422226_AT, 1451455_AT, 1421382_AT, 1418519_AT, 1429352_AT, 1417741_AT, 1422198_A_AT, 1425260_AT, 1455991_AT	758	54	13288	8.44054	1.65699e-14	4.14248e-15	2.71289e-14
SP_PIR_KEYWORDS	pyridoxal phosphate	25	2.51509	5.993e-16	1451557_AT, 1418490_AT, 1423844_S_AT, 1428151_X_AT, 1431406_AT, 1416049_AT, 1427981_A_AT, 1424126_AT, 1451675_A_AT, 1426243_AT, 1435838_AT, 1434542_AT, 1418833_AT, 1448602_AT, 1426215_AT, 1417823_AT, 1422226_AT, 1451455_AT, 1421382_AT, 1418519_AT, 1429352_AT, 1417741_AT, 1422198_A_AT, 1419670_AT, 1455991_AT	927	60	17854	8.02499	2.85882e-13	2.19824e-14	7.99361e-13
INTERPRO	IPR015421:Pyridoxal phosphate-dependent transferase, major region, subdomain 1	19	1.91147	4.45685e-13	1451557_AT, 1417823_AT, 1422226_AT, 1428151_X_AT, 1431406_AT, 1416049_AT, 1424126_AT, 1427981_A_AT, 1451675_A_AT, 1418519_AT, 1421382_AT, 1426243_AT, 1429352_AT, 1435838_AT, 1422198_A_AT, 1418833_AT, 1434542_AT, 1426215_AT, 1455991_AT	927	41	17763	8.87986	6.25684e-10	2.08561e-10	7.34524e-10
GOTERM_MF_FAT	GO:0016769~transferase activity, transferring nitrogenous groups	13	1.30785	8.40743e-08	1451557_AT, 1417823_AT, 1428151_X_AT, 1422226_AT, 1431406_AT, 1424126_AT, 1451675_A_AT, 1418519_AT, 1421382_AT, 1435838_AT, 1418833_AT, 1434542_AT, 1455991_AT	758	32	13288	7.1217	8.07081e-05	4.48395e-06	0.000132144
SP_PIR_KEYWORDS	Aminotransferase	10	1.00604	1.68577e-06	1451557_AT, 1422226_AT, 1428151_X_AT, 1435838_AT, 1431406_AT, 1418833_AT, 1434542_AT, 1455991_AT, 1418519_AT, 1421382_AT	927	24	17854	8.02499	0.000867797	2.17041e-05	0.00243764
GOTERM_MF_FAT	GO:0008483~transaminase activity	10	1.00604	3.62983e-06	1451557_AT, 1422226_AT, 1428151_X_AT, 1435838_AT, 1431406_AT, 1418833_AT, 1434542_AT, 1455991_AT, 1418519_AT, 1421382_AT	758	24	13288	7.30431	0.00347858	0.000151495	0.00570504
INTERPRO	IPR004839:Aminotransferase, class I and II	8	0.804829	1.25479e-05	1451557_AT, 1417823_AT, 1428151_X_AT, 1424126_AT, 1434542_AT, 1455991_AT, 1451675_A_AT, 1418519_AT	927	17	17763	9.01732	0.0174631	0.000800472	0.02068
INTERPRO	IPR005814:Aminotransferase class-III	4	0.402414	0.00250796	1422226_AT, 1435838_AT, 1431406_AT, 1421382_AT	927	6	17763	12.7745	0.970566	0.0580055	4.05443
Annotation Cluster 8	Enrichment Score: 11.694259454233883
Category	Term	Count	%	PValue	Genes	List Total	Pop Hits	Pop Total	Fold Enrichment	Bonferroni	Benjamini	FDR
KEGG_PATHWAY	mmu04610:Complement and coagulation cascades	42	4.22535	2.33836e-26	1417009_AT, 1419677_AT, 1416625_AT, 1417909_AT, 1416729_AT, 1418037_AT, 1424279_AT, 1420553_X_AT, 1418680_AT, 1419578_AT, 1416676_AT, 1423954_AT, 1422815_AT, 1416025_AT, 1428012_AT, 1423153_X_AT, 1418907_AT, 1418787_AT, 1427472_A_AT, 1419407_AT, 1418710_AT, 1451788_AT, 1428079_AT, 1416051_AT, 1417498_AT, 1417381_AT, 1449401_AT, 1417314_AT, 1418282_X_AT, 1418897_AT, 1420496_AT, 1419321_AT, 1417867…	455	75	5738	7.06215	3.78814e-24	3.78814e-24	2.82953e-23
GOTERM_BP_FAT	GO:0007596~blood coagulation	23	2.31388	5.65343e-12	1428079_AT, 1451788_AT, 1417909_AT, 1416729_AT, 1416625_AT, 1448995_AT, 1431721_A_AT, 1424279_AT, 1418680_AT, 1416676_AT, 1418897_AT, 1420496_AT, 1419321_AT, 1422815_AT, 1421987_AT, 1416025_AT, 1419131_AT, 1418547_AT, 1418845_AT, 1418907_AT, 1449034_AT, 1418267_AT, 1418992_AT	727	70	13588	6.14117	1.3738e-08	9.15863e-10	9.9411e-09
GOTERM_BP_FAT	GO:0050817~coagulation	23	2.31388	5.65343e-12	1428079_AT, 1451788_AT, 1417909_AT, 1416729_AT, 1416625_AT, 1448995_AT, 1431721_A_AT, 1424279_AT, 1418680_AT, 1416676_AT, 1418897_AT, 1420496_AT, 1419321_AT, 1422815_AT, 1421987_AT, 1416025_AT, 1419131_AT, 1418547_AT, 1418845_AT, 1418907_AT, 1449034_AT, 1418267_AT, 1418992_AT	727	70	13588	6.14117	1.3738e-08	9.15863e-10	9.9411e-09
GOTERM_BP_FAT	GO:0007599~hemostasis	23	2.31388	7.7858e-12	1428079_AT, 1451788_AT, 1417909_AT, 1416729_AT, 1416625_AT, 1448995_AT, 1431721_A_AT, 1424279_AT, 1418680_AT, 1416676_AT, 1418897_AT, 1420496_AT, 1419321_AT, 1422815_AT, 1421987_AT, 1416025_AT, 1419131_AT, 1418547_AT, 1418845_AT, 1418907_AT, 1449034_AT, 1418267_AT, 1418992_AT	727	71	13588	6.05467	1.89194e-08	1.05108e-09	1.36905e-08
SP_PIR_KEYWORDS	blood coagulation	17	1.71026	1.11157e-11	1428079_AT, 1451788_AT, 1416729_AT, 1416625_AT, 1417909_AT, 1431721_A_AT, 1418680_AT, 1416676_AT, 1418897_AT, 1419321_AT, 1416025_AT, 1419131_AT, 1418547_AT, 1418845_AT, 1418907_AT, 1449034_AT, 1418992_AT	927	37	17854	8.84918	5.72457e-09	2.28983e-10	1.60735e-08
GOTERM_BP_FAT	GO:0042060~wound healing	26	2.61569	7.56804e-10	1416625_AT, 1417909_AT, 1416729_AT, 1448995_AT, 1431721_A_AT, 1439675_AT, 1424279_AT, 1418680_AT, 1416676_AT, 1421987_AT, 1422815_AT, 1416025_AT, 1419088_AT, 1418547_AT, 1418907_AT, 1418267_AT, 1451788_AT, 1428079_AT, 1441281_S_AT, 1418897_AT, 1420496_AT, 1419321_AT, 1419131_AT, 1418845_AT, 1449034_AT, 1418992_AT	727	112	13588	4.33887	1.83903e-06	4.97036e-08	1.33077e-06
GOTERM_BP_FAT	GO:0050878~regulation of body fluid levels	23	2.31388	1.01036e-09	1428079_AT, 1451788_AT, 1417909_AT, 1416729_AT, 1416625_AT, 1448995_AT, 1431721_A_AT, 1424279_AT, 1418680_AT, 1416676_AT, 1418897_AT, 1420496_AT, 1419321_AT, 1422815_AT, 1421987_AT, 1416025_AT, 1419131_AT, 1418547_AT, 1418845_AT, 1418907_AT, 1449034_AT, 1418267_AT, 1418992_AT	727	89	13588	4.83013	2.45518e-06	6.461e-08	1.77663e-06
BIOCARTA	m_intrinsicPathway:Intrinsic Prothrombin Activation Pathway	9	0.905433	5.64534e-06	1451788_AT, 1417909_AT, 1416625_AT, 1418845_AT, 1418907_AT, 1416676_AT, 1418897_AT, 1420496_AT, 1418992_AT	96	15	1171	7.31875	0.00066593	0.000222026	0.00646055
Annotation Cluster 9	Enrichment Score: 11.366741266739611
Category	Term	Count	%	PValue	Genes	List Total	Pop Hits	Pop Total	Fold Enrichment	Bonferroni	Benjamini	FDR
GOTERM_MF_FAT	GO:0050662~coenzyme binding	42	4.22535	1.11366e-16	1423780_AT, 1418654_AT, 1449047_AT, 1421709_A_AT, 1451386_AT, 1451297_AT, 1419435_AT, 1451006_AT, 1422432_AT, 1419821_S_AT, 1432164_A_AT, 1448987_AT, 1457027_AT, 1455435_S_AT, 1438610_A_AT, 1416933_AT, 1416408_AT, 1416204_AT, 1449118_AT, 1420420_AT, 1452311_AT, 1455972_X_AT, 1417772_AT, 1418127_A_AT, 1419905_S_AT, 1416632_AT, 1417429_AT, 1448717_AT, 1452173_AT, 1433545_S_AT, 1421983_S_AT, 1425829…	758	160	13288	4.60172	1.06581e-13	2.13163e-14	1.77636e-13
SP_PIR_KEYWORDS	Flavoprotein	32	3.21932	5.38948e-16	1434354_AT, 1418654_AT, 1421709_A_AT, 1451297_AT, 1418998_AT, 1419435_AT, 1420641_A_AT, 1451006_AT, 1427945_AT, 1448987_AT, 1449374_AT, 1455435_S_AT, 1416933_AT, 1451547_AT, 1416408_AT, 1420420_AT, 1452311_AT, 1428181_AT, 1418127_A_AT, 1417429_AT, 1448717_AT, 1416662_AT, 1433545_S_AT, 1425829_A_AT, 1424184_AT, 1423972_AT, 1432099_A_AT, 1423159_AT, 1451084_AT, 1420673_A_AT, 1415984_AT, 1460216_AT	927	103	17854	5.98368	2.85882e-13	2.38698e-14	7.99361e-13
SP_PIR_KEYWORDS	FAD	29	2.91751	1.01326e-12	1434354_AT, 1421709_A_AT, 1451297_AT, 1418998_AT, 1419435_AT, 1420641_A_AT, 1451006_AT, 1427945_AT, 1448987_AT, 1449374_AT, 1455435_S_AT, 1416933_AT, 1416408_AT, 1452311_AT, 1428181_AT, 1417429_AT, 1418127_A_AT, 1448717_AT, 1416662_AT, 1433545_S_AT, 1425829_A_AT, 1424184_AT, 1423972_AT, 1432099_A_AT, 1423159_AT, 1451084_AT, 1420673_A_AT, 1415984_AT, 1460216_AT	927	109	17854	5.12421	5.2185e-10	2.17437e-11	1.46526e-09
GOTERM_MF_FAT	GO:0050660~FAD binding	20	2.01207	9.51425e-09	1421709_A_AT, 1452311_AT, 1451297_AT, 1419435_AT, 1418127_A_AT, 1417429_AT, 1448717_AT, 1433545_S_AT, 1425829_A_AT, 1424184_AT, 1451006_AT, 1423972_AT, 1423159_AT, 1418858_AT, 1420673_A_AT, 1448987_AT, 1415984_AT, 1460216_AT, 1455435_S_AT, 1416408_AT	758	71	13288	4.93812	9.13364e-06	5.70855e-07	1.4954e-05
UP_SEQ_FEATURE	nucleotide phosphate-binding region:FAD	15	1.50905	2.53456e-06	1421709_A_AT, 1417429_AT, 1418127_A_AT, 1448717_AT, 1433545_S_AT, 1424184_AT, 1451006_AT, 1423972_AT, 1423159_AT, 1451084_AT, 1415984_AT, 1449374_AT, 1460216_AT, 1455435_S_AT, 1416933_AT	893	58	16021	4.63982	0.00563865	0.000376902	0.00441323
Annotation Cluster 10	Enrichment Score: 11.289356314122669
Category	Term	Count	%	PValue	Genes	List Total	Pop Hits	Pop Total	Fold Enrichment	Bonferroni	Benjamini	FDR
GOTERM_BP_FAT	GO:0046395~carboxylic acid catabolic process	34	3.42052	2.22685e-21	1451557_AT, 1417220_AT, 1449047_AT, 1418780_AT, 1417369_AT, 1418988_AT, 1427153_AT, 1427552_A_AT, 1416049_AT, 1427981_A_AT, 1460194_AT, 1451511_AT, 1454638_A_AT, 1416316_AT, 1422651_AT, 1432164_A_AT, 1416408_AT, 1424618_AT, 1423523_AT, 1416647_AT, 1418645_AT, 1452311_AT, 1421969_A_AT, 1416662_AT, 1452173_AT, 1448382_AT, 1426522_AT, 1432099_A_AT, 1419670_AT, 1418321_AT, 1420673_A_AT, 1415984_AT, 1…	727	81	13588	7.8454	5.41124e-18	1.35281e-18	3.9157e-18
GOTERM_BP_FAT	GO:0016054~organic acid catabolic process	34	3.42052	2.22685e-21	1451557_AT, 1417220_AT, 1449047_AT, 1418780_AT, 1417369_AT, 1418988_AT, 1427153_AT, 1427552_A_AT, 1416049_AT, 1427981_A_AT, 1460194_AT, 1451511_AT, 1454638_A_AT, 1416316_AT, 1422651_AT, 1432164_A_AT, 1416408_AT, 1424618_AT, 1423523_AT, 1416647_AT, 1418645_AT, 1452311_AT, 1421969_A_AT, 1416662_AT, 1452173_AT, 1448382_AT, 1426522_AT, 1432099_A_AT, 1419670_AT, 1418321_AT, 1420673_A_AT, 1415984_AT, 1…	727	81	13588	7.8454	5.41124e-18	1.35281e-18	3.9157e-18
GOTERM_BP_FAT	GO:0016042~lipid catabolic process	33	3.31992	4.38978e-13	1415904_AT, 1422147_A_AT, 1449047_AT, 1418780_AT, 1417369_AT, 1418988_AT, 1448489_AT, 1432466_A_AT, 1418278_AT, 1460194_AT, 1452026_A_AT, 1416316_AT, 1417208_AT, 1422651_AT, 1417785_AT, 1416408_AT, 1423140_AT, 1416635_AT, 1421969_A_AT, 1452173_AT, 1418069_AT, 1448382_AT, 1419560_AT, 1426522_AT, 1448786_AT, 1428143_A_AT, 1418321_AT, 1422100_AT, 1430700_A_AT, 1455593_AT, 1420673_A_AT, 1415984_AT, 1…	727	134	13588	4.60289	1.06673e-09	8.20559e-11	7.71905e-10
GOTERM_BP_FAT	GO:0044242~cellular lipid catabolic process	21	2.11268	3.53471e-12	1415904_AT, 1449047_AT, 1417369_AT, 1418988_AT, 1416635_AT, 1418278_AT, 1460194_AT, 1421969_A_AT, 1452173_AT, 1448382_AT, 1419560_AT, 1417208_AT, 1416316_AT, 1426522_AT, 1428143_A_AT, 1418321_AT, 1422651_AT, 1420673_A_AT, 1455593_AT, 1415984_AT, 1416408_AT	727	56	13588	7.00894	8.58939e-09	6.13528e-10	6.21548e-09
GOTERM_BP_FAT	GO:0009062~fatty acid catabolic process	14	1.40845	1.81225e-11	1449047_AT, 1417369_AT, 1418988_AT, 1460194_AT, 1421969_A_AT, 1452173_AT, 1448382_AT, 1416316_AT, 1426522_AT, 1418321_AT, 1422651_AT, 1415984_AT, 1420673_A_AT, 1416408_AT	727	23	13588	11.3768	4.40377e-08	1.91468e-09	3.18667e-08
GOTERM_BP_FAT	GO:0034440~lipid oxidation	13	1.30785	7.39307e-10	1449047_AT, 1434329_S_AT, 1417369_AT, 1418988_AT, 1460194_AT, 1452173_AT, 1448382_AT, 1426522_AT, 1418321_AT, 1422651_AT, 1415984_AT, 1420673_A_AT, 1416408_AT	727	24	13588	10.124	1.79651e-06	4.99032e-08	1.3e-06
GOTERM_BP_FAT	GO:0019395~fatty acid oxidation	13	1.30785	7.39307e-10	1449047_AT, 1434329_S_AT, 1417369_AT, 1418988_AT, 1460194_AT, 1452173_AT, 1448382_AT, 1426522_AT, 1418321_AT, 1422651_AT, 1415984_AT, 1420673_A_AT, 1416408_AT	727	24	13588	10.124	1.79651e-06	4.99032e-08	1.3e-06
GOTERM_BP_FAT	GO:0009063~cellular amino acid catabolic process	18	1.81087	1.43415e-09	1451557_AT, 1417220_AT, 1423523_AT, 1424618_AT, 1416647_AT, 1418645_AT, 1427153_AT, 1452311_AT, 1416049_AT, 1427552_A_AT, 1451511_AT, 1427981_A_AT, 1454638_A_AT, 1416662_AT, 1432099_A_AT, 1419670_AT, 1432164_A_AT, 1448842_AT	727	54	13588	6.23017	3.48498e-06	8.71246e-08	2.52182e-06
GOTERM_BP_FAT	GO:0009310~amine catabolic process	19	1.91147	4.75783e-09	1451557_AT, 1417220_AT, 1423523_AT, 1424618_AT, 1416647_AT, 1418645_AT, 1427153_AT, 1452311_AT, 1416049_AT, 1427552_A_AT, 1451511_AT, 1427981_A_AT, 1454638_A_AT, 1416662_AT, 1418701_AT, 1432099_A_AT, 1419670_AT, 1432164_A_AT, 1448842_AT	727	65	13588	5.46338	1.15615e-05	2.68873e-07	8.36619e-06
GOTERM_BP_FAT	GO:0006635~fatty acid beta-oxidation	10	1.00604	2.75533e-08	1426522_AT, 1417369_AT, 1418988_AT, 1422651_AT, 1418321_AT, 1415984_AT, 1420673_A_AT, 1452173_AT, 1448382_AT, 1416408_AT	727	16	13588	11.6816	6.69523e-05	1.17464e-06	4.84499e-05
GOTERM_BP_FAT	GO:0030258~lipid modification	13	1.30785	4.57992e-06	1449047_AT, 1434329_S_AT, 1417369_AT, 1418988_AT, 1460194_AT, 1452173_AT, 1448382_AT, 1426522_AT, 1418321_AT, 1422651_AT, 1415984_AT, 1420673_A_AT, 1416408_AT	727	47	13588	5.16972	0.0110675	0.000146427	0.00805305
Annotation Cluster 11	Enrichment Score: 10.867321839480075
Category	Term	Count	%	PValue	Genes	List Total	Pop Hits	Pop Total	Fold Enrichment	Bonferroni	Benjamini	FDR
GOTERM_MF_FAT	GO:0009055~electron carrier activity	58	5.83501	5.41895e-25	1434354_AT, 1418654_AT, 1417590_AT, 1418780_AT, 1424853_S_AT, 1421557_X_AT, 1418113_AT, 1451006_AT, 1416809_AT, 1449309_AT, 1416933_AT, 1421741_AT, 1419349_A_AT, 1418767_AT, 1453487_AT, 1415994_AT, 1419039_AT, 1433545_S_AT, 1425829_A_AT, 1419618_AT, 1423972_AT, 1451084_AT, 1420673_A_AT, 1460216_AT, 1448683_AT, 1448292_AT, 1448792_A_AT, 1419704_AT, 1419523_AT, 1451297_AT, 1419435_AT, 1417952_AT, 1…	758	202	13288	5.03346	5.2022e-22	2.6011e-22	8.51724e-22
GOTERM_CC_FAT	GO:0005792~microsome	51	5.13078	9.12502e-22	1422526_AT, 1418780_AT, 1422826_AT, 1424853_S_AT, 1418113_AT, 1415897_A_AT, 1449375_AT, 1416809_AT, 1449309_AT, 1416933_AT, 1452145_AT, 1418190_AT, 1421741_AT, 1419349_A_AT, 1416727_A_AT, 1415958_AT, 1419622_AT, 1415994_AT, 1448723_AT, 1422438_AT, 1448813_AT, 1418028_AT, 1448683_AT, 1417991_AT, 1448792_A_AT, 1419704_AT, 1416729_AT, 1421709_A_AT, 1416444_AT, 1419523_AT, 1451297_AT, 1417952_AT, 142…	731	176	12504	4.95666	2.76488e-19	5.52976e-20	1.22123e-18
GOTERM_CC_FAT	GO:0042598~vesicular fraction	51	5.13078	4.60503e-21	1422526_AT, 1418780_AT, 1422826_AT, 1424853_S_AT, 1418113_AT, 1415897_A_AT, 1449375_AT, 1416809_AT, 1449309_AT, 1416933_AT, 1452145_AT, 1418190_AT, 1421741_AT, 1419349_A_AT, 1416727_A_AT, 1415958_AT, 1419622_AT, 1415994_AT, 1448723_AT, 1422438_AT, 1448813_AT, 1418028_AT, 1448683_AT, 1417991_AT, 1448792_A_AT, 1419704_AT, 1416729_AT, 1421709_A_AT, 1416444_AT, 1419523_AT, 1451297_AT, 1417952_AT, 142…	731	182	12504	4.79325	1.39532e-18	2.32554e-19	6.16304e-18
SP_PIR_KEYWORDS	microsome	32	3.21932	1.68537e-16	1422526_AT, 1448792_A_AT, 1419704_AT, 1421709_A_AT, 1418780_AT, 1419523_AT, 1451297_AT, 1424853_S_AT, 1417952_AT, 1418113_AT, 1423257_AT, 1415897_A_AT, 1417531_AT, 1416809_AT, 1449309_AT, 1418653_AT, 1424783_A_AT, 1424352_AT, 1426260_A_AT, 1421741_AT, 1419349_A_AT, 1416727_A_AT, 1415994_AT, 1419622_AT, 1448723_AT, 1417429_AT, 1424273_AT, 1422438_AT, 1424943_AT, 1448813_AT, 1422100_AT, 1416194_AT,…	927	100	17854	6.16319	1.14353e-13	1.04361e-14	3.21965e-13
GOTERM_MF_FAT	GO:0005506~iron ion binding	62	6.23742	9.49663e-16	1421008_AT, 1417590_AT, 1418780_AT, 1424853_S_AT, 1460194_AT, 1454638_A_AT, 1418113_AT, 1431609_A_AT, 1416849_AT, 1451006_AT, 1422974_AT, 1428394_AT, 1416809_AT, 1449309_AT, 1416933_AT, 1424618_AT, 1421741_AT, 1419349_A_AT, 1416727_A_AT, 1418767_AT, 1415994_AT, 1418172_AT, 1419039_AT, 1425829_A_AT, 1419618_AT, 1428235_AT, 1451084_AT, 1448683_AT, 1448842_AT, 1417559_AT, 1448792_A_AT, 1423844_S_AT,…	758	343	13288	3.16875	9.59233e-13	1.59872e-13	1.56541e-12
SP_PIR_KEYWORDS	iron	56	5.6338	3.53937e-15	1421008_AT, 1417590_AT, 1418780_AT, 1424853_S_AT, 1460194_AT, 1454638_A_AT, 1431609_A_AT, 1418113_AT, 1416849_AT, 1428394_AT, 1451006_AT, 1416809_AT, 1449309_AT, 1424618_AT, 1421741_AT, 1419349_A_AT, 1416727_A_AT, 1418767_AT, 1415994_AT, 1419039_AT, 1425829_A_AT, 1419618_AT, 1428235_AT, 1451084_AT, 1448842_AT, 1448683_AT, 1417559_AT, 1448792_A_AT, 1423844_S_AT, 1419704_AT, 1419523_AT, 1417061_AT,…	927	321	17854	3.36	1.82965e-12	1.30673e-13	5.14033e-12
SP_PIR_KEYWORDS	Monooxygenase	31	3.11871	1.60415e-14	1448792_A_AT, 1419704_AT, 1421709_A_AT, 1418780_AT, 1417590_AT, 1419523_AT, 1424853_S_AT, 1418998_AT, 1454638_A_AT, 1417952_AT, 1418113_AT, 1423257_AT, 1417531_AT, 1416809_AT, 1449309_AT, 1418653_AT, 1424352_AT, 1421741_AT, 1419349_A_AT, 1418767_AT, 1415994_AT, 1417429_AT, 1419039_AT, 1449316_AT, 1424273_AT, 1424943_AT, 1423244_AT, 1424576_S_AT, 1422100_AT, 1416194_AT, 1418821_AT, 1448683_AT	927	108	17854	5.52833	8.23341e-12	5.14588e-13	2.31148e-11
GOTERM_MF_FAT	GO:0046906~tetrapyrrole binding	37	3.72233	1.08359e-13	1416838_AT, 1448792_A_AT, 1419704_AT, 1418780_AT, 1417590_AT, 1419523_AT, 1424853_S_AT, 1417952_AT, 1418113_AT, 1423257_AT, 1417531_AT, 1417184_S_AT, 1416809_AT, 1449309_AT, 1418653_AT, 1416429_A_AT, 1424352_AT, 1416649_AT, 1421741_AT, 1419349_A_AT, 1418767_AT, 1416727_A_AT, 1415994_AT, 1418172_AT, 1419039_AT, 1441850_X_AT, 1449316_AT, 1424273_AT, 1428235_AT, 1424943_AT, 1423944_AT, 1423244_AT, 1…	758	151	13288	4.29551	1.04023e-10	1.30029e-11	1.70308e-10
INTERPRO	IPR001128:Cytochrome P450	27	2.7163	1.53115e-13	1448792_A_AT, 1419704_AT, 1418780_AT, 1417590_AT, 1419523_AT, 1424853_S_AT, 1417952_AT, 1418113_AT, 1423257_AT, 1417531_AT, 1416809_AT, 1449309_AT, 1418653_AT, 1424352_AT, 1421741_AT, 1419349_A_AT, 1418767_AT, 1415994_AT, 1419039_AT, 1449316_AT, 1424273_AT, 1424943_AT, 1423244_AT, 1424576_S_AT, 1422100_AT, 1416194_AT, 1418821_AT, 1448683_AT	927	87	17763	5.94677	2.14952e-10	2.14952e-10	2.52343e-10
SP_PIR_KEYWORDS	heme	34	3.42052	2.11183e-13	1423844_S_AT, 1448792_A_AT, 1419704_AT, 1418780_AT, 1417590_AT, 1419523_AT, 1424853_S_AT, 1417952_AT, 1418113_AT, 1423257_AT, 1417531_AT, 1417184_S_AT, 1416809_AT, 1449309_AT, 1418653_AT, 1416429_A_AT, 1424352_AT, 1421741_AT, 1419349_A_AT, 1418767_AT, 1416727_A_AT, 1415994_AT, 1419039_AT, 1449316_AT, 1424273_AT, 1428235_AT, 1424943_AT, 1423944_AT, 1423244_AT, 1451339_AT, 1424576_S_AT, 1422100_AT,…	927	142	17854	4.61154	1.0875e-10	5.72364e-12	3.05345e-10
INTERPRO	IPR017972:Cytochrome P450, conserved site	27	2.7163	2.77787e-13	1448792_A_AT, 1419704_AT, 1418780_AT, 1417590_AT, 1419523_AT, 1424853_S_AT, 1417952_AT, 1418113_AT, 1423257_AT, 1417531_AT, 1416809_AT, 1449309_AT, 1418653_AT, 1424352_AT, 1421741_AT, 1419349_A_AT, 1418767_AT, 1415994_AT, 1419039_AT, 1449316_AT, 1424273_AT, 1424943_AT, 1423244_AT, 1424576_S_AT, 1422100_AT, 1416194_AT, 1418821_AT, 1448683_AT	927	89	17763	5.81313	3.9e-10	1.95e-10	4.57845e-10
GOTERM_MF_FAT	GO:0020037~heme binding	35	3.52113	7.1173e-13	1448792_A_AT, 1419704_AT, 1418780_AT, 1417590_AT, 1419523_AT, 1424853_S_AT, 1417952_AT, 1418113_AT, 1423257_AT, 1417531_AT, 1417184_S_AT, 1416809_AT, 1449309_AT, 1418653_AT, 1416429_A_AT, 1424352_AT, 1416649_AT, 1421741_AT, 1419349_A_AT, 1418767_AT, 1416727_A_AT, 1415994_AT, 1418172_AT, 1419039_AT, 1449316_AT, 1424273_AT, 1428235_AT, 1424943_AT, 1423944_AT, 1423244_AT, 1451339_AT, 1424576_S_AT, 1…	758	144	13288	4.26085	6.83293e-10	6.83293e-11	1.11872e-09
INTERPRO	IPR017973:Cytochrome P450, C-terminal region	25	2.51509	1.62771e-12	1448792_A_AT, 1419704_AT, 1417590_AT, 1419523_AT, 1424853_S_AT, 1417952_AT, 1418113_AT, 1423257_AT, 1417531_AT, 1416809_AT, 1418653_AT, 1424352_AT, 1421741_AT, 1419349_A_AT, 1418767_AT, 1415994_AT, 1419039_AT, 1449316_AT, 1424273_AT, 1424943_AT, 1423244_AT, 1424576_S_AT, 1422100_AT, 1418821_AT, 1416194_AT, 1448683_AT	927	81	17763	5.91414	2.28529e-09	4.57058e-10	2.68284e-09
UP_SEQ_FEATURE	metal ion-binding site:Iron (heme axial ligand)	27	2.7163	1.79705e-11	1448792_A_AT, 1423844_S_AT, 1419704_AT, 1418780_AT, 1417590_AT, 1419523_AT, 1424853_S_AT, 1417952_AT, 1418113_AT, 1423257_AT, 1417531_AT, 1416809_AT, 1449309_AT, 1418653_AT, 1416429_A_AT, 1424352_AT, 1421741_AT, 1419349_A_AT, 1416727_A_AT, 1415994_AT, 1425829_A_AT, 1424273_AT, 1424943_AT, 1451339_AT, 1422100_AT, 1416194_AT, 1418821_AT, 1448683_AT	893	99	16021	4.8929	4.00922e-08	8.01844e-09	3.12913e-08
COG_ONTOLOGY	Secondary metabolites biosynthesis, transport, and catabolism	30	3.01811	3.11411e-11	1448792_A_AT, 1419704_AT, 1418780_AT, 1417590_AT, 1419523_AT, 1424853_S_AT, 1419547_AT, 1417952_AT, 1418113_AT, 1423257_AT, 1422230_S_AT, 1417531_AT, 1416809_AT, 1449309_AT, 1418907_AT, 1418653_AT, 1424352_AT, 1421741_AT, 1419349_A_AT, 1418767_AT, 1415994_AT, 1419039_AT, 1449316_AT, 1424273_AT, 1424943_AT, 1423244_AT, 1424576_S_AT, 1422100_AT, 1416194_AT, 1418821_AT, 1448683_AT	142	109	2040	3.954	7.47386e-10	3.73693e-10	2.4981e-08
GOTERM_CC_FAT	GO:0005783~endoplasmic reticulum	96	9.65795	1.7246e-10	1417421_AT, 1422526_AT, 1421008_AT, 1424853_S_AT, 1415897_A_AT, 1416809_AT, 1417403_AT, 1416933_AT, 1452145_AT, 1417292_AT, 1449486_AT, 1416913_AT, 1435991_AT, 1438391_X_AT, 1449038_AT, 1419622_AT, 1424650_AT, 1452770_AT, 1422438_AT, 1448813_AT, 1426123_A_AT, 1417991_AT, 1448792_A_AT, 1421709_A_AT, 1451600_S_AT, 1435626_A_AT, 1419523_AT, 1434191_AT, 1435370_A_AT, 1417952_AT, 1452026_A_AT, 1416316…	731	838	12504	1.95956	5.22555e-08	2.90308e-09	2.30809e-07
SP_PIR_KEYWORDS	metalloprotein	19	1.91147	2.05116e-10	1448792_A_AT, 1416225_AT, 1421741_AT, 1419349_A_AT, 1419523_AT, 1424853_S_AT, 1415994_AT, 1454638_A_AT, 1431609_A_AT, 1418113_AT, 1423644_AT, 1422974_AT, 1417184_S_AT, 1416809_AT, 1424943_AT, 1422100_AT, 1449108_AT, 1416429_A_AT, 1416194_AT, 1418821_AT	927	56	17854	6.53464	1.05635e-07	3.64258e-09	2.96603e-07
INTERPRO	IPR002401:Cytochrome P450, E-class, group I	21	2.11268	2.42885e-10	1448792_A_AT, 1417590_AT, 1418780_AT, 1419349_A_AT, 1424853_S_AT, 1418767_AT, 1415994_AT, 1418113_AT, 1417952_AT, 1419039_AT, 1423257_AT, 1417531_AT, 1449316_AT, 1424273_AT, 1424943_AT, 1423244_AT, 1424576_S_AT, 1418653_AT, 1416194_AT, 1418821_AT, 1424352_AT, 1448683_AT	927	70	17763	5.74854	3.4101e-07	5.6835e-08	4.00333e-07
GOTERM_CC_FAT	GO:0000267~cell fraction	75	7.54527	3.86254e-10	1422526_AT, 1418780_AT, 1422826_AT, 1431980_A_AT, 1424853_S_AT, 1449106_AT, 1418113_AT, 1415897_A_AT, 1424815_AT, 1422974_AT, 1424898_AT, 1449375_AT, 1416809_AT, 1449309_AT, 1416933_AT, 1452145_AT, 1416204_AT, 1449818_AT, 1418190_AT, 1419173_AT, 1421741_AT, 1419349_A_AT, 1415958_AT, 1416727_A_AT, 1419622_AT, 1415994_AT, 1448723_AT, 1450109_S_AT, 1416034_AT, 1422438_AT, 1417741_AT, 1448813_AT, 144…	731	596	12504	2.15252	1.17035e-07	5.85176e-09	5.16936e-07
SP_PIR_KEYWORDS	endoplasmic reticulum	76	7.64588	4.00564e-10	1422526_AT, 1417382_AT, 1419510_AT, 1421008_AT, 1418780_AT, 1423554_AT, 1424853_S_AT, 1418113_AT, 1415897_A_AT, 1425127_AT, 1416809_AT, 1448619_AT, 1417403_AT, 1449309_AT, 1416933_AT, 1452145_AT, 1418279_A_AT, 1422397_A_AT, 1421741_AT, 1416913_AT, 1449486_AT, 1419349_A_AT, 1435991_AT, 1416727_A_AT, 1449038_AT, 1419622_AT, 1415994_AT, 1448723_AT, 1424650_AT, 1449112_AT, 1452770_AT, 1422438_AT, 144…	927	678	17854	2.15894	2.06291e-07	6.44658e-09	5.79226e-07
GOTERM_MF_FAT	GO:0016712~oxidoreductase activity, acting on paired donors, with incorporation or reduction of molecular oxygen, reduced flavin or flavoprotein as one donor, and incorporation of one atom of oxygen	17	1.71026	9.75957e-10	1419704_AT, 1421741_AT, 1419349_A_AT, 1419523_AT, 1415994_AT, 1418113_AT, 1417952_AT, 1419039_AT, 1417531_AT, 1424273_AT, 1416809_AT, 1424576_S_AT, 1418653_AT, 1416194_AT, 1418821_AT, 1424352_AT, 1448683_AT	758	44	13288	6.77309	9.36918e-07	6.69228e-08	1.53396e-06
GOTERM_MF_FAT	GO:0070330~aromatase activity	14	1.40845	1.82834e-08	1419704_AT, 1421741_AT, 1419523_AT, 1419349_A_AT, 1418113_AT, 1417952_AT, 1417531_AT, 1424273_AT, 1416809_AT, 1418653_AT, 1418821_AT, 1416194_AT, 1424352_AT, 1448683_AT	758	34	13288	7.21838	1.75519e-05	1.03247e-06	2.87369e-05
GOTERM_CC_FAT	GO:0005624~membrane fraction	63	6.33803	2.52894e-08	1422526_AT, 1418780_AT, 1422826_AT, 1424853_S_AT, 1418113_AT, 1415897_A_AT, 1422974_AT, 1424898_AT, 1449375_AT, 1416809_AT, 1449309_AT, 1416933_AT, 1452145_AT, 1449818_AT, 1418190_AT, 1421741_AT, 1419349_A_AT, 1416727_A_AT, 1415958_AT, 1419622_AT, 1415994_AT, 1448723_AT, 1450109_S_AT, 1416034_AT, 1422438_AT, 1448813_AT, 1448502_AT, 1418028_AT, 1416343_A_AT, 1429550_AT, 1448683_AT, 1448792_A_AT, 1…	731	510	12504	2.11301	7.66267e-06	3.64891e-07	3.38456e-05
GOTERM_CC_FAT	GO:0005626~insoluble fraction	64	6.43863	3.92437e-08	1422526_AT, 1418780_AT, 1422826_AT, 1424853_S_AT, 1418113_AT, 1415897_A_AT, 1424815_AT, 1422974_AT, 1424898_AT, 1449375_AT, 1416809_AT, 1449309_AT, 1416933_AT, 1452145_AT, 1449818_AT, 1418190_AT, 1421741_AT, 1419349_A_AT, 1416727_A_AT, 1415958_AT, 1419622_AT, 1415994_AT, 1448723_AT, 1450109_S_AT, 1416034_AT, 1422438_AT, 1448813_AT, 1448502_AT, 1418028_AT, 1416343_A_AT, 1429550_AT, 1448683_AT, 144…	731	528	12504	2.07337	1.18908e-05	5.40493e-07	5.2521e-05
SP_PIR_KEYWORDS	chromoprotein	13	1.30785	5.11987e-07	1448792_A_AT, 1421741_AT, 1419349_A_AT, 1419523_AT, 1424853_S_AT, 1415994_AT, 1418113_AT, 1417184_S_AT, 1424943_AT, 1416809_AT, 1422100_AT, 1416429_A_AT, 1418821_AT, 1416194_AT	927	40	17854	6.25949	0.000263639	6.93875e-06	0.000740344
KEGG_PATHWAY	mmu00591:Linoleic acid metabolism	15	1.50905	6.98324e-06	1422147_A_AT, 1419704_AT, 1421741_AT, 1419523_AT, 1418672_AT, 1415994_AT, 1417952_AT, 1452026_A_AT, 1417531_AT, 1424273_AT, 1416809_AT, 1423244_AT, 1424576_S_AT, 1418653_AT, 1417085_AT	455	46	5738	4.11228	0.00113065	6.65442e-05	0.00844974
PIR_SUPERFAMILY	PIRSF000045:cytochrome P450 CYP2D6	12	1.20724	4.08131e-05	1417531_AT, 1448792_A_AT, 1424273_AT, 1423244_AT, 1419349_A_AT, 1418653_AT, 1415994_AT, 1417952_AT, 1418113_AT, 1418821_AT, 1419039_AT, 1448683_AT	611	36	8136	4.43863	0.0226365	0.00760315	0.0597066
SP_PIR_KEYWORDS	electron transfer	9	0.905433	4.66377e-05	1448792_A_AT, 1416809_AT, 1421741_AT, 1419523_AT, 1419349_A_AT, 1415994_AT, 1449108_AT, 1418113_AT, 1418821_AT	927	27	17854	6.41999	0.0237328	0.000453085	0.0674181
KEGG_PATHWAY	mmu00590:Arachidonic acid metabolism	17	1.71026	0.000654359	1422147_A_AT, 1424853_S_AT, 1448499_A_AT, 1418767_AT, 1449106_AT, 1415994_AT, 1452026_A_AT, 1417952_AT, 1423257_AT, 1448485_AT, 1417531_AT, 1449316_AT, 1424273_AT, 1424943_AT, 1423244_AT, 1424576_S_AT, 1418653_AT, 1424352_AT	455	83	5738	2.58297	0.100612	0.00440862	0.788938
GOTERM_CC_FAT	GO:0019898~extrinsic to membrane	42	4.22535	0.00698208	1448792_A_AT, 1449383_AT, 1419704_AT, 1428163_AT, 1420909_AT, 1450734_AT, 1418780_AT, 1419523_AT, 1424092_AT, 1432466_A_AT, 1424853_S_AT, 1418113_AT, 1417952_AT, 1423257_AT, 1415897_A_AT, 1417531_AT, 1417962_S_AT, 1416809_AT, 1431199_AT, 1416766_AT, 1418653_AT, 1450982_AT, 1416933_AT, 1417580_S_AT, 1424352_AT, 1424618_AT, 1421741_AT, 1435991_AT, 1419349_A_AT, 1415994_AT, 1454862_AT, 1449424_AT, 1…	731	472	12504	1.52208	0.880327	0.0557631	8.95088
Annotation Cluster 12	Enrichment Score: 10.659936063584679
Category	Term	Count	%	PValue	Genes	List Total	Pop Hits	Pop Total	Fold Enrichment	Bonferroni	Benjamini	FDR
KEGG_PATHWAY	mmu04610:Complement and coagulation cascades	42	4.22535	2.33836e-26	1417009_AT, 1419677_AT, 1416625_AT, 1417909_AT, 1416729_AT, 1418037_AT, 1424279_AT, 1420553_X_AT, 1418680_AT, 1419578_AT, 1416676_AT, 1423954_AT, 1422815_AT, 1416025_AT, 1428012_AT, 1423153_X_AT, 1418907_AT, 1418787_AT, 1427472_A_AT, 1419407_AT, 1418710_AT, 1451788_AT, 1428079_AT, 1416051_AT, 1417498_AT, 1417381_AT, 1449401_AT, 1417314_AT, 1418282_X_AT, 1418897_AT, 1420496_AT, 1419321_AT, 1417867…	455	75	5738	7.06215	3.78814e-24	3.78814e-24	2.82953e-23
GOTERM_BP_FAT	GO:0002526~acute inflammatory response	36	3.62173	1.23268e-23	1417009_AT, 1419677_AT, 1416625_AT, 1418037_AT, 1448499_A_AT, 1420553_X_AT, 1419578_AT, 1423954_AT, 1422815_AT, 1418486_AT, 1451054_AT, 1428012_AT, 1423153_X_AT, 1418787_AT, 1427472_A_AT, 1419407_AT, 1425546_A_AT, 1416051_AT, 1417498_AT, 1419100_AT, 1421946_AT, 1419318_AT, 1449401_AT, 1417381_AT, 1417314_AT, 1418282_X_AT, 1419144_AT, 1418897_AT, 1417867_AT, 1451625_A_AT, 1418021_AT, 1447520_AT, 1…	727	81	13588	8.30689	2.99542e-20	9.98472e-21	2.16755e-20
GOTERM_BP_FAT	GO:0009611~response to wounding	68	6.84105	1.00651e-20	1419677_AT, 1417909_AT, 1416625_AT, 1448995_AT, 1424279_AT, 1448499_A_AT, 1418680_AT, 1423954_AT, 1422815_AT, 1419088_AT, 1418486_AT, 1428012_AT, 1419407_AT, 1423635_AT, 1423140_AT, 1417498_AT, 1420496_AT, 1419321_AT, 1451625_A_AT, 1418021_AT, 1417789_AT, 1416034_AT, 1419131_AT, 1449034_AT, 1430700_A_AT, 1418992_AT, 1455093_A_AT, 1420715_A_AT, 1417009_AT, 1416729_AT, 1418037_AT, 1431721_A_AT, 143…	727	347	13588	3.66269	2.44583e-17	4.89166e-18	1.76986e-17
GOTERM_BP_FAT	GO:0006956~complement activation	20	2.01207	1.96968e-15	1417009_AT, 1419677_AT, 1416051_AT, 1416625_AT, 1418037_AT, 1449401_AT, 1417381_AT, 1419578_AT, 1417314_AT, 1423954_AT, 1451625_A_AT, 1417867_AT, 1422815_AT, 1418021_AT, 1428012_AT, 1423153_X_AT, 1418787_AT, 1427472_A_AT, 1419407_AT, 1420524_A_AT	727	36	13588	10.3836	4.85612e-12	6.06959e-13	3.51941e-12
GOTERM_BP_FAT	GO:0002541~activation of plasma proteins involved in acute inflammatory response	20	2.01207	1.96968e-15	1417009_AT, 1419677_AT, 1416051_AT, 1416625_AT, 1418037_AT, 1449401_AT, 1417381_AT, 1419578_AT, 1417314_AT, 1423954_AT, 1451625_A_AT, 1417867_AT, 1422815_AT, 1418021_AT, 1428012_AT, 1423153_X_AT, 1418787_AT, 1427472_A_AT, 1419407_AT, 1420524_A_AT	727	36	13588	10.3836	4.85612e-12	6.06959e-13	3.51941e-12
SP_PIR_KEYWORDS	complement pathway	17	1.71026	7.84464e-15	1417009_AT, 1416051_AT, 1416625_AT, 1418037_AT, 1449401_AT, 1417381_AT, 1419578_AT, 1417314_AT, 1423954_AT, 1451625_A_AT, 1422815_AT, 1418021_AT, 1428012_AT, 1418787_AT, 1427472_A_AT, 1419407_AT, 1420524_A_AT	927	26	17854	12.5931	4.05953e-12	2.70672e-13	1.1402e-11
GOTERM_BP_FAT	GO:0006954~inflammatory response	46	4.62777	8.62708e-15	1420715_A_AT, 1417009_AT, 1419677_AT, 1416625_AT, 1418037_AT, 1448499_A_AT, 1420553_X_AT, 1419578_AT, 1416676_AT, 1423954_AT, 1422815_AT, 1451054_AT, 1418486_AT, 1428012_AT, 1423153_X_AT, 1418787_AT, 1427472_A_AT, 1419407_AT, 1423635_AT, 1425546_A_AT, 1423140_AT, 1416051_AT, 1417498_AT, 1419100_AT, 1418930_AT, 1421946_AT, 1419318_AT, 1417381_AT, 1449401_AT, 1417314_AT, 1418282_X_AT, 1419144_AT, 1…	727	225	13588	3.82117	2.10432e-11	2.10432e-12	1.52323e-11
GOTERM_BP_FAT	GO:0006952~defense response	68	6.84105	1.10445e-14	1419677_AT, 1416625_AT, 1435290_X_AT, 1421008_AT, 1418825_AT, 1448499_A_AT, 1423954_AT, 1419095_A_AT, 1422815_AT, 1418486_AT, 1428012_AT, 1422470_AT, 1419407_AT, 1423547_AT, 1423635_AT, 1423140_AT, 1417498_AT, 1425091_AT, 1417292_AT, 1451625_A_AT, 1426276_AT, 1418021_AT, 1417789_AT, 1416034_AT, 1449034_AT, 1427480_AT, 1430700_A_AT, 1455093_A_AT, 1452428_A_AT, 1420715_A_AT, 1417009_AT, 1418037_AT,…	727	448	13588	2.83695	2.67086e-11	2.42806e-12	1.9329e-11
SP_PIR_KEYWORDS	innate immunity	25	2.51509	2.20182e-13	1417009_AT, 1419677_AT, 1416625_AT, 1418825_AT, 1418037_AT, 1449130_AT, 1419578_AT, 1423954_AT, 1422815_AT, 1428012_AT, 1423153_X_AT, 1418787_AT, 1449498_AT, 1427472_A_AT, 1419407_AT, 1416051_AT, 1449401_AT, 1417381_AT, 1417314_AT, 1451625_A_AT, 1426276_AT, 1417867_AT, 1418021_AT, 1451176_AT, 1420524_A_AT	927	75	17854	6.41999	1.13381e-10	5.66902e-12	3.18356e-10
GOTERM_BP_FAT	GO:0006958~complement activation, classical pathway	17	1.71026	2.70326e-13	1417009_AT, 1416051_AT, 1416625_AT, 1418037_AT, 1449401_AT, 1417381_AT, 1419578_AT, 1417314_AT, 1423954_AT, 1451625_A_AT, 1422815_AT, 1418021_AT, 1428012_AT, 1418787_AT, 1427472_A_AT, 1419407_AT, 1420524_A_AT	727	30	13588	10.5913	6.56925e-10	5.47437e-11	4.75364e-10
GOTERM_BP_FAT	GO:0002455~humoral immune response mediated by circulating immunoglobulin	17	1.71026	5.86647e-12	1417009_AT, 1416051_AT, 1416625_AT, 1418037_AT, 1449401_AT, 1417381_AT, 1419578_AT, 1417314_AT, 1423954_AT, 1451625_A_AT, 1422815_AT, 1418021_AT, 1428012_AT, 1418787_AT, 1427472_A_AT, 1419407_AT, 1420524_A_AT	727	35	13588	9.07825	1.42554e-08	8.90962e-10	1.03155e-08
GOTERM_BP_FAT	GO:0045087~innate immune response	28	2.8169	7.49235e-12	1417009_AT, 1419677_AT, 1416625_AT, 1418037_AT, 1418825_AT, 1449130_AT, 1419578_AT, 1423954_AT, 1422815_AT, 1418486_AT, 1428012_AT, 1423153_X_AT, 1417761_AT, 1418787_AT, 1427472_A_AT, 1419407_AT, 1416051_AT, 1419491_AT, 1449401_AT, 1417381_AT, 1417314_AT, 1426276_AT, 1451625_A_AT, 1417867_AT, 1418021_AT, 1447520_AT, 1451176_AT, 1420524_A_AT	727	107	13588	4.89097	1.82064e-08	1.07096e-09	1.31746e-08
GOTERM_BP_FAT	GO:0019724~B cell mediated immunity	22	2.21328	9.45105e-12	1417009_AT, 1416051_AT, 1416625_AT, 1435290_X_AT, 1418037_AT, 1449401_AT, 1417381_AT, 1419578_AT, 1417314_AT, 1423954_AT, 1460251_AT, 1451625_A_AT, 1418021_AT, 1422815_AT, 1417244_A_AT, 1425519_A_AT, 1428012_AT, 1435476_A_AT, 1418787_AT, 1427472_A_AT, 1419407_AT, 1420524_A_AT	727	65	13588	6.32602	2.29662e-08	1.20875e-09	1.66189e-08
GOTERM_BP_FAT	GO:0002252~immune effector process	30	3.01811	1.47987e-11	1417009_AT, 1419677_AT, 1435290_X_AT, 1421008_AT, 1416625_AT, 1418037_AT, 1419578_AT, 1423954_AT, 1435751_AT, 1422815_AT, 1417244_A_AT, 1428012_AT, 1418142_AT, 1423153_X_AT, 1418787_AT, 1422470_AT, 1427472_A_AT, 1419407_AT, 1416051_AT, 1449401_AT, 1417381_AT, 1417314_AT, 1460251_AT, 1451625_A_AT, 1417867_AT, 1418021_AT, 1447520_AT, 1425519_A_AT, 1435476_A_AT, 1420524_A_AT	727	126	13588	4.45012	3.59609e-08	1.71242e-09	2.60222e-08
GOTERM_BP_FAT	GO:0006959~humoral immune response	20	2.01207	1.67256e-11	1417009_AT, 1419677_AT, 1416051_AT, 1416625_AT, 1418037_AT, 1449401_AT, 1417381_AT, 1419578_AT, 1417314_AT, 1423954_AT, 1451625_A_AT, 1417867_AT, 1422815_AT, 1418021_AT, 1428012_AT, 1423153_X_AT, 1418787_AT, 1427472_A_AT, 1419407_AT, 1420524_A_AT	727	54	13588	6.92241	4.06433e-08	1.84742e-09	2.94104e-08
GOTERM_BP_FAT	GO:0016064~immunoglobulin mediated immune response	21	2.11268	4.25557e-11	1417009_AT, 1416051_AT, 1416625_AT, 1435290_X_AT, 1418037_AT, 1449401_AT, 1417381_AT, 1419578_AT, 1417314_AT, 1423954_AT, 1451625_A_AT, 1418021_AT, 1422815_AT, 1417244_A_AT, 1425519_A_AT, 1428012_AT, 1435476_A_AT, 1418787_AT, 1427472_A_AT, 1419407_AT, 1420524_A_AT	727	63	13588	6.23017	1.0341e-07	4.30876e-09	7.48301e-08
GOTERM_BP_FAT	GO:0006955~immune response	62	6.23742	9.5436e-11	1418240_AT, 1419677_AT, 1435290_X_AT, 1416625_AT, 1421008_AT, 1420909_AT, 1448995_AT, 1418825_AT, 1423954_AT, 1431609_A_AT, 1422815_AT, 1417244_A_AT, 1418219_AT, 1422645_AT, 1418486_AT, 1428012_AT, 1416978_AT, 1422470_AT, 1419407_AT, 1420484_A_AT, 1422962_A_AT, 1417574_AT, 1425477_X_AT, 1417025_AT, 1426276_AT, 1451625_A_AT, 1418021_AT, 1417789_AT, 1449009_AT, 1438676_AT, 1429399_AT, 1452428_A_AT,…	727	471	13588	2.46032	2.31909e-07	8.58924e-09	1.67815e-07
GOTERM_BP_FAT	GO:0002449~lymphocyte mediated immunity	22	2.21328	2.58864e-10	1417009_AT, 1416051_AT, 1416625_AT, 1435290_X_AT, 1418037_AT, 1449401_AT, 1417381_AT, 1419578_AT, 1417314_AT, 1423954_AT, 1460251_AT, 1451625_A_AT, 1418021_AT, 1422815_AT, 1417244_A_AT, 1425519_A_AT, 1428012_AT, 1435476_A_AT, 1418787_AT, 1427472_A_AT, 1419407_AT, 1420524_A_AT	727	76	13588	5.41041	6.29041e-07	2.02916e-08	4.55189e-07
GOTERM_BP_FAT	GO:0002250~adaptive immune response	23	2.31388	3.03011e-10	1417009_AT, 1416051_AT, 1416625_AT, 1435290_X_AT, 1418037_AT, 1420909_AT, 1449401_AT, 1417381_AT, 1417314_AT, 1419578_AT, 1423954_AT, 1460251_AT, 1451625_A_AT, 1418021_AT, 1422815_AT, 1417244_A_AT, 1425519_A_AT, 1428012_AT, 1435476_A_AT, 1418787_AT, 1427472_A_AT, 1419407_AT, 1420524_A_AT	727	84	13588	5.11764	7.36317e-07	2.30099e-08	5.32816e-07
GOTERM_BP_FAT	GO:0002460~adaptive immune response based on somatic recombination of immune receptors built from immunoglobulin superfamily domains	23	2.31388	3.03011e-10	1417009_AT, 1416051_AT, 1416625_AT, 1435290_X_AT, 1418037_AT, 1420909_AT, 1449401_AT, 1417381_AT, 1417314_AT, 1419578_AT, 1423954_AT, 1460251_AT, 1451625_A_AT, 1418021_AT, 1422815_AT, 1417244_A_AT, 1425519_A_AT, 1428012_AT, 1435476_A_AT, 1418787_AT, 1427472_A_AT, 1419407_AT, 1420524_A_AT	727	84	13588	5.11764	7.36317e-07	2.30099e-08	5.32816e-07
SP_PIR_KEYWORDS	immune response	34	3.42052	3.60036e-10	1452428_A_AT, 1417009_AT, 1419677_AT, 1435290_X_AT, 1416625_AT, 1418037_AT, 1418825_AT, 1449130_AT, 1419578_AT, 1423954_AT, 1425137_A_AT, 1422815_AT, 1422645_AT, 1428012_AT, 1423153_X_AT, 1418787_AT, 1449498_AT, 1427472_A_AT, 1419407_AT, 1424948_X_AT, 1422962_A_AT, 1416051_AT, 1449401_AT, 1417381_AT, 1417314_AT, 1417025_AT, 1426276_AT, 1451625_A_AT, 1417867_AT, 1418021_AT, 1451176_AT, 1425519_A_A…	927	184	17854	3.55891	1.85418e-07	5.98124e-09	5.20621e-07
GOTERM_BP_FAT	GO:0051605~protein maturation by peptide bond cleavage	20	2.01207	6.43089e-10	1417009_AT, 1419677_AT, 1416051_AT, 1416625_AT, 1418037_AT, 1449401_AT, 1417381_AT, 1419578_AT, 1417314_AT, 1423954_AT, 1451625_A_AT, 1417867_AT, 1422815_AT, 1418021_AT, 1428012_AT, 1423153_X_AT, 1418787_AT, 1427472_A_AT, 1419407_AT, 1420524_A_AT	727	65	13588	5.75093	1.56271e-06	4.46488e-08	1.13081e-06
GOTERM_BP_FAT	GO:0050778~positive regulation of immune response	28	2.8169	2.52923e-09	1452428_A_AT, 1417009_AT, 1419677_AT, 1435290_X_AT, 1416625_AT, 1418037_AT, 1449130_AT, 1419578_AT, 1423954_AT, 1422815_AT, 1418219_AT, 1428012_AT, 1423153_X_AT, 1418787_AT, 1427472_A_AT, 1419407_AT, 1424948_X_AT, 1416051_AT, 1449401_AT, 1417381_AT, 1417314_AT, 1451625_A_AT, 1417867_AT, 1418021_AT, 1416034_AT, 1447520_AT, 1423944_AT, 1420524_A_AT	727	136	13588	3.84805	6.14601e-06	1.49903e-07	4.44741e-06
GOTERM_BP_FAT	GO:0002443~leukocyte mediated immunity	22	2.21328	6.00214e-09	1417009_AT, 1416051_AT, 1416625_AT, 1435290_X_AT, 1418037_AT, 1449401_AT, 1417381_AT, 1419578_AT, 1417314_AT, 1423954_AT, 1460251_AT, 1451625_A_AT, 1418021_AT, 1422815_AT, 1417244_A_AT, 1425519_A_AT, 1428012_AT, 1435476_A_AT, 1418787_AT, 1427472_A_AT, 1419407_AT, 1420524_A_AT	727	89	13588	4.62013	1.45851e-05	3.24116e-07	1.05542e-05
GOTERM_BP_FAT	GO:0048584~positive regulation of response to stimulus	32	3.21932	1.41777e-08	1452428_A_AT, 1417009_AT, 1419677_AT, 1435290_X_AT, 1416625_AT, 1418037_AT, 1449130_AT, 1419578_AT, 1423954_AT, 1422815_AT, 1418219_AT, 1428012_AT, 1423153_X_AT, 1418787_AT, 1427472_A_AT, 1419407_AT, 1417023_A_AT, 1424948_X_AT, 1416051_AT, 1417574_AT, 1449401_AT, 1417381_AT, 1417314_AT, 1451625_A_AT, 1417867_AT, 1418021_AT, 1416034_AT, 1447520_AT, 1417500_A_AT, 1423944_AT, 1420524_A_AT, 1425260_AT	727	186	13588	3.21557	3.44513e-05	6.75527e-07	2.49302e-05
GOTERM_BP_FAT	GO:0051604~protein maturation	22	2.21328	2.5282e-08	1424942_A_AT, 1417009_AT, 1419677_AT, 1416649_AT, 1416051_AT, 1416625_AT, 1418037_AT, 1449401_AT, 1417381_AT, 1419578_AT, 1417314_AT, 1423954_AT, 1451625_A_AT, 1417867_AT, 1418021_AT, 1422815_AT, 1428012_AT, 1423153_X_AT, 1418787_AT, 1427472_A_AT, 1419407_AT, 1420524_A_AT	727	96	13588	4.28324	6.14334e-05	1.11701e-06	4.44561e-05
GOTERM_BP_FAT	GO:0016485~protein processing	21	2.11268	4.09882e-08	1424942_A_AT, 1417009_AT, 1419677_AT, 1416051_AT, 1416625_AT, 1418037_AT, 1449401_AT, 1417381_AT, 1419578_AT, 1417314_AT, 1423954_AT, 1451625_A_AT, 1417867_AT, 1418021_AT, 1422815_AT, 1428012_AT, 1423153_X_AT, 1418787_AT, 1427472_A_AT, 1419407_AT, 1420524_A_AT	727	90	13588	4.36112	9.95963e-05	1.71726e-06	7.20738e-05
GOTERM_BP_FAT	GO:0002253~activation of immune response	20	2.01207	9.86286e-08	1417009_AT, 1419677_AT, 1416051_AT, 1416625_AT, 1418037_AT, 1449401_AT, 1417381_AT, 1419578_AT, 1417314_AT, 1423954_AT, 1451625_A_AT, 1417867_AT, 1422815_AT, 1418021_AT, 1428012_AT, 1423153_X_AT, 1418787_AT, 1427472_A_AT, 1419407_AT, 1420524_A_AT	727	86	13588	4.34663	0.000239639	3.7448e-06	0.000173429
BIOCARTA	m_compPathway:Complement Pathway	11	1.10664	1.98185e-07	1418021_AT, 1422815_AT, 1417009_AT, 1419677_AT, 1416051_AT, 1417381_AT, 1419578_AT, 1417314_AT, 1423954_AT, 1419407_AT, 1420524_A_AT	96	18	1171	7.45428	2.33855e-05	2.33855e-05	0.00022681
GOTERM_BP_FAT	GO:0002684~positive regulation of immune system process	30	3.01811	1.63049e-06	1452428_A_AT, 1417009_AT, 1419677_AT, 1435290_X_AT, 1416625_AT, 1418037_AT, 1449130_AT, 1419578_AT, 1423954_AT, 1422815_AT, 1418219_AT, 1418486_AT, 1428012_AT, 1423153_X_AT, 1418787_AT, 1427472_A_AT, 1419407_AT, 1424948_X_AT, 1416051_AT, 1449401_AT, 1417381_AT, 1417314_AT, 1451625_A_AT, 1417867_AT, 1418021_AT, 1416034_AT, 1447520_AT, 1425519_A_AT, 1423944_AT, 1420524_A_AT	727	206	13588	2.72192	0.00395426	5.742e-05	0.00286702
SP_PIR_KEYWORDS	inflammation	8	0.804829	1.21361e-05	1418021_AT, 1422815_AT, 1416649_AT, 1418930_AT, 1449034_AT, 1423954_AT, 1419407_AT, 1448756_AT	927	17	17854	9.06352	0.00623063	0.000138882	0.0175477
BIOCARTA	m_lectinPathway:Lectin Induced Complement Pathway	8	0.804829	2.13825e-05	1418021_AT, 1422815_AT, 1419677_AT, 1416051_AT, 1419578_AT, 1423954_AT, 1419407_AT, 1420524_A_AT	96	13	1171	7.50641	0.00251998	0.000630591	0.0244682
BIOCARTA	m_classicPathway:Classical Complement Pathway	7	0.704225	0.000262878	1418021_AT, 1422815_AT, 1417009_AT, 1416051_AT, 1417381_AT, 1423954_AT, 1419407_AT	96	13	1171	6.56811	0.0305473	0.00618552	0.300434
KEGG_PATHWAY	mmu05322:Systemic lupus erythematosus	17	1.71026	0.00653946	1417009_AT, 1418072_AT, 1416051_AT, 1435290_X_AT, 1418366_AT, 1449401_AT, 1417381_AT, 1423954_AT, 1417025_AT, 1427762_X_AT, 1451625_A_AT, 1422815_AT, 1418021_AT, 1428012_AT, 1435476_A_AT, 1422155_AT, 1427472_A_AT, 1419407_AT	455	103	5738	2.08143	0.654538	0.0316951	7.6321
Annotation Cluster 13	Enrichment Score: 10.549344096217316
Category	Term	Count	%	PValue	Genes	List Total	Pop Hits	Pop Total	Fold Enrichment	Bonferroni	Benjamini	FDR
GOTERM_BP_FAT	GO:0051186~cofactor metabolic process	44	4.42656	4.88865e-17	1423780_AT, 1422070_AT, 1418186_AT, 1417273_AT, 1449106_AT, 1418998_AT, 1424126_AT, 1423701_AT, 1435370_A_AT, 1451675_A_AT, 1426475_AT, 1415897_A_AT, 1423644_AT, 1427441_A_AT, 1448485_AT, 1419821_S_AT, 1419974_AT, 1420499_AT, 1428134_AT, 1424828_A_AT, 1418627_AT, 1449374_AT, 1454748_AT, 1422925_S_AT, 1452145_AT, 1423891_AT, 1449118_AT, 1422478_A_AT, 1420723_AT, 1417883_AT, 1416617_AT, 1452823_AT,…	727	182	13588	4.51858	1.18794e-13	1.9799e-14	8.59623e-14
GOTERM_BP_FAT	GO:0006732~coenzyme metabolic process	38	3.82294	4.42163e-16	1423780_AT, 1418186_AT, 1417273_AT, 1449106_AT, 1418998_AT, 1423701_AT, 1435370_A_AT, 1415897_A_AT, 1423644_AT, 1427441_A_AT, 1448485_AT, 1419821_S_AT, 1419974_AT, 1420499_AT, 1428134_AT, 1424828_A_AT, 1418627_AT, 1454748_AT, 1449374_AT, 1422925_S_AT, 1452145_AT, 1423891_AT, 1449118_AT, 1422478_A_AT, 1420723_AT, 1417883_AT, 1416617_AT, 1452823_AT, 1421983_S_AT, 1448382_AT, 1452770_AT, 1428235_AT,…	727	143	13588	4.96671	1.07914e-12	1.5421e-13	7.77156e-13
GOTERM_BP_FAT	GO:0009108~coenzyme biosynthetic process	15	1.50905	5.39622e-06	1449118_AT, 1422478_A_AT, 1417273_AT, 1416617_AT, 1418998_AT, 1423701_AT, 1448485_AT, 1452770_AT, 1429352_AT, 1420499_AT, 1428134_AT, 1418627_AT, 1454748_AT, 1449964_A_AT, 1418715_AT	727	64	13588	4.38059	0.0130272	0.000165972	0.00948832
GOTERM_BP_FAT	GO:0051188~cofactor biosynthetic process	18	1.81087	5.44205e-06	1449118_AT, 1422478_A_AT, 1417273_AT, 1416617_AT, 1418998_AT, 1424126_AT, 1423701_AT, 1451675_A_AT, 1426475_AT, 1448485_AT, 1452770_AT, 1429352_AT, 1420499_AT, 1428134_AT, 1418627_AT, 1454748_AT, 1449964_A_AT, 1418715_AT	727	91	13588	3.69702	0.0131372	0.000165289	0.0095689
Annotation Cluster 14	Enrichment Score: 9.476910697346929
Category	Term	Count	%	PValue	Genes	List Total	Pop Hits	Pop Total	Fold Enrichment	Bonferroni	Benjamini	FDR
GOTERM_BP_FAT	GO:0008202~steroid metabolic process	39	3.92354	4.06229e-15	1448506_AT, 1420983_AT, 1418780_AT, 1432466_A_AT, 1455396_AT, 1427345_A_AT, 1418278_AT, 1417561_AT, 1425127_AT, 1419105_AT, 1418239_AT, 1417208_AT, 1448619_AT, 1418940_AT, 1416429_A_AT, 1417085_AT, 1460232_S_AT, 1418352_AT, 1419232_A_AT, 1418190_AT, 1417043_AT, 1449038_AT, 1423804_A_AT, 1417042_AT, 1427082_AT, 1449112_AT, 1419560_AT, 1429463_AT, 1423858_A_AT, 1426547_AT, 1417950_A_AT, 1417880_AT,…	727	161	13588	4.52751	9.98202e-12	1.10911e-12	7.22755e-12
GOTERM_BP_FAT	GO:0016125~sterol metabolic process	19	1.91147	8.52745e-08	1419232_A_AT, 1420983_AT, 1418190_AT, 1418780_AT, 1417043_AT, 1432466_A_AT, 1418278_AT, 1417561_AT, 1423804_A_AT, 1418239_AT, 1419560_AT, 1429463_AT, 1423858_A_AT, 1417950_A_AT, 1424709_AT, 1448619_AT, 1422100_AT, 1416429_A_AT, 1460722_AT	727	77	13588	4.61194	0.000207196	3.28916e-06	0.000149947
GOTERM_BP_FAT	GO:0008203~cholesterol metabolic process	18	1.81087	1.07072e-07	1419232_A_AT, 1420983_AT, 1418190_AT, 1418780_AT, 1417043_AT, 1432466_A_AT, 1418278_AT, 1417561_AT, 1423804_A_AT, 1418239_AT, 1429463_AT, 1419560_AT, 1423858_A_AT, 1417950_A_AT, 1448619_AT, 1422100_AT, 1416429_A_AT, 1460722_AT	727	70	13588	4.80613	0.000260152	4.00285e-06	0.000188276
Annotation Cluster 15	Enrichment Score: 9.409461670363644
Category	Term	Count	%	PValue	Genes	List Total	Pop Hits	Pop Total	Fold Enrichment	Bonferroni	Benjamini	FDR
INTERPRO	IPR016040:NAD(P)-binding domain	34	3.42052	1.52683e-12	1423780_AT, 1439167_AT, 1417369_AT, 1451386_AT, 1418808_AT, 1425127_AT, 1426959_AT, 1419382_A_AT, 1448390_A_AT, 1427945_AT, 1423495_AT, 1452145_AT, 1460232_S_AT, 1416204_AT, 1418352_AT, 1455972_X_AT, 1438391_X_AT, 1449038_AT, 1453487_AT, 1417772_AT, 1419905_S_AT, 1448723_AT, 1416632_AT, 1426856_AT, 1452173_AT, 1427082_AT, 1425829_A_AT, 1448382_AT, 1432372_A_AT, 1416968_A_AT, 1419367_AT, 1427377_X…	927	151	17763	4.31458	2.1436e-09	5.35899e-10	2.5165e-09
INTERPRO	IPR002198:Short-chain dehydrogenase/reductase SDR	19	1.91147	2.54277e-09	1418352_AT, 1439167_AT, 1417369_AT, 1438391_X_AT, 1449038_AT, 1419905_S_AT, 1448723_AT, 1418808_AT, 1426856_AT, 1432372_A_AT, 1426959_AT, 1419367_AT, 1419382_A_AT, 1419974_AT, 1448390_A_AT, 1423495_AT, 1425704_AT, 1427963_S_AT, 1423664_AT	927	64	17763	5.68866	3.57005e-06	4.46256e-07	4.1911e-06
INTERPRO	IPR002347:Glucose/ribitol dehydrogenase	17	1.71026	1.52236e-08	1418352_AT, 1439167_AT, 1417369_AT, 1438391_X_AT, 1449038_AT, 1448723_AT, 1418808_AT, 1419905_S_AT, 1426856_AT, 1432372_A_AT, 1426959_AT, 1419367_AT, 1419382_A_AT, 1448390_A_AT, 1423495_AT, 1425704_AT, 1427963_S_AT	927	56	17763	5.81698	2.13737e-05	2.13739e-06	2.50922e-05
Annotation Cluster 16	Enrichment Score: 8.921503467796134
Category	Term	Count	%	PValue	Genes	List Total	Pop Hits	Pop Total	Fold Enrichment	Bonferroni	Benjamini	FDR
GOTERM_BP_FAT	GO:0006662~glycerol ether metabolic process	18	1.81087	5.28179e-11	1415904_AT, 1417610_AT, 1418278_AT, 1417561_AT, 1421557_X_AT, 1455099_AT, 1417042_AT, 1454799_AT, 1423439_AT, 1449112_AT, 1419560_AT, 1417880_AT, 1428143_A_AT, 1455593_AT, 1424485_AT, 1416429_A_AT, 1422677_AT, 1438936_S_AT, 1450717_AT	727	45	13588	7.4762	1.28347e-07	4.93644e-09	9.28752e-08
GOTERM_BP_FAT	GO:0006641~triglyceride metabolic process	16	1.60966	1.39295e-10	1415904_AT, 1417610_AT, 1418278_AT, 1417561_AT, 1455099_AT, 1417042_AT, 1454799_AT, 1423439_AT, 1449112_AT, 1419560_AT, 1417880_AT, 1428143_A_AT, 1455593_AT, 1424485_AT, 1416429_A_AT, 1422677_AT	727	36	13588	8.30689	3.38488e-07	1.20888e-08	2.44938e-07
GOTERM_BP_FAT	GO:0018904~organic ether metabolic process	18	1.81087	1.74692e-10	1415904_AT, 1417610_AT, 1418278_AT, 1417561_AT, 1421557_X_AT, 1455099_AT, 1417042_AT, 1454799_AT, 1423439_AT, 1449112_AT, 1419560_AT, 1417880_AT, 1428143_A_AT, 1455593_AT, 1424485_AT, 1416429_A_AT, 1422677_AT, 1438936_S_AT, 1450717_AT	727	48	13588	7.00894	4.24502e-07	1.4638e-08	3.0718e-07
GOTERM_BP_FAT	GO:0006639~acylglycerol metabolic process	17	1.71026	2.5614e-10	1415904_AT, 1417610_AT, 1418278_AT, 1417561_AT, 1455099_AT, 1417042_AT, 1454799_AT, 1423439_AT, 1449112_AT, 1419560_AT, 1417880_AT, 1428143_A_AT, 1455593_AT, 1424485_AT, 1416429_A_AT, 1422677_AT, 1450717_AT, 1438936_S_AT	727	43	13588	7.38927	6.22419e-07	2.07473e-08	4.50397e-07
GOTERM_BP_FAT	GO:0006638~neutral lipid metabolic process	17	1.71026	5.64787e-10	1415904_AT, 1417610_AT, 1418278_AT, 1417561_AT, 1455099_AT, 1417042_AT, 1454799_AT, 1423439_AT, 1449112_AT, 1419560_AT, 1417880_AT, 1428143_A_AT, 1455593_AT, 1424485_AT, 1416429_A_AT, 1422677_AT, 1450717_AT, 1438936_S_AT	727	45	13588	7.06086	1.37243e-06	4.03657e-08	9.93125e-07
GOTERM_BP_FAT	GO:0046486~glycerolipid metabolic process	21	2.11268	1.59084e-05	1415904_AT, 1417610_AT, 1418278_AT, 1417561_AT, 1416023_AT, 1455099_AT, 1417042_AT, 1423439_AT, 1454799_AT, 1449112_AT, 1419560_AT, 1417880_AT, 1450612_A_AT, 1418050_AT, 1428143_A_AT, 1435446_A_AT, 1426146_A_AT, 1455593_AT, 1424485_AT, 1416429_A_AT, 1422677_AT, 1438936_S_AT, 1450717_AT	727	129	13588	3.04264	0.0379201	0.000460105	0.0279697
Annotation Cluster 17	Enrichment Score: 8.6450651597359
Category	Term	Count	%	PValue	Genes	List Total	Pop Hits	Pop Total	Fold Enrichment	Bonferroni	Benjamini	FDR
GOTERM_MF_FAT	GO:0004866~endopeptidase inhibitor activity	39	3.92354	3.13566e-14	1431808_A_AT, 1448506_AT, 1448377_AT, 1416625_AT, 1417909_AT, 1417835_AT, 1436503_AT, 1418680_AT, 1420553_X_AT, 1449123_AT, 1416676_AT, 1423954_AT, 1449555_A_AT, 1417973_AT, 1435887_AT, 1419088_AT, 1449242_S_AT, 1418547_AT, 1419407_AT, 1442339_AT, 1424131_AT, 1417618_AT, 1416649_AT, 1417498_AT, 1438617_AT, 1415938_AT, 1419100_AT, 1435761_AT, 1416168_AT, 1418282_X_AT, 1424351_AT, 1424758_S_AT, 141…	758	161	13288	4.24648	3.0056e-11	4.29368e-12	4.92051e-11
GOTERM_MF_FAT	GO:0030414~peptidase inhibitor activity	40	4.02414	1.29096e-13	1431808_A_AT, 1448506_AT, 1448377_AT, 1416625_AT, 1417909_AT, 1417835_AT, 1420553_X_AT, 1436503_AT, 1418680_AT, 1449123_AT, 1416676_AT, 1423954_AT, 1449555_A_AT, 1417973_AT, 1435887_AT, 1419088_AT, 1449242_S_AT, 1418547_AT, 1419407_AT, 1442339_AT, 1424131_AT, 1417618_AT, 1416649_AT, 1438617_AT, 1417498_AT, 1415938_AT, 1419100_AT, 1435761_AT, 1416168_AT, 1436530_AT, 1418282_X_AT, 1424351_AT, 14247…	758	176	13288	3.98417	1.23954e-10	1.37726e-11	2.02938e-10
GOTERM_MF_FAT	GO:0004857~enzyme inhibitor activity	45	4.52716	5.92775e-12	1431808_A_AT, 1448506_AT, 1448377_AT, 1416625_AT, 1417909_AT, 1417835_AT, 1420553_X_AT, 1436503_AT, 1418680_AT, 1449123_AT, 1416676_AT, 1423954_AT, 1449555_A_AT, 1417973_AT, 1435887_AT, 1424722_AT, 1419088_AT, 1449242_S_AT, 1417649_AT, 1418547_AT, 1424485_AT, 1419407_AT, 1442339_AT, 1424131_AT, 1417618_AT, 1416649_AT, 1438617_AT, 1417498_AT, 1415938_AT, 1419100_AT, 1435761_AT, 1416168_AT, 1436530…	758	243	13288	3.24636	5.69059e-09	5.17327e-10	9.31686e-09
GOTERM_MF_FAT	GO:0004867~serine-type endopeptidase inhibitor activity	30	3.01811	6.15075e-12	1431808_A_AT, 1448506_AT, 1448377_AT, 1416625_AT, 1417909_AT, 1417835_AT, 1436503_AT, 1418680_AT, 1420553_X_AT, 1449123_AT, 1417973_AT, 1435887_AT, 1449242_S_AT, 1418547_AT, 1424131_AT, 1417618_AT, 1416649_AT, 1417498_AT, 1438617_AT, 1415938_AT, 1419100_AT, 1416168_AT, 1418282_X_AT, 1424351_AT, 1424758_S_AT, 1429159_AT, 1423396_AT, 1417246_AT, 1421921_AT, 1419149_AT	758	115	13288	4.57313	5.90472e-09	4.9206e-10	9.66743e-09
SP_PIR_KEYWORDS	Serine protease inhibitor	23	2.31388	1.08782e-10	1417618_AT, 1416649_AT, 1417498_AT, 1415938_AT, 1417909_AT, 1419100_AT, 1416625_AT, 1448377_AT, 1417835_AT, 1418680_AT, 1420553_X_AT, 1436503_AT, 1449123_AT, 1418282_X_AT, 1424351_AT, 1424758_S_AT, 1435887_AT, 1417973_AT, 1429159_AT, 1418547_AT, 1417246_AT, 1421921_AT, 1419149_AT	927	82	17854	5.40219	5.60225e-08	2.07491e-09	1.57301e-07
SP_PIR_KEYWORDS	protease inhibitor	26	2.61569	2.34902e-10	1417909_AT, 1448377_AT, 1416625_AT, 1417835_AT, 1436503_AT, 1418680_AT, 1420553_X_AT, 1416676_AT, 1449123_AT, 1417973_AT, 1435887_AT, 1418547_AT, 1442339_AT, 1417618_AT, 1416649_AT, 1417498_AT, 1415938_AT, 1419100_AT, 1435761_AT, 1418282_X_AT, 1424351_AT, 1424758_S_AT, 1429159_AT, 1417246_AT, 1421921_AT, 1419149_AT	927	109	17854	4.59412	1.20974e-07	4.03248e-09	3.39674e-07
SMART	SM00093:SERPIN	15	1.50905	4.05088e-07	1448506_AT, 1438617_AT, 1417498_AT, 1419100_AT, 1416625_AT, 1417909_AT, 1418680_AT, 1416168_AT, 1420553_X_AT, 1418282_X_AT, 1424758_S_AT, 1435887_AT, 1423396_AT, 1421921_AT, 1419149_AT	364	69	9131	5.4533	7.89891e-05	7.89891e-05	0.000505629
INTERPRO	IPR000215:Protease inhibitor I4, serpin	15	1.50905	1.04807e-05	1448506_AT, 1438617_AT, 1417498_AT, 1419100_AT, 1416625_AT, 1417909_AT, 1418680_AT, 1416168_AT, 1420553_X_AT, 1418282_X_AT, 1424758_S_AT, 1435887_AT, 1423396_AT, 1421921_AT, 1419149_AT	927	69	17763	4.16561	0.0146073	0.000735479	0.0172733
PIR_SUPERFAMILY	PIRSF001630:serpin	13	1.30785	0.000434863	1448506_AT, 1438617_AT, 1417498_AT, 1419100_AT, 1417909_AT, 1416168_AT, 1418680_AT, 1420553_X_AT, 1418282_X_AT, 1435887_AT, 1423396_AT, 1421921_AT, 1419149_AT	611	53	8136	3.26616	0.216521	0.0398527	0.634468
UP_SEQ_FEATURE	site:Reactive bond	11	1.10664	0.000508805	1415938_AT, 1417909_AT, 1416625_AT, 1419100_AT, 1418547_AT, 1421921_AT, 1420553_X_AT, 1418680_AT, 1419149_AT, 1418282_X_AT, 1424758_S_AT	893	52	16021	3.79514	0.678717	0.0427307	0.882273
Annotation Cluster 18	Enrichment Score: 8.074129387460344
Category	Term	Count	%	PValue	Genes	List Total	Pop Hits	Pop Total	Fold Enrichment	Bonferroni	Benjamini	FDR
SP_PIR_KEYWORDS	nad	37	3.72233	2.87716e-13	1423780_AT, 1422070_AT, 1448104_AT, 1417369_AT, 1419435_AT, 1418808_AT, 1425127_AT, 1426959_AT, 1451006_AT, 1426584_A_AT, 1416468_AT, 1427336_AT, 1452145_AT, 1460232_S_AT, 1416204_AT, 1418352_AT, 1451260_AT, 1423523_AT, 1416225_AT, 1455972_X_AT, 1453139_AT, 1418672_AT, 1438391_X_AT, 1419905_S_AT, 1448723_AT, 1426856_AT, 1452173_AT, 1427082_AT, 1425829_A_AT, 1448382_AT, 1452375_AT, 1424709_AT, 141…	927	169	17854	4.21668	1.48201e-10	7.05724e-12	4.16123e-10
UP_SEQ_FEATURE	nucleotide phosphate-binding region:NAD	18	1.81087	3.76844e-07	1423780_AT, 1418352_AT, 1416204_AT, 1422070_AT, 1451260_AT, 1448104_AT, 1416225_AT, 1417369_AT, 1455972_X_AT, 1438391_X_AT, 1419905_S_AT, 1452375_AT, 1426959_AT, 1423159_AT, 1427336_AT, 1416468_AT, 1437398_A_AT, 1418601_AT	893	73	16021	4.42372	0.000840387	6.0051e-05	0.000656182
UP_SEQ_FEATURE	binding site:NAD	13	1.30785	5.52695e-06	1423780_AT, 1416204_AT, 1460232_S_AT, 1422070_AT, 1448104_AT, 1416225_AT, 1417369_AT, 1455972_X_AT, 1427082_AT, 1425127_AT, 1416968_A_AT, 1423159_AT, 1427377_X_AT, 1452474_A_AT	893	46	16021	5.07018	0.012255	0.000770369	0.00962342
Annotation Cluster 19	Enrichment Score: 7.57265174982276
Category	Term	Count	%	PValue	Genes	List Total	Pop Hits	Pop Total	Fold Enrichment	Bonferroni	Benjamini	FDR
GOTERM_BP_FAT	GO:0031667~response to nutrient levels	26	2.61569	1.36542e-09	1423844_S_AT, 1417909_AT, 1439675_AT, 1451194_AT, 1419095_A_AT, 1422645_AT, 1424783_A_AT, 1448350_AT, 1426260_A_AT, 1441326_AT, 1434329_S_AT, 1416647_AT, 1416225_AT, 1416238_AT, 1417314_AT, 1418788_AT, 1417042_AT, 1423669_AT, 1423858_A_AT, 1417880_AT, 1451339_AT, 1415984_AT, 1460216_AT, 1460722_AT, 1425260_AT, 1417130_S_AT, 1431900_A_AT	727	115	13588	4.22568	3.31798e-06	8.50765e-08	2.40097e-06
GOTERM_BP_FAT	GO:0009991~response to extracellular stimulus	27	2.7163	7.02305e-09	1423844_S_AT, 1417909_AT, 1439675_AT, 1451194_AT, 1419095_A_AT, 1422645_AT, 1448350_AT, 1424783_A_AT, 1426260_A_AT, 1441326_AT, 1434329_S_AT, 1416647_AT, 1416225_AT, 1416238_AT, 1417314_AT, 1418788_AT, 1417042_AT, 1423669_AT, 1421944_A_AT, 1423858_A_AT, 1417880_AT, 1451339_AT, 1415984_AT, 1460216_AT, 1460722_AT, 1425260_AT, 1417130_S_AT, 1431900_A_AT	727	133	13588	3.79431	1.70659e-05	3.63106e-07	1.23494e-05
GOTERM_BP_FAT	GO:0007584~response to nutrient	17	1.71026	1.99642e-06	1423844_S_AT, 1434329_S_AT, 1417909_AT, 1416647_AT, 1416225_AT, 1416238_AT, 1417314_AT, 1418788_AT, 1417042_AT, 1419095_A_AT, 1423669_AT, 1423858_A_AT, 1451339_AT, 1448350_AT, 1460722_AT, 1424783_A_AT, 1426260_A_AT, 1441326_AT	727	76	13588	4.18077	0.00483955	6.73769e-05	0.00351045
Annotation Cluster 20	Enrichment Score: 7.23917233359984
Category	Term	Count	%	PValue	Genes	List Total	Pop Hits	Pop Total	Fold Enrichment	Bonferroni	Benjamini	FDR
GOTERM_CC_FAT	GO:0032994~protein-lipid complex	17	1.71026	1.10618e-13	1415904_AT, 1419232_A_AT, 1418190_AT, 1417610_AT, 1419318_AT, 1432466_A_AT, 1418708_AT, 1418278_AT, 1417561_AT, 1418069_AT, 1419095_A_AT, 1419560_AT, 1418239_AT, 1417950_A_AT, 1418050_AT, 1450826_A_AT, 1417761_AT	731	27	12504	10.77	3.35052e-11	2.3932e-12	1.47993e-10
GOTERM_CC_FAT	GO:0034358~plasma lipoprotein particle	17	1.71026	1.10618e-13	1415904_AT, 1419232_A_AT, 1418190_AT, 1417610_AT, 1419318_AT, 1432466_A_AT, 1418708_AT, 1418278_AT, 1417561_AT, 1418069_AT, 1419095_A_AT, 1419560_AT, 1418239_AT, 1417950_A_AT, 1418050_AT, 1450826_A_AT, 1417761_AT	731	27	12504	10.77	3.35052e-11	2.3932e-12	1.47993e-10
SP_PIR_KEYWORDS	hdl	12	1.20724	6.40159e-11	1418239_AT, 1419560_AT, 1419232_A_AT, 1417950_A_AT, 1418190_AT, 1418050_AT, 1450826_A_AT, 1417610_AT, 1417761_AT, 1419318_AT, 1432466_A_AT, 1419095_A_AT	927	17	17854	13.5953	3.29682e-08	1.26801e-09	9.25686e-08
GOTERM_CC_FAT	GO:0034364~high-density lipoprotein particle	12	1.20724	8.33132e-11	1418239_AT, 1419560_AT, 1419232_A_AT, 1417950_A_AT, 1418190_AT, 1418050_AT, 1450826_A_AT, 1417610_AT, 1417761_AT, 1419318_AT, 1432466_A_AT, 1419095_A_AT	731	16	12504	12.829	2.52439e-08	1.48493e-09	1.115e-07
GOTERM_BP_FAT	GO:0010876~lipid localization	25	2.51509	6.17684e-08	1420715_A_AT, 1420983_AT, 1455396_AT, 1432466_A_AT, 1418278_AT, 1417561_AT, 1419095_A_AT, 1418239_AT, 1416316_AT, 1419974_AT, 1426225_AT, 1417761_AT, 1419232_A_AT, 1417043_AT, 1417610_AT, 1418708_AT, 1418069_AT, 1429272_A_AT, 1449112_AT, 1419560_AT, 1417956_AT, 1447520_AT, 1417950_A_AT, 1455593_AT, 1448318_AT	727	128	13588	3.65049	0.000150086	2.54402e-06	0.000108614
GOTERM_BP_FAT	GO:0006869~lipid transport	24	2.41449	6.47337e-08	1420715_A_AT, 1419232_A_AT, 1420983_AT, 1417043_AT, 1417610_AT, 1432466_A_AT, 1455396_AT, 1418708_AT, 1418278_AT, 1417561_AT, 1419095_A_AT, 1418069_AT, 1449112_AT, 1429272_A_AT, 1418239_AT, 1419560_AT, 1417950_A_AT, 1447520_AT, 1416316_AT, 1426225_AT, 1419974_AT, 1417761_AT, 1455593_AT, 1448318_AT	727	119	13588	3.76951	0.00015729	2.57873e-06	0.000113828
SP_PIR_KEYWORDS	lipid transport	15	1.50905	1.97791e-07	1419232_A_AT, 1420983_AT, 1417610_AT, 1432466_A_AT, 1418708_AT, 1418278_AT, 1417561_AT, 1418069_AT, 1419095_A_AT, 1418239_AT, 1417950_A_AT, 1447520_AT, 1419974_AT, 1417761_AT, 1455593_AT	927	51	17854	5.6647	0.000101857	2.8295e-06	0.00028601
PIR_SUPERFAMILY	PIRSF002367:apolipoprotein A-I	7	0.704225	1.13796e-06	1419232_A_AT, 1417950_A_AT, 1417761_AT, 1432466_A_AT, 1418278_AT, 1417561_AT, 1418069_AT	611	7	8136	13.3159	0.00063819	0.00063819	0.0016652
SP_PIR_KEYWORDS	chylomicron	7	0.704225	3.36046e-06	1415904_AT, 1417610_AT, 1417761_AT, 1432466_A_AT, 1418278_AT, 1455593_AT, 1418069_AT	927	10	17854	13.482	0.00172914	4.22098e-05	0.0048592
GOTERM_CC_FAT	GO:0034385~triglyceride-rich lipoprotein particle	7	0.704225	6.65434e-06	1415904_AT, 1417610_AT, 1432466_A_AT, 1418278_AT, 1418708_AT, 1417561_AT, 1418069_AT	731	10	12504	11.9737	0.00201424	8.76601e-05	0.00890533
GOTERM_CC_FAT	GO:0034361~very-low-density lipoprotein particle	7	0.704225	6.65434e-06	1415904_AT, 1417610_AT, 1432466_A_AT, 1418278_AT, 1418708_AT, 1417561_AT, 1418069_AT	731	10	12504	11.9737	0.00201424	8.76601e-05	0.00890533
SP_PIR_KEYWORDS	vldl	7	0.704225	7.06758e-06	1415904_AT, 1417610_AT, 1432466_A_AT, 1418278_AT, 1455593_AT, 1417561_AT, 1418069_AT	927	11	17854	12.2563	0.0036332	8.46433e-05	0.0102194
GOTERM_CC_FAT	GO:0042627~chylomicron	6	0.603622	3.2321e-05	1415904_AT, 1417610_AT, 1417761_AT, 1432466_A_AT, 1418278_AT, 1418069_AT	731	8	12504	12.829	0.00974562	0.000407976	0.0432475
GOTERM_BP_FAT	GO:0042157~lipoprotein metabolic process	12	1.20724	0.00224566	1419232_A_AT, 1417950_A_AT, 1417610_AT, 1417043_AT, 1417761_AT, 1451755_A_AT, 1432466_A_AT, 1418278_AT, 1455593_AT, 1417561_AT, 1419095_A_AT, 1429272_A_AT	727	76	13588	2.95113	0.99576	0.0369756	3.8761
Annotation Cluster 21	Enrichment Score: 6.701386216759466
Category	Term	Count	%	PValue	Genes	List Total	Pop Hits	Pop Total	Fold Enrichment	Bonferroni	Benjamini	FDR
KEGG_PATHWAY	mmu00980:Metabolism of xenobiotics by cytochrome P450	32	3.21932	1.14733e-17	1422070_AT, 1448792_A_AT, 1419704_AT, 1418186_AT, 1419523_AT, 1427552_A_AT, 1452592_AT, 1415897_A_AT, 1421040_A_AT, 1416809_AT, 1418653_AT, 1416368_AT, 1427960_AT, 1422072_A_AT, 1424783_A_AT, 1426260_A_AT, 1423436_AT, 1421741_AT, 1416225_AT, 1417883_AT, 1452823_AT, 1453487_AT, 1419622_AT, 1415994_AT, 1416411_AT, 1416416_X_AT, 1424273_AT, 1422438_AT, 1423244_AT, 1455595_AT, 1424576_S_AT, 1427473_A…	455	66	5738	6.11442	1.85867e-15	4.64668e-16	1.38832e-14
GOTERM_MF_FAT	GO:0004364~glutathione transferase activity	14	1.40845	3.13724e-10	1423436_AT, 1418186_AT, 1417883_AT, 1452823_AT, 1427552_A_AT, 1416411_AT, 1415897_A_AT, 1416416_X_AT, 1421040_A_AT, 1416368_AT, 1427473_AT, 1422072_A_AT, 1416531_AT, 1423891_AT	758	26	13288	9.43942	3.01175e-07	2.31673e-08	4.93095e-07
KEGG_PATHWAY	mmu00480:Glutathione metabolism	20	2.01207	5.29031e-09	1423436_AT, 1418186_AT, 1421424_A_AT, 1424359_AT, 1449106_AT, 1417883_AT, 1427552_A_AT, 1452823_AT, 1452592_AT, 1416411_AT, 1415897_A_AT, 1416416_X_AT, 1448485_AT, 1421040_A_AT, 1419821_S_AT, 1418627_AT, 1416368_AT, 1427473_AT, 1422072_A_AT, 1416531_AT	455	52	5738	4.85038	8.57031e-07	7.79119e-08	6.40154e-06
INTERPRO	IPR004045:Glutathione S-transferase, N-terminal	12	1.20724	4.39712e-08	1416416_X_AT, 1423436_AT, 1421040_A_AT, 1418186_AT, 1417883_AT, 1427552_A_AT, 1416368_AT, 1427473_AT, 1422072_A_AT, 1416411_AT, 1416531_AT, 1423891_AT	927	27	17763	8.51636	6.17337e-05	5.61231e-06	7.24752e-05
INTERPRO	IPR004046:Glutathione S-transferase, C-terminal	12	1.20724	6.90184e-08	1416416_X_AT, 1423436_AT, 1421040_A_AT, 1418186_AT, 1417883_AT, 1427552_A_AT, 1416368_AT, 1427473_AT, 1422072_A_AT, 1416411_AT, 1416531_AT, 1423891_AT	927	28	17763	8.21221	9.68972e-05	8.07513e-06	0.000113759
UP_SEQ_FEATURE	domain:GST N-terminal	11	1.10664	9.53883e-08	1416416_X_AT, 1423436_AT, 1421040_A_AT, 1418186_AT, 1417883_AT, 1427552_A_AT, 1416368_AT, 1427473_AT, 1422072_A_AT, 1416411_AT, 1416531_AT	893	22	16021	8.97032	0.000212789	1.637e-05	0.000166096
GOTERM_MF_FAT	GO:0016765~transferase activity, transferring alkyl or aryl (other than methyl) groups	16	1.60966	1.5403e-07	1423436_AT, 1418186_AT, 1417883_AT, 1452823_AT, 1427552_A_AT, 1416411_AT, 1426475_AT, 1415897_A_AT, 1416416_X_AT, 1423147_AT, 1421040_A_AT, 1416368_AT, 1427473_AT, 1422072_A_AT, 1416531_AT, 1423891_AT	758	53	13288	5.29218	0.000147857	7.78252e-06	0.000242096
INTERPRO	IPR017933:Glutathione S-transferase/chloride channel, C-terminal	12	1.20724	6.89036e-07	1416416_X_AT, 1423436_AT, 1421040_A_AT, 1418186_AT, 1417883_AT, 1427552_A_AT, 1416368_AT, 1427473_AT, 1422072_A_AT, 1416411_AT, 1416531_AT, 1423891_AT	927	34	17763	6.76299	0.00096694	6.44918e-05	0.00113569
PIR_SUPERFAMILY	PIRSF000503:glutathione transferase	10	1.00604	3.29437e-06	1416416_X_AT, 1423436_AT, 1421040_A_AT, 1418186_AT, 1417883_AT, 1416368_AT, 1427473_AT, 1422072_A_AT, 1416411_AT, 1423891_AT	611	19	8136	7.00836	0.00184644	0.000923646	0.00482066
UP_SEQ_FEATURE	domain:GST C-terminal	11	1.10664	7.79074e-06	1416416_X_AT, 1423436_AT, 1421040_A_AT, 1418186_AT, 1417883_AT, 1427552_A_AT, 1416368_AT, 1427473_AT, 1422072_A_AT, 1416411_AT, 1416531_AT	893	33	16021	5.98022	0.017231	0.0010219	0.0135648
INTERPRO	IPR010987:Glutathione S-transferase, C-terminal-like	10	1.00604	1.44976e-05	1423436_AT, 1421040_A_AT, 1418186_AT, 1417883_AT, 1427552_A_AT, 1416368_AT, 1427473_AT, 1422072_A_AT, 1416411_AT, 1423891_AT	927	30	17763	6.38727	0.020149	0.000847754	0.0238928
INTERPRO	IPR012335:Thioredoxin fold	16	1.60966	0.000387887	1423436_AT, 1418186_AT, 1449106_AT, 1417883_AT, 1427552_A_AT, 1421557_X_AT, 1416411_AT, 1424650_AT, 1416416_X_AT, 1421040_A_AT, 1416368_AT, 1427473_AT, 1422072_A_AT, 1416531_AT, 1416292_AT, 1423891_AT	927	106	17763	2.89235	0.419984	0.0128853	0.637416
SP_PIR_KEYWORDS	dimer	5	0.503018	0.000425419	1416416_X_AT, 1423436_AT, 1416225_AT, 1427473_AT, 1416411_AT	927	8	17854	12.0375	0.196789	0.00341817	0.613409
INTERPRO	IPR003081:Glutathione S-transferase, Mu class	4	0.402414	0.00421923	1416416_X_AT, 1427473_AT, 1422072_A_AT, 1416411_AT	927	7	17763	10.9496	0.997358	0.0913064	6.73173
Annotation Cluster 22	Enrichment Score: 6.613578573240618
Category	Term	Count	%	PValue	Genes	List Total	Pop Hits	Pop Total	Fold Enrichment	Bonferroni	Benjamini	FDR
GOTERM_BP_FAT	GO:0031960~response to corticosteroid stimulus	12	1.20724	7.04472e-09	1417023_A_AT, 1449818_AT, 1451557_AT, 1417043_AT, 1416647_AT, 1451194_AT, 1460251_AT, 1423669_AT, 1460216_AT, 1418833_AT, 1424783_A_AT, 1448350_AT, 1426260_A_AT	727	23	13588	9.75157	1.71185e-05	3.56639e-07	1.23875e-05
GOTERM_BP_FAT	GO:0051384~response to glucocorticoid stimulus	11	1.10664	1.06181e-08	1417023_A_AT, 1451557_AT, 1449818_AT, 1416647_AT, 1417043_AT, 1451194_AT, 1460216_AT, 1448350_AT, 1424783_A_AT, 1418833_AT, 1460251_AT, 1426260_A_AT	727	19	13588	10.8208	2.58018e-05	5.26573e-07	1.8671e-05
GOTERM_BP_FAT	GO:0009725~response to hormone stimulus	28	2.8169	1.7888e-07	1451557_AT, 1450444_A_AT, 1451194_AT, 1420553_X_AT, 1419088_AT, 1417962_S_AT, 1426225_AT, 1448350_AT, 1424783_A_AT, 1418833_AT, 1426260_A_AT, 1417023_A_AT, 1449818_AT, 1419100_AT, 1434329_S_AT, 1416647_AT, 1417043_AT, 1416225_AT, 1418288_AT, 1418282_X_AT, 1416632_AT, 1460251_AT, 1433694_AT, 1423669_AT, 1416034_AT, 1423858_A_AT, 1421921_AT, 1460216_AT, 1455093_A_AT	727	165	13588	3.17172	0.000434583	6.586e-06	0.000314543
GOTERM_BP_FAT	GO:0009719~response to endogenous stimulus	28	2.8169	1.64987e-06	1451557_AT, 1450444_A_AT, 1451194_AT, 1420553_X_AT, 1419088_AT, 1417962_S_AT, 1426225_AT, 1448350_AT, 1424783_A_AT, 1418833_AT, 1426260_A_AT, 1417023_A_AT, 1449818_AT, 1419100_AT, 1434329_S_AT, 1416647_AT, 1417043_AT, 1416225_AT, 1418288_AT, 1418282_X_AT, 1416632_AT, 1460251_AT, 1433694_AT, 1423669_AT, 1416034_AT, 1423858_A_AT, 1421921_AT, 1460216_AT, 1455093_A_AT	727	184	13588	2.84421	0.00400115	5.72723e-05	0.00290109
GOTERM_BP_FAT	GO:0048545~response to steroid hormone stimulus	15	1.50905	2.38624e-06	1417023_A_AT, 1451557_AT, 1449818_AT, 1416647_AT, 1417043_AT, 1416225_AT, 1451194_AT, 1460251_AT, 1423669_AT, 1416034_AT, 1419088_AT, 1460216_AT, 1448350_AT, 1424783_A_AT, 1418833_AT, 1426260_A_AT	727	60	13588	4.67263	0.0057818	7.94295e-05	0.0041959
GOTERM_BP_FAT	GO:0010033~response to organic substance	53	5.33199	3.95268e-06	1451557_AT, 1451194_AT, 1450444_A_AT, 1431609_A_AT, 1419095_A_AT, 1424815_AT, 1419088_AT, 1417962_S_AT, 1422651_AT, 1418833_AT, 1416292_AT, 1449818_AT, 1434329_S_AT, 1422226_AT, 1416225_AT, 1417043_AT, 1416647_AT, 1419039_AT, 1423858_A_AT, 1416034_AT, 1422438_AT, 1419059_AT, 1460216_AT, 1425260_AT, 1455093_A_AT, 1452428_A_AT, 1420715_A_AT, 1421097_AT, 1435626_A_AT, 1432466_A_AT, 1420553_X_AT, 143…	727	505	13588	1.96158	0.00955905	0.000128059	0.00695019
Annotation Cluster 23	Enrichment Score: 6.335818872826418
Category	Term	Count	%	PValue	Genes	List Total	Pop Hits	Pop Total	Fold Enrichment	Bonferroni	Benjamini	FDR
GOTERM_BP_FAT	GO:0006790~sulfur metabolic process	24	2.41449	5.23921e-10	1416405_AT, 1417422_AT, 1423844_S_AT, 1418186_AT, 1450624_AT, 1417883_AT, 1449106_AT, 1452823_AT, 1427981_A_AT, 1448873_AT, 1415897_A_AT, 1418913_AT, 1419560_AT, 1426243_AT, 1449368_AT, 1421987_AT, 1448485_AT, 1417962_S_AT, 1419821_S_AT, 1418138_AT, 1419121_AT, 1418627_AT, 1448842_AT, 1423891_AT	727	94	13588	4.77204	1.27313e-06	3.85796e-08	9.21265e-07
KEGG_PATHWAY	mmu00480:Glutathione metabolism	20	2.01207	5.29031e-09	1423436_AT, 1418186_AT, 1421424_A_AT, 1424359_AT, 1449106_AT, 1417883_AT, 1427552_A_AT, 1452823_AT, 1452592_AT, 1416411_AT, 1415897_A_AT, 1416416_X_AT, 1448485_AT, 1421040_A_AT, 1419821_S_AT, 1418627_AT, 1416368_AT, 1427473_AT, 1422072_A_AT, 1416531_AT	455	52	5738	4.85038	8.57031e-07	7.79119e-08	6.40154e-06
GOTERM_BP_FAT	GO:0006749~glutathione metabolic process	9	0.905433	2.18718e-05	1448485_AT, 1418186_AT, 1419821_S_AT, 1418627_AT, 1417883_AT, 1449106_AT, 1452823_AT, 1415897_A_AT, 1423891_AT	727	24	13588	7.00894	0.0517614	0.000610723	0.0384526
GOTERM_BP_FAT	GO:0006518~peptide metabolic process	9	0.905433	0.000748329	1448485_AT, 1418186_AT, 1419821_S_AT, 1418627_AT, 1417883_AT, 1449106_AT, 1452823_AT, 1415897_A_AT, 1423891_AT	727	38	13588	4.4267	0.837831	0.0146808	1.30773
Annotation Cluster 24	Enrichment Score: 6.192193229298812
Category	Term	Count	%	PValue	Genes	List Total	Pop Hits	Pop Total	Fold Enrichment	Bonferroni	Benjamini	FDR
INTERPRO	IPR018376:Enoyl-CoA hydratase/isomerase, conserved site	9	0.905433	2.17086e-09	1425788_A_AT, 1418321_AT, 1452341_AT, 1451511_AT, 1419552_AT, 1448491_AT, 1452173_AT, 1448382_AT, 1418862_AT	927	10	17763	17.2456	3.04789e-06	4.35413e-07	3.57811e-06
UP_SEQ_FEATURE	site:Important for catalytic activity	9	0.905433	3.62883e-08	1425788_A_AT, 1434354_AT, 1455972_X_AT, 1418321_AT, 1452341_AT, 1448491_AT, 1418325_AT, 1452173_AT, 1448382_AT	893	12	16021	13.4555	8.0956e-05	6.74658e-06	6.31874e-05
INTERPRO	IPR001753:Crotonase, core	9	0.905433	1.20063e-07	1425788_A_AT, 1418321_AT, 1452341_AT, 1451511_AT, 1419552_AT, 1448491_AT, 1452173_AT, 1448382_AT, 1418862_AT	927	14	17763	12.3183	0.000168554	1.29667e-05	0.000197892
GOTERM_MF_FAT	GO:0004300~enoyl-CoA hydratase activity	3	0.301811	0.0180061	1452341_AT, 1452173_AT, 1448382_AT	758	4	13288	13.1478	1	0.226261	24.8429
Annotation Cluster 25	Enrichment Score: 5.62237044799413
Category	Term	Count	%	PValue	Genes	List Total	Pop Hits	Pop Total	Fold Enrichment	Bonferroni	Benjamini	FDR
COG_ONTOLOGY	Lipid metabolism	30	3.01811	3.4166e-14	1422526_AT, 1419510_AT, 1426785_S_AT, 1451600_S_AT, 1448499_A_AT, 1448491_AT, 1435370_A_AT, 1427137_AT, 1449375_AT, 1448987_AT, 1421218_AT, 1424245_AT, 1425788_A_AT, 1424266_S_AT, 1424968_AT, 1449486_AT, 1416913_AT, 1455972_X_AT, 1418668_AT, 1452341_AT, 1448717_AT, 1433545_S_AT, 1424184_AT, 1425559_A_AT, 1448813_AT, 1418321_AT, 1415984_AT, 1460216_AT, 1419552_AT, 1428082_AT	142	86	2040	5.01146	8.20677e-13	8.20677e-13	2.74336e-11
INTERPRO	IPR019826:Carboxylesterase type B, active site	11	1.10664	4.2192e-09	1424245_AT, 1424266_S_AT, 1424968_AT, 1427137_AT, 1419510_AT, 1449375_AT, 1451600_S_AT, 1449486_AT, 1416913_AT, 1435370_A_AT, 1421218_AT	927	18	17763	11.71	5.92374e-06	6.58195e-07	6.95426e-06
INTERPRO	IPR002018:Carboxylesterase, type B	11	1.10664	1.41913e-07	1424245_AT, 1424266_S_AT, 1424968_AT, 1427137_AT, 1419510_AT, 1449375_AT, 1451600_S_AT, 1449486_AT, 1416913_AT, 1435370_A_AT, 1421218_AT	927	24	17763	8.7825	0.000199226	1.42318e-05	0.000233907
INTERPRO	IPR019819:Carboxylesterase type B, conserved site	11	1.10664	1.41913e-07	1424245_AT, 1424266_S_AT, 1424968_AT, 1427137_AT, 1419510_AT, 1449375_AT, 1451600_S_AT, 1449486_AT, 1416913_AT, 1435370_A_AT, 1421218_AT	927	24	17763	8.7825	0.000199226	1.42318e-05	0.000233907
SP_PIR_KEYWORDS	serine esterase	10	1.00604	1.87132e-05	1419510_AT, 1451600_S_AT, 1449486_AT, 1416913_AT, 1426785_S_AT, 1422076_AT, 1417946_AT, 1422925_S_AT, 1435370_A_AT, 1421218_AT	927	31	17854	6.2129	0.00959108	0.000205029	0.0270563
PIR_SUPERFAMILY	PIRSF005676:esterase, acetylcholinesterase type	7	0.704225	5.77776e-05	1424245_AT, 1424266_S_AT, 1427137_AT, 1419510_AT, 1449486_AT, 1435370_A_AT, 1421218_AT	611	11	8136	8.47374	0.0318945	0.0080708	0.0845148
UP_SEQ_FEATURE	active site:Acyl-ester intermediate	7	0.704225	5.97743e-05	1419510_AT, 1451600_S_AT, 1449486_AT, 1416913_AT, 1421969_A_AT, 1435370_A_AT, 1421218_AT	893	14	16021	8.97032	0.12485	0.0057815	0.104032
GOTERM_CC_FAT	GO:0005788~endoplasmic reticulum lumen	9	0.905433	0.0578844	1417382_AT, 1419510_AT, 1451600_S_AT, 1449486_AT, 1416913_AT, 1418808_AT, 1452145_AT, 1435370_A_AT, 1424650_AT	731	72	12504	2.13817	1	0.336758	54.9776
UP_SEQ_FEATURE	short sequence motif:Prevents secretion from ER	6	0.603622	0.230575	1417880_AT, 1419510_AT, 1451600_S_AT, 1416913_AT, 1435370_A_AT, 1424650_AT	893	59	16021	1.82447	1	0.998381	98.958
Annotation Cluster 26	Enrichment Score: 5.57642033264038
Category	Term	Count	%	PValue	Genes	List Total	Pop Hits	Pop Total	Fold Enrichment	Bonferroni	Benjamini	FDR
GOTERM_BP_FAT	GO:0055088~lipid homeostasis	12	1.20724	8.67515e-07	1419560_AT, 1417023_A_AT, 1416034_AT, 1417950_A_AT, 1417880_AT, 1419747_AT, 1417610_AT, 1420410_AT, 1432466_A_AT, 1455593_AT, 1424485_AT, 1417042_AT	727	34	13588	6.59665	0.00210584	3.10004e-05	0.00152543
GOTERM_BP_FAT	GO:0042632~cholesterol homeostasis	10	1.00604	4.63693e-06	1419560_AT, 1417023_A_AT, 1416034_AT, 1417950_A_AT, 1417880_AT, 1420410_AT, 1432466_A_AT, 1455593_AT, 1424485_AT, 1417042_AT	727	26	13588	7.18866	0.0112045	0.000146324	0.0081533
GOTERM_BP_FAT	GO:0055092~sterol homeostasis	10	1.00604	4.63693e-06	1419560_AT, 1417023_A_AT, 1416034_AT, 1417950_A_AT, 1417880_AT, 1420410_AT, 1432466_A_AT, 1455593_AT, 1424485_AT, 1417042_AT	727	26	13588	7.18866	0.0112045	0.000146324	0.0081533
Annotation Cluster 27	Enrichment Score: 5.510459512646407
Category	Term	Count	%	PValue	Genes	List Total	Pop Hits	Pop Total	Fold Enrichment	Bonferroni	Benjamini	FDR
GOTERM_BP_FAT	GO:0046394~carboxylic acid biosynthetic process	28	2.8169	5.77402e-09	1423844_S_AT, 1418780_AT, 1439167_AT, 1416444_AT, 1451297_AT, 1450624_AT, 1454638_A_AT, 1434191_AT, 1418913_AT, 1426243_AT, 1417208_AT, 1417403_AT, 1448350_AT, 1418833_AT, 1457403_AT, 1418668_AT, 1451455_AT, 1452375_AT, 1415964_AT, 1429463_AT, 1424709_AT, 1425519_A_AT, 1425559_A_AT, 1432099_A_AT, 1449964_A_AT, 1425771_AT, 1416531_AT, 1420525_A_AT	727	141	13588	3.71159	1.40308e-05	3.18884e-07	1.01531e-05
GOTERM_BP_FAT	GO:0016053~organic acid biosynthetic process	28	2.8169	5.77402e-09	1423844_S_AT, 1418780_AT, 1439167_AT, 1416444_AT, 1451297_AT, 1450624_AT, 1454638_A_AT, 1434191_AT, 1418913_AT, 1426243_AT, 1417208_AT, 1417403_AT, 1448350_AT, 1418833_AT, 1457403_AT, 1418668_AT, 1451455_AT, 1452375_AT, 1415964_AT, 1429463_AT, 1424709_AT, 1425519_A_AT, 1425559_A_AT, 1432099_A_AT, 1449964_A_AT, 1425771_AT, 1416531_AT, 1420525_A_AT	727	141	13588	3.71159	1.40308e-05	3.18884e-07	1.01531e-05
GOTERM_BP_FAT	GO:0009309~amine biosynthetic process	15	1.50905	2.66715e-05	1423844_S_AT, 1450624_AT, 1451455_AT, 1454638_A_AT, 1427214_AT, 1418913_AT, 1452375_AT, 1426243_AT, 1419618_AT, 1432099_A_AT, 1455435_S_AT, 1448350_AT, 1418833_AT, 1426215_AT, 1420525_A_AT	727	73	13588	3.84052	0.062757	0.000719882	0.046889
GOTERM_BP_FAT	GO:0008652~cellular amino acid biosynthetic process	11	1.10664	8.4381e-05	1426243_AT, 1423844_S_AT, 1432099_A_AT, 1450624_AT, 1451455_AT, 1448350_AT, 1454638_A_AT, 1418833_AT, 1452375_AT, 1418913_AT, 1420525_A_AT	727	44	13588	4.67263	0.185397	0.00206911	0.148272
GOTERM_BP_FAT	GO:0006633~fatty acid biosynthetic process	12	1.20724	0.00373639	1429463_AT, 1457403_AT, 1425519_A_AT, 1424709_AT, 1425559_A_AT, 1417403_AT, 1439167_AT, 1416444_AT, 1418668_AT, 1449964_A_AT, 1434191_AT, 1415964_AT	727	81	13588	2.76896	0.999888	0.0569979	6.37044
Annotation Cluster 28	Enrichment Score: 5.447160446780921
Category	Term	Count	%	PValue	Genes	List Total	Pop Hits	Pop Total	Fold Enrichment	Bonferroni	Benjamini	FDR
GOTERM_BP_FAT	GO:0019318~hexose metabolic process	30	3.01811	2.12704e-08	1423780_AT, 1449088_AT, 1448647_AT, 1437240_AT, 1417422_AT, 1448470_AT, 1439675_AT, 1451194_AT, 1417273_AT, 1420654_A_AT, 1423439_AT, 1436590_AT, 1424815_AT, 1427213_AT, 1426225_AT, 1422651_AT, 1457027_AT, 1452145_AT, 1448602_AT, 1416204_AT, 1420118_S_AT, 1424942_A_AT, 1415931_AT, 1416383_A_AT, 1448825_AT, 1417042_AT, 1425631_AT, 1417880_AT, 1417741_AT, 1421258_A_AT	727	169	13588	3.31784	5.16858e-05	9.75228e-07	3.7402e-05
GOTERM_BP_FAT	GO:0006006~glucose metabolic process	27	2.7163	2.14696e-08	1423780_AT, 1449088_AT, 1437240_AT, 1417422_AT, 1448470_AT, 1439675_AT, 1451194_AT, 1417273_AT, 1420654_A_AT, 1423439_AT, 1436590_AT, 1424815_AT, 1426225_AT, 1422651_AT, 1457027_AT, 1452145_AT, 1448602_AT, 1416204_AT, 1424942_A_AT, 1415931_AT, 1416383_A_AT, 1448825_AT, 1417042_AT, 1425631_AT, 1417880_AT, 1417741_AT, 1421258_A_AT	727	140	13588	3.6046	5.21697e-05	9.66129e-07	3.77522e-05
GOTERM_BP_FAT	GO:0005996~monosaccharide metabolic process	32	3.21932	2.69141e-08	1423780_AT, 1449088_AT, 1448647_AT, 1437240_AT, 1417422_AT, 1448470_AT, 1439675_AT, 1451194_AT, 1417273_AT, 1420654_A_AT, 1423439_AT, 1436590_AT, 1424815_AT, 1427213_AT, 1426225_AT, 1422651_AT, 1457027_AT, 1424783_A_AT, 1452145_AT, 1448602_AT, 1426260_A_AT, 1416204_AT, 1420118_S_AT, 1424942_A_AT, 1424840_AT, 1415931_AT, 1416383_A_AT, 1448825_AT, 1417042_AT, 1425631_AT, 1417880_AT, 1417741_AT, 142…	727	191	13588	3.13139	6.5399e-05	1.16788e-06	4.73258e-05
SP_PIR_KEYWORDS	carbohydrate metabolism	15	1.50905	1.95055e-05	1449088_AT, 1420118_S_AT, 1437240_AT, 1424840_AT, 1415931_AT, 1448470_AT, 1417273_AT, 1448825_AT, 1417765_A_AT, 1436590_AT, 1425631_AT, 1417741_AT, 1416055_AT, 1448602_AT, 1452145_AT	927	73	17854	3.95753	0.00999513	0.000209258	0.0282017
GOTERM_BP_FAT	GO:0034637~cellular carbohydrate biosynthetic process	11	1.10664	0.000678309	1416204_AT, 1449088_AT, 1424815_AT, 1425631_AT, 1417880_AT, 1448470_AT, 1426225_AT, 1451194_AT, 1416383_A_AT, 1420654_A_AT, 1423439_AT	727	56	13588	3.67135	0.807729	0.0135344	1.18606
GOTERM_BP_FAT	GO:0016051~carbohydrate biosynthetic process	11	1.10664	0.0127607	1416204_AT, 1449088_AT, 1424815_AT, 1425631_AT, 1417880_AT, 1448470_AT, 1426225_AT, 1451194_AT, 1416383_A_AT, 1420654_A_AT, 1423439_AT	727	83	13588	2.47706	1	0.155231	20.2146
Annotation Cluster 29	Enrichment Score: 5.20623698125386
Category	Term	Count	%	PValue	Genes	List Total	Pop Hits	Pop Total	Fold Enrichment	Bonferroni	Benjamini	FDR
SP_PIR_KEYWORDS	hydroxylation	19	1.91147	2.34698e-09	1417009_AT, 1419677_AT, 1418237_S_AT, 1431721_A_AT, 1449401_AT, 1427883_A_AT, 1417381_AT, 1419578_AT, 1426348_AT, 1419321_AT, 1423669_AT, 1427168_A_AT, 1418845_AT, 1423110_AT, 1418787_AT, 1422651_AT, 1448755_AT, 1420524_A_AT, 1418992_AT	927	64	17854	5.71781	1.20869e-06	3.45341e-08	3.39379e-06
INTERPRO	IPR008160:Collagen triple helix repeat	16	1.60966	1.63974e-05	1418237_S_AT, 1457871_AT, 1449401_AT, 1427883_A_AT, 1417381_AT, 1419578_AT, 1426348_AT, 1423669_AT, 1427168_A_AT, 1423110_AT, 1418787_AT, 1422651_AT, 1418243_AT, 1449498_AT, 1448755_AT, 1424131_AT	927	81	17763	3.78505	0.0227592	0.000920462	0.0270235
SP_PIR_KEYWORDS	collagen	16	1.60966	2.42889e-05	1418237_S_AT, 1457871_AT, 1449401_AT, 1427883_A_AT, 1417381_AT, 1419578_AT, 1426348_AT, 1423669_AT, 1427168_A_AT, 1423110_AT, 1418787_AT, 1422651_AT, 1418243_AT, 1449498_AT, 1448755_AT, 1424131_AT	927	84	17854	3.66857	0.012431	0.000255251	0.0351166
UP_SEQ_FEATURE	domain:Collagen-like	8	0.804829	0.00160089	1457871_AT, 1422651_AT, 1418787_AT, 1417381_AT, 1418243_AT, 1449401_AT, 1419578_AT, 1449498_AT	893	32	16021	4.48516	0.971969	0.112324	2.75124
Annotation Cluster 30	Enrichment Score: 4.727016182603868
Category	Term	Count	%	PValue	Genes	List Total	Pop Hits	Pop Total	Fold Enrichment	Bonferroni	Benjamini	FDR
UP_SEQ_FEATURE	binding site:Substrate; via amide nitrogen	13	1.30785	1.19862e-09	1452341_AT, 1451511_AT, 1448491_AT, 1448717_AT, 1423439_AT, 1433545_S_AT, 1432372_A_AT, 1424184_AT, 1451006_AT, 1418321_AT, 1415984_AT, 1460216_AT, 1421258_A_AT	893	24	16021	9.71785	2.67411e-06	2.97123e-07	2.0871e-06
GOTERM_MF_FAT	GO:0050660~FAD binding	20	2.01207	9.51425e-09	1421709_A_AT, 1452311_AT, 1451297_AT, 1419435_AT, 1418127_A_AT, 1417429_AT, 1448717_AT, 1433545_S_AT, 1425829_A_AT, 1424184_AT, 1451006_AT, 1423972_AT, 1423159_AT, 1418858_AT, 1420673_A_AT, 1448987_AT, 1415984_AT, 1460216_AT, 1455435_S_AT, 1416408_AT	758	71	13288	4.93812	9.13364e-06	5.70855e-07	1.4954e-05
INTERPRO	IPR013786:Acyl-CoA dehydrogenase/oxidase, N-terminal	8	0.804829	2.54254e-06	1424184_AT, 1415984_AT, 1448987_AT, 1420673_A_AT, 1460216_AT, 1448717_AT, 1433545_S_AT, 1416408_AT	927	14	17763	10.9496	0.00356337	0.000223084	0.00419064
INTERPRO	IPR013764:Acyl-CoA oxidase/dehydrogenase, type1/2, C-terminal	8	0.804829	4.55246e-06	1424184_AT, 1415984_AT, 1448987_AT, 1420673_A_AT, 1460216_AT, 1448717_AT, 1433545_S_AT, 1416408_AT	927	15	17763	10.2196	0.00637129	0.00037591	0.0075033
INTERPRO	IPR006091:Acyl-CoA oxidase/dehydrogenase, central region	8	0.804829	7.72887e-06	1424184_AT, 1415984_AT, 1448987_AT, 1420673_A_AT, 1460216_AT, 1448717_AT, 1433545_S_AT, 1416408_AT	927	16	17763	9.58091	0.0107927	0.000570962	0.0127383
GOTERM_MF_FAT	GO:0003995~acyl-CoA dehydrogenase activity	8	0.804829	1.37735e-05	1424184_AT, 1415984_AT, 1448987_AT, 1420673_A_AT, 1460216_AT, 1448717_AT, 1433545_S_AT, 1416408_AT	758	16	13288	8.76517	0.0131356	0.000528765	0.0216462
UP_SEQ_FEATURE	binding site:FAD	8	0.804829	0.000132073	1424184_AT, 1451006_AT, 1423159_AT, 1460216_AT, 1418127_A_AT, 1448717_AT, 1433545_S_AT, 1416408_AT	893	22	16021	6.52387	0.255226	0.0122031	0.229725
INTERPRO	IPR006092:Acyl-CoA dehydrogenase, N-terminal	6	0.603622	0.000135178	1424184_AT, 1415984_AT, 1448987_AT, 1460216_AT, 1448717_AT, 1433545_S_AT	927	11	17763	10.4519	0.172877	0.00556687	0.222573
INTERPRO	IPR006090:Acyl-CoA oxidase/dehydrogenase, type 1	6	0.603622	0.000344978	1424184_AT, 1415984_AT, 1448987_AT, 1460216_AT, 1448717_AT, 1433545_S_AT	927	13	17763	8.84391	0.383953	0.0126673	0.567091
INTERPRO	IPR006089:Acyl-CoA dehydrogenase, conserved site	5	0.503018	0.00119644	1424184_AT, 1415984_AT, 1448987_AT, 1460216_AT, 1448717_AT	927	10	17763	9.58091	0.813776	0.0312157	1.95386
UP_SEQ_FEATURE	binding site:Substrate; via carbonyl oxygen	7	0.704225	0.00257999	1424184_AT, 1423147_AT, 1415984_AT, 1460216_AT, 1421969_A_AT, 1448717_AT, 1433545_S_AT	893	26	16021	4.83017	0.99686	0.144242	4.39857
PIR_SUPERFAMILY	PIRSF000182:acyl-CoA dehydrogenase	4	0.402414	0.0070641	1415984_AT, 1448987_AT, 1460216_AT, 1448717_AT	611	6	8136	8.87725	0.981259	0.357181	9.85389
Annotation Cluster 31	Enrichment Score: 4.641859557671406
Category	Term	Count	%	PValue	Genes	List Total	Pop Hits	Pop Total	Fold Enrichment	Bonferroni	Benjamini	FDR
GOTERM_BP_FAT	GO:0015980~energy derivation by oxidation of organic compounds	21	2.11268	1.8359e-07	1448292_AT, 1417422_AT, 1424364_A_AT, 1420654_A_AT, 1417042_AT, 1423439_AT, 1423644_AT, 1436590_AT, 1427441_A_AT, 1425631_AT, 1424815_AT, 1417880_AT, 1428235_AT, 1423159_AT, 1417741_AT, 1419821_S_AT, 1424828_A_AT, 1449481_AT, 1416429_A_AT, 1448602_AT, 1415891_AT	727	98	13588	4.00511	0.000446024	6.65854e-06	0.000322825
GOTERM_BP_FAT	GO:0006091~generation of precursor metabolites and energy	31	3.11871	6.24017e-05	1448292_AT, 1417422_AT, 1451194_AT, 1420654_A_AT, 1421557_X_AT, 1423439_AT, 1423644_AT, 1436590_AT, 1424815_AT, 1427441_A_AT, 1419821_S_AT, 1424828_A_AT, 1457027_AT, 1416429_A_AT, 1448602_AT, 1423523_AT, 1424364_A_AT, 1416727_A_AT, 1428181_AT, 1417042_AT, 1425631_AT, 1417880_AT, 1423972_AT, 1428235_AT, 1423159_AT, 1417741_AT, 1451084_AT, 1449481_AT, 1449108_AT, 1421258_A_AT, 1415891_AT	727	261	13588	2.21995	0.140703	0.00156209	0.109671
GOTERM_BP_FAT	GO:0045333~cellular respiration	11	1.10664	0.00103604	1427441_A_AT, 1448292_AT, 1424364_A_AT, 1428235_AT, 1423159_AT, 1419821_S_AT, 1424828_A_AT, 1416429_A_AT, 1449481_AT, 1423644_AT, 1415891_AT	727	59	13588	3.48467	0.91945	0.0191895	1.80621
Annotation Cluster 32	Enrichment Score: 4.371814105982762
Category	Term	Count	%	PValue	Genes	List Total	Pop Hits	Pop Total	Fold Enrichment	Bonferroni	Benjamini	FDR
GOTERM_BP_FAT	GO:0009069~serine family amino acid metabolic process	11	1.10664	6.41774e-08	1426243_AT, 1423844_S_AT, 1452311_AT, 1418627_AT, 1422198_A_AT, 1432164_A_AT, 1416049_AT, 1427981_A_AT, 1418833_AT, 1416662_AT, 1448842_AT	727	22	13588	9.34525	0.000155939	2.59918e-06	0.00011285
GOTERM_BP_FAT	GO:0009071~serine family amino acid catabolic process	6	0.603622	4.52022e-05	1452311_AT, 1432164_A_AT, 1416049_AT, 1427981_A_AT, 1416662_AT, 1448842_AT	727	9	13588	12.4603	0.104026	0.00119324	0.0794541
GOTERM_BP_FAT	GO:0006544~glycine metabolic process	6	0.603622	0.000248289	1452311_AT, 1422198_A_AT, 1432164_A_AT, 1416049_AT, 1418833_AT, 1416662_AT	727	12	13588	9.34525	0.45306	0.00562353	0.435694
GOTERM_BP_FAT	GO:0006546~glycine catabolic process	4	0.402414	0.0045211	1452311_AT, 1432164_A_AT, 1416049_AT, 1416662_AT	727	7	13588	10.6803	0.999983	0.0665053	7.65878
Annotation Cluster 33	Enrichment Score: 3.859353100465332
Category	Term	Count	%	PValue	Genes	List Total	Pop Hits	Pop Total	Fold Enrichment	Bonferroni	Benjamini	FDR
UP_SEQ_FEATURE	nucleotide phosphate-binding region:NAD	18	1.81087	3.76844e-07	1423780_AT, 1418352_AT, 1416204_AT, 1422070_AT, 1451260_AT, 1448104_AT, 1416225_AT, 1417369_AT, 1455972_X_AT, 1438391_X_AT, 1419905_S_AT, 1452375_AT, 1426959_AT, 1423159_AT, 1427336_AT, 1416468_AT, 1437398_A_AT, 1418601_AT	893	73	16021	4.42372	0.000840387	6.0051e-05	0.000656182
INTERPRO	IPR015590:Aldehyde dehydrogenase	8	0.804829	2.96543e-05	1451260_AT, 1448104_AT, 1416468_AT, 1427336_AT, 1424400_A_AT, 1437398_A_AT, 1418601_AT, 1452375_AT	927	19	17763	8.06813	0.0407804	0.00160007	0.0488662
INTERPRO	IPR016162:Aldehyde dehydrogenase, N-terminal	8	0.804829	2.96543e-05	1451260_AT, 1448104_AT, 1416468_AT, 1427336_AT, 1424400_A_AT, 1437398_A_AT, 1418601_AT, 1452375_AT	927	19	17763	8.06813	0.0407804	0.00160007	0.0488662
GOTERM_MF_FAT	GO:0016620~oxidoreductase activity, acting on the aldehyde or oxo group of donors, NAD or NADP as acceptor	9	0.905433	0.00015722	1427441_A_AT, 1451260_AT, 1448104_AT, 1419382_A_AT, 1416468_AT, 1427336_AT, 1437398_A_AT, 1418601_AT, 1452375_AT	758	29	13288	5.44045	0.140103	0.00456358	0.246824
INTERPRO	IPR016160:Aldehyde dehydrogenase, conserved site	9	0.905433	0.00035373	1451260_AT, 1448104_AT, 1416468_AT, 1427336_AT, 1424400_A_AT, 1451085_AT, 1437398_A_AT, 1418601_AT, 1452375_AT	927	35	17763	4.92732	0.39148	0.0126558	0.581439
UP_SEQ_FEATURE	site:Transition state stabilizer	6	0.603622	0.00630133	1422974_AT, 1451260_AT, 1416468_AT, 1427336_AT, 1418601_AT, 1421258_A_AT	893	22	16021	4.8929	0.999999	0.279616	10.4228
GOTERM_MF_FAT	GO:0004029~aldehyde dehydrogenase (NAD) activity	4	0.402414	0.00830961	1451260_AT, 1437398_A_AT, 1418601_AT, 1452375_AT	758	8	13288	8.76517	0.999668	0.124981	12.2915
Annotation Cluster 34	Enrichment Score: 3.8067413164736337
Category	Term	Count	%	PValue	Genes	List Total	Pop Hits	Pop Total	Fold Enrichment	Bonferroni	Benjamini	FDR
PIR_SUPERFAMILY	PIRSF002367:apolipoprotein A-I	7	0.704225	1.13796e-06	1419232_A_AT, 1417950_A_AT, 1417761_AT, 1432466_A_AT, 1418278_AT, 1417561_AT, 1418069_AT	611	7	8136	13.3159	0.00063819	0.00063819	0.0016652
SP_PIR_KEYWORDS	chylomicron	7	0.704225	3.36046e-06	1415904_AT, 1417610_AT, 1417761_AT, 1432466_A_AT, 1418278_AT, 1455593_AT, 1418069_AT	927	10	17854	13.482	0.00172914	4.22098e-05	0.0048592
SP_PIR_KEYWORDS	vldl	7	0.704225	7.06758e-06	1415904_AT, 1417610_AT, 1432466_A_AT, 1418278_AT, 1455593_AT, 1417561_AT, 1418069_AT	927	11	17854	12.2563	0.0036332	8.46433e-05	0.0102194
GOTERM_BP_FAT	GO:0046461~neutral lipid catabolic process	5	0.503018	0.000248474	1419560_AT, 1415904_AT, 1428143_A_AT, 1418278_AT, 1455593_AT	727	7	13588	13.3504	0.453307	0.00557576	0.436019
GOTERM_BP_FAT	GO:0046503~glycerolipid catabolic process	4	0.402414	0.00268998	1415904_AT, 1428143_A_AT, 1418278_AT, 1455593_AT	727	6	13588	12.4603	0.998563	0.0429783	4.62602
GOTERM_BP_FAT	GO:0019433~triglyceride catabolic process	4	0.402414	0.00268998	1415904_AT, 1428143_A_AT, 1418278_AT, 1455593_AT	727	6	13588	12.4603	0.998563	0.0429783	4.62602
GOTERM_BP_FAT	GO:0046464~acylglycerol catabolic process	4	0.402414	0.00268998	1415904_AT, 1428143_A_AT, 1418278_AT, 1455593_AT	727	6	13588	12.4603	0.998563	0.0429783	4.62602
GOTERM_BP_FAT	GO:0044269~glycerol ether catabolic process	4	0.402414	0.00268998	1415904_AT, 1428143_A_AT, 1418278_AT, 1455593_AT	727	6	13588	12.4603	0.998563	0.0429783	4.62602
Annotation Cluster 35	Enrichment Score: 3.672383696933495
Category	Term	Count	%	PValue	Genes	List Total	Pop Hits	Pop Total	Fold Enrichment	Bonferroni	Benjamini	FDR
GOTERM_MF_FAT	GO:0031406~carboxylic acid binding	19	1.91147	1.06638e-06	1420715_A_AT, 1451557_AT, 1449118_AT, 1417556_AT, 1417422_AT, 1426714_AT, 1452311_AT, 1416383_A_AT, 1460194_AT, 1454638_A_AT, 1452173_AT, 1421983_S_AT, 1449626_S_AT, 1422432_AT, 1419670_AT, 1432164_A_AT, 1460216_AT, 1418833_AT, 1420525_A_AT	758	85	13288	3.91855	0.0010232	4.87474e-05	0.00167606
GOTERM_MF_FAT	GO:0033293~monocarboxylic acid binding	8	0.804829	0.000616285	1420715_A_AT, 1417556_AT, 1449626_S_AT, 1422432_AT, 1416383_A_AT, 1460216_AT, 1452173_AT, 1421983_S_AT	758	27	13288	5.19418	0.446679	0.0139921	0.964266
GOTERM_MF_FAT	GO:0005504~fatty acid binding	7	0.704225	0.000868924	1420715_A_AT, 1417556_AT, 1449626_S_AT, 1422432_AT, 1460216_AT, 1452173_AT, 1421983_S_AT	758	21	13288	5.84345	0.565922	0.0179784	1.35703
GOTERM_MF_FAT	GO:0000062~acyl-CoA binding	5	0.503018	0.00357924	1449626_S_AT, 1422432_AT, 1460216_AT, 1452173_AT, 1421983_S_AT	758	12	13288	7.30431	0.968007	0.0596175	5.4799
Annotation Cluster 36	Enrichment Score: 3.5498993175568923
Category	Term	Count	%	PValue	Genes	List Total	Pop Hits	Pop Total	Fold Enrichment	Bonferroni	Benjamini	FDR
GOTERM_BP_FAT	GO:0019439~aromatic compound catabolic process	8	0.804829	5.32991e-06	1451557_AT, 1417220_AT, 1424618_AT, 1422438_AT, 1448499_A_AT, 1427552_A_AT, 1424400_A_AT, 1454638_A_AT	727	15	13588	9.96827	0.0128682	0.000166034	0.00937172
GOTERM_BP_FAT	GO:0006558~L-phenylalanine metabolic process	6	0.603622	2.1016e-05	1451557_AT, 1417220_AT, 1424618_AT, 1427552_A_AT, 1454638_A_AT, 1432372_A_AT	727	8	13588	14.0179	0.0497872	0.000593653	0.0369482
GOTERM_BP_FAT	GO:0006570~tyrosine metabolic process	6	0.603622	8.6426e-05	1451557_AT, 1417220_AT, 1424618_AT, 1418028_AT, 1427552_A_AT, 1454638_A_AT	727	10	13588	11.2143	0.189435	0.00209804	0.151863
SP_PIR_KEYWORDS	phenylalanine catabolism	5	0.503018	9.91516e-05	1451557_AT, 1417220_AT, 1424618_AT, 1427552_A_AT, 1454638_A_AT	927	6	17854	16.05	0.0497837	0.000945212	0.14328
GOTERM_BP_FAT	GO:0006559~L-phenylalanine catabolic process	5	0.503018	0.0001112	1451557_AT, 1417220_AT, 1424618_AT, 1427552_A_AT, 1454638_A_AT	727	6	13588	15.5754	0.236797	0.00264582	0.195355
KEGG_PATHWAY	mmu00350:Tyrosine metabolism	12	1.20724	0.000147126	1451557_AT, 1434354_AT, 1417220_AT, 1422070_AT, 1424618_AT, 1416225_AT, 1418028_AT, 1427552_A_AT, 1419435_AT, 1449396_AT, 1426215_AT, 1418701_AT	455	39	5738	3.8803	0.0235543	0.0011911	0.177884
GOTERM_BP_FAT	GO:0009072~aromatic amino acid family metabolic process	7	0.704225	0.000619216	1451557_AT, 1417220_AT, 1424618_AT, 1418028_AT, 1427552_A_AT, 1454638_A_AT, 1432372_A_AT	727	21	13588	6.23017	0.778019	0.0126746	1.08326
SP_PIR_KEYWORDS	tyrosine catabolism	4	0.402414	0.00128524	1451557_AT, 1417220_AT, 1424618_AT, 1427552_A_AT	927	5	17854	15.408	0.484348	0.00928512	1.8425
GOTERM_BP_FAT	GO:0006572~tyrosine catabolic process	4	0.402414	0.00140059	1451557_AT, 1417220_AT, 1424618_AT, 1427552_A_AT	727	5	13588	14.9524	0.96682	0.0243778	2.43441
GOTERM_BP_FAT	GO:0009074~aromatic amino acid family catabolic process	5	0.503018	0.00197187	1451557_AT, 1417220_AT, 1424618_AT, 1427552_A_AT, 1454638_A_AT	727	11	13588	8.49569	0.99174	0.0329848	3.41123
KEGG_PATHWAY	mmu00360:Phenylalanine metabolism	6	0.603622	0.0258872	1451557_AT, 1434354_AT, 1424618_AT, 1449396_AT, 1454638_A_AT, 1426215_AT	455	22	5738	3.43936	0.985721	0.111328	27.1942
Annotation Cluster 37	Enrichment Score: 3.4268158893471066
Category	Term	Count	%	PValue	Genes	List Total	Pop Hits	Pop Total	Fold Enrichment	Bonferroni	Benjamini	FDR
UP_SEQ_FEATURE	site:Important for catalytic activity	9	0.905433	3.62883e-08	1425788_A_AT, 1434354_AT, 1455972_X_AT, 1418321_AT, 1452341_AT, 1448491_AT, 1418325_AT, 1452173_AT, 1448382_AT	893	12	16021	13.4555	8.0956e-05	6.74658e-06	6.31874e-05
GOTERM_MF_FAT	GO:0003857~3-hydroxyacyl-CoA dehydrogenase activity	5	0.503018	4.99009e-05	1417369_AT, 1455972_X_AT, 1438391_X_AT, 1452173_AT, 1448382_AT	758	5	13288	17.5303	0.0467767	0.00149595	0.078403
INTERPRO	IPR013328:Dehydrogenase, multihelical	5	0.503018	0.000433823	1423780_AT, 1416204_AT, 1455972_X_AT, 1452173_AT, 1448382_AT	927	8	17763	11.9761	0.456225	0.0137505	0.712649
INTERPRO	IPR006180:3-hydroxyacyl-CoA dehydrogenase, conserved site	3	0.301811	0.0151812	1455972_X_AT, 1452173_AT, 1448382_AT	927	4	17763	14.3714	1	0.257924	22.2865
INTERPRO	IPR006176:3-hydroxyacyl-CoA dehydrogenase, NAD binding	3	0.301811	0.0151812	1455972_X_AT, 1452173_AT, 1448382_AT	927	4	17763	14.3714	1	0.257924	22.2865
INTERPRO	IPR006108:3-hydroxyacyl-CoA dehydrogenase, C-terminal	3	0.301811	0.0151812	1455972_X_AT, 1452173_AT, 1448382_AT	927	4	17763	14.3714	1	0.257924	22.2865
Annotation Cluster 38	Enrichment Score: 3.3240794537002945
Category	Term	Count	%	PValue	Genes	List Total	Pop Hits	Pop Total	Fold Enrichment	Bonferroni	Benjamini	FDR
GOTERM_CC_FAT	GO:0005741~mitochondrial outer membrane	15	1.50905	0.000195108	1445242_AT, 1434354_AT, 1422526_AT, 1422524_AT, 1419499_AT, 1418998_AT, 1418127_A_AT, 1415897_A_AT, 1422703_AT, 1416849_AT, 1451176_AT, 1416766_AT, 1418358_AT, 1422470_AT, 1428082_AT, 1418279_A_AT	731	80	12504	3.20725	0.0574096	0.00227139	0.260803
GOTERM_CC_FAT	GO:0031968~organelle outer membrane	15	1.50905	0.000479366	1445242_AT, 1434354_AT, 1422526_AT, 1422524_AT, 1419499_AT, 1418998_AT, 1418127_A_AT, 1415897_A_AT, 1422703_AT, 1416849_AT, 1451176_AT, 1416766_AT, 1418358_AT, 1422470_AT, 1428082_AT, 1418279_A_AT	731	87	12504	2.9492	0.135222	0.00536639	0.639649
GOTERM_CC_FAT	GO:0019867~outer membrane	15	1.50905	0.000681402	1445242_AT, 1434354_AT, 1422526_AT, 1422524_AT, 1419499_AT, 1418998_AT, 1418127_A_AT, 1415897_A_AT, 1422703_AT, 1416849_AT, 1451176_AT, 1416766_AT, 1418358_AT, 1422470_AT, 1428082_AT, 1418279_A_AT	731	90	12504	2.85089	0.186602	0.00734912	0.908103
SP_PIR_KEYWORDS	mitochondrion outer membrane	12	1.20724	0.000793117	1445242_AT, 1434354_AT, 1422526_AT, 1422524_AT, 1419499_AT, 1418998_AT, 1415897_A_AT, 1422703_AT, 1416849_AT, 1451176_AT, 1416766_AT, 1428082_AT, 1418279_A_AT	927	69	17854	3.34956	0.335432	0.00599106	1.14077
Annotation Cluster 39	Enrichment Score: 3.3139066364950196
Category	Term	Count	%	PValue	Genes	List Total	Pop Hits	Pop Total	Fold Enrichment	Bonferroni	Benjamini	FDR
GOTERM_MF_FAT	GO:0030246~carbohydrate binding	38	3.82294	2.60346e-05	1415904_AT, 1431808_A_AT, 1429379_AT, 1424186_AT, 1419423_AT, 1448647_AT, 1423136_AT, 1417909_AT, 1448995_AT, 1420909_AT, 1432466_A_AT, 1418680_AT, 1419578_AT, 1449905_AT, 1425582_A_AT, 1452626_A_AT, 1419747_AT, 1417109_AT, 1423153_X_AT, 1451336_AT, 1418787_AT, 1418243_AT, 1420484_A_AT, 1421217_A_AT, 1451788_AT, 1420118_S_AT, 1416405_AT, 1421182_AT, 1457871_AT, 1434442_AT, 1419560_AT, 1448919_AT,…	758	317	13288	2.10143	0.0246838	0.00083277	0.040912
GOTERM_MF_FAT	GO:0005539~glycosaminoglycan binding	18	1.81087	0.000239485	1415904_AT, 1451788_AT, 1431808_A_AT, 1429379_AT, 1424186_AT, 1416405_AT, 1419423_AT, 1417909_AT, 1423136_AT, 1420909_AT, 1448995_AT, 1432466_A_AT, 1418680_AT, 1419560_AT, 1449368_AT, 1423153_X_AT, 1420484_A_AT, 1438936_S_AT, 1450717_AT	758	114	13288	2.76795	0.205414	0.00636669	0.375748
GOTERM_MF_FAT	GO:0001871~pattern binding	19	1.91147	0.000334922	1415904_AT, 1451788_AT, 1431808_A_AT, 1429379_AT, 1424186_AT, 1416405_AT, 1419423_AT, 1417909_AT, 1423136_AT, 1420909_AT, 1448995_AT, 1432466_A_AT, 1418680_AT, 1419560_AT, 1449368_AT, 1417109_AT, 1423153_X_AT, 1420484_A_AT, 1438936_S_AT, 1450717_AT	758	128	13288	2.60216	0.274997	0.00865367	0.525119
GOTERM_MF_FAT	GO:0030247~polysaccharide binding	19	1.91147	0.000334922	1415904_AT, 1451788_AT, 1431808_A_AT, 1429379_AT, 1424186_AT, 1416405_AT, 1419423_AT, 1417909_AT, 1423136_AT, 1420909_AT, 1448995_AT, 1432466_A_AT, 1418680_AT, 1419560_AT, 1449368_AT, 1417109_AT, 1423153_X_AT, 1420484_A_AT, 1438936_S_AT, 1450717_AT	758	128	13288	2.60216	0.274997	0.00865367	0.525119
SP_PIR_KEYWORDS	heparin-binding	10	1.00604	0.00147702	1419560_AT, 1451788_AT, 1415904_AT, 1417909_AT, 1423136_AT, 1448995_AT, 1420909_AT, 1432466_A_AT, 1418680_AT, 1420484_A_AT	927	53	17854	3.63396	0.532908	0.0103736	2.11471
UP_SEQ_FEATURE	region of interest:Heparin-binding	6	0.603622	0.00246685	1419560_AT, 1451788_AT, 1415904_AT, 1423136_AT, 1432466_A_AT, 1420484_A_AT	893	18	16021	5.98022	0.995955	0.141926	4.20956
GOTERM_MF_FAT	GO:0008201~heparin binding	13	1.30785	0.00249119	1451788_AT, 1415904_AT, 1424186_AT, 1423136_AT, 1417909_AT, 1420909_AT, 1448995_AT, 1432466_A_AT, 1418680_AT, 1419560_AT, 1423153_X_AT, 1420484_A_AT, 1450717_AT, 1438936_S_AT	758	83	13288	2.74572	0.908784	0.0441743	3.84456
Annotation Cluster 40	Enrichment Score: 3.2982585855993
Category	Term	Count	%	PValue	Genes	List Total	Pop Hits	Pop Total	Fold Enrichment	Bonferroni	Benjamini	FDR
UP_SEQ_FEATURE	active site:Charge relay system	38	3.82294	6.49184e-11	1415904_AT, 1417009_AT, 1419510_AT, 1419677_AT, 1451326_AT, 1416729_AT, 1451600_S_AT, 1426785_S_AT, 1448489_AT, 1435370_A_AT, 1418405_AT, 1443695_AT, 1417946_AT, 1422925_S_AT, 1415837_AT, 1417785_AT, 1421218_AT, 1451788_AT, 1423140_AT, 1416051_AT, 1424242_AT, 1449486_AT, 1416913_AT, 1417043_AT, 1417314_AT, 1418897_AT, 1421969_A_AT, 1422604_AT, 1419321_AT, 1417867_AT, 1419560_AT, 1418845_AT, 14490…	893	198	16021	3.44315	1.44833e-07	2.06904e-08	1.1304e-07
SMART	SM00020:Tryp_SPc	22	2.21328	1.18245e-06	1451788_AT, 1417009_AT, 1419677_AT, 1416051_AT, 1416729_AT, 1431721_A_AT, 1417314_AT, 1418897_AT, 1420496_AT, 1418405_AT, 1419321_AT, 1417867_AT, 1443695_AT, 1418845_AT, 1448881_AT, 1449034_AT, 1420712_A_AT, 1418267_AT, 1423693_AT, 1420524_A_AT, 1415837_AT, 1418992_AT	364	159	9131	3.4709	0.000230551	7.68561e-05	0.00147592
UP_SEQ_FEATURE	domain:Peptidase S1	20	2.01207	1.09327e-05	1451788_AT, 1417009_AT, 1419677_AT, 1416051_AT, 1416729_AT, 1431721_A_AT, 1417314_AT, 1418897_AT, 1418405_AT, 1419321_AT, 1417867_AT, 1443695_AT, 1418845_AT, 1448881_AT, 1449034_AT, 1420712_A_AT, 1418267_AT, 1420524_A_AT, 1415837_AT, 1418992_AT	893	111	16021	3.23255	0.0240959	0.00135413	0.0190349
INTERPRO	IPR001314:Peptidase S1A, chymotrypsin	21	2.11268	5.29378e-05	1451788_AT, 1417009_AT, 1419677_AT, 1416051_AT, 1416729_AT, 1417314_AT, 1418897_AT, 1420496_AT, 1418405_AT, 1419321_AT, 1417867_AT, 1443695_AT, 1418845_AT, 1448881_AT, 1449034_AT, 1420712_A_AT, 1418267_AT, 1423693_AT, 1420524_A_AT, 1415837_AT, 1418992_AT	927	143	17763	2.81397	0.0716316	0.00255971	0.0872185
INTERPRO	IPR001254:Peptidase S1 and S6, chymotrypsin/Hap	22	2.21328	8.14135e-05	1451788_AT, 1417009_AT, 1419677_AT, 1416051_AT, 1416729_AT, 1431721_A_AT, 1417314_AT, 1418897_AT, 1420496_AT, 1418405_AT, 1419321_AT, 1417867_AT, 1443695_AT, 1418845_AT, 1448881_AT, 1449034_AT, 1420712_A_AT, 1418267_AT, 1423693_AT, 1420524_A_AT, 1415837_AT, 1418992_AT	927	159	17763	2.65132	0.108018	0.0036806	0.134105
SP_PIR_KEYWORDS	serine proteinase	10	1.00604	0.000298893	1418021_AT, 1419677_AT, 1416051_AT, 1416729_AT, 1418845_AT, 1449034_AT, 1417314_AT, 1423954_AT, 1415837_AT, 1418897_AT	927	43	17854	4.47906	0.142688	0.00252063	0.431338
SP_PIR_KEYWORDS	Serine protease	21	2.11268	0.000329944	1451788_AT, 1417009_AT, 1419677_AT, 1416051_AT, 1416729_AT, 1417314_AT, 1418897_AT, 1420496_AT, 1418405_AT, 1419321_AT, 1417867_AT, 1443695_AT, 1418845_AT, 1449034_AT, 1420712_A_AT, 1449465_AT, 1423693_AT, 1420524_A_AT, 1415837_AT, 1426981_AT, 1418992_AT	927	164	17854	2.46622	0.156292	0.00269397	0.476049
GOTERM_MF_FAT	GO:0008236~serine-type peptidase activity	26	2.61569	0.000439435	1417009_AT, 1419677_AT, 1416729_AT, 1431721_A_AT, 1418405_AT, 1443695_AT, 1448881_AT, 1449465_AT, 1418267_AT, 1415837_AT, 1451788_AT, 1416051_AT, 1417314_AT, 1426555_AT, 1418897_AT, 1420496_AT, 1419321_AT, 1417867_AT, 1418845_AT, 1449034_AT, 1420712_A_AT, 1423693_AT, 1419149_AT, 1420524_A_AT, 1418992_AT, 1426981_AT	758	212	13288	2.14995	0.344233	0.0107609	0.688453
GOTERM_MF_FAT	GO:0004252~serine-type endopeptidase activity	24	2.41449	0.000470129	1451788_AT, 1417009_AT, 1419677_AT, 1416051_AT, 1416729_AT, 1431721_A_AT, 1417314_AT, 1418897_AT, 1420496_AT, 1418405_AT, 1419321_AT, 1417867_AT, 1443695_AT, 1418845_AT, 1448881_AT, 1449034_AT, 1420712_A_AT, 1418267_AT, 1423693_AT, 1419149_AT, 1420524_A_AT, 1415837_AT, 1418992_AT, 1426981_AT	758	189	13288	2.22608	0.363283	0.0112223	0.736374
GOTERM_MF_FAT	GO:0017171~serine hydrolase activity	26	2.61569	0.000471739	1417009_AT, 1419677_AT, 1416729_AT, 1431721_A_AT, 1418405_AT, 1443695_AT, 1448881_AT, 1449465_AT, 1418267_AT, 1415837_AT, 1451788_AT, 1416051_AT, 1417314_AT, 1426555_AT, 1418897_AT, 1420496_AT, 1419321_AT, 1417867_AT, 1418845_AT, 1449034_AT, 1420712_A_AT, 1423693_AT, 1419149_AT, 1420524_A_AT, 1418992_AT, 1426981_AT	758	213	13288	2.13985	0.364267	0.0109874	0.738886
INTERPRO	IPR018114:Peptidase S1/S6, chymotrypsin/Hap, active site	19	1.91147	0.000892415	1451788_AT, 1417009_AT, 1419677_AT, 1416051_AT, 1416729_AT, 1417314_AT, 1418897_AT, 1420496_AT, 1418405_AT, 1419321_AT, 1417867_AT, 1443695_AT, 1418845_AT, 1449034_AT, 1420712_A_AT, 1423693_AT, 1420524_A_AT, 1415837_AT, 1418992_AT	927	151	17763	2.41109	0.714499	0.0238177	1.4608
SP_PIR_KEYWORDS	zymogen	19	1.91147	0.0156237	1422962_A_AT, 1416729_AT, 1417314_AT, 1422597_AT, 1419476_AT, 1418897_AT, 1418405_AT, 1419321_AT, 1416441_AT, 1417867_AT, 1448485_AT, 1424552_AT, 1418771_A_AT, 1418845_AT, 1418907_AT, 1449034_AT, 1415837_AT, 1418992_AT, 1434099_AT	927	199	17854	1.83889	0.999699	0.0826569	20.3642
SP_PIR_KEYWORDS	Protease	37	3.72233	0.0376579	1417009_AT, 1419677_AT, 1448377_AT, 1416729_AT, 1422597_AT, 1418405_AT, 1443695_AT, 1449465_AT, 1419674_A_AT, 1415837_AT, 1434099_AT, 1451788_AT, 1422962_A_AT, 1422975_AT, 1416051_AT, 1417168_A_AT, 1417745_AT, 1421424_A_AT, 1426555_AT, 1417314_AT, 1419476_AT, 1418897_AT, 1420496_AT, 1419321_AT, 1448649_AT, 1417867_AT, 1416441_AT, 1424552_AT, 1418771_A_AT, 1418845_AT, 1449034_AT, 1426876_AT, 14207…	927	509	17854	1.40004	1	0.168689	42.5963
GOTERM_MF_FAT	GO:0004175~endopeptidase activity	32	3.21932	0.0858247	1417009_AT, 1419677_AT, 1416729_AT, 1431721_A_AT, 1422597_AT, 1418405_AT, 1443695_AT, 1417109_AT, 1448881_AT, 1418267_AT, 1415837_AT, 1434099_AT, 1451788_AT, 1422962_A_AT, 1422975_AT, 1416051_AT, 1417314_AT, 1419476_AT, 1418897_AT, 1420496_AT, 1419321_AT, 1417867_AT, 1424552_AT, 1418845_AT, 1449034_AT, 1420712_A_AT, 1423693_AT, 1419149_AT, 1420524_A_AT, 1418992_AT, 1426981_AT, 1415947_AT	758	421	13288	1.33247	1	0.607941	75.5949
GOTERM_MF_FAT	GO:0070011~peptidase activity, acting on L-amino acid peptides	43	4.32596	0.102817	1417009_AT, 1419677_AT, 1416729_AT, 1431721_A_AT, 1422597_AT, 1418405_AT, 1443695_AT, 1417109_AT, 1448881_AT, 1449465_AT, 1418267_AT, 1419674_A_AT, 1415837_AT, 1434099_AT, 1451788_AT, 1422962_A_AT, 1422975_AT, 1416051_AT, 1417168_A_AT, 1419173_AT, 1417745_AT, 1421424_A_AT, 1426555_AT, 1417314_AT, 1419476_AT, 1418897_AT, 1420496_AT, 1419321_AT, 1448649_AT, 1417867_AT, 1416441_AT, 1424552_AT, 14187…	758	603	13288	1.25009	1	0.665922	81.8279
GOTERM_MF_FAT	GO:0008233~peptidase activity	44	4.42656	0.124826	1417009_AT, 1419677_AT, 1416729_AT, 1448377_AT, 1431721_A_AT, 1422597_AT, 1418405_AT, 1443695_AT, 1417109_AT, 1448881_AT, 1449465_AT, 1418267_AT, 1419674_A_AT, 1415837_AT, 1434099_AT, 1451788_AT, 1422962_A_AT, 1422975_AT, 1416051_AT, 1417168_A_AT, 1419173_AT, 1417745_AT, 1421424_A_AT, 1426555_AT, 1417314_AT, 1419476_AT, 1418897_AT, 1420496_AT, 1419321_AT, 1448649_AT, 1417867_AT, 1416441_AT, 14245…	758	629	13288	1.22629	1	0.721961	87.7011
GOTERM_BP_FAT	GO:0006508~proteolysis	58	5.83501	0.422965	1419677_AT, 1416625_AT, 1422597_AT, 1423954_AT, 1418405_AT, 1422815_AT, 1428012_AT, 1448881_AT, 1419407_AT, 1415837_AT, 1434099_AT, 1422975_AT, 1422962_A_AT, 1417168_A_AT, 1419173_AT, 1417745_AT, 1420496_AT, 1419321_AT, 1451625_A_AT, 1418021_AT, 1424552_AT, 1418771_A_AT, 1449034_AT, 1420712_A_AT, 1418992_AT, 1415947_AT, 1429399_AT, 1417009_AT, 1416729_AT, 1418037_AT, 1431721_A_AT, 1419578_AT, 141…	727	1034	13588	1.0484	1	0.968336	99.9937
Annotation Cluster 41	Enrichment Score: 3.2403821216887163
Category	Term	Count	%	PValue	Genes	List Total	Pop Hits	Pop Total	Fold Enrichment	Bonferroni	Benjamini	FDR
INTERPRO	IPR000566:Lipocalin-related protein and Bos/Can/Equ allergen	13	1.30785	5.78207e-06	1417023_A_AT, 1448754_AT, 1416649_AT, 1417556_AT, 1420465_S_AT, 1426166_AT, 1418438_AT, 1416023_AT, 1451625_A_AT, 1451054_AT, 1426225_AT, 1420793_AT, 1427747_A_AT	927	49	17763	5.08375	0.00808518	0.000450901	0.00952982
INTERPRO	IPR012674:Calycin	13	1.30785	1.11937e-05	1417023_A_AT, 1448754_AT, 1416649_AT, 1417556_AT, 1420465_S_AT, 1426166_AT, 1418438_AT, 1416023_AT, 1451625_A_AT, 1451054_AT, 1426225_AT, 1420793_AT, 1427747_A_AT	927	52	17763	4.79045	0.0155932	0.000748102	0.0184483
INTERPRO	IPR002345:Lipocalin	10	1.00604	0.000527052	1416649_AT, 1451054_AT, 1420465_S_AT, 1417109_AT, 1426225_AT, 1426166_AT, 1420793_AT, 1427747_A_AT, 1417429_AT, 1451625_A_AT	927	46	17763	4.16561	0.52297	0.015962	0.865173
INTERPRO	IPR000463:Cytosolic fatty-acid binding	5	0.503018	0.00631042	1417023_A_AT, 1448754_AT, 1417556_AT, 1418438_AT, 1416023_AT	927	15	17763	6.38727	0.999862	0.1278	9.90816
PIR_SUPERFAMILY	PIRSF002390:lipid binding protein, FABP type	5	0.503018	0.012953	1417023_A_AT, 1448754_AT, 1417556_AT, 1418438_AT, 1416023_AT	611	13	8136	5.12149	0.999334	0.485684	17.3689
PIR_SUPERFAMILY	PIRSF500199:intracellular lipid-binding protein	5	0.503018	0.012953	1417023_A_AT, 1448754_AT, 1417556_AT, 1418438_AT, 1416023_AT	611	13	8136	5.12149	0.999334	0.485684	17.3689
Annotation Cluster 42	Enrichment Score: 3.17913670930297
Category	Term	Count	%	PValue	Genes	List Total	Pop Hits	Pop Total	Fold Enrichment	Bonferroni	Benjamini	FDR
GOTERM_MF_FAT	GO:0030151~molybdenum ion binding	6	0.603622	2.87125e-05	1451006_AT, 1429352_AT, 1451339_AT, 1416766_AT, 1418858_AT, 1419435_AT	758	8	13288	13.1478	0.0271879	0.000888778	0.0451193
SP_PIR_KEYWORDS	Molybdenum	4	0.402414	0.00128524	1451006_AT, 1451339_AT, 1416766_AT, 1419435_AT	927	5	17854	15.408	0.484348	0.00928512	1.8425
INTERPRO	IPR000572:Oxidoreductase, molybdopterin binding	3	0.301811	0.00786205	1451006_AT, 1451339_AT, 1419435_AT	927	3	17763	19.1618	0.999985	0.152447	12.199
Annotation Cluster 43	Enrichment Score: 3.1737631973186664
Category	Term	Count	%	PValue	Genes	List Total	Pop Hits	Pop Total	Fold Enrichment	Bonferroni	Benjamini	FDR
BIOCARTA	m_intrinsicPathway:Intrinsic Prothrombin Activation Pathway	9	0.905433	5.64534e-06	1451788_AT, 1417909_AT, 1416625_AT, 1418845_AT, 1418907_AT, 1416676_AT, 1418897_AT, 1420496_AT, 1418992_AT	96	15	1171	7.31875	0.00066593	0.000222026	0.00646055
BIOCARTA	m_extrinsicPathway:Extrinsic Prothrombin Activation Pathway	6	0.603622	0.000988704	1417909_AT, 1418845_AT, 1418907_AT, 1418897_AT, 1418992_AT, 1419321_AT	96	11	1171	6.65341	0.11017	0.0192661	1.12569
UP_SEQ_FEATURE	site:Cleavage; by thrombin	3	0.301811	0.0539453	1418845_AT, 1418907_AT, 1418897_AT	893	7	16021	7.68885	1	0.846575	61.9251
Annotation Cluster 44	Enrichment Score: 3.070093098562841
Category	Term	Count	%	PValue	Genes	List Total	Pop Hits	Pop Total	Fold Enrichment	Bonferroni	Benjamini	FDR
GOTERM_BP_FAT	GO:0006090~pyruvate metabolic process	10	1.00604	3.18192e-06	1416204_AT, 1449088_AT, 1417880_AT, 1448470_AT, 1426225_AT, 1451194_AT, 1417273_AT, 1416383_A_AT, 1418833_AT, 1423439_AT	727	25	13588	7.4762	0.00770226	0.000104482	0.00559496
GOTERM_BP_FAT	GO:0006094~gluconeogenesis	8	0.804829	5.07419e-05	1416204_AT, 1449088_AT, 1417880_AT, 1448470_AT, 1426225_AT, 1451194_AT, 1416383_A_AT, 1423439_AT	727	20	13588	7.4762	0.116007	0.00129712	0.0891873
GOTERM_BP_FAT	GO:0019319~hexose biosynthetic process	8	0.804829	0.0002489	1416204_AT, 1449088_AT, 1417880_AT, 1448470_AT, 1426225_AT, 1451194_AT, 1416383_A_AT, 1423439_AT	727	25	13588	5.98096	0.453873	0.0055342	0.436766
GOTERM_BP_FAT	GO:0034637~cellular carbohydrate biosynthetic process	11	1.10664	0.000678309	1416204_AT, 1449088_AT, 1424815_AT, 1425631_AT, 1417880_AT, 1448470_AT, 1426225_AT, 1451194_AT, 1416383_A_AT, 1420654_A_AT, 1423439_AT	727	56	13588	3.67135	0.807729	0.0135344	1.18606
GOTERM_BP_FAT	GO:0046364~monosaccharide biosynthetic process	8	0.804829	0.00102909	1416204_AT, 1449088_AT, 1417880_AT, 1448470_AT, 1426225_AT, 1451194_AT, 1416383_A_AT, 1423439_AT	727	31	13588	4.82336	0.918077	0.0192082	1.79419
GOTERM_BP_FAT	GO:0046165~alcohol biosynthetic process	8	0.804829	0.00304994	1416204_AT, 1449088_AT, 1417880_AT, 1448470_AT, 1426225_AT, 1451194_AT, 1416383_A_AT, 1423439_AT	727	37	13588	4.04119	0.999402	0.0476603	5.22953
SP_PIR_KEYWORDS	gluconeogenesis	5	0.503018	0.00994941	1449088_AT, 1417880_AT, 1448470_AT, 1416383_A_AT, 1423439_AT	927	17	17854	5.6647	0.994198	0.0562186	13.4624
GOTERM_BP_FAT	GO:0016051~carbohydrate biosynthetic process	11	1.10664	0.0127607	1416204_AT, 1449088_AT, 1424815_AT, 1425631_AT, 1417880_AT, 1448470_AT, 1426225_AT, 1451194_AT, 1416383_A_AT, 1420654_A_AT, 1423439_AT	727	83	13588	2.47706	1	0.155231	20.2146
GOTERM_MF_FAT	GO:0019203~carbohydrate phosphatase activity	4	0.402414	0.0215396	1449088_AT, 1417880_AT, 1448470_AT, 1427213_AT	758	11	13288	6.37467	1	0.249004	28.9828
Annotation Cluster 45	Enrichment Score: 2.9909201636749003
Category	Term	Count	%	PValue	Genes	List Total	Pop Hits	Pop Total	Fold Enrichment	Bonferroni	Benjamini	FDR
GOTERM_BP_FAT	GO:0006766~vitamin metabolic process	18	1.81087	8.52502e-08	1448754_AT, 1416225_AT, 1451297_AT, 1418998_AT, 1426547_AT, 1452770_AT, 1419618_AT, 1419382_A_AT, 1426225_AT, 1427336_AT, 1416468_AT, 1454748_AT, 1415984_AT, 1427963_S_AT, 1437398_A_AT, 1418601_AT, 1416531_AT, 1427284_A_AT	727	69	13588	4.87578	0.000207137	3.34125e-06	0.000149904
GOTERM_BP_FAT	GO:0006775~fat-soluble vitamin metabolic process	11	1.10664	7.24664e-06	1448754_AT, 1426547_AT, 1452770_AT, 1416225_AT, 1426225_AT, 1419382_A_AT, 1416468_AT, 1427336_AT, 1427963_S_AT, 1418601_AT, 1427284_A_AT	727	34	13588	6.04693	0.0174553	0.000217376	0.0127418
GOTERM_BP_FAT	GO:0019748~secondary metabolic process	15	1.50905	1.36001e-05	1448754_AT, 1423780_AT, 1416225_AT, 1431980_A_AT, 1418998_AT, 1423804_A_AT, 1417103_AT, 1419382_A_AT, 1426225_AT, 1416468_AT, 1427336_AT, 1418028_AT, 1427963_S_AT, 1452145_AT, 1418601_AT	727	69	13588	4.06315	0.0325084	0.000398096	0.0239118
GOTERM_BP_FAT	GO:0006721~terpenoid metabolic process	9	0.905433	0.000100603	1448754_AT, 1416225_AT, 1426225_AT, 1419382_A_AT, 1416468_AT, 1427336_AT, 1427963_S_AT, 1423804_A_AT, 1418601_AT	727	29	13588	5.8005	0.216887	0.00241765	0.176754
GOTERM_BP_FAT	GO:0006081~cellular aldehyde metabolic process	7	0.704225	0.000169699	1422070_AT, 1419821_S_AT, 1426225_AT, 1419382_A_AT, 1427336_AT, 1418833_AT, 1418601_AT	727	17	13588	7.69609	0.337944	0.00395758	0.297981
GOTERM_BP_FAT	GO:0006720~isoprenoid metabolic process	11	1.10664	0.000219419	1448754_AT, 1423858_A_AT, 1417208_AT, 1416225_AT, 1426225_AT, 1419382_A_AT, 1416468_AT, 1427336_AT, 1427963_S_AT, 1423804_A_AT, 1418601_AT	727	49	13588	4.19583	0.413303	0.00506567	0.385127
GOTERM_BP_FAT	GO:0006776~vitamin A metabolic process	8	0.804829	0.00032504	1448754_AT, 1416225_AT, 1426225_AT, 1419382_A_AT, 1416468_AT, 1427336_AT, 1427963_S_AT, 1418601_AT	727	26	13588	5.75093	0.546144	0.00702853	0.570014
GOTERM_BP_FAT	GO:0001523~retinoid metabolic process	8	0.804829	0.000532899	1448754_AT, 1416225_AT, 1426225_AT, 1419382_A_AT, 1416468_AT, 1427336_AT, 1427963_S_AT, 1418601_AT	727	28	13588	5.34015	0.726181	0.0110098	0.932923
GOTERM_BP_FAT	GO:0016101~diterpenoid metabolic process	8	0.804829	0.000532899	1448754_AT, 1416225_AT, 1426225_AT, 1419382_A_AT, 1416468_AT, 1427336_AT, 1427963_S_AT, 1418601_AT	727	28	13588	5.34015	0.726181	0.0110098	0.932923
GOTERM_BP_FAT	GO:0009110~vitamin biosynthetic process	8	0.804829	0.000670447	1452770_AT, 1416468_AT, 1427336_AT, 1451297_AT, 1418998_AT, 1454748_AT, 1427963_S_AT, 1416531_AT	727	29	13588	5.156	0.804018	0.0134893	1.17239
GOTERM_BP_FAT	GO:0042445~hormone metabolic process	14	1.40845	0.00094661	1448754_AT, 1448506_AT, 1419232_A_AT, 1417991_AT, 1416225_AT, 1418496_AT, 1422645_AT, 1423396_AT, 1426225_AT, 1416468_AT, 1427336_AT, 1449465_AT, 1427963_S_AT, 1418601_AT	727	90	13588	2.90741	0.899877	0.0178187	1.65152
GOTERM_BP_FAT	GO:0042573~retinoic acid metabolic process	6	0.603622	0.00155141	1448754_AT, 1416225_AT, 1416468_AT, 1427336_AT, 1427963_S_AT, 1418601_AT	727	17	13588	6.59665	0.977013	0.0267777	2.69319
GOTERM_BP_FAT	GO:0042574~retinal metabolic process	4	0.402414	0.00268998	1426225_AT, 1419382_A_AT, 1427336_AT, 1418601_AT	727	6	13588	12.4603	0.998563	0.0429783	4.62602
GOTERM_BP_FAT	GO:0043288~apocarotenoid metabolic process	4	0.402414	0.00268998	1426225_AT, 1419382_A_AT, 1427336_AT, 1418601_AT	727	6	13588	12.4603	0.998563	0.0429783	4.62602
GOTERM_BP_FAT	GO:0042362~fat-soluble vitamin biosynthetic process	4	0.402414	0.0045211	1452770_AT, 1416468_AT, 1427336_AT, 1427963_S_AT	727	7	13588	10.6803	0.999983	0.0665053	7.65878
GOTERM_BP_FAT	GO:0034754~cellular hormone metabolic process	9	0.905433	0.00596647	1448506_AT, 1448754_AT, 1419232_A_AT, 1416225_AT, 1426225_AT, 1416468_AT, 1427336_AT, 1427963_S_AT, 1418601_AT	727	52	13588	3.2349	1	0.0848529	9.98816
GOTERM_BP_FAT	GO:0010817~regulation of hormone levels	15	1.50905	0.00840625	1448754_AT, 1448506_AT, 1419232_A_AT, 1417991_AT, 1416225_AT, 1418496_AT, 1422645_AT, 1423396_AT, 1426225_AT, 1421622_A_AT, 1416468_AT, 1427336_AT, 1449465_AT, 1427963_S_AT, 1418601_AT	727	128	13588	2.19029	1	0.111815	13.7949
GOTERM_BP_FAT	GO:0042572~retinol metabolic process	4	0.402414	0.0137415	1448754_AT, 1416225_AT, 1426225_AT, 1416468_AT	727	10	13588	7.4762	1	0.163767	21.597
GOTERM_MF_FAT	GO:0001758~retinal dehydrogenase activity	3	0.301811	0.0180061	1419382_A_AT, 1416468_AT, 1427336_AT	758	4	13288	13.1478	1	0.226261	24.8429
GOTERM_BP_FAT	GO:0008299~isoprenoid biosynthetic process	5	0.503018	0.0274051	1423858_A_AT, 1416468_AT, 1427336_AT, 1427963_S_AT, 1423804_A_AT	727	22	13588	4.24784	1	0.281794	38.6527
GOTERM_BP_FAT	GO:0035238~vitamin A biosynthetic process	3	0.301811	0.0370413	1416468_AT, 1427336_AT, 1427963_S_AT	727	6	13588	9.34525	1	0.340918	48.5061
GOTERM_BP_FAT	GO:0042904~9-cis-retinoic acid biosynthetic process	3	0.301811	0.0370413	1416468_AT, 1427336_AT, 1427963_S_AT	727	6	13588	9.34525	1	0.340918	48.5061
GOTERM_BP_FAT	GO:0042905~9-cis-retinoic acid metabolic process	3	0.301811	0.0370413	1416468_AT, 1427336_AT, 1427963_S_AT	727	6	13588	9.34525	1	0.340918	48.5061
Annotation Cluster 46	Enrichment Score: 2.9122241882931457
Category	Term	Count	%	PValue	Genes	List Total	Pop Hits	Pop Total	Fold Enrichment	Bonferroni	Benjamini	FDR
SP_PIR_KEYWORDS	Isomerase	18	1.81087	0.000122608	1416838_AT, 1438477_A_AT, 1460232_S_AT, 1420118_S_AT, 1437240_AT, 1417369_AT, 1427552_A_AT, 1448491_AT, 1423804_A_AT, 1425127_AT, 1424692_AT, 1424650_AT, 1448382_AT, 1425057_AT, 1417208_AT, 1416940_AT, 1427377_X_AT, 1418028_AT, 1418321_AT	927	118	17854	2.93796	0.0611945	0.00114747	0.177148
GOTERM_MF_FAT	GO:0016863~intramolecular oxidoreductase activity, transposing C=C bonds	6	0.603622	0.000769841	1460232_S_AT, 1427377_X_AT, 1418028_AT, 1418321_AT, 1423804_A_AT, 1425127_AT, 1448382_AT	758	14	13288	7.513	0.522567	0.0162954	1.20317
GOTERM_MF_FAT	GO:0016860~intramolecular oxidoreductase activity	7	0.704225	0.0194271	1460232_S_AT, 1427377_X_AT, 1418028_AT, 1418321_AT, 1423804_A_AT, 1425127_AT, 1424650_AT, 1448382_AT	758	38	13288	3.22927	1	0.238869	26.5342
Annotation Cluster 47	Enrichment Score: 2.8955214217911305
Category	Term	Count	%	PValue	Genes	List Total	Pop Hits	Pop Total	Fold Enrichment	Bonferroni	Benjamini	FDR
GOTERM_MF_FAT	GO:0016877~ligase activity, forming carbon-sulfur bonds	10	1.00604	1.56e-05	1427441_A_AT, 1422526_AT, 1422478_A_AT, 1416316_AT, 1425559_A_AT, 1418668_AT, 1416617_AT, 1428082_AT, 1415891_AT, 1449112_AT	758	28	13288	6.26084	0.0148645	0.000554516	0.0245164
GOTERM_MF_FAT	GO:0016878~acid-thiol ligase activity	8	0.804829	2.22661e-05	1427441_A_AT, 1422526_AT, 1422478_A_AT, 1425559_A_AT, 1418668_AT, 1416617_AT, 1415891_AT, 1449112_AT	758	17	13288	8.24957	0.0211489	0.000736822	0.034991
INTERPRO	IPR000873:AMP-dependent synthetase and ligase	8	0.804829	0.000724456	1422526_AT, 1422478_A_AT, 1416316_AT, 1425559_A_AT, 1418668_AT, 1416617_AT, 1428082_AT, 1449112_AT	927	30	17763	5.10982	0.638504	0.0201444	1.18741
GOTERM_MF_FAT	GO:0016405~CoA-ligase activity	5	0.503018	0.00104542	1427441_A_AT, 1422478_A_AT, 1418668_AT, 1416617_AT, 1415891_AT	758	9	13288	9.73908	0.633635	0.0211378	1.63055
GOTERM_MF_FAT	GO:0015645~fatty-acid ligase activity	6	0.603622	0.00110097	1422526_AT, 1416316_AT, 1425559_A_AT, 1418668_AT, 1428082_AT, 1449112_AT	758	15	13288	7.01214	0.652683	0.0217907	1.7165
GOTERM_MF_FAT	GO:0004467~long-chain-fatty-acid-CoA ligase activity	4	0.402414	0.0343025	1422526_AT, 1416316_AT, 1428082_AT, 1449112_AT	758	13	13288	5.39395	1	0.342201	42.2249
SP_PIR_KEYWORDS	ligase	16	1.60966	0.542223	1422526_AT, 1422478_A_AT, 1449383_AT, 1423554_AT, 1418668_AT, 1416617_AT, 1416383_A_AT, 1449112_AT, 1427441_A_AT, 1455540_AT, 1418318_AT, 1416316_AT, 1425559_A_AT, 1428082_AT, 1429399_AT, 1415891_AT	927	290	17854	1.06262	1	0.914025	99.9988
Annotation Cluster 48	Enrichment Score: 2.862877773362746
Category	Term	Count	%	PValue	Genes	List Total	Pop Hits	Pop Total	Fold Enrichment	Bonferroni	Benjamini	FDR
SMART	SM00211:TY	8	0.804829	1.24266e-06	1418918_AT, 1448321_AT, 1425519_A_AT, 1422313_A_AT, 1423062_AT, 1421991_A_AT, 1416579_A_AT, 1454159_A_AT	364	16	9131	12.5426	0.00024229	6.0578e-05	0.00155108
INTERPRO	IPR000716:Thyroglobulin type-1	8	0.804829	7.72887e-06	1418918_AT, 1448321_AT, 1425519_A_AT, 1422313_A_AT, 1423062_AT, 1421991_A_AT, 1416579_A_AT, 1454159_A_AT	927	16	17763	9.58091	0.0107927	0.000570962	0.0127383
UP_SEQ_FEATURE	domain:Thyroglobulin type-1	7	0.704225	3.58444e-05	1418918_AT, 1425519_A_AT, 1422313_A_AT, 1423062_AT, 1421991_A_AT, 1416579_A_AT, 1454159_A_AT	893	13	16021	9.66035	0.0768563	0.00380087	0.0623961
INTERPRO	IPR009168:Insulin-like growth factor binding protein	5	0.503018	0.000101155	1418918_AT, 1422313_A_AT, 1423062_AT, 1421991_A_AT, 1454159_A_AT	927	6	17763	15.9682	0.132403	0.00429464	0.166597
INTERPRO	IPR017891:Insulin-like growth factor binding protein, N-terminal	5	0.503018	0.00180287	1418918_AT, 1422313_A_AT, 1423062_AT, 1421991_A_AT, 1454159_A_AT	927	11	17763	8.70991	0.920621	0.0434744	2.93046
GOTERM_MF_FAT	GO:0019838~growth factor binding	12	1.20724	0.00238605	1423669_AT, 1418918_AT, 1417271_A_AT, 1422313_A_AT, 1422826_AT, 1423110_AT, 1423062_AT, 1427883_A_AT, 1449379_AT, 1421991_A_AT, 1426348_AT, 1454159_A_AT	758	72	13288	2.92172	0.899072	0.0431445	3.68514
SMART	SM00121:IB	5	0.503018	0.00592478	1418918_AT, 1422313_A_AT, 1423062_AT, 1421991_A_AT, 1454159_A_AT	364	19	9131	6.60136	0.686127	0.0794364	7.14889
SP_PIR_KEYWORDS	Growth factor binding	5	0.503018	0.00619749	1418918_AT, 1422313_A_AT, 1423062_AT, 1421991_A_AT, 1454159_A_AT	927	15	17854	6.41999	0.959305	0.0365439	8.59739
GOTERM_MF_FAT	GO:0005520~insulin-like growth factor binding	6	0.603622	0.00692851	1418918_AT, 1422313_A_AT, 1422826_AT, 1423062_AT, 1421991_A_AT, 1454159_A_AT	758	22	13288	4.781	0.998737	0.106963	10.3519
INTERPRO	IPR000867:Insulin-like growth factor-binding protein, IGFBP	5	0.503018	0.0151833	1418918_AT, 1422313_A_AT, 1423062_AT, 1421991_A_AT, 1454159_A_AT	927	19	17763	5.04258	1	0.254915	22.2892
UP_SEQ_FEATURE	domain:IGFBP N-terminal	5	0.503018	0.0156107	1418918_AT, 1422313_A_AT, 1423062_AT, 1421991_A_AT, 1454159_A_AT	893	18	16021	4.98351	1	0.497559	23.9642
PIR_SUPERFAMILY	PIRSF001969:insulin-like growth factor binding protein	3	0.301811	0.0304143	1418918_AT, 1423062_AT, 1454159_A_AT	611	4	8136	9.98691	1	0.68499	36.3628
GOTERM_BP_FAT	GO:0001558~regulation of cell growth	8	0.804829	0.220635	1418918_AT, 1422313_A_AT, 1434329_S_AT, 1418084_AT, 1423062_AT, 1421991_A_AT, 1455093_A_AT, 1454159_A_AT	727	92	13588	1.62526	1	0.843142	98.7516
Annotation Cluster 49	Enrichment Score: 2.7968066054991922
Category	Term	Count	%	PValue	Genes	List Total	Pop Hits	Pop Total	Fold Enrichment	Bonferroni	Benjamini	FDR
GOTERM_BP_FAT	GO:0030193~regulation of blood coagulation	7	0.704225	4.7283e-05	1451788_AT, 1449242_S_AT, 1416729_AT, 1418771_A_AT, 1418845_AT, 1449034_AT, 1420496_AT	727	14	13588	9.34525	0.108545	0.0012216	0.0831101
GOTERM_BP_FAT	GO:0050818~regulation of coagulation	8	0.804829	5.07419e-05	1451788_AT, 1452770_AT, 1449242_S_AT, 1416729_AT, 1418771_A_AT, 1418845_AT, 1449034_AT, 1420496_AT	727	20	13588	7.4762	0.116007	0.00129712	0.0891873
SMART	SM00473:PAN_AP	4	0.402414	0.000587024	1451788_AT, 1416729_AT, 1449034_AT, 1418267_AT	364	5	9131	20.0681	0.108191	0.014211	0.730259
INTERPRO	IPR003609:Apple-like	4	0.402414	0.00130456	1451788_AT, 1416729_AT, 1449034_AT, 1418267_AT	927	5	17763	15.3294	0.840034	0.0333711	2.12864
INTERPRO	IPR003014:PAN-1 domain	4	0.402414	0.00130456	1451788_AT, 1416729_AT, 1449034_AT, 1418267_AT	927	5	17763	15.3294	0.840034	0.0333711	2.12864
GOTERM_BP_FAT	GO:0030195~negative regulation of blood coagulation	4	0.402414	0.00268998	1416729_AT, 1418771_A_AT, 1418845_AT, 1449034_AT	727	6	13588	12.4603	0.998563	0.0429783	4.62602
GOTERM_BP_FAT	GO:0050819~negative regulation of coagulation	4	0.402414	0.0100121	1416729_AT, 1418771_A_AT, 1418845_AT, 1449034_AT	727	9	13588	8.30689	1	0.127021	16.217
GOTERM_BP_FAT	GO:0042730~fibrinolysis	3	0.301811	0.0255909	1416729_AT, 1418771_A_AT, 1449034_AT	727	5	13588	11.2143	1	0.267915	36.6091
GOTERM_BP_FAT	GO:0051241~negative regulation of multicellular organismal process	11	1.10664	0.0408067	1420715_A_AT, 1427321_S_AT, 1416034_AT, 1416729_AT, 1418771_A_AT, 1420909_AT, 1418845_AT, 1426225_AT, 1449034_AT, 1417042_AT, 1455093_A_AT	727	100	13588	2.05596	1	0.361073	51.9341
Annotation Cluster 50	Enrichment Score: 2.748291550259208
Category	Term	Count	%	PValue	Genes	List Total	Pop Hits	Pop Total	Fold Enrichment	Bonferroni	Benjamini	FDR
GOTERM_BP_FAT	GO:0000050~urea cycle	5	0.503018	0.000820517	1455540_AT, 1419549_AT, 1418982_AT, 1448350_AT, 1420525_A_AT	727	9	13588	10.3836	0.863942	0.0158307	1.43303
GOTERM_BP_FAT	GO:0019627~urea metabolic process	5	0.503018	0.000820517	1455540_AT, 1419549_AT, 1418982_AT, 1448350_AT, 1420525_A_AT	727	9	13588	10.3836	0.863942	0.0158307	1.43303
GOTERM_BP_FAT	GO:0043603~cellular amide metabolic process	9	0.905433	0.000898036	1423780_AT, 1455540_AT, 1417962_S_AT, 1419549_AT, 1418982_AT, 1418998_AT, 1448350_AT, 1452145_AT, 1420525_A_AT	727	39	13588	4.31319	0.887321	0.0170437	1.56741
GOTERM_BP_FAT	GO:0043604~amide biosynthetic process	5	0.503018	0.00130991	1455540_AT, 1419549_AT, 1418982_AT, 1448350_AT, 1420525_A_AT	727	10	13588	9.34525	0.958629	0.0233177	2.2785
GOTERM_BP_FAT	GO:0009064~glutamine family amino acid metabolic process	9	0.905433	0.00175305	1417220_AT, 1455540_AT, 1432099_A_AT, 1419549_AT, 1418627_AT, 1448350_AT, 1435245_AT, 1452375_AT, 1420525_A_AT	727	43	13588	3.91197	0.985929	0.0297861	3.03817
SP_PIR_KEYWORDS	urea cycle	4	0.402414	0.00415845	1455540_AT, 1419549_AT, 1448350_AT, 1420525_A_AT	927	7	17854	11.0057	0.883057	0.0252248	5.8478
GOTERM_BP_FAT	GO:0006525~arginine metabolic process	4	0.402414	0.0100121	1417220_AT, 1419549_AT, 1448350_AT, 1420525_A_AT	727	9	13588	8.30689	1	0.127021	16.217
Annotation Cluster 51	Enrichment Score: 2.730646794579824
Category	Term	Count	%	PValue	Genes	List Total	Pop Hits	Pop Total	Fold Enrichment	Bonferroni	Benjamini	FDR
SMART	SM00032:CCP	13	1.30785	7.93824e-07	1422397_A_AT, 1417009_AT, 1416051_AT, 1419677_AT, 1418037_AT, 1425633_AT, 1419436_AT, 1417314_AT, 1419131_AT, 1448881_AT, 1423153_X_AT, 1420524_A_AT, 1415947_AT	364	53	9131	6.15296	0.000154784	7.73949e-05	0.000990846
INTERPRO	IPR000436:Sushi/SCR/CCP	13	1.30785	1.379e-05	1422397_A_AT, 1417009_AT, 1416051_AT, 1419677_AT, 1418037_AT, 1425633_AT, 1419436_AT, 1417314_AT, 1419131_AT, 1448881_AT, 1423153_X_AT, 1420524_A_AT, 1415947_AT	927	53	17763	4.70007	0.0191751	0.000841441	0.0227268
INTERPRO	IPR016060:Complement control module	12	1.20724	8.85207e-05	1417009_AT, 1419677_AT, 1416051_AT, 1418037_AT, 1419131_AT, 1448881_AT, 1423153_X_AT, 1419436_AT, 1425633_AT, 1417314_AT, 1420524_A_AT, 1415947_AT	927	54	17763	4.25818	0.116875	0.00387649	0.145804
SP_PIR_KEYWORDS	sushi	10	1.00604	0.000507917	1422397_A_AT, 1417009_AT, 1419677_AT, 1416051_AT, 1418037_AT, 1419131_AT, 1448881_AT, 1423153_X_AT, 1417314_AT, 1420524_A_AT	927	46	17854	4.18695	0.230215	0.0040172	0.731956
UP_SEQ_FEATURE	domain:Sushi 2	8	0.804829	0.00193572	1417009_AT, 1419677_AT, 1416051_AT, 1418037_AT, 1419131_AT, 1423153_X_AT, 1417314_AT, 1420524_A_AT	893	33	16021	4.34925	0.986737	0.12636	3.31757
UP_SEQ_FEATURE	domain:Sushi 1	8	0.804829	0.00193572	1417009_AT, 1419677_AT, 1416051_AT, 1418037_AT, 1419131_AT, 1423153_X_AT, 1417314_AT, 1420524_A_AT	893	33	16021	4.34925	0.986737	0.12636	3.31757
UP_SEQ_FEATURE	domain:Sushi 3	5	0.503018	0.0416792	1416051_AT, 1418037_AT, 1419131_AT, 1423153_X_AT, 1417314_AT	893	24	16021	3.73764	1	0.773284	52.3507
UP_SEQ_FEATURE	domain:Sushi 6	3	0.301811	0.103569	1418037_AT, 1419131_AT, 1423153_X_AT	893	10	16021	5.38219	1	0.959625	85.0998
UP_SEQ_FEATURE	domain:Sushi 5	3	0.301811	0.202002	1418037_AT, 1419131_AT, 1423153_X_AT	893	15	16021	3.58813	1	0.996723	98.034
UP_SEQ_FEATURE	domain:Sushi 4	3	0.301811	0.307054	1418037_AT, 1419131_AT, 1423153_X_AT	893	20	16021	2.6911	1	0.999721	99.8317
Annotation Cluster 52	Enrichment Score: 2.7119745892044533
Category	Term	Count	%	PValue	Genes	List Total	Pop Hits	Pop Total	Fold Enrichment	Bonferroni	Benjamini	FDR
GOTERM_BP_FAT	GO:0006084~acetyl-CoA metabolic process	10	1.00604	2.35064e-05	1427441_A_AT, 1422478_A_AT, 1428235_AT, 1419821_S_AT, 1424828_A_AT, 1417273_AT, 1449964_A_AT, 1416617_AT, 1423644_AT, 1415891_AT	727	31	13588	6.0292	0.0555205	0.000648895	0.0413258
GOTERM_BP_FAT	GO:0045333~cellular respiration	11	1.10664	0.00103604	1427441_A_AT, 1448292_AT, 1424364_A_AT, 1428235_AT, 1423159_AT, 1419821_S_AT, 1424828_A_AT, 1416429_A_AT, 1449481_AT, 1423644_AT, 1415891_AT	727	59	13588	3.48467	0.91945	0.0191895	1.80621
KEGG_PATHWAY	mmu00020:Citrate cycle (TCA cycle)	9	0.905433	0.0022357	1427441_A_AT, 1428235_AT, 1423159_AT, 1419821_S_AT, 1424828_A_AT, 1416383_A_AT, 1423439_AT, 1423644_AT, 1415891_AT	455	31	5738	3.66125	0.304127	0.0116283	2.67199
SP_PIR_KEYWORDS	tricarboxylic acid cycle	6	0.603622	0.0023468	1427441_A_AT, 1428235_AT, 1419821_S_AT, 1424828_A_AT, 1423644_AT, 1415891_AT	927	19	17854	6.0821	0.70181	0.0153934	3.34046
GOTERM_BP_FAT	GO:0009060~aerobic respiration	7	0.704225	0.00256829	1427441_A_AT, 1428235_AT, 1419821_S_AT, 1424828_A_AT, 1416429_A_AT, 1423644_AT, 1415891_AT	727	27	13588	4.84569	0.998068	0.0416191	4.42119
GOTERM_BP_FAT	GO:0009109~coenzyme catabolic process	7	0.704225	0.0037633	1427441_A_AT, 1428235_AT, 1419821_S_AT, 1424828_A_AT, 1424400_A_AT, 1423644_AT, 1415891_AT	727	29	13588	4.5115	0.999895	0.0570398	6.41488
GOTERM_BP_FAT	GO:0051187~cofactor catabolic process	7	0.704225	0.00626661	1427441_A_AT, 1428235_AT, 1419821_S_AT, 1424828_A_AT, 1424400_A_AT, 1423644_AT, 1415891_AT	727	32	13588	4.08855	1	0.0884241	10.4649
GOTERM_BP_FAT	GO:0006099~tricarboxylic acid cycle	6	0.603622	0.00646567	1427441_A_AT, 1428235_AT, 1419821_S_AT, 1424828_A_AT, 1423644_AT, 1415891_AT	727	23	13588	4.87578	1	0.0905865	10.7797
GOTERM_BP_FAT	GO:0046356~acetyl-CoA catabolic process	6	0.603622	0.0078148	1427441_A_AT, 1428235_AT, 1419821_S_AT, 1424828_A_AT, 1423644_AT, 1415891_AT	727	24	13588	4.67263	1	0.105498	12.8863
Annotation Cluster 53	Enrichment Score: 2.68675619924046
Category	Term	Count	%	PValue	Genes	List Total	Pop Hits	Pop Total	Fold Enrichment	Bonferroni	Benjamini	FDR
SMART	SM00130:KR	6	0.603622	0.000208546	1443695_AT, 1416729_AT, 1418267_AT, 1418897_AT, 1420496_AT, 1418405_AT	364	15	9131	10.0341	0.0398547	0.00579325	0.259995
INTERPRO	IPR018059:Kringle, subgroup	6	0.603622	0.000344978	1443695_AT, 1416729_AT, 1418267_AT, 1418897_AT, 1420496_AT, 1418405_AT	927	13	17763	8.84391	0.383953	0.0126673	0.567091
SP_PIR_KEYWORDS	kringle	6	0.603622	0.00072063	1443695_AT, 1416729_AT, 1418267_AT, 1418897_AT, 1420496_AT, 1418405_AT	927	15	17854	7.70399	0.310134	0.00560934	1.03701
INTERPRO	IPR000001:Kringle	6	0.603622	0.000737602	1443695_AT, 1416729_AT, 1418267_AT, 1418897_AT, 1420496_AT, 1418405_AT	927	15	17763	7.66472	0.64512	0.0201083	1.20883
INTERPRO	IPR018056:Kringle, conserved site	6	0.603622	0.00139308	1443695_AT, 1416729_AT, 1418267_AT, 1418897_AT, 1420496_AT, 1418405_AT	927	17	17763	6.76299	0.858754	0.0349606	2.27154
INTERPRO	IPR003966:Peptidase S1A, prothrombin/thrombin	3	0.301811	0.00786205	1416729_AT, 1418267_AT, 1418897_AT	927	3	17763	19.1618	0.999985	0.152447	12.199
UP_SEQ_FEATURE	domain:Kringle 2	3	0.301811	0.0276666	1416729_AT, 1418267_AT, 1418897_AT	893	5	16021	10.7644	1	0.66651	38.6476
UP_SEQ_FEATURE	domain:Kringle 1	3	0.301811	0.0276666	1416729_AT, 1418267_AT, 1418897_AT	893	5	16021	10.7644	1	0.66651	38.6476
Annotation Cluster 54	Enrichment Score: 2.685740686310409
Category	Term	Count	%	PValue	Genes	List Total	Pop Hits	Pop Total	Fold Enrichment	Bonferroni	Benjamini	FDR
GOTERM_CC_FAT	GO:0044420~extracellular matrix part	15	1.50905	0.00085279	1425546_A_AT, 1417370_AT, 1424186_AT, 1448321_AT, 1418237_S_AT, 1420909_AT, 1427883_A_AT, 1426348_AT, 1426285_AT, 1423669_AT, 1419088_AT, 1423110_AT, 1448755_AT, 1425260_AT, 1450717_AT, 1438936_S_AT	731	92	12504	2.78891	0.227795	0.00857983	1.13531
GOTERM_CC_FAT	GO:0031012~extracellular matrix	33	3.31992	0.00115891	1417370_AT, 1424186_AT, 1423136_AT, 1420909_AT, 1419662_AT, 1418511_AT, 1427883_A_AT, 1422597_AT, 1423607_AT, 1426348_AT, 1419088_AT, 1427168_A_AT, 1418050_AT, 1423110_AT, 1449465_AT, 1420484_A_AT, 1424131_AT, 1425546_A_AT, 1448321_AT, 1416405_AT, 1418237_S_AT, 1421088_AT, 1448380_AT, 1426285_AT, 1415871_AT, 1449368_AT, 1423669_AT, 1417500_A_AT, 1448755_AT, 1425260_AT, 1417130_S_AT, 1438936_S_AT,…	731	309	12504	1.82678	0.296265	0.01127	1.53993
SP_PIR_KEYWORDS	extracellular matrix	23	2.31388	0.00164902	1417370_AT, 1448321_AT, 1424186_AT, 1416405_AT, 1418237_S_AT, 1448380_AT, 1419662_AT, 1418511_AT, 1427883_A_AT, 1423607_AT, 1426348_AT, 1426285_AT, 1415871_AT, 1449254_AT, 1423669_AT, 1449368_AT, 1427168_A_AT, 1419088_AT, 1423110_AT, 1449465_AT, 1448755_AT, 1417130_S_AT, 1424131_AT	927	213	17854	2.07972	0.572562	0.0111212	2.35824
GOTERM_CC_FAT	GO:0005578~proteinaceous extracellular matrix	31	3.11871	0.00239064	1417370_AT, 1424186_AT, 1423136_AT, 1420909_AT, 1419662_AT, 1418511_AT, 1427883_A_AT, 1422597_AT, 1423607_AT, 1426348_AT, 1419088_AT, 1427168_A_AT, 1418050_AT, 1423110_AT, 1449465_AT, 1420484_A_AT, 1425546_A_AT, 1448321_AT, 1416405_AT, 1418237_S_AT, 1421088_AT, 1448380_AT, 1426285_AT, 1415871_AT, 1423669_AT, 1449368_AT, 1417500_A_AT, 1448755_AT, 1425260_AT, 1417130_S_AT, 1438936_S_AT, 1450717_AT	731	297	12504	1.78541	0.515787	0.0224085	3.15253
GOTERM_CC_FAT	GO:0005604~basement membrane	11	1.10664	0.00956455	1425546_A_AT, 1448321_AT, 1424186_AT, 1419088_AT, 1418237_S_AT, 1420909_AT, 1448755_AT, 1425260_AT, 1426348_AT, 1426285_AT, 1438936_S_AT, 1450717_AT	731	73	12504	2.57752	0.945633	0.0719474	12.0693
Annotation Cluster 55	Enrichment Score: 2.6728915132437985
Category	Term	Count	%	PValue	Genes	List Total	Pop Hits	Pop Total	Fold Enrichment	Bonferroni	Benjamini	FDR
INTERPRO	IPR003010:Nitrilase/cyanide hydratase and apolipoprotein N-acyltransferase	5	0.503018	0.000226259	1418486_AT, 1417987_AT, 1420723_AT, 1460244_AT, 1418763_AT	927	7	17763	13.687	0.272181	0.00854982	0.372277
UP_SEQ_FEATURE	domain:CN hydrolase	5	0.503018	0.000291752	1418486_AT, 1417987_AT, 1420723_AT, 1460244_AT, 1418763_AT	893	7	16021	12.8147	0.478472	0.0257036	0.506801
GOTERM_MF_FAT	GO:0016811~hydrolase activity, acting on carbon-nitrogen (but not peptide) bonds, in linear amides	10	1.00604	0.0052034	1418472_AT, 1419173_AT, 1418486_AT, 1417987_AT, 1420723_AT, 1460244_AT, 1448539_A_AT, 1416429_A_AT, 1421969_A_AT, 1435245_AT	758	58	13288	3.02247	0.993318	0.0841155	7.87261
INTERPRO	IPR012101:Biotinidase, eukaryotic	3	0.301811	0.00786205	1418486_AT, 1417987_AT, 1420723_AT	927	3	17763	19.1618	0.999985	0.152447	12.199
PIR_SUPERFAMILY	PIRSF011861:Biotinidase	3	0.301811	0.0159993	1418486_AT, 1417987_AT, 1420723_AT	611	3	8136	13.3159	0.999882	0.529526	21.0232
Annotation Cluster 56	Enrichment Score: 2.6698965749965513
Category	Term	Count	%	PValue	Genes	List Total	Pop Hits	Pop Total	Fold Enrichment	Bonferroni	Benjamini	FDR
SP_PIR_KEYWORDS	inflammation	8	0.804829	1.21361e-05	1418021_AT, 1422815_AT, 1416649_AT, 1418930_AT, 1449034_AT, 1423954_AT, 1419407_AT, 1448756_AT	927	17	17854	9.06352	0.00623063	0.000138882	0.0175477
BIOCARTA	m_lectinPathway:Lectin Induced Complement Pathway	8	0.804829	2.13825e-05	1418021_AT, 1422815_AT, 1419677_AT, 1416051_AT, 1419578_AT, 1423954_AT, 1419407_AT, 1420524_A_AT	96	13	1171	7.50641	0.00251998	0.000630591	0.0244682
INTERPRO	IPR001599:Alpha-2-macroglobulin	6	0.603622	4.02519e-05	1418021_AT, 1417835_AT, 1417246_AT, 1436503_AT, 1423954_AT, 1419407_AT	927	9	17763	12.7745	0.0549475	0.00201635	0.0663242
INTERPRO	IPR009048:Alpha-macroglobulin, receptor-binding	6	0.603622	4.02519e-05	1418021_AT, 1417835_AT, 1417246_AT, 1436503_AT, 1423954_AT, 1419407_AT	927	9	17763	12.7745	0.0549475	0.00201635	0.0663242
INTERPRO	IPR011625:Alpha-2-macroglobulin, N-terminal 2	6	0.603622	4.02519e-05	1418021_AT, 1417835_AT, 1417246_AT, 1436503_AT, 1423954_AT, 1419407_AT	927	9	17763	12.7745	0.0549475	0.00201635	0.0663242
INTERPRO	IPR011626:A-macroglobulin complement component	6	0.603622	4.02519e-05	1418021_AT, 1417835_AT, 1417246_AT, 1436503_AT, 1423954_AT, 1419407_AT	927	9	17763	12.7745	0.0549475	0.00201635	0.0663242
INTERPRO	IPR002890:Alpha-2-macroglobulin, N-terminal	6	0.603622	7.7042e-05	1418021_AT, 1417835_AT, 1417246_AT, 1436503_AT, 1423954_AT, 1419407_AT	927	10	17763	11.4971	0.102526	0.00359921	0.126908
INTERPRO	IPR019742:Alpha-2-macroglobulin, conserved site	6	0.603622	0.000135178	1418021_AT, 1417835_AT, 1417246_AT, 1436503_AT, 1423954_AT, 1419407_AT	927	11	17763	10.4519	0.172877	0.00556687	0.222573
PIR_SUPERFAMILY	PIRSF001635:alpha-2-macroglobulin	6	0.603622	0.000227758	1418021_AT, 1417835_AT, 1417246_AT, 1436503_AT, 1423954_AT, 1419407_AT	611	9	8136	8.87725	0.119959	0.0252335	0.332769
BIOCARTA	m_classicPathway:Classical Complement Pathway	7	0.704225	0.000262878	1418021_AT, 1422815_AT, 1417009_AT, 1416051_AT, 1417381_AT, 1423954_AT, 1419407_AT	96	13	1171	6.56811	0.0305473	0.00618552	0.300434
INTERPRO	IPR019565:Alpha-2-macroglobulin, thiol-ester bond-forming	5	0.503018	0.000433823	1418021_AT, 1417835_AT, 1417246_AT, 1436503_AT, 1423954_AT	927	8	17763	11.9761	0.456225	0.0137505	0.712649
SP_PIR_KEYWORDS	thioester bond	4	0.402414	0.00415845	1418021_AT, 1417835_AT, 1417246_AT, 1423954_AT	927	7	17854	11.0057	0.883057	0.0252248	5.8478
UP_SEQ_FEATURE	cross-link:Isoglutamyl cysteine thioester (Cys-Gln)	4	0.402414	0.00508369	1418021_AT, 1417835_AT, 1417246_AT, 1423954_AT	893	7	16021	10.2518	0.999988	0.242198	8.49221
UP_SEQ_FEATURE	domain:Anaphylatoxin-like	3	0.301811	0.00894582	1418021_AT, 1423954_AT, 1419407_AT	893	3	16021	17.9406	1	0.353269	14.4844
INTERPRO	IPR018081:Anaphylatoxin	3	0.301811	0.0151812	1418021_AT, 1423954_AT, 1419407_AT	927	4	17763	14.3714	1	0.257924	22.2865
INTERPRO	IPR001840:Complement C3a/C4a/C5a anaphylatoxin	3	0.301811	0.0151812	1418021_AT, 1423954_AT, 1419407_AT	927	4	17763	14.3714	1	0.257924	22.2865
SMART	SM00104:ANATO	3	0.301811	0.0289882	1418021_AT, 1423954_AT, 1419407_AT	364	7	9131	10.7508	0.996773	0.272892	30.7314
BIOCARTA	m_alternativePathway:Alternative Complement Pathway	4	0.402414	0.0303292	1422815_AT, 1417314_AT, 1423954_AT, 1419407_AT	96	9	1171	5.4213	0.973596	0.365095	29.7051
SP_PIR_KEYWORDS	bait region	3	0.301811	0.0350598	1417835_AT, 1417246_AT, 1436503_AT	927	6	17854	9.62999	1	0.160582	40.3141
INTERPRO	IPR000020:Anaphylatoxin/fibulin	3	0.301811	0.0478645	1418021_AT, 1423954_AT, 1419407_AT	927	7	17763	8.21221	1	0.551001	55.4442
INTERPRO	IPR001134:Netrin domain	4	0.402414	0.0831723	1418021_AT, 1419088_AT, 1423954_AT, 1419407_AT	927	20	17763	3.83236	1	0.730433	76.0993
UP_SEQ_FEATURE	domain:NTR	4	0.402414	0.0968962	1418021_AT, 1419088_AT, 1423954_AT, 1419407_AT	893	20	16021	3.58813	1	0.953703	83.0458
SMART	SM00643:C345C	3	0.301811	0.104723	1418021_AT, 1423954_AT, 1419407_AT	364	14	9131	5.37539	1	0.479871	74.862
SP_PIR_KEYWORDS	inflammatory response	8	0.804829	0.109407	1417789_AT, 1418021_AT, 1418930_AT, 1449034_AT, 1416676_AT, 1419144_AT, 1423954_AT, 1419407_AT	927	78	17854	1.97538	1	0.372609	81.278
INTERPRO	IPR018933:Netrin module, non-TIMP type	3	0.301811	0.163498	1418021_AT, 1423954_AT, 1419407_AT	927	14	17763	4.1061	1	0.901809	94.7268
Annotation Cluster 57	Enrichment Score: 2.648519277557521
Category	Term	Count	%	PValue	Genes	List Total	Pop Hits	Pop Total	Fold Enrichment	Bonferroni	Benjamini	FDR
GOTERM_BP_FAT	GO:0042558~pteridine and derivative metabolic process	8	0.804829	5.07419e-05	1418713_AT, 1429352_AT, 1420499_AT, 1449374_AT, 1424400_A_AT, 1454638_A_AT, 1423664_AT, 1432372_A_AT	727	20	13588	7.4762	0.116007	0.00129712	0.0891873
GOTERM_BP_FAT	GO:0046146~tetrahydrobiopterin metabolic process	5	0.503018	0.000475933	1418713_AT, 1420499_AT, 1454638_A_AT, 1423664_AT, 1432372_A_AT	727	8	13588	11.6816	0.685506	0.00992278	0.833588
GOTERM_BP_FAT	GO:0019438~aromatic compound biosynthetic process	6	0.603622	0.00114502	1418713_AT, 1429352_AT, 1420499_AT, 1454638_A_AT, 1423664_AT, 1432372_A_AT	727	16	13588	7.00894	0.938209	0.0205618	1.99441
GOTERM_BP_FAT	GO:0018130~heterocycle biosynthetic process	10	1.00604	0.00136108	1418713_AT, 1429352_AT, 1420499_AT, 1416319_AT, 1424126_AT, 1451675_A_AT, 1423664_AT, 1426475_AT, 1452375_AT, 1432372_A_AT	727	51	13588	3.66481	0.963472	0.0238688	2.36651
GOTERM_BP_FAT	GO:0006729~tetrahydrobiopterin biosynthetic process	4	0.402414	0.00268998	1418713_AT, 1420499_AT, 1423664_AT, 1432372_A_AT	727	6	13588	12.4603	0.998563	0.0429783	4.62602
GOTERM_BP_FAT	GO:0042559~pteridine and derivative biosynthetic process	5	0.503018	0.00526071	1418713_AT, 1429352_AT, 1420499_AT, 1423664_AT, 1432372_A_AT	727	14	13588	6.67518	0.999997	0.0756214	8.85775
SP_PIR_KEYWORDS	tetrahydrobiopterin biosynthesis	3	0.301811	0.024197	1418713_AT, 1420499_AT, 1423664_AT	927	5	17854	11.556	0.999997	0.119637	29.8264
KEGG_PATHWAY	mmu00790:Folate biosynthesis	4	0.402414	0.0503131	1423611_AT, 1420499_AT, 1423664_AT, 1432372_A_AT	455	11	5738	4.58581	0.999767	0.176743	46.4558
Annotation Cluster 58	Enrichment Score: 2.6481636805150464
Category	Term	Count	%	PValue	Genes	List Total	Pop Hits	Pop Total	Fold Enrichment	Bonferroni	Benjamini	FDR
GOTERM_BP_FAT	GO:0000096~sulfur amino acid metabolic process	8	0.804829	0.000139401	1426243_AT, 1417422_AT, 1423844_S_AT, 1418627_AT, 1450624_AT, 1427981_A_AT, 1448842_AT, 1418913_AT	727	23	13588	6.50105	0.287352	0.0032836	0.24484
GOTERM_BP_FAT	GO:0006534~cysteine metabolic process	5	0.503018	0.000248474	1426243_AT, 1423844_S_AT, 1418627_AT, 1427981_A_AT, 1448842_AT	727	7	13588	13.3504	0.453307	0.00557576	0.436019
GOTERM_BP_FAT	GO:0044272~sulfur compound biosynthetic process	7	0.704225	0.0207434	1419560_AT, 1426243_AT, 1448485_AT, 1423844_S_AT, 1418627_AT, 1450624_AT, 1418913_AT	727	41	13588	3.19106	1	0.226829	30.829
GOTERM_BP_FAT	GO:0000097~sulfur amino acid biosynthetic process	4	0.402414	0.0355565	1426243_AT, 1423844_S_AT, 1450624_AT, 1418913_AT	727	14	13588	5.34015	1	0.333302	47.0919
Annotation Cluster 59	Enrichment Score: 2.622487233390987
Category	Term	Count	%	PValue	Genes	List Total	Pop Hits	Pop Total	Fold Enrichment	Bonferroni	Benjamini	FDR
SMART	SM00430:HOLI	11	1.10664	1.78838e-05	1425792_A_AT, 1426464_AT, 1420715_A_AT, 1449854_AT, 1439675_AT, 1420410_AT, 1435991_AT, 1450444_A_AT, 1425723_AT, 1421983_S_AT, 1419105_AT	364	49	9131	5.63136	0.00348129	0.00069723	0.0223202
SMART	SM00399:ZnF_C4	10	1.00604	8.01155e-05	1425792_A_AT, 1426464_AT, 1420715_A_AT, 1439675_AT, 1420410_AT, 1435991_AT, 1450444_A_AT, 1425723_AT, 1421983_S_AT, 1419105_AT	364	47	9131	5.33727	0.0155017	0.00260047	0.0999542
INTERPRO	IPR001723:Steroid hormone receptor	11	1.10664	0.000151216	1425792_A_AT, 1426464_AT, 1420715_A_AT, 1449854_AT, 1439675_AT, 1420410_AT, 1435991_AT, 1450444_A_AT, 1425723_AT, 1421983_S_AT, 1419105_AT	927	48	17763	4.39125	0.191297	0.00604803	0.248949
INTERPRO	IPR008946:Nuclear hormone receptor, ligand-binding	11	1.10664	0.000181219	1425792_A_AT, 1426464_AT, 1420715_A_AT, 1449854_AT, 1439675_AT, 1420410_AT, 1435991_AT, 1450444_A_AT, 1425723_AT, 1421983_S_AT, 1419105_AT	927	49	17763	4.30163	0.224661	0.00704328	0.298275
INTERPRO	IPR000536:Nuclear hormone receptor, ligand-binding, core	11	1.10664	0.000181219	1425792_A_AT, 1426464_AT, 1420715_A_AT, 1449854_AT, 1439675_AT, 1420410_AT, 1435991_AT, 1450444_A_AT, 1425723_AT, 1421983_S_AT, 1419105_AT	927	49	17763	4.30163	0.224661	0.00704328	0.298275
GOTERM_MF_FAT	GO:0003707~steroid hormone receptor activity	11	1.10664	0.000367187	1425792_A_AT, 1426464_AT, 1420715_A_AT, 1449854_AT, 1439675_AT, 1420410_AT, 1435991_AT, 1450444_A_AT, 1425723_AT, 1421983_S_AT, 1419105_AT	758	49	13288	3.93538	0.297117	0.0092351	0.575569
INTERPRO	IPR001628:Zinc finger, nuclear hormone receptor-type	10	1.00604	0.000622154	1425792_A_AT, 1426464_AT, 1420715_A_AT, 1439675_AT, 1420410_AT, 1435991_AT, 1450444_A_AT, 1425723_AT, 1421983_S_AT, 1419105_AT	927	47	17763	4.07698	0.582627	0.018039	1.02054
UP_SEQ_FEATURE	DNA-binding region:Nuclear receptor	10	1.00604	0.000844229	1425792_A_AT, 1426464_AT, 1420715_A_AT, 1439675_AT, 1420410_AT, 1435991_AT, 1450444_A_AT, 1425723_AT, 1421983_S_AT, 1419105_AT	893	46	16021	3.90014	0.84806	0.0674083	1.45988
UP_SEQ_FEATURE	zinc finger region:NR C4-type	10	1.00604	0.000844229	1425792_A_AT, 1426464_AT, 1420715_A_AT, 1439675_AT, 1420410_AT, 1435991_AT, 1450444_A_AT, 1425723_AT, 1421983_S_AT, 1419105_AT	893	46	16021	3.90014	0.84806	0.0674083	1.45988
UP_SEQ_FEATURE	region of interest:Ligand-binding	8	0.804829	0.000858839	1425792_A_AT, 1420715_A_AT, 1449854_AT, 1439675_AT, 1420410_AT, 1450444_A_AT, 1425723_AT, 1419105_AT	893	29	16021	4.94914	0.852937	0.0661696	1.48497
GOTERM_MF_FAT	GO:0004879~ligand-dependent nuclear receptor activity	11	1.10664	0.0011098	1425792_A_AT, 1426464_AT, 1420715_A_AT, 1449854_AT, 1439675_AT, 1420410_AT, 1435991_AT, 1450444_A_AT, 1425723_AT, 1421983_S_AT, 1419105_AT	758	56	13288	3.44346	0.655618	0.0215202	1.73016
INTERPRO	IPR013088:Zinc finger, NHR/GATA-type	10	1.00604	0.00153013	1425792_A_AT, 1426464_AT, 1420715_A_AT, 1439675_AT, 1420410_AT, 1435991_AT, 1450444_A_AT, 1425723_AT, 1421983_S_AT, 1419105_AT	927	53	17763	3.61544	0.883509	0.0376642	2.49237
INTERPRO	IPR000324:Vitamin D receptor	6	0.603622	0.00239993	1426464_AT, 1420410_AT, 1450444_A_AT, 1425723_AT, 1421983_S_AT, 1419105_AT	927	19	17763	6.0511	0.965732	0.0565055	3.88303
SP_PIR_KEYWORDS	zinc finger	4	0.402414	0.67243	1425792_A_AT, 1420715_A_AT, 1439675_AT, 1421983_S_AT	927	66	17854	1.16727	1	0.964622	100
GOTERM_MF_FAT	GO:0043565~sequence-specific DNA binding	24	2.41449	0.961904	1426464_AT, 1425792_A_AT, 1420715_A_AT, 1424942_A_AT, 1439675_AT, 1435991_AT, 1418982_AT, 1450444_A_AT, 1421336_AT, 1440005_AT, 1418174_AT, 1418496_AT, 1418901_AT, 1417447_AT, 1419105_AT, 1421983_S_AT, 1451715_AT, 1426018_A_AT, 1420410_AT, 1434735_AT, 1425723_AT, 1425927_A_AT, 1422735_AT, 1431900_A_AT	758	556	13288	0.756705	1	1	100
GOTERM_MF_FAT	GO:0003700~transcription factor activity	29	2.91751	0.997618	1418301_AT, 1425792_A_AT, 1426464_AT, 1420715_A_AT, 1439675_AT, 1450444_A_AT, 1418982_AT, 1418174_AT, 1418496_AT, 1419105_AT, 1451715_AT, 1426018_A_AT, 1417244_A_AT, 1434735_AT, 1422735_AT, 1424942_A_AT, 1449854_AT, 1435991_AT, 1421336_AT, 1440005_AT, 1448181_AT, 1418901_AT, 1421983_S_AT, 1417447_AT, 1421162_A_AT, 1420410_AT, 1425723_AT, 1425927_A_AT, 1431900_A_AT	758	776	13288	0.655129	1	1	100
SP_PIR_KEYWORDS	zinc-finger	17	1.71026	1	1426464_AT, 1425792_A_AT, 1420715_A_AT, 1422064_A_AT, 1439675_AT, 1435991_AT, 1450444_A_AT, 1424531_A_AT, 1436199_AT, 1452264_AT, 1448181_AT, 1419105_AT, 1421983_S_AT, 1418318_AT, 1420410_AT, 1425723_AT, 1429399_AT	927	1204	17854	0.271943	1	1	100
Annotation Cluster 60	Enrichment Score: 2.53103079830528
Category	Term	Count	%	PValue	Genes	List Total	Pop Hits	Pop Total	Fold Enrichment	Bonferroni	Benjamini	FDR
INTERPRO	IPR010600:Inter-alpha-trypsin inhibitor heavy chain, C-terminal	5	0.503018	3.51767e-05	1417618_AT, 1431808_A_AT, 1417973_AT, 1429159_AT, 1449123_AT	927	5	17763	19.1618	0.0481891	0.00182755	0.0579639
SP_PIR_KEYWORDS	proteoglycan	11	1.10664	0.000207342	1417618_AT, 1449368_AT, 1416405_AT, 1417973_AT, 1419423_AT, 1425519_A_AT, 1421088_AT, 1417011_AT, 1418084_AT, 1449123_AT, 1423607_AT	927	50	17854	4.2372	0.101288	0.0018084	0.299404
GOTERM_BP_FAT	GO:0030212~hyaluronan metabolic process	5	0.503018	0.000248474	1417618_AT, 1431808_A_AT, 1417973_AT, 1429159_AT, 1449123_AT	727	7	13588	13.3504	0.453307	0.00557576	0.436019
INTERPRO	IPR013694:Vault protein inter-alpha-trypsin	5	0.503018	0.000433823	1417618_AT, 1431808_A_AT, 1417973_AT, 1429159_AT, 1449123_AT	927	8	17763	11.9761	0.456225	0.0137505	0.712649
SMART	SM00609:VIT	4	0.402414	0.00193541	1417618_AT, 1431808_A_AT, 1417973_AT, 1449123_AT	364	7	9131	14.3344	0.314613	0.0411058	2.38912
INTERPRO	IPR006587:Vault protein inter-alpha-trypsin, metazoa	4	0.402414	0.00421923	1417618_AT, 1431808_A_AT, 1417973_AT, 1449123_AT	927	7	17763	10.9496	0.997358	0.0913064	6.73173
GOTERM_BP_FAT	GO:0030203~glycosaminoglycan metabolic process	8	0.804829	0.0048081	1417618_AT, 1449368_AT, 1431808_A_AT, 1429379_AT, 1416405_AT, 1417973_AT, 1429159_AT, 1449123_AT	727	40	13588	3.7381	0.999992	0.0701616	8.12579
UP_SEQ_FEATURE	domain:VIT	4	0.402414	0.00508369	1417618_AT, 1417973_AT, 1429159_AT, 1449123_AT	893	7	16021	10.2518	0.999988	0.242198	8.49221
SMART	SM00327:VWA	10	1.00604	0.0080515	1417618_AT, 1431808_A_AT, 1426708_AT, 1416051_AT, 1417973_AT, 1427168_A_AT, 1429159_AT, 1417314_AT, 1449123_AT, 1424131_AT	364	88	9131	2.85059	0.793282	0.0997593	9.59816
PIR_SUPERFAMILY	PIRSF002517:inter-alpha-trypsin inhibitor complex component II	3	0.301811	0.0159993	1417618_AT, 1431808_A_AT, 1417973_AT	611	3	8136	13.3159	0.999882	0.529526	21.0232
GOTERM_BP_FAT	GO:0006022~aminoglycan metabolic process	8	0.804829	0.0199021	1417618_AT, 1449368_AT, 1431808_A_AT, 1429379_AT, 1416405_AT, 1417973_AT, 1429159_AT, 1449123_AT	727	52	13588	2.87546	1	0.220602	29.7766
INTERPRO	IPR002035:von Willebrand factor, type A	10	1.00604	0.0395896	1417618_AT, 1431808_A_AT, 1426708_AT, 1416051_AT, 1417973_AT, 1427168_A_AT, 1429159_AT, 1417314_AT, 1449123_AT, 1424131_AT	927	88	17763	2.17748	1	0.495052	48.6138
UP_SEQ_FEATURE	domain:VWFA	7	0.704225	0.0784239	1417618_AT, 1426708_AT, 1416051_AT, 1417973_AT, 1429159_AT, 1417314_AT, 1449123_AT	893	54	16021	2.32564	1	0.923179	75.879
Annotation Cluster 61	Enrichment Score: 2.521017041047649
Category	Term	Count	%	PValue	Genes	List Total	Pop Hits	Pop Total	Fold Enrichment	Bonferroni	Benjamini	FDR
INTERPRO	IPR002402:Cytochrome P450, E-class, group II	5	0.503018	0.000226259	1424943_AT, 1419704_AT, 1416809_AT, 1421741_AT, 1419523_AT, 1424853_S_AT	927	7	17763	13.687	0.272181	0.00854982	0.372277
INTERPRO	IPR008072:Cytochrome P450, E-class, CYP3A	4	0.402414	0.00250796	1419704_AT, 1416809_AT, 1421741_AT, 1419523_AT	927	6	17763	12.7745	0.970566	0.0580055	4.05443
PIR_SUPERFAMILY	PIRSF000051:cytochrome P450 CYP3A5	3	0.301811	0.0481973	1416809_AT, 1421741_AT, 1419523_AT	611	5	8136	7.98953	1	0.785524	51.4634
Annotation Cluster 62	Enrichment Score: 2.4816283955830416
Category	Term	Count	%	PValue	Genes	List Total	Pop Hits	Pop Total	Fold Enrichment	Bonferroni	Benjamini	FDR
GOTERM_BP_FAT	GO:0015980~energy derivation by oxidation of organic compounds	21	2.11268	1.8359e-07	1448292_AT, 1417422_AT, 1424364_A_AT, 1420654_A_AT, 1417042_AT, 1423439_AT, 1423644_AT, 1436590_AT, 1427441_A_AT, 1425631_AT, 1424815_AT, 1417880_AT, 1428235_AT, 1423159_AT, 1417741_AT, 1419821_S_AT, 1424828_A_AT, 1449481_AT, 1416429_A_AT, 1448602_AT, 1415891_AT	727	98	13588	4.00511	0.000446024	6.65854e-06	0.000322825
GOTERM_BP_FAT	GO:0005976~polysaccharide metabolic process	17	1.71026	2.61287e-05	1417618_AT, 1431808_A_AT, 1429379_AT, 1416405_AT, 1417422_AT, 1449123_AT, 1420654_A_AT, 1417042_AT, 1449368_AT, 1436590_AT, 1425631_AT, 1424815_AT, 1417880_AT, 1417973_AT, 1429159_AT, 1417741_AT, 1448602_AT	727	92	13588	3.45368	0.0615199	0.000713158	0.045935
GOTERM_BP_FAT	GO:0006073~cellular glucan metabolic process	9	0.905433	0.000269157	1436590_AT, 1424815_AT, 1425631_AT, 1417422_AT, 1417880_AT, 1417741_AT, 1420654_A_AT, 1448602_AT, 1417042_AT	727	33	13588	5.09741	0.480111	0.00587582	0.472233
GOTERM_BP_FAT	GO:0005977~glycogen metabolic process	9	0.905433	0.000269157	1436590_AT, 1424815_AT, 1425631_AT, 1417422_AT, 1417880_AT, 1417741_AT, 1420654_A_AT, 1448602_AT, 1417042_AT	727	33	13588	5.09741	0.480111	0.00587582	0.472233
GOTERM_BP_FAT	GO:0044042~glucan metabolic process	9	0.905433	0.000269157	1436590_AT, 1424815_AT, 1425631_AT, 1417422_AT, 1417880_AT, 1417741_AT, 1420654_A_AT, 1448602_AT, 1417042_AT	727	33	13588	5.09741	0.480111	0.00587582	0.472233
GOTERM_BP_FAT	GO:0006112~energy reserve metabolic process	9	0.905433	0.000619365	1436590_AT, 1424815_AT, 1425631_AT, 1417422_AT, 1417880_AT, 1417741_AT, 1420654_A_AT, 1448602_AT, 1417042_AT	727	37	13588	4.54634	0.778099	0.0125718	1.08352
GOTERM_BP_FAT	GO:0044264~cellular polysaccharide metabolic process	9	0.905433	0.00175305	1436590_AT, 1424815_AT, 1425631_AT, 1417422_AT, 1417880_AT, 1417741_AT, 1420654_A_AT, 1448602_AT, 1417042_AT	727	43	13588	3.91197	0.985929	0.0297861	3.03817
SP_PIR_KEYWORDS	glycogen metabolism	4	0.402414	0.0725403	1436590_AT, 1425631_AT, 1417741_AT, 1448602_AT	927	19	17854	4.05473	1	0.282136	66.3428
GOTERM_BP_FAT	GO:0005978~glycogen biosynthetic process	3	0.301811	0.113929	1424815_AT, 1425631_AT, 1420654_A_AT	727	11	13588	5.09741	1	0.652605	88.0797
GOTERM_BP_FAT	GO:0009250~glucan biosynthetic process	3	0.301811	0.113929	1424815_AT, 1425631_AT, 1420654_A_AT	727	11	13588	5.09741	1	0.652605	88.0797
GOTERM_BP_FAT	GO:0033692~cellular polysaccharide biosynthetic process	3	0.301811	0.290073	1424815_AT, 1425631_AT, 1420654_A_AT	727	20	13588	2.80358	1	0.909832	99.758
KEGG_PATHWAY	mmu04910:Insulin signaling pathway	13	1.30785	0.410314	1449088_AT, 1448470_AT, 1415958_AT, 1423439_AT, 1433694_AT, 1429463_AT, 1436590_AT, 1425631_AT, 1424815_AT, 1417880_AT, 1417741_AT, 1448602_AT, 1421258_A_AT	455	138	5738	1.18799	1	0.759743	99.8324
GOTERM_BP_FAT	GO:0000271~polysaccharide biosynthetic process	3	0.301811	0.481541	1424815_AT, 1425631_AT, 1420654_A_AT	727	30	13588	1.86905	1	0.980767	99.999
Annotation Cluster 63	Enrichment Score: 2.4298908859586743
Category	Term	Count	%	PValue	Genes	List Total	Pop Hits	Pop Total	Fold Enrichment	Bonferroni	Benjamini	FDR
INTERPRO	IPR004839:Aminotransferase, class I and II	8	0.804829	1.25479e-05	1451557_AT, 1417823_AT, 1428151_X_AT, 1424126_AT, 1434542_AT, 1455991_AT, 1451675_A_AT, 1418519_AT	927	17	17763	9.01732	0.0174631	0.000800472	0.02068
GOTERM_MF_FAT	GO:0016846~carbon-sulfur lyase activity	4	0.402414	0.0215396	1426243_AT, 1451557_AT, 1428151_X_AT, 1455991_AT	758	11	13288	6.37467	1	0.249004	28.9828
INTERPRO	IPR001176:1-aminocyclopropane-1-carboxylate synthase	3	0.301811	0.0244323	1451557_AT, 1428151_X_AT, 1455991_AT	927	5	17763	11.4971	1	0.359331	33.4824
GOTERM_MF_FAT	GO:0016847~1-aminocyclopropane-1-carboxylate synthase activity	3	0.301811	0.0288844	1451557_AT, 1428151_X_AT, 1455991_AT	758	5	13288	10.5182	1	0.302837	36.9143
Annotation Cluster 64	Enrichment Score: 2.3659261196027543
Category	Term	Count	%	PValue	Genes	List Total	Pop Hits	Pop Total	Fold Enrichment	Bonferroni	Benjamini	FDR
INTERPRO	IPR004839:Aminotransferase, class I and II	8	0.804829	1.25479e-05	1451557_AT, 1417823_AT, 1428151_X_AT, 1424126_AT, 1434542_AT, 1455991_AT, 1451675_A_AT, 1418519_AT	927	17	17763	9.01732	0.0174631	0.000800472	0.02068
PIR_SUPERFAMILY	PIRSF800003:alpha-oxoamine synthase	3	0.301811	0.068764	1417823_AT, 1424126_AT, 1451675_A_AT	611	6	8136	6.65794	1	0.877975	64.7434
INTERPRO	IPR001917:Aminotransferase, class-II, pyridoxal-phosphate binding site	3	0.301811	0.0925312	1417823_AT, 1424126_AT, 1451675_A_AT	927	10	17763	5.74854	1	0.765487	79.818
Annotation Cluster 65	Enrichment Score: 2.3100221491078115
Category	Term	Count	%	PValue	Genes	List Total	Pop Hits	Pop Total	Fold Enrichment	Bonferroni	Benjamini	FDR
GOTERM_MF_FAT	GO:0016408~C-acyltransferase activity	7	0.704225	0.000163859	1417823_AT, 1424182_AT, 1426522_AT, 1416946_A_AT, 1419974_AT, 1424451_AT, 1428145_AT, 1452173_AT	758	16	13288	7.66953	0.145568	0.00461631	0.257235
GOTERM_MF_FAT	GO:0003988~acetyl-CoA C-acyltransferase activity	4	0.402414	0.00168872	1426522_AT, 1416946_A_AT, 1424451_AT, 1428145_AT, 1452173_AT	758	5	13288	14.0243	0.802603	0.0319299	2.62151
KEGG_PATHWAY	mmu00062:Fatty acid elongation in mitochondria	5	0.503018	0.00209318	1426522_AT, 1455972_X_AT, 1452341_AT, 1428145_AT, 1452173_AT	455	8	5738	7.88187	0.287838	0.0116369	2.50363
INTERPRO	IPR002155:Thiolase	5	0.503018	0.00482434	1424182_AT, 1426522_AT, 1416946_A_AT, 1419974_AT, 1424451_AT, 1428145_AT	927	14	17763	6.8435	0.998875	0.102169	7.66152
INTERPRO	IPR016038:Thiolase-like, subgroup	4	0.402414	0.00936137	1424182_AT, 1416946_A_AT, 1419974_AT, 1424451_AT, 1428145_AT	927	9	17763	8.51636	0.999998	0.174182	14.3606
UP_SEQ_FEATURE	active site:Acyl-thioester intermediate	4	0.402414	0.0153716	1424182_AT, 1426522_AT, 1416946_A_AT, 1424451_AT, 1428145_AT	893	10	16021	7.17626	1	0.49903	23.6421
PIR_SUPERFAMILY	PIRSF000429:Ac-CoA_Ac_transf	5	0.503018	0.0170792	1424182_AT, 1426522_AT, 1416946_A_AT, 1419974_AT, 1424451_AT, 1428145_AT	611	14	8136	4.75567	0.999936	0.524506	22.2822
PIR_SUPERFAMILY	PIRSF000429:acetyl-CoA acetyltransferase	3	0.301811	0.0481973	1424182_AT, 1416946_A_AT, 1424451_AT, 1428145_AT	611	5	8136	7.98953	1	0.785524	51.4634
Annotation Cluster 66	Enrichment Score: 2.287731013439151
Category	Term	Count	%	PValue	Genes	List Total	Pop Hits	Pop Total	Fold Enrichment	Bonferroni	Benjamini	FDR
GOTERM_CC_FAT	GO:0031903~microbody membrane	7	0.704225	0.00326363	1422526_AT, 1422780_AT, 1416679_AT, 1416429_A_AT, 1419748_AT, 1419365_AT, 1416408_AT	731	26	12504	4.60528	0.628608	0.028712	4.28064
GOTERM_CC_FAT	GO:0005778~peroxisomal membrane	7	0.704225	0.00326363	1422526_AT, 1422780_AT, 1416679_AT, 1416429_A_AT, 1419748_AT, 1419365_AT, 1416408_AT	731	26	12504	4.60528	0.628608	0.028712	4.28064
GOTERM_CC_FAT	GO:0044438~microbody part	7	0.704225	0.00814398	1422526_AT, 1422780_AT, 1416679_AT, 1416429_A_AT, 1419748_AT, 1419365_AT, 1416408_AT	731	31	12504	3.8625	0.916066	0.0631231	10.3664
GOTERM_CC_FAT	GO:0044439~peroxisomal part	7	0.704225	0.00814398	1422526_AT, 1422780_AT, 1416679_AT, 1416429_A_AT, 1419748_AT, 1419365_AT, 1416408_AT	731	31	12504	3.8625	0.916066	0.0631231	10.3664
Annotation Cluster 67	Enrichment Score: 2.26492272413152
Category	Term	Count	%	PValue	Genes	List Total	Pop Hits	Pop Total	Fold Enrichment	Bonferroni	Benjamini	FDR
INTERPRO	IPR014715:Fibrinogen, alpha/beta/gamma chain, C-terminal globular, subdomain 2	4	0.402414	0.00130456	1428079_AT, 1416025_AT, 1417130_S_AT, 1424599_AT	927	5	17763	15.3294	0.840034	0.0333711	2.12864
INTERPRO	IPR014716:Fibrinogen, alpha/beta/gamma chain, C-terminal globular, subdomain 1	6	0.603622	0.00385137	1428079_AT, 1416025_AT, 1418243_AT, 1424485_AT, 1417130_S_AT, 1424599_AT	927	21	17763	5.4748	0.995563	0.0849859	6.1622
SMART	SM00186:FBG	6	0.603622	0.00445962	1428079_AT, 1416025_AT, 1418243_AT, 1424485_AT, 1417130_S_AT, 1424599_AT	364	28	9131	5.37539	0.581706	0.076176	5.42617
INTERPRO	IPR002181:Fibrinogen, alpha/beta/gamma chain, C-terminal globular	6	0.603622	0.0137644	1428079_AT, 1416025_AT, 1418243_AT, 1424485_AT, 1417130_S_AT, 1424599_AT	927	28	17763	4.1061	1	0.239726	20.4231
UP_SEQ_FEATURE	domain:Fibrinogen C-terminal	6	0.603622	0.0153552	1428079_AT, 1416025_AT, 1418243_AT, 1424485_AT, 1417130_S_AT, 1424599_AT	893	27	16021	3.98681	1	0.505671	23.6199
Annotation Cluster 68	Enrichment Score: 2.236059756155278
Category	Term	Count	%	PValue	Genes	List Total	Pop Hits	Pop Total	Fold Enrichment	Bonferroni	Benjamini	FDR
GOTERM_BP_FAT	GO:0042558~pteridine and derivative metabolic process	8	0.804829	5.07419e-05	1418713_AT, 1429352_AT, 1420499_AT, 1449374_AT, 1424400_A_AT, 1454638_A_AT, 1423664_AT, 1432372_A_AT	727	20	13588	7.4762	0.116007	0.00129712	0.0891873
GOTERM_BP_FAT	GO:0046653~tetrahydrofolate metabolic process	3	0.301811	0.0255909	1420499_AT, 1449374_AT, 1424400_A_AT	727	5	13588	11.2143	1	0.267915	36.6091
GOTERM_BP_FAT	GO:0006760~folic acid and derivative metabolic process	3	0.301811	0.150789	1420499_AT, 1449374_AT, 1424400_A_AT	727	13	13588	4.31319	1	0.741004	94.3531
Annotation Cluster 69	Enrichment Score: 2.220087912705552
Category	Term	Count	%	PValue	Genes	List Total	Pop Hits	Pop Total	Fold Enrichment	Bonferroni	Benjamini	FDR
GOTERM_BP_FAT	GO:0046128~purine ribonucleoside metabolic process	7	0.704225	0.00133895	1417422_AT, 1422974_AT, 1419121_AT, 1416319_AT, 1448873_AT, 1423701_AT, 1418715_AT	727	24	13588	5.4514	0.961451	0.0236557	2.32846
GOTERM_BP_FAT	GO:0042278~purine nucleoside metabolic process	7	0.704225	0.00133895	1417422_AT, 1422974_AT, 1419121_AT, 1416319_AT, 1448873_AT, 1423701_AT, 1418715_AT	727	24	13588	5.4514	0.961451	0.0236557	2.32846
GOTERM_BP_FAT	GO:0009119~ribonucleoside metabolic process	8	0.804829	0.00415408	1417422_AT, 1422974_AT, 1419121_AT, 1427945_AT, 1416319_AT, 1448873_AT, 1423701_AT, 1418715_AT	727	39	13588	3.83395	0.99996	0.0620154	7.05829
GOTERM_BP_FAT	GO:0009116~nucleoside metabolic process	8	0.804829	0.0287654	1417422_AT, 1422974_AT, 1419121_AT, 1427945_AT, 1416319_AT, 1448873_AT, 1423701_AT, 1418715_AT	727	56	13588	2.67007	1	0.29247	40.1441
GOTERM_BP_FAT	GO:0046500~S-adenosylmethionine metabolic process	3	0.301811	0.0370413	1417422_AT, 1419121_AT, 1448873_AT	727	6	13588	9.34525	1	0.340918	48.5061
Annotation Cluster 70	Enrichment Score: 2.1846807055052873
Category	Term	Count	%	PValue	Genes	List Total	Pop Hits	Pop Total	Fold Enrichment	Bonferroni	Benjamini	FDR
GOTERM_MF_FAT	GO:0016229~steroid dehydrogenase activity	10	1.00604	2.14844e-05	1418979_AT, 1460232_S_AT, 1418352_AT, 1416968_A_AT, 1427377_X_AT, 1449038_AT, 1427963_S_AT, 1425771_AT, 1417085_AT, 1427082_AT, 1425127_AT	758	29	13288	6.04495	0.020414	0.000736344	0.0337627
GOTERM_MF_FAT	GO:0033764~steroid dehydrogenase activity, acting on the CH-OH group of donors, NAD or NADP as acceptor	8	0.804829	0.000207744	1418979_AT, 1460232_S_AT, 1418352_AT, 1416968_A_AT, 1427377_X_AT, 1449038_AT, 1417085_AT, 1427082_AT, 1425127_AT	758	23	13288	6.09751	0.180823	0.0056825	0.326022
INTERPRO	IPR002225:3-beta hydroxysteroid dehydrogenase/isomerase	4	0.402414	0.00936137	1460232_S_AT, 1416968_A_AT, 1427377_X_AT, 1427082_AT, 1425127_AT	927	9	17763	8.51636	0.999998	0.174182	14.3606
GOTERM_MF_FAT	GO:0003854~3-beta-hydroxy-delta5-steroid dehydrogenase activity	4	0.402414	0.0119417	1460232_S_AT, 1416968_A_AT, 1427377_X_AT, 1427082_AT, 1425127_AT	758	9	13288	7.79126	0.99999	0.167285	17.2067
PIR_SUPERFAMILY	PIRSF036679:bifunctional 3 beta-hydroxysteroid dehydrogenase/Delta 5-->4-isomerase	4	0.402414	0.0250307	1460232_S_AT, 1416968_A_AT, 1427377_X_AT, 1427082_AT, 1425127_AT	611	9	8136	5.91817	0.999999	0.637881	30.9918
SP_PIR_KEYWORDS	steroidogenesis	3	0.301811	0.162173	1460232_S_AT, 1416968_A_AT, 1427377_X_AT, 1425127_AT	927	14	17854	4.12714	1	0.493405	92.259
COG_ONTOLOGY	Cell envelope biogenesis, outer membrane / Carbohydrate transport and metabolism	3	0.301811	0.25161	1460232_S_AT, 1427377_X_AT, 1427082_AT, 1425127_AT	142	14	2040	3.07847	0.999047	0.629799	90.2216
Annotation Cluster 71	Enrichment Score: 2.1620194694992523
Category	Term	Count	%	PValue	Genes	List Total	Pop Hits	Pop Total	Fold Enrichment	Bonferroni	Benjamini	FDR
GOTERM_BP_FAT	GO:0006694~steroid biosynthetic process	15	1.50905	1.91753e-05	1418352_AT, 1460232_S_AT, 1419232_A_AT, 1418780_AT, 1423804_A_AT, 1427082_AT, 1425127_AT, 1429463_AT, 1423858_A_AT, 1424709_AT, 1417208_AT, 1416968_A_AT, 1448619_AT, 1427377_X_AT, 1417085_AT, 1425771_AT	727	71	13588	3.9487	0.0455276	0.000548044	0.0337127
SP_PIR_KEYWORDS	Steroid biosynthesis	8	0.804829	0.00410074	1429463_AT, 1418352_AT, 1423858_A_AT, 1424709_AT, 1448619_AT, 1417085_AT, 1423804_A_AT, 1425196_A_AT	927	40	17854	3.852	0.879514	0.0251743	5.76887
GOTERM_BP_FAT	GO:0016126~sterol biosynthetic process	6	0.603622	0.0201394	1429463_AT, 1419232_A_AT, 1423858_A_AT, 1424709_AT, 1448619_AT, 1423804_A_AT	727	30	13588	3.7381	1	0.221943	30.075
GOTERM_BP_FAT	GO:0006695~cholesterol biosynthetic process	5	0.503018	0.0318134	1429463_AT, 1419232_A_AT, 1423858_A_AT, 1448619_AT, 1423804_A_AT	727	23	13588	4.06315	1	0.312098	43.3625
SP_PIR_KEYWORDS	sterol biosynthesis	5	0.503018	0.033361	1429463_AT, 1423858_A_AT, 1424709_AT, 1448619_AT, 1423804_A_AT	927	24	17854	4.0125	1	0.154663	38.7765
SP_PIR_KEYWORDS	Cholesterol biosynthesis	4	0.402414	0.063443	1429463_AT, 1423858_A_AT, 1448619_AT, 1423804_A_AT	927	18	17854	4.28	1	0.252482	61.2406
Annotation Cluster 72	Enrichment Score: 2.153511086630097
Category	Term	Count	%	PValue	Genes	List Total	Pop Hits	Pop Total	Fold Enrichment	Bonferroni	Benjamini	FDR
GOTERM_BP_FAT	GO:0045834~positive regulation of lipid metabolic process	9	0.905433	2.18718e-05	1424530_AT, 1423396_AT, 1428143_A_AT, 1432466_A_AT, 1422651_AT, 1419185_A_AT, 1424485_AT, 1417130_S_AT, 1421983_S_AT	727	24	13588	7.00894	0.0517614	0.000610723	0.0384526
GOTERM_BP_FAT	GO:0019216~regulation of lipid metabolic process	13	1.30785	4.54994e-05	1424530_AT, 1439675_AT, 1432466_A_AT, 1419185_A_AT, 1421983_S_AT, 1417956_AT, 1423396_AT, 1428143_A_AT, 1422651_AT, 1455593_AT, 1449964_A_AT, 1424485_AT, 1417130_S_AT	727	58	13588	4.18925	0.104673	0.00118818	0.0799762
GOTERM_BP_FAT	GO:0010565~regulation of cellular ketone metabolic process	7	0.704225	0.00105116	1417422_AT, 1423396_AT, 1439675_AT, 1422651_AT, 1449964_A_AT, 1419185_A_AT, 1421983_S_AT	727	23	13588	5.68842	0.92236	0.0191749	1.83235
GOTERM_BP_FAT	GO:0019217~regulation of fatty acid metabolic process	6	0.603622	0.00266719	1423396_AT, 1439675_AT, 1422651_AT, 1449964_A_AT, 1419185_A_AT, 1421983_S_AT	727	19	13588	5.90227	0.998481	0.0429033	4.58769
GOTERM_BP_FAT	GO:0045923~positive regulation of fatty acid metabolic process	4	0.402414	0.0045211	1423396_AT, 1422651_AT, 1419185_A_AT, 1421983_S_AT	727	7	13588	10.6803	0.999983	0.0665053	7.65878
GOTERM_BP_FAT	GO:0046889~positive regulation of lipid biosynthetic process	4	0.402414	0.00694821	1424530_AT, 1423396_AT, 1419185_A_AT, 1421983_S_AT	727	8	13588	9.34525	1	0.0953932	11.5386
GOTERM_BP_FAT	GO:0045723~positive regulation of fatty acid biosynthetic process	3	0.301811	0.0159148	1423396_AT, 1419185_A_AT, 1421983_S_AT	727	4	13588	14.0179	1	0.185498	24.5799
GOTERM_BP_FAT	GO:0046890~regulation of lipid biosynthetic process	5	0.503018	0.0274051	1424530_AT, 1423396_AT, 1455593_AT, 1419185_A_AT, 1421983_S_AT	727	22	13588	4.24784	1	0.281794	38.6527
GOTERM_BP_FAT	GO:0010906~regulation of glucose metabolic process	4	0.402414	0.0355565	1417422_AT, 1422651_AT, 1419185_A_AT, 1421983_S_AT	727	14	13588	5.34015	1	0.333302	47.0919
GOTERM_BP_FAT	GO:0006111~regulation of gluconeogenesis	3	0.301811	0.0370413	1417422_AT, 1422651_AT, 1421983_S_AT	727	6	13588	9.34525	1	0.340918	48.5061
GOTERM_BP_FAT	GO:0010675~regulation of cellular carbohydrate metabolic process	4	0.402414	0.042727	1417422_AT, 1422651_AT, 1419185_A_AT, 1421983_S_AT	727	15	13588	4.98414	1	0.369567	53.5985
GOTERM_BP_FAT	GO:0006109~regulation of carbohydrate metabolic process	4	0.402414	0.042727	1417422_AT, 1422651_AT, 1419185_A_AT, 1421983_S_AT	727	15	13588	4.98414	1	0.369567	53.5985
GOTERM_BP_FAT	GO:0042304~regulation of fatty acid biosynthetic process	3	0.301811	0.0799606	1423396_AT, 1419185_A_AT, 1421983_S_AT	727	9	13588	6.23017	1	0.541088	76.9022
GOTERM_BP_FAT	GO:0043255~regulation of carbohydrate biosynthetic process	3	0.301811	0.0965153	1417422_AT, 1422651_AT, 1421983_S_AT	727	10	13588	5.60715	1	0.604341	83.2155
Annotation Cluster 73	Enrichment Score: 2.151963481785547
Category	Term	Count	%	PValue	Genes	List Total	Pop Hits	Pop Total	Fold Enrichment	Bonferroni	Benjamini	FDR
SP_PIR_KEYWORDS	complement alternate pathway	9	0.905433	2.08492e-09	1422815_AT, 1428012_AT, 1423153_X_AT, 1417314_AT, 1423954_AT, 1427472_A_AT, 1419407_AT, 1417867_AT, 1451625_A_AT	927	10	17854	17.334	1.07373e-06	3.15804e-08	3.01484e-06
GOTERM_BP_FAT	GO:0006957~complement activation, alternative pathway	9	0.905433	2.61667e-09	1422815_AT, 1428012_AT, 1423153_X_AT, 1417314_AT, 1423954_AT, 1427472_A_AT, 1419407_AT, 1417867_AT, 1451625_A_AT	727	10	13588	16.8215	6.35849e-06	1.51393e-07	4.60117e-06
SP_PIR_KEYWORDS	membrane attack complex	5	0.503018	3.44725e-05	1422815_AT, 1428012_AT, 1427472_A_AT, 1419407_AT, 1451625_A_AT	927	5	17854	19.26	0.017597	0.00035501	0.0498366
GOTERM_CC_FAT	GO:0005579~membrane attack complex	5	0.503018	5.49586e-05	1422815_AT, 1428012_AT, 1427472_A_AT, 1419407_AT, 1451625_A_AT	731	5	12504	17.1053	0.016515	0.000665895	0.0735277
SP_PIR_KEYWORDS	cytolysis	5	0.503018	0.00473699	1422815_AT, 1428012_AT, 1427472_A_AT, 1419407_AT, 1451625_A_AT	927	14	17854	6.87856	0.913304	0.0283589	6.63568
GOTERM_BP_FAT	GO:0019835~cytolysis	6	0.603622	0.00646567	1422815_AT, 1428012_AT, 1427472_A_AT, 1419407_AT, 1423547_AT, 1451625_A_AT	727	23	13588	4.87578	1	0.0905865	10.7797
PIR_SUPERFAMILY	PIRSF002481:complement C9	3	0.301811	0.0159993	1422815_AT, 1428012_AT, 1427472_A_AT	611	3	8136	13.3159	0.999882	0.529526	21.0232
UP_SEQ_FEATURE	domain:MACPF	3	0.301811	0.0399848	1422815_AT, 1428012_AT, 1427472_A_AT	893	6	16021	8.97032	1	0.764268	50.8622
KEGG_PATHWAY	mmu05020:Prion diseases	7	0.704225	0.0540891	1422815_AT, 1428012_AT, 1417381_AT, 1449401_AT, 1427472_A_AT, 1419407_AT, 1451625_A_AT	455	35	5738	2.5222	0.999878	0.185136	48.9759
SMART	SM00457:MACPF	3	0.301811	0.0799678	1422815_AT, 1428012_AT, 1427472_A_AT	364	12	9131	6.27129	1	0.440353	64.6663
INTERPRO	IPR001862:Membrane attack complex component/perforin/complement C9	3	0.301811	0.126815	1422815_AT, 1428012_AT, 1427472_A_AT	927	12	17763	4.79045	1	0.848183	89.3023
UP_SEQ_FEATURE	domain:LDL-receptor class A	3	0.301811	0.243873	1422815_AT, 1428012_AT, 1427472_A_AT	893	17	16021	3.166	1	0.998686	99.2308
GOTERM_CC_FAT	GO:0046930~pore complex	6	0.603622	0.423788	1418848_AT, 1422815_AT, 1428012_AT, 1427472_A_AT, 1419407_AT, 1451625_A_AT	731	73	12504	1.40592	1	0.876062	99.9375
SMART	SM00192:LDLa	3	0.301811	0.55119	1422815_AT, 1428012_AT, 1427472_A_AT	364	46	9131	1.63599	1	0.9665	99.9955
SMART	SM00209:TSP1	3	0.301811	0.686597	1422815_AT, 1428012_AT, 1427472_A_AT	364	59	9131	1.27552	1	0.98816	99.9999
INTERPRO	IPR002172:Low density lipoprotein-receptor, class A, cysteine-rich	3	0.301811	0.69965	1422815_AT, 1428012_AT, 1427472_A_AT	927	46	17763	1.24968	1	0.999985	100
UP_SEQ_FEATURE	domain:EGF-like	4	0.402414	0.737742	1422815_AT, 1449954_AT, 1428012_AT, 1427472_A_AT	893	68	16021	1.05533	1	1	100
INTERPRO	IPR000884:Thrombospondin, type 1 repeat	3	0.301811	0.820171	1422815_AT, 1428012_AT, 1427472_A_AT	927	59	17763	0.974329	1	1	100
Annotation Cluster 74	Enrichment Score: 2.0956082513685734
Category	Term	Count	%	PValue	Genes	List Total	Pop Hits	Pop Total	Fold Enrichment	Bonferroni	Benjamini	FDR
INTERPRO	IPR002213:UDP-glucuronosyl/UDP-glucosyltransferase	6	0.603622	0.000344978	1439624_AT, 1455595_AT, 1419622_AT, 1427960_AT, 1424783_A_AT, 1423968_AT, 1426260_A_AT	927	13	17763	8.84391	0.383953	0.0126673	0.567091
KEGG_PATHWAY	mmu00053:Ascorbate and aldarate metabolism	7	0.704225	0.000640378	1451260_AT, 1455595_AT, 1451297_AT, 1419622_AT, 1427960_AT, 1437398_A_AT, 1424783_A_AT, 1426260_A_AT	455	15	5738	5.88513	0.0985714	0.00450177	0.772141
PIR_SUPERFAMILY	PIRSF005678:glucuronosyltransferase	6	0.603622	0.00118364	1439624_AT, 1455595_AT, 1419622_AT, 1427960_AT, 1424783_A_AT, 1423968_AT, 1426260_A_AT	611	12	8136	6.65794	0.485426	0.0905512	1.71816
KEGG_PATHWAY	mmu00860:Porphyrin and chlorophyll metabolism	9	0.905433	0.0017794	1455595_AT, 1451386_AT, 1424126_AT, 1419622_AT, 1427960_AT, 1424783_A_AT, 1451675_A_AT, 1441326_AT, 1426260_A_AT, 1426475_AT	455	30	5738	3.7833	0.250628	0.0102513	2.13202
KEGG_PATHWAY	mmu00150:Androgen and estrogen metabolism	8	0.804829	0.0129934	1460232_S_AT, 1418352_AT, 1455595_AT, 1449038_AT, 1419622_AT, 1427960_AT, 1425771_AT, 1424783_A_AT, 1426260_A_AT, 1425127_AT	455	33	5738	3.05721	0.879815	0.0587392	14.637
KEGG_PATHWAY	mmu00040:Pentose and glucuronate interconversions	5	0.503018	0.0402468	1455595_AT, 1419622_AT, 1427960_AT, 1426460_A_AT, 1424783_A_AT, 1426260_A_AT	455	17	5738	3.70911	0.998712	0.153267	39.1694
GOTERM_MF_FAT	GO:0015020~glucuronosyltransferase activity	3	0.301811	0.209189	1419622_AT, 1424783_A_AT, 1423968_AT, 1426260_A_AT	758	15	13288	3.50607	1	0.854228	97.4999
SP_PIR_KEYWORDS	glycosyltransferase	13	1.30785	0.337614	1439624_AT, 1449198_A_AT, 1420654_A_AT, 1419622_AT, 1424815_AT, 1417741_AT, 1455595_AT, 1454748_AT, 1427960_AT, 1424783_A_AT, 1448602_AT, 1426260_A_AT, 1423968_AT, 1452474_A_AT	927	199	17854	1.25819	1	0.756883	99.741
Annotation Cluster 75	Enrichment Score: 2.067502359798847
Category	Term	Count	%	PValue	Genes	List Total	Pop Hits	Pop Total	Fold Enrichment	Bonferroni	Benjamini	FDR
GOTERM_BP_FAT	GO:0009110~vitamin biosynthetic process	8	0.804829	0.000670447	1452770_AT, 1416468_AT, 1427336_AT, 1451297_AT, 1418998_AT, 1454748_AT, 1427963_S_AT, 1416531_AT	727	29	13588	5.156	0.804018	0.0134893	1.17239
GOTERM_BP_FAT	GO:0006767~water-soluble vitamin metabolic process	7	0.704225	0.00849693	1419618_AT, 1451297_AT, 1415984_AT, 1418998_AT, 1454748_AT, 1437398_A_AT, 1416531_AT	727	34	13588	3.84805	1	0.111739	13.9334
GOTERM_BP_FAT	GO:0042364~water-soluble vitamin biosynthetic process	4	0.402414	0.11012	1451297_AT, 1418998_AT, 1454748_AT, 1416531_AT	727	22	13588	3.39827	1	0.644663	87.1459
Annotation Cluster 76	Enrichment Score: 2.0605873056495727
Category	Term	Count	%	PValue	Genes	List Total	Pop Hits	Pop Total	Fold Enrichment	Bonferroni	Benjamini	FDR
GOTERM_BP_FAT	GO:0001944~vasculature development	26	2.61569	0.00191267	1417271_A_AT, 1416273_AT, 1416729_AT, 1423136_AT, 1420909_AT, 1418084_AT, 1432466_A_AT, 1427883_A_AT, 1425582_A_AT, 1448619_AT, 1436739_AT, 1424485_AT, 1418815_AT, 1418237_S_AT, 1417574_AT, 1421336_AT, 1421424_A_AT, 1448649_AT, 1417447_AT, 1423669_AT, 1424552_AT, 1417500_A_AT, 1423396_AT, 1455593_AT, 1449379_AT, 1438936_S_AT, 1450717_AT	727	250	13588	1.94381	0.99046	0.0322314	3.31044
GOTERM_BP_FAT	GO:0001568~blood vessel development	25	2.51509	0.00295653	1417271_A_AT, 1416273_AT, 1416729_AT, 1423136_AT, 1420909_AT, 1418084_AT, 1432466_A_AT, 1427883_A_AT, 1425582_A_AT, 1436739_AT, 1448619_AT, 1424485_AT, 1418815_AT, 1418237_S_AT, 1417574_AT, 1421336_AT, 1421424_A_AT, 1448649_AT, 1423669_AT, 1424552_AT, 1417500_A_AT, 1423396_AT, 1455593_AT, 1449379_AT, 1438936_S_AT, 1450717_AT	727	244	13588	1.91501	0.99925	0.0465317	5.07326
GOTERM_BP_FAT	GO:0048514~blood vessel morphogenesis	19	1.91147	0.0193399	1417271_A_AT, 1418237_S_AT, 1416273_AT, 1417574_AT, 1423136_AT, 1420909_AT, 1421424_A_AT, 1421336_AT, 1432466_A_AT, 1418084_AT, 1448649_AT, 1425582_A_AT, 1424552_AT, 1417500_A_AT, 1455593_AT, 1424485_AT, 1449379_AT, 1438936_S_AT, 1450717_AT, 1418815_AT	727	198	13588	1.79353	1	0.216998	29.065
GOTERM_BP_FAT	GO:0001525~angiogenesis	13	1.30785	0.0523327	1417271_A_AT, 1418237_S_AT, 1416273_AT, 1423136_AT, 1417574_AT, 1420909_AT, 1421424_A_AT, 1418084_AT, 1448649_AT, 1425582_A_AT, 1424552_AT, 1449379_AT, 1450717_AT, 1438936_S_AT	727	133	13588	1.82689	1	0.423699	61.1388
Annotation Cluster 77	Enrichment Score: 2.031888001096314
Category	Term	Count	%	PValue	Genes	List Total	Pop Hits	Pop Total	Fold Enrichment	Bonferroni	Benjamini	FDR
INTERPRO	IPR006047:Glycosyl hydrolase, family 13, catalytic region	4	0.402414	0.00130456	1416055_AT, 1420654_A_AT, 1417765_A_AT, 1448741_AT	927	5	17763	15.3294	0.840034	0.0333711	2.12864
SMART	SM00642:Aamy	3	0.301811	0.0046041	1416055_AT, 1417765_A_AT, 1448741_AT	364	3	9131	25.0852	0.593378	0.0722466	5.59735
SMART	SM00632:Aamy_C	3	0.301811	0.0046041	1416055_AT, 1420654_A_AT, 1417765_A_AT	364	3	9131	25.0852	0.593378	0.0722466	5.59735
INTERPRO	IPR006589:Glycosyl hydrolase, family 13, subfamily, catalytic region	3	0.301811	0.00786205	1416055_AT, 1417765_A_AT, 1448741_AT	927	3	17763	19.1618	0.999985	0.152447	12.199
INTERPRO	IPR006048:Alpha-amylase, C-terminal all beta	3	0.301811	0.00786205	1416055_AT, 1420654_A_AT, 1417765_A_AT	927	3	17763	19.1618	0.999985	0.152447	12.199
INTERPRO	IPR013780:Glycosyl hydrolase, family 13, all-beta	3	0.301811	0.0353944	1416055_AT, 1420654_A_AT, 1417765_A_AT	927	6	17763	9.58091	1	0.460443	44.7864
INTERPRO	IPR013781:Glycoside hydrolase, subgroup, catalytic core	5	0.503018	0.0988613	1416055_AT, 1420654_A_AT, 1417765_A_AT, 1448741_AT, 1426075_AT	927	34	17763	2.81791	1	0.785282	82.0172
Annotation Cluster 78	Enrichment Score: 1.9707484917772353
Category	Term	Count	%	PValue	Genes	List Total	Pop Hits	Pop Total	Fold Enrichment	Bonferroni	Benjamini	FDR
PIR_SUPERFAMILY	PIRSF002367:apolipoprotein A-I	7	0.704225	1.13796e-06	1419232_A_AT, 1417950_A_AT, 1417761_AT, 1432466_A_AT, 1418278_AT, 1417561_AT, 1418069_AT	611	7	8136	13.3159	0.00063819	0.00063819	0.0016652
GOTERM_BP_FAT	GO:0030300~regulation of intestinal cholesterol absorption	3	0.301811	0.0159148	1419232_A_AT, 1417950_A_AT, 1417761_AT	727	4	13588	14.0179	1	0.185498	24.5799
GOTERM_BP_FAT	GO:0032371~regulation of sterol transport	3	0.301811	0.0255909	1419232_A_AT, 1417950_A_AT, 1417761_AT	727	5	13588	11.2143	1	0.267915	36.6091
GOTERM_BP_FAT	GO:0032374~regulation of cholesterol transport	3	0.301811	0.0255909	1419232_A_AT, 1417950_A_AT, 1417761_AT	727	5	13588	11.2143	1	0.267915	36.6091
GOTERM_BP_FAT	GO:0044058~regulation of digestive system process	3	0.301811	0.0370413	1419232_A_AT, 1417950_A_AT, 1417761_AT	727	6	13588	9.34525	1	0.340918	48.5061
GOTERM_BP_FAT	GO:0032368~regulation of lipid transport	3	0.301811	0.0370413	1419232_A_AT, 1417950_A_AT, 1417761_AT	727	6	13588	9.34525	1	0.340918	48.5061
GOTERM_BP_FAT	GO:0044057~regulation of system process	6	0.603622	0.984675	1425546_A_AT, 1419232_A_AT, 1417950_A_AT, 1417761_AT, 1460318_AT, 1426285_AT	727	201	13588	0.557926	1	1	100
Annotation Cluster 79	Enrichment Score: 1.9489357515234675
Category	Term	Count	%	PValue	Genes	List Total	Pop Hits	Pop Total	Fold Enrichment	Bonferroni	Benjamini	FDR
GOTERM_BP_FAT	GO:0006577~betaine metabolic process	4	0.402414	0.0045211	1419618_AT, 1415984_AT, 1437398_A_AT, 1455435_S_AT	727	7	13588	10.6803	0.999983	0.0665053	7.65878
GOTERM_BP_FAT	GO:0006767~water-soluble vitamin metabolic process	7	0.704225	0.00849693	1419618_AT, 1451297_AT, 1415984_AT, 1418998_AT, 1454748_AT, 1437398_A_AT, 1416531_AT	727	34	13588	3.84805	1	0.111739	13.9334
GOTERM_BP_FAT	GO:0009437~carnitine metabolic process	3	0.301811	0.0370413	1419618_AT, 1415984_AT, 1437398_A_AT	727	6	13588	9.34525	1	0.340918	48.5061
Annotation Cluster 80	Enrichment Score: 1.9477049414597325
Category	Term	Count	%	PValue	Genes	List Total	Pop Hits	Pop Total	Fold Enrichment	Bonferroni	Benjamini	FDR
GOTERM_MF_FAT	GO:0016408~C-acyltransferase activity	7	0.704225	0.000163859	1417823_AT, 1424182_AT, 1426522_AT, 1416946_A_AT, 1419974_AT, 1424451_AT, 1428145_AT, 1452173_AT	758	16	13288	7.66953	0.145568	0.00461631	0.257235
GOTERM_MF_FAT	GO:0016453~C-acetyltransferase activity	3	0.301811	0.0180061	1417823_AT, 1424182_AT, 1416946_A_AT, 1424451_AT	758	4	13288	13.1478	1	0.226261	24.8429
GOTERM_MF_FAT	GO:0016407~acetyltransferase activity	5	0.503018	0.486401	1417823_AT, 1424182_AT, 1416946_A_AT, 1424451_AT, 1418013_AT, 1455099_AT	758	63	13288	1.3913	1	0.987112	99.9972
Annotation Cluster 81	Enrichment Score: 1.913275144789856
Category	Term	Count	%	PValue	Genes	List Total	Pop Hits	Pop Total	Fold Enrichment	Bonferroni	Benjamini	FDR
GOTERM_BP_FAT	GO:0046463~acylglycerol biosynthetic process	5	0.503018	0.00283366	1422677_AT, 1455099_AT, 1438936_S_AT, 1450717_AT, 1423439_AT, 1454799_AT	727	12	13588	7.78771	0.998988	0.0449298	4.86735
GOTERM_BP_FAT	GO:0046460~neutral lipid biosynthetic process	5	0.503018	0.00283366	1422677_AT, 1455099_AT, 1438936_S_AT, 1450717_AT, 1423439_AT, 1454799_AT	727	12	13588	7.78771	0.998988	0.0449298	4.86735
GOTERM_BP_FAT	GO:0046504~glycerol ether biosynthetic process	5	0.503018	0.0039216	1422677_AT, 1455099_AT, 1438936_S_AT, 1450717_AT, 1423439_AT, 1454799_AT	727	13	13588	7.18866	0.999929	0.0590043	6.67604
GOTERM_BP_FAT	GO:0019432~triglyceride biosynthetic process	4	0.402414	0.00694821	1422677_AT, 1455099_AT, 1423439_AT, 1454799_AT	727	8	13588	9.34525	1	0.0953932	11.5386
GOTERM_BP_FAT	GO:0019400~alditol metabolic process	6	0.603622	0.00934771	1422703_AT, 1445242_AT, 1416204_AT, 1426584_A_AT, 1422677_AT, 1455099_AT, 1423439_AT	727	25	13588	4.48572	1	0.12097	15.2228
GOTERM_BP_FAT	GO:0006071~glycerol metabolic process	5	0.503018	0.0318134	1422703_AT, 1445242_AT, 1416204_AT, 1422677_AT, 1455099_AT, 1423439_AT	727	23	13588	4.06315	1	0.312098	43.3625
GOTERM_BP_FAT	GO:0045017~glycerolipid biosynthetic process	8	0.804829	0.0340637	1450612_A_AT, 1435446_A_AT, 1426146_A_AT, 1416023_AT, 1422677_AT, 1455099_AT, 1438936_S_AT, 1450717_AT, 1423439_AT, 1454799_AT	727	58	13588	2.578	1	0.326581	45.6333
SP_PIR_KEYWORDS	glycerol metabolism	3	0.301811	0.0350598	1422703_AT, 1445242_AT, 1422677_AT, 1455099_AT	927	6	17854	9.62999	1	0.160582	40.3141
GOTERM_BP_FAT	GO:0019751~polyol metabolic process	6	0.603622	0.0776382	1422703_AT, 1445242_AT, 1416204_AT, 1426584_A_AT, 1422677_AT, 1455099_AT, 1423439_AT	727	43	13588	2.60798	1	0.53289	75.8553
Annotation Cluster 82	Enrichment Score: 1.8913096162955325
Category	Term	Count	%	PValue	Genes	List Total	Pop Hits	Pop Total	Fold Enrichment	Bonferroni	Benjamini	FDR
UP_SEQ_FEATURE	nucleotide phosphate-binding region:AMP	7	0.704225	2.02555e-05	1449088_AT, 1416316_AT, 1448470_AT, 1423717_AT, 1448450_AT, 1421829_AT, 1449112_AT	893	12	16021	10.4654	0.0441847	0.00225698	0.0352643
UP_SEQ_FEATURE	binding site:AMP	7	0.704225	3.58444e-05	1449088_AT, 1448470_AT, 1417741_AT, 1423717_AT, 1448602_AT, 1448450_AT, 1421829_AT	893	13	16021	9.66035	0.0768563	0.00380087	0.0623961
INTERPRO	IPR006259:Adenylate kinase, subfamily	3	0.301811	0.00786205	1423717_AT, 1448450_AT, 1421829_AT	927	3	17763	19.1618	0.999985	0.152447	12.199
INTERPRO	IPR007862:Adenylate kinase, zinc-finger lid region	3	0.301811	0.00786205	1423717_AT, 1448450_AT, 1421829_AT	927	3	17763	19.1618	0.999985	0.152447	12.199
PIR_SUPERFAMILY	PIRSF000734:adenylate kinase	3	0.301811	0.0481973	1423717_AT, 1448450_AT, 1421829_AT	611	5	8136	7.98953	1	0.785524	51.4634
INTERPRO	IPR000850:Adenylate kinase	3	0.301811	0.0616558	1423717_AT, 1448450_AT, 1421829_AT	927	8	17763	7.18568	1	0.637714	64.9683
GOTERM_MF_FAT	GO:0004017~adenylate kinase activity	3	0.301811	0.072196	1423717_AT, 1448450_AT, 1421829_AT	758	8	13288	6.57388	1	0.550358	69.2041
GOTERM_MF_FAT	GO:0019205~nucleobase, nucleoside, nucleotide kinase activity	5	0.503018	0.146639	1416319_AT, 1423717_AT, 1448450_AT, 1416258_AT, 1421829_AT	758	36	13288	2.43477	1	0.768633	91.7286
GOTERM_MF_FAT	GO:0019201~nucleotide kinase activity	3	0.301811	0.187986	1423717_AT, 1448450_AT, 1421829_AT	758	14	13288	3.7565	1	0.829514	96.2107
GOTERM_MF_FAT	GO:0016776~phosphotransferase activity, phosphate group as acceptor	3	0.301811	0.460236	1423717_AT, 1448450_AT, 1421829_AT	758	27	13288	1.94782	1	0.983134	99.9938
Annotation Cluster 83	Enrichment Score: 1.8684890334495
Category	Term	Count	%	PValue	Genes	List Total	Pop Hits	Pop Total	Fold Enrichment	Bonferroni	Benjamini	FDR
INTERPRO	IPR001395:Aldo/keto reductase	7	0.704225	0.000716766	1418979_AT, 1455454_AT, 1418627_AT, 1418672_AT, 1425771_AT, 1417085_AT, 1422000_AT	927	22	17763	6.09694	0.634577	0.0203353	1.17487
INTERPRO	IPR018170:Aldo/keto reductase, conserved site	6	0.603622	0.00239993	1418979_AT, 1455454_AT, 1418672_AT, 1425771_AT, 1417085_AT, 1422000_AT	927	19	17763	6.0511	0.965732	0.0565055	3.88303
GOTERM_MF_FAT	GO:0004033~aldo-keto reductase activity	4	0.402414	0.0689633	1422070_AT, 1418672_AT, 1417085_AT, 1422000_AT	758	17	13288	4.12479	1	0.537342	67.4736
PIR_SUPERFAMILY	PIRSF000097:aldo-keto reductase	3	0.301811	0.283041	1418979_AT, 1417085_AT, 1422000_AT	611	14	8136	2.8534	1	0.998727	99.2319
Annotation Cluster 84	Enrichment Score: 1.8652923907415853
Category	Term	Count	%	PValue	Genes	List Total	Pop Hits	Pop Total	Fold Enrichment	Bonferroni	Benjamini	FDR
GOTERM_BP_FAT	GO:0006706~steroid catabolic process	4	0.402414	0.0100121	1418780_AT, 1432466_A_AT, 1422100_AT, 1425771_AT	727	9	13588	8.30689	1	0.127021	16.217
GOTERM_BP_FAT	GO:0016127~sterol catabolic process	3	0.301811	0.0159148	1418780_AT, 1432466_A_AT, 1422100_AT	727	4	13588	14.0179	1	0.185498	24.5799
GOTERM_BP_FAT	GO:0006707~cholesterol catabolic process	3	0.301811	0.0159148	1418780_AT, 1432466_A_AT, 1422100_AT	727	4	13588	14.0179	1	0.185498	24.5799
Annotation Cluster 85	Enrichment Score: 1.8611891043906887
Category	Term	Count	%	PValue	Genes	List Total	Pop Hits	Pop Total	Fold Enrichment	Bonferroni	Benjamini	FDR
GOTERM_BP_FAT	GO:0006637~acyl-CoA metabolic process	7	0.704225	0.000463046	1449118_AT, 1419974_AT, 1422076_AT, 1422925_S_AT, 1435370_A_AT, 1421983_S_AT, 1448382_AT	727	20	13588	6.54168	0.675498	0.0097389	0.811104
GOTERM_MF_FAT	GO:0016290~palmitoyl-CoA hydrolase activity	5	0.503018	0.00860931	1424266_S_AT, 1419510_AT, 1422076_AT, 1422925_S_AT, 1421983_S_AT	758	15	13288	5.84345	0.999752	0.127225	12.7072
GOTERM_MF_FAT	GO:0016289~CoA hydrolase activity	6	0.603622	0.0121398	1424266_S_AT, 1419510_AT, 1422076_AT, 1451511_AT, 1422925_S_AT, 1421983_S_AT	758	25	13288	4.20728	0.999992	0.167408	17.4673
GOTERM_MF_FAT	GO:0016291~acyl-CoA thioesterase activity	5	0.503018	0.0243834	1424266_S_AT, 1419510_AT, 1422076_AT, 1422925_S_AT, 1421983_S_AT	758	20	13288	4.38259	1	0.270923	32.1585
GOTERM_MF_FAT	GO:0016790~thiolester hydrolase activity	8	0.804829	0.418943	1424266_S_AT, 1419510_AT, 1417168_A_AT, 1424171_A_AT, 1422076_AT, 1451511_AT, 1422925_S_AT, 1421983_S_AT	758	108	13288	1.29854	1	0.976472	99.9803
Annotation Cluster 86	Enrichment Score: 1.8200558095284207
Category	Term	Count	%	PValue	Genes	List Total	Pop Hits	Pop Total	Fold Enrichment	Bonferroni	Benjamini	FDR
PIR_SUPERFAMILY	PIRSF000050:cytochrome P450 CYP4B1	6	0.603622	0.00118364	1449316_AT, 1424943_AT, 1424853_S_AT, 1418767_AT, 1416194_AT, 1424352_AT, 1423257_AT	611	12	8136	6.65794	0.485426	0.0905512	1.71816
UP_SEQ_FEATURE	binding site:Heme (covalent; via 1 link)	4	0.402414	0.00303	1424943_AT, 1424853_S_AT, 1416194_AT, 1424352_AT, 1423257_AT	893	6	16021	11.9604	0.998853	0.163194	5.14685
KEGG_PATHWAY	mmu04270:Vascular smooth muscle contraction	6	0.603622	0.966428	1422147_A_AT, 1424943_AT, 1436739_AT, 1424853_S_AT, 1452026_A_AT, 1424352_AT, 1423257_AT	455	120	5738	0.630549	1	0.998066	100
Annotation Cluster 87	Enrichment Score: 1.8037280196351795
Category	Term	Count	%	PValue	Genes	List Total	Pop Hits	Pop Total	Fold Enrichment	Bonferroni	Benjamini	FDR
GOTERM_BP_FAT	GO:0015718~monocarboxylic acid transport	6	0.603622	0.00266719	1420715_A_AT, 1424898_AT, 1416316_AT, 1448318_AT, 1428988_AT, 1449112_AT	727	19	13588	5.90227	0.998481	0.0429033	4.58769
GOTERM_BP_FAT	GO:0015908~fatty acid transport	4	0.402414	0.0290646	1420715_A_AT, 1416316_AT, 1448318_AT, 1449112_AT	727	13	13588	5.75093	1	0.293852	40.4674
GOTERM_BP_FAT	GO:0015909~long-chain fatty acid transport	3	0.301811	0.0500494	1420715_A_AT, 1448318_AT, 1449112_AT	727	7	13588	8.01022	1	0.413276	59.4591
Annotation Cluster 88	Enrichment Score: 1.800254572271026
Category	Term	Count	%	PValue	Genes	List Total	Pop Hits	Pop Total	Fold Enrichment	Bonferroni	Benjamini	FDR
GOTERM_MF_FAT	GO:0016597~amino acid binding	8	0.804829	0.00220049	1451557_AT, 1417422_AT, 1426714_AT, 1452311_AT, 1419670_AT, 1454638_A_AT, 1418833_AT, 1420525_A_AT	758	33	13288	4.24978	0.879343	0.0406187	3.40318
GOTERM_MF_FAT	GO:0005542~folic acid binding	4	0.402414	0.0215396	1417422_AT, 1426714_AT, 1452311_AT, 1419670_AT	758	11	13288	6.37467	1	0.249004	28.9828
GOTERM_MF_FAT	GO:0043176~amine binding	9	0.905433	0.0217382	1451557_AT, 1417422_AT, 1420983_AT, 1426714_AT, 1452311_AT, 1419670_AT, 1454638_A_AT, 1418833_AT, 1420525_A_AT	758	61	13288	2.58644	1	0.248075	29.209
SP_PIR_KEYWORDS	folate-binding	3	0.301811	0.0610944	1417422_AT, 1426714_AT, 1419670_AT	927	8	17854	7.22249	1	0.247826	59.8111
Annotation Cluster 89	Enrichment Score: 1.7948509645875352
Category	Term	Count	%	PValue	Genes	List Total	Pop Hits	Pop Total	Fold Enrichment	Bonferroni	Benjamini	FDR
SMART	SM00103:ALBUMIN	3	0.301811	0.00896624	1426547_AT, 1427440_A_AT, 1425260_AT	364	4	9131	18.8139	0.827318	0.103959	10.6332
INTERPRO	IPR014760:Serum albumin, N-terminal	3	0.301811	0.0151812	1426547_AT, 1427440_A_AT, 1425260_AT	927	4	17763	14.3714	1	0.257924	22.2865
UP_SEQ_FEATURE	domain:Albumin 3	3	0.301811	0.0172321	1426547_AT, 1427440_A_AT, 1425260_AT	893	4	16021	13.4555	1	0.518908	26.1158
UP_SEQ_FEATURE	domain:Albumin 2	3	0.301811	0.0172321	1426547_AT, 1427440_A_AT, 1425260_AT	893	4	16021	13.4555	1	0.518908	26.1158
UP_SEQ_FEATURE	domain:Albumin 1	3	0.301811	0.0172321	1426547_AT, 1427440_A_AT, 1425260_AT	893	4	16021	13.4555	1	0.518908	26.1158
INTERPRO	IPR000264:Serum albumin	3	0.301811	0.0244323	1426547_AT, 1427440_A_AT, 1425260_AT	927	5	17763	11.4971	1	0.359331	33.4824
Annotation Cluster 90	Enrichment Score: 1.7834192557030177
Category	Term	Count	%	PValue	Genes	List Total	Pop Hits	Pop Total	Fold Enrichment	Bonferroni	Benjamini	FDR
INTERPRO	IPR007743:Interferon-inducible GTPase	6	0.603622	0.000513678	1418825_AT, 1417292_AT, 1417141_AT, 1449009_AT, 1419042_AT, 1417793_AT	927	14	17763	8.21221	0.513923	0.015903	0.843307
PIR_SUPERFAMILY	PIRSF005691:mouse GTP-binding protein IRG-47	4	0.402414	0.0116783	1418825_AT, 1449009_AT, 1419042_AT, 1417793_AT	611	7	8136	7.60907	0.998626	0.482636	15.7935
GOTERM_MF_FAT	GO:0003924~GTPase activity	7	0.704225	0.744169	1418240_AT, 1417141_AT, 1449009_AT, 1438676_AT, 1419042_AT, 1425156_AT, 1417793_AT	758	128	13288	0.958691	1	0.999586	100
Annotation Cluster 91	Enrichment Score: 1.7324700053323072
Category	Term	Count	%	PValue	Genes	List Total	Pop Hits	Pop Total	Fold Enrichment	Bonferroni	Benjamini	FDR
GOTERM_CC_FAT	GO:0005811~lipid particle	5	0.503018	0.00539018	1418595_AT, 1417956_AT, 1424937_AT, 1428143_A_AT, 1448318_AT	731	13	12504	6.57898	0.805562	0.0444709	6.97794
INTERPRO	IPR004279:Perilipin	3	0.301811	0.0244323	1418595_AT, 1424937_AT, 1448318_AT	927	5	17763	11.4971	1	0.359331	33.4824
PIR_SUPERFAMILY	PIRSF036881:PAT	3	0.301811	0.0481973	1418595_AT, 1424937_AT, 1448318_AT	611	5	8136	7.98953	1	0.785524	51.4634
Annotation Cluster 92	Enrichment Score: 1.7250970566842767
Category	Term	Count	%	PValue	Genes	List Total	Pop Hits	Pop Total	Fold Enrichment	Bonferroni	Benjamini	FDR
GOTERM_BP_FAT	GO:0030262~apoptotic nuclear changes	7	0.704225	0.000339355	1416034_AT, 1424942_A_AT, 1417956_AT, 1421056_AT, 1421097_AT, 1422470_AT, 1418127_A_AT	727	19	13588	6.88598	0.561665	0.0072723	0.595047
GOTERM_BP_FAT	GO:0006309~DNA fragmentation involved in apoptosis	6	0.603622	0.000385784	1424942_A_AT, 1417956_AT, 1421056_AT, 1421097_AT, 1422470_AT, 1418127_A_AT	727	13	13588	8.62639	0.608448	0.00819114	0.676199
GOTERM_BP_FAT	GO:0006921~cell structure disassembly during apoptosis	6	0.603622	0.000823134	1424942_A_AT, 1417956_AT, 1421056_AT, 1421097_AT, 1422470_AT, 1418127_A_AT	727	15	13588	7.4762	0.864805	0.0157558	1.43757
GOTERM_BP_FAT	GO:0000737~DNA catabolic process, endonucleolytic	6	0.603622	0.000823134	1424942_A_AT, 1417956_AT, 1421056_AT, 1421097_AT, 1422470_AT, 1418127_A_AT	727	15	13588	7.4762	0.864805	0.0157558	1.43757
GOTERM_BP_FAT	GO:0006308~DNA catabolic process	6	0.603622	0.00427149	1424942_A_AT, 1417956_AT, 1421056_AT, 1421097_AT, 1422470_AT, 1418127_A_AT	727	21	13588	5.34015	0.99997	0.063327	7.25079
GOTERM_BP_FAT	GO:0006997~nucleus organization	7	0.704225	0.0345824	1416034_AT, 1424942_A_AT, 1417956_AT, 1421056_AT, 1421097_AT, 1422470_AT, 1418127_A_AT	727	46	13588	2.84421	1	0.32819	46.1443
GOTERM_BP_FAT	GO:0022411~cellular component disassembly	6	0.603622	0.055107	1424942_A_AT, 1417956_AT, 1421056_AT, 1421097_AT, 1422470_AT, 1418127_A_AT	727	39	13588	2.87546	1	0.439398	63.0914
GOTERM_BP_FAT	GO:0008637~apoptotic mitochondrial changes	4	0.402414	0.146623	1416034_AT, 1424942_A_AT, 1418127_A_AT, 1434099_AT	727	25	13588	2.99048	1	0.731517	93.8457
GOTERM_BP_FAT	GO:0006259~DNA metabolic process	12	1.20724	0.998076	1424942_A_AT, 1417956_AT, 1421056_AT, 1421097_AT, 1422470_AT, 1418127_A_AT, 1423952_A_AT, 1416258_AT, 1431213_A_AT, 1421162_A_AT, 1425893_A_AT, 1450237_AT	727	421	13588	0.532746	1	1	100
GOTERM_BP_FAT	GO:0009057~macromolecule catabolic process	16	1.60966	0.999975	1429379_AT, 1424942_A_AT, 1422962_A_AT, 1417168_A_AT, 1416729_AT, 1421097_AT, 1432466_A_AT, 1418127_A_AT, 1417956_AT, 1417880_AT, 1421056_AT, 1418318_AT, 1455593_AT, 1422470_AT, 1448602_AT, 1429399_AT	727	654	13588	0.45726	1	1	100
GOTERM_BP_FAT	GO:0044265~cellular macromolecule catabolic process	13	1.30785	0.999994	1424942_A_AT, 1422962_A_AT, 1417168_A_AT, 1416729_AT, 1421097_AT, 1432466_A_AT, 1418127_A_AT, 1417956_AT, 1421056_AT, 1418318_AT, 1455593_AT, 1422470_AT, 1429399_AT	727	609	13588	0.398976	1	1	100
Annotation Cluster 93	Enrichment Score: 1.7083582054131676
Category	Term	Count	%	PValue	Genes	List Total	Pop Hits	Pop Total	Fold Enrichment	Bonferroni	Benjamini	FDR
GOTERM_BP_FAT	GO:0048878~chemical homeostasis	41	4.12475	1.2354e-05	1421225_A_AT, 1420909_AT, 1448852_AT, 1432466_A_AT, 1436643_X_AT, 1418496_AT, 1429523_A_AT, 1419185_A_AT, 1451675_A_AT, 1423644_AT, 1424722_AT, 1422645_AT, 1419747_AT, 1418627_AT, 1422651_AT, 1450982_AT, 1422470_AT, 1424485_AT, 1448602_AT, 1417023_A_AT, 1425546_A_AT, 1417680_AT, 1417610_AT, 1435991_AT, 1426059_AT, 1460318_AT, 1415958_AT, 1417042_AT, 1433694_AT, 1419560_AT, 1416034_AT, 1417950_A_A…	727	365	13588	2.09948	0.0295744	0.000366037	0.0217212
GOTERM_BP_FAT	GO:0042592~homeostatic process	55	5.5332	5.53812e-05	1421225_A_AT, 1420909_AT, 1421557_X_AT, 1431609_A_AT, 1426018_A_AT, 1422645_AT, 1451006_AT, 1419747_AT, 1422651_AT, 1450982_AT, 1422470_AT, 1416292_AT, 1423140_AT, 1435991_AT, 1426059_AT, 1460318_AT, 1415958_AT, 1424650_AT, 1419560_AT, 1416034_AT, 1417950_A_AT, 1449379_AT, 1431900_A_AT, 1417559_AT, 1416729_AT, 1448852_AT, 1436643_X_AT, 1432466_A_AT, 1452264_AT, 1418496_AT, 1429523_A_AT, 1419185_A…	727	584	13588	1.76024	0.125917	0.00140089	0.0973379
GOTERM_BP_FAT	GO:0055066~di-, tri-valent inorganic cation homeostasis	17	1.71026	0.00495503	1425546_A_AT, 1448852_AT, 1436643_X_AT, 1460318_AT, 1432466_A_AT, 1429523_A_AT, 1417042_AT, 1451675_A_AT, 1423644_AT, 1416034_AT, 1422645_AT, 1424722_AT, 1417500_A_AT, 1417092_AT, 1422557_S_AT, 1449379_AT, 1448602_AT	727	146	13588	2.17629	0.999994	0.071802	8.36401
GOTERM_BP_FAT	GO:0055080~cation homeostasis	19	1.91147	0.00965979	1425546_A_AT, 1421225_A_AT, 1435991_AT, 1448852_AT, 1436643_X_AT, 1460318_AT, 1432466_A_AT, 1429523_A_AT, 1417042_AT, 1451675_A_AT, 1423644_AT, 1416034_AT, 1422645_AT, 1424722_AT, 1417500_A_AT, 1417092_AT, 1422557_S_AT, 1449379_AT, 1448602_AT	727	184	13588	1.93	1	0.124109	15.6912
GOTERM_BP_FAT	GO:0030005~cellular di-, tri-valent inorganic cation homeostasis	15	1.50905	0.012342	1425546_A_AT, 1448852_AT, 1436643_X_AT, 1460318_AT, 1432466_A_AT, 1429523_A_AT, 1417042_AT, 1451675_A_AT, 1423644_AT, 1416034_AT, 1424722_AT, 1417500_A_AT, 1417092_AT, 1422557_S_AT, 1448602_AT	727	134	13588	2.09222	1	0.151266	19.6174
GOTERM_BP_FAT	GO:0030003~cellular cation homeostasis	16	1.60966	0.0159895	1425546_A_AT, 1435991_AT, 1448852_AT, 1436643_X_AT, 1460318_AT, 1432466_A_AT, 1429523_A_AT, 1417042_AT, 1451675_A_AT, 1423644_AT, 1416034_AT, 1424722_AT, 1417500_A_AT, 1417092_AT, 1422557_S_AT, 1448602_AT	727	152	13588	1.96742	1	0.18541	24.6806
GOTERM_BP_FAT	GO:0019725~cellular homeostasis	29	2.91751	0.0171003	1416729_AT, 1448852_AT, 1436643_X_AT, 1432466_A_AT, 1452264_AT, 1429523_A_AT, 1421557_X_AT, 1451675_A_AT, 1423644_AT, 1424722_AT, 1418627_AT, 1450982_AT, 1422470_AT, 1416292_AT, 1448602_AT, 1425546_A_AT, 1417680_AT, 1435991_AT, 1426059_AT, 1460318_AT, 1418127_A_AT, 1417042_AT, 1424650_AT, 1416034_AT, 1417500_A_AT, 1423159_AT, 1417092_AT, 1422557_S_AT, 1431900_A_AT	727	343	13588	1.58025	1	0.195204	26.1617
GOTERM_BP_FAT	GO:0055082~cellular chemical homeostasis	23	2.31388	0.0300772	1425546_A_AT, 1417680_AT, 1435991_AT, 1426059_AT, 1448852_AT, 1436643_X_AT, 1432466_A_AT, 1460318_AT, 1429523_A_AT, 1451675_A_AT, 1417042_AT, 1423644_AT, 1416034_AT, 1424722_AT, 1417500_A_AT, 1423159_AT, 1417092_AT, 1422557_S_AT, 1418627_AT, 1450982_AT, 1422470_AT, 1448602_AT, 1431900_A_AT	727	268	13588	1.60404	1	0.301276	41.5499
GOTERM_BP_FAT	GO:0050801~ion homeostasis	24	2.41449	0.0419606	1425546_A_AT, 1421225_A_AT, 1417680_AT, 1435991_AT, 1448852_AT, 1436643_X_AT, 1432466_A_AT, 1460318_AT, 1429523_A_AT, 1451675_A_AT, 1417042_AT, 1423644_AT, 1416034_AT, 1422645_AT, 1424722_AT, 1417500_A_AT, 1423159_AT, 1417092_AT, 1422557_S_AT, 1418627_AT, 1450982_AT, 1422470_AT, 1449379_AT, 1448602_AT	727	293	13588	1.53096	1	0.36547	52.9408
GOTERM_BP_FAT	GO:0055065~metal ion homeostasis	11	1.10664	0.0567623	1416034_AT, 1417500_A_AT, 1417092_AT, 1435991_AT, 1448852_AT, 1422557_S_AT, 1432466_A_AT, 1460318_AT, 1449379_AT, 1448602_AT, 1417042_AT	727	106	13588	1.93958	1	0.447968	64.212
GOTERM_BP_FAT	GO:0006873~cellular ion homeostasis	21	2.11268	0.0667946	1425546_A_AT, 1417680_AT, 1435991_AT, 1448852_AT, 1436643_X_AT, 1460318_AT, 1432466_A_AT, 1429523_A_AT, 1451675_A_AT, 1417042_AT, 1423644_AT, 1416034_AT, 1424722_AT, 1417500_A_AT, 1423159_AT, 1417092_AT, 1422557_S_AT, 1418627_AT, 1450982_AT, 1422470_AT, 1448602_AT	727	261	13588	1.50383	1	0.493436	70.3464
GOTERM_BP_FAT	GO:0006875~cellular metal ion homeostasis	10	1.00604	0.0862631	1416034_AT, 1417500_A_AT, 1417092_AT, 1435991_AT, 1448852_AT, 1422557_S_AT, 1432466_A_AT, 1460318_AT, 1448602_AT, 1417042_AT	727	100	13588	1.86905	1	0.568251	79.5319
GOTERM_BP_FAT	GO:0055074~calcium ion homeostasis	9	0.905433	0.134914	1416034_AT, 1417500_A_AT, 1417092_AT, 1448852_AT, 1432466_A_AT, 1460318_AT, 1449379_AT, 1448602_AT, 1417042_AT	727	95	13588	1.77068	1	0.704351	92.1792
GOTERM_BP_FAT	GO:0006874~cellular calcium ion homeostasis	8	0.804829	0.212837	1416034_AT, 1417500_A_AT, 1417092_AT, 1448852_AT, 1432466_A_AT, 1460318_AT, 1448602_AT, 1417042_AT	727	91	13588	1.64312	1	0.834776	98.5127
GOTERM_BP_FAT	GO:0007204~elevation of cytosolic calcium ion concentration	3	0.301811	0.580342	1416034_AT, 1417500_A_AT, 1417092_AT	727	36	13588	1.55754	1	0.992605	100
GOTERM_BP_FAT	GO:0051480~cytosolic calcium ion homeostasis	3	0.301811	0.610053	1416034_AT, 1417500_A_AT, 1417092_AT	727	38	13588	1.47557	1	0.994225	100
Annotation Cluster 94	Enrichment Score: 1.7026481760186503
Category	Term	Count	%	PValue	Genes	List Total	Pop Hits	Pop Total	Fold Enrichment	Bonferroni	Benjamini	FDR
GOTERM_BP_FAT	GO:0042157~lipoprotein metabolic process	12	1.20724	0.00224566	1419232_A_AT, 1417950_A_AT, 1417610_AT, 1417043_AT, 1417761_AT, 1451755_A_AT, 1432466_A_AT, 1418278_AT, 1455593_AT, 1417561_AT, 1419095_A_AT, 1429272_A_AT	727	76	13588	2.95113	0.99576	0.0369756	3.8761
GOTERM_BP_FAT	GO:0015918~sterol transport	6	0.603622	0.00646567	1419560_AT, 1419232_A_AT, 1417043_AT, 1432466_A_AT, 1455593_AT, 1419095_A_AT	727	23	13588	4.87578	1	0.0905865	10.7797
GOTERM_BP_FAT	GO:0030301~cholesterol transport	6	0.603622	0.00646567	1419560_AT, 1419232_A_AT, 1417043_AT, 1432466_A_AT, 1455593_AT, 1419095_A_AT	727	23	13588	4.87578	1	0.0905865	10.7797
GOTERM_BP_FAT	GO:0033344~cholesterol efflux	3	0.301811	0.0965153	1419232_A_AT, 1432466_A_AT, 1419095_A_AT	727	10	13588	5.60715	1	0.604341	83.2155
GOTERM_BP_FAT	GO:0042158~lipoprotein biosynthetic process	5	0.503018	0.338526	1419232_A_AT, 1417043_AT, 1451755_A_AT, 1432466_A_AT, 1455593_AT	727	55	13588	1.69914	1	0.937126	99.9302
Annotation Cluster 95	Enrichment Score: 1.6690489999512168
Category	Term	Count	%	PValue	Genes	List Total	Pop Hits	Pop Total	Fold Enrichment	Bonferroni	Benjamini	FDR
SMART	SM00266:CAD	3	0.301811	0.0145524	1417956_AT, 1452260_AT, 1418976_S_AT	364	5	9131	15.0511	0.942649	0.154774	16.7213
INTERPRO	IPR003508:Caspase-activated nuclease CIDE-N	3	0.301811	0.0244323	1417956_AT, 1452260_AT, 1418976_S_AT	927	5	17763	11.4971	1	0.359331	33.4824
UP_SEQ_FEATURE	domain:CIDE-N	3	0.301811	0.0276666	1417956_AT, 1452260_AT, 1418976_S_AT	893	5	16021	10.7644	1	0.66651	38.6476
Annotation Cluster 96	Enrichment Score: 1.6463601326993484
Category	Term	Count	%	PValue	Genes	List Total	Pop Hits	Pop Total	Fold Enrichment	Bonferroni	Benjamini	FDR
GOTERM_MF_FAT	GO:0030151~molybdenum ion binding	6	0.603622	2.87125e-05	1451006_AT, 1429352_AT, 1451339_AT, 1416766_AT, 1418858_AT, 1419435_AT	758	8	13288	13.1478	0.0271879	0.000888778	0.0451193
SP_PIR_KEYWORDS	iron-sulfur	9	0.905433	0.002635	1416849_AT, 1451006_AT, 1421008_AT, 1451084_AT, 1418858_AT, 1427945_AT, 1419435_AT, 1449108_AT, 1423644_AT	927	47	17854	3.68808	0.743035	0.0168417	3.74343
GOTERM_MF_FAT	GO:0051536~iron-sulfur cluster binding	9	0.905433	0.00683797	1416849_AT, 1451006_AT, 1421008_AT, 1451084_AT, 1418858_AT, 1427945_AT, 1419435_AT, 1449108_AT, 1423644_AT	758	50	13288	3.15546	0.998622	0.107357	10.2233
GOTERM_MF_FAT	GO:0051540~metal cluster binding	9	0.905433	0.00683797	1416849_AT, 1451006_AT, 1421008_AT, 1451084_AT, 1418858_AT, 1427945_AT, 1419435_AT, 1449108_AT, 1423644_AT	758	50	13288	3.15546	0.998622	0.107357	10.2233
INTERPRO	IPR001041:Ferredoxin	4	0.402414	0.00936137	1451006_AT, 1418858_AT, 1419435_AT, 1449108_AT	927	9	17763	8.51636	0.999998	0.174182	14.3606
INTERPRO	IPR016166:FAD-binding, type 2	4	0.402414	0.0128606	1451006_AT, 1418858_AT, 1451297_AT, 1419435_AT	927	10	17763	7.66472	1	0.228656	19.2126
SP_PIR_KEYWORDS	2Fe-2S	5	0.503018	0.0149241	1416849_AT, 1451006_AT, 1418858_AT, 1419435_AT, 1449108_AT	927	19	17854	5.06842	0.999567	0.0815768	19.5418
GOTERM_MF_FAT	GO:0051537~2 iron, 2 sulfur cluster binding	5	0.503018	0.0204033	1416849_AT, 1451006_AT, 1418858_AT, 1419435_AT, 1449108_AT	758	19	13288	4.61325	1	0.243255	27.6754
INTERPRO	IPR000674:Aldehyde oxidase and xanthine dehydrogenase, a/b hammerhead	3	0.301811	0.0244323	1451006_AT, 1418858_AT, 1419435_AT	927	5	17763	11.4971	1	0.359331	33.4824
INTERPRO	IPR002346:Molybdopterin dehydrogenase, FAD-binding	3	0.301811	0.0244323	1451006_AT, 1418858_AT, 1419435_AT	927	5	17763	11.4971	1	0.359331	33.4824
INTERPRO	IPR002888:[2Fe-2S]-binding	3	0.301811	0.0244323	1451006_AT, 1418858_AT, 1419435_AT	927	5	17763	11.4971	1	0.359331	33.4824
INTERPRO	IPR005107:CO dehydrogenase flavoprotein, C-terminal	3	0.301811	0.0244323	1451006_AT, 1418858_AT, 1419435_AT	927	5	17763	11.4971	1	0.359331	33.4824
INTERPRO	IPR008274:Aldehyde oxidase and xanthine dehydrogenase, molybdopterin binding	3	0.301811	0.0244323	1451006_AT, 1418858_AT, 1419435_AT	927	5	17763	11.4971	1	0.359331	33.4824
INTERPRO	IPR016169:CO dehydrogenase flavoprotein-like, FAD-binding, subdomain 2	3	0.301811	0.0244323	1451006_AT, 1418858_AT, 1419435_AT	927	5	17763	11.4971	1	0.359331	33.4824
INTERPRO	IPR016208:Aldehyde oxidase/xanthine dehydrogenase	3	0.301811	0.0244323	1451006_AT, 1418858_AT, 1419435_AT	927	5	17763	11.4971	1	0.359331	33.4824
UP_SEQ_FEATURE	domain:2Fe-2S ferredoxin-type	3	0.301811	0.0399848	1451006_AT, 1419435_AT, 1449108_AT	893	6	16021	8.97032	1	0.764268	50.8622
INTERPRO	IPR012675:Beta-grasp fold, ferredoxin-type	4	0.402414	0.040174	1451006_AT, 1418858_AT, 1419435_AT, 1449108_AT	927	15	17763	5.10982	1	0.496081	49.1268
PIR_SUPERFAMILY	PIRSF000127:xanthine dehydrogenase	3	0.301811	0.0481973	1451006_AT, 1418858_AT, 1419435_AT	611	5	8136	7.98953	1	0.785524	51.4634
PIR_SUPERFAMILY	PIRSF000127:Xanthine_DH	3	0.301811	0.0481973	1451006_AT, 1418858_AT, 1419435_AT	611	5	8136	7.98953	1	0.785524	51.4634
INTERPRO	IPR016167:FAD-binding, type 2, subdomain 1	3	0.301811	0.0616558	1451006_AT, 1418858_AT, 1419435_AT	927	8	17763	7.18568	1	0.637714	64.9683
UP_SEQ_FEATURE	metal ion-binding site:Iron-sulfur (2Fe-2S)	3	0.301811	0.122079	1416849_AT, 1419435_AT, 1449108_AT	893	11	16021	4.8929	1	0.974698	89.6388
INTERPRO	IPR006058:2Fe-2S ferredoxin, iron-sulphur binding site	3	0.301811	0.126815	1451006_AT, 1418858_AT, 1419435_AT	927	12	17763	4.79045	1	0.848183	89.3023
SP_PIR_KEYWORDS	4fe-4s	3	0.301811	0.336648	1451084_AT, 1427945_AT, 1423644_AT	927	23	17854	2.51217	1	0.757964	99.7355
GOTERM_MF_FAT	GO:0051539~4 iron, 4 sulfur cluster binding	3	0.301811	0.380075	1451084_AT, 1427945_AT, 1423644_AT	758	23	13288	2.28657	1	0.965789	99.9455
Annotation Cluster 97	Enrichment Score: 1.6259747637284798
Category	Term	Count	%	PValue	Genes	List Total	Pop Hits	Pop Total	Fold Enrichment	Bonferroni	Benjamini	FDR
GOTERM_MF_FAT	GO:0008374~O-acyltransferase activity	9	0.905433	0.000636319	1428821_AT, 1417043_AT, 1419499_AT, 1416772_AT, 1460722_AT, 1422677_AT, 1455099_AT, 1454799_AT, 1450504_A_AT	758	35	13288	4.5078	0.457225	0.0141102	0.995464
SP_PIR_KEYWORDS	phospholipid biosynthesis	7	0.704225	0.0203574	1450612_A_AT, 1428821_AT, 1420493_A_AT, 1435446_A_AT, 1419499_AT, 1426146_A_AT, 1454799_AT, 1450504_A_AT	927	42	17854	3.21	0.999975	0.104467	25.7261
SMART	SM00563:PlsC	4	0.402414	0.0376349	1428821_AT, 1419499_AT, 1454799_AT, 1450504_A_AT	364	19	9131	5.28109	0.999436	0.312039	38.049
UP_SEQ_FEATURE	short sequence motif:HXXXXD motif	4	0.402414	0.0652717	1428821_AT, 1419499_AT, 1454799_AT, 1450504_A_AT	893	17	16021	4.22133	1	0.887238	69.1286
INTERPRO	IPR002123:Phospholipid/glycerol acyltransferase	4	0.402414	0.0734284	1428821_AT, 1419499_AT, 1454799_AT, 1450504_A_AT	927	19	17763	4.03407	1	0.695693	71.5498
GOTERM_BP_FAT	GO:0008654~phospholipid biosynthetic process	9	0.905433	0.0750887	1450612_A_AT, 1428821_AT, 1420493_A_AT, 1435446_A_AT, 1428663_AT, 1419499_AT, 1426146_A_AT, 1416023_AT, 1454799_AT, 1450504_A_AT	727	83	13588	2.02668	1	0.526105	74.6545
Annotation Cluster 98	Enrichment Score: 1.618672556257141
Category	Term	Count	%	PValue	Genes	List Total	Pop Hits	Pop Total	Fold Enrichment	Bonferroni	Benjamini	FDR
INTERPRO	IPR003439:ABC transporter-like	11	1.10664	0.000356014	1449818_AT, 1421212_AT, 1422524_AT, 1422906_AT, 1416679_AT, 1419748_AT, 1435751_AT, 1427546_AT, 1427371_AT, 1428988_AT, 1450109_S_AT	927	53	17763	3.97698	0.393429	0.0124205	0.585183
INTERPRO	IPR017940:ABC transporter integral membrane type 1	8	0.804829	0.000362317	1449818_AT, 1421212_AT, 1422524_AT, 1416679_AT, 1419748_AT, 1435751_AT, 1428988_AT, 1450109_S_AT	927	27	17763	5.67757	0.398774	0.0123327	0.595514
INTERPRO	IPR017871:ABC transporter, conserved site	12	1.20724	0.000427375	1449818_AT, 1421212_AT, 1422524_AT, 1422906_AT, 1416679_AT, 1416049_AT, 1419748_AT, 1435751_AT, 1427546_AT, 1427371_AT, 1428988_AT, 1450109_S_AT	927	64	17763	3.59284	0.451278	0.0138603	0.702092
KEGG_PATHWAY	mmu02010:ABC transporters	11	1.10664	0.00222358	1449818_AT, 1421212_AT, 1422524_AT, 1422906_AT, 1416679_AT, 1419748_AT, 1435751_AT, 1427546_AT, 1427371_AT, 1428988_AT, 1450109_S_AT	455	45	5738	3.08269	0.302757	0.0119488	2.65769
UP_SEQ_FEATURE	domain:ABC transporter 1	7	0.704225	0.00383938	1449818_AT, 1421212_AT, 1435751_AT, 1427546_AT, 1427371_AT, 1428988_AT, 1450109_S_AT	893	28	16021	4.48516	0.999813	0.197525	6.47882
UP_SEQ_FEATURE	domain:ABC transporter 2	7	0.704225	0.00383938	1449818_AT, 1421212_AT, 1435751_AT, 1427546_AT, 1427371_AT, 1428988_AT, 1450109_S_AT	893	28	16021	4.48516	0.999813	0.197525	6.47882
UP_SEQ_FEATURE	domain:ABC transmembrane type-1 2	5	0.503018	0.00455325	1449818_AT, 1421212_AT, 1435751_AT, 1428988_AT, 1450109_S_AT	893	13	16021	6.90025	0.999962	0.224725	7.63896
UP_SEQ_FEATURE	domain:ABC transmembrane type-1 1	5	0.503018	0.00455325	1449818_AT, 1421212_AT, 1435751_AT, 1428988_AT, 1450109_S_AT	893	13	16021	6.90025	0.999962	0.224725	7.63896
INTERPRO	IPR001140:ABC transporter, transmembrane region	6	0.603622	0.00584163	1449818_AT, 1421212_AT, 1422524_AT, 1435751_AT, 1428988_AT, 1450109_S_AT	927	23	17763	4.99873	0.999732	0.12061	9.20505
UP_SEQ_FEATURE	nucleotide phosphate-binding region:ATP 1	7	0.704225	0.00651033	1449818_AT, 1421212_AT, 1435751_AT, 1427546_AT, 1427371_AT, 1428988_AT, 1450109_S_AT	893	31	16021	4.05111	1	0.281926	10.7503
UP_SEQ_FEATURE	nucleotide phosphate-binding region:ATP 2	7	0.704225	0.00651033	1449818_AT, 1421212_AT, 1435751_AT, 1427546_AT, 1427371_AT, 1428988_AT, 1450109_S_AT	893	31	16021	4.05111	1	0.281926	10.7503
INTERPRO	IPR005292:Multi drug resistance-associated protein (MRP)	3	0.301811	0.0151812	1421212_AT, 1428988_AT, 1450109_S_AT	927	4	17763	14.3714	1	0.257924	22.2865
SMART	SM00382:AAA	11	1.10664	0.0480949	1449818_AT, 1421212_AT, 1422524_AT, 1422906_AT, 1416679_AT, 1419748_AT, 1435751_AT, 1427546_AT, 1427371_AT, 1428988_AT, 1450109_S_AT	364	138	9131	1.99954	0.999933	0.367258	45.9487
UP_SEQ_FEATURE	domain:ABC transporter	4	0.402414	0.0559925	1422524_AT, 1422906_AT, 1416679_AT, 1419748_AT	893	16	16021	4.48516	1	0.853202	63.3345
PIR_SUPERFAMILY	PIRSF002775:human multidrug resistance protein cMOAT2	3	0.301811	0.068764	1421212_AT, 1435751_AT, 1450109_S_AT	611	6	8136	6.65794	1	0.877975	64.7434
UP_SEQ_FEATURE	domain:ABC transmembrane type-1	3	0.301811	0.122079	1422524_AT, 1416679_AT, 1419748_AT	893	11	16021	4.8929	1	0.974698	89.6388
COG_ONTOLOGY	Defense mechanisms	4	0.402414	0.139181	1435751_AT, 1427546_AT, 1418395_AT, 1427371_AT	142	19	2040	3.02446	0.972592	0.512948	69.9482
INTERPRO	IPR003593:ATPase, AAA+ type, core	11	1.10664	0.183694	1449818_AT, 1421212_AT, 1422524_AT, 1422906_AT, 1416679_AT, 1419748_AT, 1435751_AT, 1427546_AT, 1427371_AT, 1428988_AT, 1450109_S_AT	927	138	17763	1.52739	1	0.921474	96.4753
GOTERM_MF_FAT	GO:0043492~ATPase activity, coupled to movement of substances	9	0.905433	0.187552	1449818_AT, 1421212_AT, 1422524_AT, 1416679_AT, 1455396_AT, 1435751_AT, 1427546_AT, 1428988_AT, 1450109_S_AT	758	97	13288	1.62653	1	0.831415	96.1787
GOTERM_MF_FAT	GO:0042626~ATPase activity, coupled to transmembrane movement of substances	9	0.905433	0.187552	1449818_AT, 1421212_AT, 1422524_AT, 1416679_AT, 1455396_AT, 1435751_AT, 1427546_AT, 1428988_AT, 1450109_S_AT	758	97	13288	1.62653	1	0.831415	96.1787
GOTERM_MF_FAT	GO:0016820~hydrolase activity, acting on acid anhydrides, catalyzing transmembrane movement of substances	9	0.905433	0.187552	1449818_AT, 1421212_AT, 1422524_AT, 1416679_AT, 1455396_AT, 1435751_AT, 1427546_AT, 1428988_AT, 1450109_S_AT	758	97	13288	1.62653	1	0.831415	96.1787
GOTERM_MF_FAT	GO:0015405~P-P-bond-hydrolysis-driven transmembrane transporter activity	9	0.905433	0.264931	1449818_AT, 1421212_AT, 1422524_AT, 1416679_AT, 1455396_AT, 1435751_AT, 1427546_AT, 1428988_AT, 1450109_S_AT	758	107	13288	1.47451	1	0.905941	99.2075
GOTERM_MF_FAT	GO:0015399~primary active transmembrane transporter activity	9	0.905433	0.273157	1449818_AT, 1421212_AT, 1422524_AT, 1416679_AT, 1455396_AT, 1435751_AT, 1427546_AT, 1428988_AT, 1450109_S_AT	758	108	13288	1.46086	1	0.910335	99.336
GOTERM_MF_FAT	GO:0016887~ATPase activity	12	1.20724	0.930832	1449818_AT, 1421212_AT, 1422524_AT, 1422906_AT, 1416679_AT, 1455396_AT, 1419748_AT, 1435751_AT, 1427546_AT, 1427371_AT, 1428988_AT, 1450109_S_AT	758	281	13288	0.748627	1	0.999999	100
GOTERM_MF_FAT	GO:0042623~ATPase activity, coupled	9	0.905433	0.943774	1449818_AT, 1421212_AT, 1422524_AT, 1416679_AT, 1455396_AT, 1435751_AT, 1427546_AT, 1428988_AT, 1450109_S_AT	758	223	13288	0.707503	1	0.999999	100
Annotation Cluster 99	Enrichment Score: 1.6157952595337823
Category	Term	Count	%	PValue	Genes	List Total	Pop Hits	Pop Total	Fold Enrichment	Bonferroni	Benjamini	FDR
GOTERM_CC_FAT	GO:0017133~mitochondrial electron transfer flavoprotein complex	3	0.301811	0.00981551	1423972_AT, 1451084_AT, 1428181_AT	731	3	12504	17.1053	0.949652	0.0719965	12.367
GOTERM_CC_FAT	GO:0045251~electron transfer flavoprotein complex	3	0.301811	0.00981551	1423972_AT, 1451084_AT, 1428181_AT	731	3	12504	17.1053	0.949652	0.0719965	12.367
SP_PIR_KEYWORDS	electron transport	9	0.905433	0.147499	1448292_AT, 1423972_AT, 1424364_A_AT, 1428235_AT, 1451084_AT, 1416727_A_AT, 1428181_AT, 1449108_AT, 1421557_X_AT	927	100	17854	1.7334	1	0.466	90.0498
Annotation Cluster 100	Enrichment Score: 1.591915067229784
Category	Term	Count	%	PValue	Genes	List Total	Pop Hits	Pop Total	Fold Enrichment	Bonferroni	Benjamini	FDR
GOTERM_BP_FAT	GO:0034367~macromolecular complex remodeling	3	0.301811	0.0255909	1417610_AT, 1432466_A_AT, 1419095_A_AT	727	5	13588	11.2143	1	0.267915	36.6091
GOTERM_BP_FAT	GO:0034368~protein-lipid complex remodeling	3	0.301811	0.0255909	1417610_AT, 1432466_A_AT, 1419095_A_AT	727	5	13588	11.2143	1	0.267915	36.6091
GOTERM_BP_FAT	GO:0034369~plasma lipoprotein particle remodeling	3	0.301811	0.0255909	1417610_AT, 1432466_A_AT, 1419095_A_AT	727	5	13588	11.2143	1	0.267915	36.6091
Annotation Cluster 101	Enrichment Score: 1.5858317892525955
Category	Term	Count	%	PValue	Genes	List Total	Pop Hits	Pop Total	Fold Enrichment	Bonferroni	Benjamini	FDR
SP_PIR_KEYWORDS	selenium	6	0.603622	0.0156171	1417556_AT, 1417991_AT, 1418888_A_AT, 1450699_AT, 1449106_AT, 1417580_S_AT, 1418325_AT	927	29	17854	3.98482	0.999698	0.0834734	20.3565
GOTERM_MF_FAT	GO:0008430~selenium binding	6	0.603622	0.0293465	1417556_AT, 1417991_AT, 1418888_A_AT, 1450699_AT, 1449106_AT, 1417580_S_AT, 1418325_AT	758	31	13288	3.39297	1	0.303685	37.3845
SP_PIR_KEYWORDS	selenocysteine	5	0.503018	0.0381372	1417991_AT, 1418888_A_AT, 1449106_AT, 1418358_AT, 1418325_AT	927	25	17854	3.852	1	0.169242	43.0083
Annotation Cluster 102	Enrichment Score: 1.5601830985446363
Category	Term	Count	%	PValue	Genes	List Total	Pop Hits	Pop Total	Fold Enrichment	Bonferroni	Benjamini	FDR
GOTERM_BP_FAT	GO:0050727~regulation of inflammatory response	11	1.10664	0.000783975	1417023_A_AT, 1416034_AT, 1422974_AT, 1447520_AT, 1417500_A_AT, 1416625_AT, 1423153_X_AT, 1435476_A_AT, 1422648_AT, 1423954_AT, 1455093_A_AT	727	57	13588	3.60694	0.851297	0.0152519	1.36962
GOTERM_BP_FAT	GO:0050729~positive regulation of inflammatory response	5	0.503018	0.0366131	1417023_A_AT, 1416034_AT, 1447520_AT, 1417500_A_AT, 1423954_AT	727	24	13588	3.89386	1	0.340173	48.1019
GOTERM_BP_FAT	GO:0032103~positive regulation of response to external stimulus	6	0.603622	0.055107	1417023_A_AT, 1416034_AT, 1447520_AT, 1417500_A_AT, 1417574_AT, 1423954_AT	727	39	13588	2.87546	1	0.439398	63.0914
GOTERM_BP_FAT	GO:0031349~positive regulation of defense response	5	0.503018	0.363181	1417023_A_AT, 1416034_AT, 1447520_AT, 1417500_A_AT, 1423954_AT	727	57	13588	1.63952	1	0.948788	99.9642
Annotation Cluster 103	Enrichment Score: 1.5209821150203333
Category	Term	Count	%	PValue	Genes	List Total	Pop Hits	Pop Total	Fold Enrichment	Bonferroni	Benjamini	FDR
GOTERM_BP_FAT	GO:0031640~killing of cells of another organism	4	0.402414	0.0045211	1436643_X_AT, 1418787_AT, 1419578_AT, 1425260_AT	727	7	13588	10.6803	0.999983	0.0665053	7.65878
GOTERM_BP_FAT	GO:0051883~killing of cells in other organism during symbiotic interaction	3	0.301811	0.0370413	1418787_AT, 1419578_AT, 1425260_AT	727	6	13588	9.34525	1	0.340918	48.5061
GOTERM_BP_FAT	GO:0051818~disruption of cells of other organism during symbiotic interaction	3	0.301811	0.0370413	1418787_AT, 1419578_AT, 1425260_AT	727	6	13588	9.34525	1	0.340918	48.5061
GOTERM_BP_FAT	GO:0051851~modification by host of symbiont morphology or physiology	3	0.301811	0.0370413	1418787_AT, 1419578_AT, 1425260_AT	727	6	13588	9.34525	1	0.340918	48.5061
GOTERM_BP_FAT	GO:0001906~cell killing	4	0.402414	0.05056	1436643_X_AT, 1418787_AT, 1419578_AT, 1425260_AT	727	16	13588	4.67263	1	0.415204	59.8406
GOTERM_BP_FAT	GO:0051702~interaction with symbiont	3	0.301811	0.0644164	1418787_AT, 1419578_AT, 1425260_AT	727	8	13588	7.00894	1	0.483362	68.9891
Annotation Cluster 104	Enrichment Score: 1.5201525830688696
Category	Term	Count	%	PValue	Genes	List Total	Pop Hits	Pop Total	Fold Enrichment	Bonferroni	Benjamini	FDR
GOTERM_BP_FAT	GO:0019882~antigen processing and presentation	14	1.40845	0.000682687	1452428_A_AT, 1424948_X_AT, 1422962_A_AT, 1425477_X_AT, 1435290_X_AT, 1449130_AT, 1419658_AT, 1417025_AT, 1425137_A_AT, 1422645_AT, 1425519_A_AT, 1416978_AT, 1435476_A_AT, 1417776_AT	727	87	13588	3.00767	0.809765	0.0135103	1.19367
GOTERM_CC_FAT	GO:0042611~MHC protein complex	11	1.10664	0.000731504	1452428_A_AT, 1424948_X_AT, 1422645_AT, 1435290_X_AT, 1425477_X_AT, 1449130_AT, 1416978_AT, 1419658_AT, 1417776_AT, 1417025_AT, 1425137_A_AT	731	52	12504	3.61844	0.198866	0.0076166	0.974572
UP_SEQ_FEATURE	domain:Ig-like C1-type	7	0.704225	0.00208129	1452428_A_AT, 1424948_X_AT, 1422645_AT, 1435290_X_AT, 1417776_AT, 1417025_AT, 1425137_A_AT	893	25	16021	5.02338	0.990421	0.127778	3.56282
GOTERM_BP_FAT	GO:0048002~antigen processing and presentation of peptide antigen	8	0.804829	0.00218543	1452428_A_AT, 1424948_X_AT, 1422645_AT, 1425519_A_AT, 1435290_X_AT, 1435476_A_AT, 1417025_AT, 1425137_A_AT	727	35	13588	4.27212	0.99509	0.0362463	3.77402
UP_SEQ_FEATURE	region of interest:Alpha-2	5	0.503018	0.00229798	1424948_X_AT, 1422645_AT, 1435290_X_AT, 1416978_AT, 1425137_A_AT	893	11	16021	8.15484	0.994099	0.136402	3.9268
UP_SEQ_FEATURE	region of interest:Alpha-1	5	0.503018	0.00229798	1424948_X_AT, 1422645_AT, 1435290_X_AT, 1416978_AT, 1425137_A_AT	893	11	16021	8.15484	0.994099	0.136402	3.9268
GOTERM_BP_FAT	GO:0019884~antigen processing and presentation of exogenous antigen	7	0.704225	0.0031234	1452428_A_AT, 1424948_X_AT, 1425519_A_AT, 1435290_X_AT, 1449130_AT, 1435476_A_AT, 1417025_AT	727	28	13588	4.67263	0.9995	0.0484704	5.35224
SP_PIR_KEYWORDS	heterodimer	8	0.804829	0.00410074	1452428_A_AT, 1420715_A_AT, 1424948_X_AT, 1435290_X_AT, 1416647_AT, 1417025_AT, 1425137_A_AT, 1448756_AT	927	40	17854	3.852	0.879514	0.0251743	5.76887
SMART	SM00407:IGc1	10	1.00604	0.00550566	1452428_A_AT, 1424948_X_AT, 1422645_AT, 1435290_X_AT, 1425477_X_AT, 1449130_AT, 1416978_AT, 1417776_AT, 1417025_AT, 1425137_A_AT	364	83	9131	3.02231	0.659237	0.0794767	6.65906
GOTERM_BP_FAT	GO:0002478~antigen processing and presentation of exogenous peptide antigen	6	0.603622	0.00646567	1452428_A_AT, 1424948_X_AT, 1425519_A_AT, 1435290_X_AT, 1435476_A_AT, 1417025_AT	727	23	13588	4.87578	1	0.0905865	10.7797
GOTERM_CC_FAT	GO:0042612~MHC class I protein complex	8	0.804829	0.0101272	1452428_A_AT, 1424948_X_AT, 1422645_AT, 1449130_AT, 1416978_AT, 1419658_AT, 1417776_AT, 1425137_A_AT	731	42	12504	3.25816	0.954233	0.0724644	12.7355
UP_SEQ_FEATURE	region of interest:Alpha-3	4	0.402414	0.011219	1424948_X_AT, 1422645_AT, 1416978_AT, 1425137_A_AT	893	9	16021	7.97362	1	0.414654	17.8362
GOTERM_BP_FAT	GO:0002504~antigen processing and presentation of peptide or polysaccharide antigen via MHC class II	5	0.503018	0.0164751	1425519_A_AT, 1435290_X_AT, 1425477_X_AT, 1435476_A_AT, 1417025_AT	727	19	13588	4.91855	1	0.189618	25.3315
SP_PIR_KEYWORDS	mhc i	4	0.402414	0.0167757	1452428_A_AT, 1424948_X_AT, 1422645_AT, 1425137_A_AT	927	11	17854	7.00363	0.999836	0.0876335	21.7013
UP_SEQ_FEATURE	region of interest:Connecting peptide	6	0.603622	0.0178586	1424948_X_AT, 1422645_AT, 1435290_X_AT, 1416978_AT, 1417025_AT, 1425137_A_AT	893	28	16021	3.84442	1	0.525025	26.9317
INTERPRO	IPR001039:MHC class I, alpha chain, alpha1 and alpha2	7	0.704225	0.0186424	1424948_X_AT, 1422645_AT, 1449130_AT, 1416978_AT, 1419658_AT, 1417776_AT, 1425137_A_AT	927	41	17763	3.27153	1	0.29365	26.6679
INTERPRO	IPR003597:Immunoglobulin C1-set	10	1.00604	0.0285704	1452428_A_AT, 1424948_X_AT, 1422645_AT, 1435290_X_AT, 1425477_X_AT, 1449130_AT, 1416978_AT, 1417776_AT, 1417025_AT, 1425137_A_AT	927	83	17763	2.30865	1	0.40259	37.9833
INTERPRO	IPR011161:MHC class I-like antigen recognition	7	0.704225	0.0409491	1424948_X_AT, 1422645_AT, 1449130_AT, 1416978_AT, 1419658_AT, 1417776_AT, 1425137_A_AT	927	49	17763	2.7374	1	0.498736	49.7997
GOTERM_BP_FAT	GO:0002495~antigen processing and presentation of peptide antigen via MHC class II	4	0.402414	0.05056	1425519_A_AT, 1435290_X_AT, 1435476_A_AT, 1417025_AT	727	16	13588	4.67263	1	0.415204	59.8406
GOTERM_BP_FAT	GO:0019886~antigen processing and presentation of exogenous peptide antigen via MHC class II	4	0.402414	0.05056	1425519_A_AT, 1435290_X_AT, 1435476_A_AT, 1417025_AT	727	16	13588	4.67263	1	0.415204	59.8406
GOTERM_BP_FAT	GO:0002474~antigen processing and presentation of peptide antigen via MHC class I	4	0.402414	0.0590351	1452428_A_AT, 1424948_X_AT, 1422645_AT, 1425137_A_AT	727	17	13588	4.39777	1	0.458571	65.6985
INTERPRO	IPR003006:Immunoglobulin/major histocompatibility complex, conserved site	9	0.905433	0.138818	1452428_A_AT, 1424948_X_AT, 1422645_AT, 1435290_X_AT, 1425477_X_AT, 1416978_AT, 1417776_AT, 1417025_AT, 1425137_A_AT	927	98	17763	1.75976	1	0.867022	91.4846
KEGG_PATHWAY	mmu05330:Allograft rejection	5	0.503018	0.684535	1424948_X_AT, 1435290_X_AT, 1417025_AT, 1425137_A_AT, 1460251_AT	455	58	5738	1.08715	1	0.938552	99.9999
KEGG_PATHWAY	mmu05332:Graft-versus-host disease	5	0.503018	0.684535	1424948_X_AT, 1435290_X_AT, 1417025_AT, 1425137_A_AT, 1460251_AT	455	58	5738	1.08715	1	0.938552	99.9999
KEGG_PATHWAY	mmu04940:Type I diabetes mellitus	5	0.503018	0.745856	1424948_X_AT, 1435290_X_AT, 1417025_AT, 1425137_A_AT, 1460251_AT	455	63	5738	1.00087	1	0.959892	100
KEGG_PATHWAY	mmu05416:Viral myocarditis	7	0.704225	0.765062	1424948_X_AT, 1427321_S_AT, 1424552_AT, 1435290_X_AT, 1417025_AT, 1425137_A_AT, 1426285_AT	455	94	5738	0.939116	1	0.961572	100
KEGG_PATHWAY	mmu05320:Autoimmune thyroid disease	5	0.503018	0.832693	1424948_X_AT, 1435290_X_AT, 1417025_AT, 1425137_A_AT, 1460251_AT	455	72	5738	0.875763	1	0.978972	100
KEGG_PATHWAY	mmu04612:Antigen processing and presentation	6	0.603622	0.857434	1452428_A_AT, 1424948_X_AT, 1425519_A_AT, 1435290_X_AT, 1417025_AT, 1425137_A_AT	455	91	5738	0.831494	1	0.982503	100
INTERPRO	IPR013783:Immunoglobulin-like fold	26	2.61569	0.954273	1452428_A_AT, 1421603_A_AT, 1435290_X_AT, 1449130_AT, 1438175_X_AT, 1420654_A_AT, 1425137_A_AT, 1422645_AT, 1451407_AT, 1416978_AT, 1418765_AT, 1450060_AT, 1424948_X_AT, 1425477_X_AT, 1449202_AT, 1434442_AT, 1416238_AT, 1417025_AT, 1418788_AT, 1422123_S_AT, 1416236_A_AT, 1427321_S_AT, 1417500_A_AT, 1435476_A_AT, 1424595_AT, 1417776_AT, 1449379_AT	927	644	17763	0.773614	1	1	100
INTERPRO	IPR007110:Immunoglobulin-like	23	2.31388	0.973594	1452428_A_AT, 1424948_X_AT, 1421603_A_AT, 1425477_X_AT, 1435290_X_AT, 1449130_AT, 1449202_AT, 1416238_AT, 1438175_X_AT, 1425137_A_AT, 1417025_AT, 1418788_AT, 1422123_S_AT, 1416236_A_AT, 1427321_S_AT, 1422645_AT, 1451407_AT, 1418765_AT, 1416978_AT, 1435476_A_AT, 1424595_AT, 1450060_AT, 1417776_AT, 1449379_AT	927	604	17763	0.729672	1	1	100
Annotation Cluster 105	Enrichment Score: 1.507675760251038
Category	Term	Count	%	PValue	Genes	List Total	Pop Hits	Pop Total	Fold Enrichment	Bonferroni	Benjamini	FDR
SMART	SM00043:CY	6	0.603622	0.00445962	1449555_A_AT, 1449242_S_AT, 1435761_AT, 1416676_AT, 1455093_A_AT, 1442339_AT	364	28	9131	5.37539	0.581706	0.076176	5.42617
UP_SEQ_FEATURE	domain:Cystatin 1	3	0.301811	0.00894582	1449555_A_AT, 1416676_AT, 1455093_A_AT	893	3	16021	17.9406	1	0.353269	14.4844
UP_SEQ_FEATURE	domain:Cystatin 2	3	0.301811	0.00894582	1449555_A_AT, 1416676_AT, 1455093_A_AT	893	3	16021	17.9406	1	0.353269	14.4844
INTERPRO	IPR000010:Proteinase inhibitor I25, cystatin	6	0.603622	0.0137644	1449555_A_AT, 1449242_S_AT, 1435761_AT, 1416676_AT, 1455093_A_AT, 1442339_AT	927	28	17763	4.1061	1	0.239726	20.4231
GOTERM_MF_FAT	GO:0004869~cysteine-type endopeptidase inhibitor activity	6	0.603622	0.0688064	1449555_A_AT, 1449242_S_AT, 1435761_AT, 1416676_AT, 1455093_A_AT, 1442339_AT	758	39	13288	2.69698	1	0.540533	67.3874
INTERPRO	IPR018073:Proteinase inhibitor I25, cystatin, conserved site	3	0.301811	0.260545	1435761_AT, 1416676_AT, 1442339_AT	927	19	17763	3.02555	1	0.969874	99.3092
SP_PIR_KEYWORDS	thiol protease inhibitor	3	0.301811	0.317296	1435761_AT, 1416676_AT, 1442339_AT	927	22	17854	2.62636	1	0.735043	99.5992
Annotation Cluster 106	Enrichment Score: 1.451286867561697
Category	Term	Count	%	PValue	Genes	List Total	Pop Hits	Pop Total	Fold Enrichment	Bonferroni	Benjamini	FDR
BIOCARTA	m_extrinsicPathway:Extrinsic Prothrombin Activation Pathway	6	0.603622	0.000988704	1417909_AT, 1418845_AT, 1418907_AT, 1418897_AT, 1418992_AT, 1419321_AT	96	11	1171	6.65341	0.11017	0.0192661	1.12569
INTERPRO	IPR012224:Peptidase S1A, coagulation factor VII/IX/X/C/Z	4	0.402414	0.00130456	1431721_A_AT, 1418845_AT, 1418992_AT, 1419321_AT	927	5	17763	15.3294	0.840034	0.0333711	2.12864
SP_PIR_KEYWORDS	gamma-carboxyglutamic acid	6	0.603622	0.00180554	1431721_A_AT, 1418845_AT, 1418897_AT, 1418992_AT, 1419321_AT, 1415871_AT	927	18	17854	6.41999	0.60572	0.0120142	2.57937
INTERPRO	IPR002383:Coagulation factor, Gla region	5	0.503018	0.00259341	1431721_A_AT, 1418845_AT, 1418897_AT, 1418992_AT, 1419321_AT	927	12	17763	7.98409	0.973902	0.0589554	4.18982
SMART	SM00069:GLA	5	0.503018	0.00305695	1431721_A_AT, 1418845_AT, 1418897_AT, 1418992_AT, 1419321_AT	364	16	9131	7.83911	0.449549	0.0579546	3.74943
PIR_SUPERFAMILY	PIRSF001143:Factor_X	4	0.402414	0.00373976	1431721_A_AT, 1418845_AT, 1418992_AT, 1419321_AT	611	5	8136	10.6527	0.877781	0.23106	5.33519
PIR_SUPERFAMILY	PIRSF001143:coagulation factor X	4	0.402414	0.00373976	1431721_A_AT, 1418845_AT, 1418992_AT, 1419321_AT	611	5	8136	10.6527	0.877781	0.23106	5.33519
UP_SEQ_FEATURE	domain:Gla	5	0.503018	0.00795235	1431721_A_AT, 1418845_AT, 1418897_AT, 1418992_AT, 1419321_AT	893	15	16021	5.98022	1	0.326883	12.9793
INTERPRO	IPR000294:Gamma-carboxyglutamic acid-rich (GLA) domain	5	0.503018	0.00807153	1431721_A_AT, 1418845_AT, 1418897_AT, 1418992_AT, 1419321_AT	927	16	17763	5.98807	0.999989	0.154079	12.5041
SP_PIR_KEYWORDS	egf-like domain	20	2.01207	0.0224115	1417009_AT, 1419677_AT, 1419423_AT, 1431721_A_AT, 1416238_AT, 1418788_AT, 1420496_AT, 1418405_AT, 1419321_AT, 1430130_AT, 1422815_AT, 1427183_AT, 1449954_AT, 1443695_AT, 1428012_AT, 1418845_AT, 1449465_AT, 1427472_A_AT, 1420524_A_AT, 1418992_AT	927	222	17854	1.73513	0.999991	0.112294	27.9466
UP_SEQ_FEATURE	domain:EGF-like 2	10	1.00604	0.031065	1419423_AT, 1443695_AT, 1431721_A_AT, 1418845_AT, 1449465_AT, 1416238_AT, 1418788_AT, 1418992_AT, 1418405_AT, 1419321_AT	893	79	16021	2.27097	1	0.696784	42.2763
SMART	SM00181:EGF	15	1.50905	0.0316461	1419423_AT, 1431721_A_AT, 1416238_AT, 1418788_AT, 1420496_AT, 1418405_AT, 1419321_AT, 1430130_AT, 1427183_AT, 1443695_AT, 1449954_AT, 1418845_AT, 1449465_AT, 1426981_AT, 1418992_AT	364	203	9131	1.85358	0.998109	0.281104	33.0612
SMART	SM00179:EGF_CA	8	0.804829	0.0697127	1427183_AT, 1417009_AT, 1419677_AT, 1418845_AT, 1420524_A_AT, 1418992_AT, 1419321_AT, 1430130_AT	364	91	9131	2.20529	0.999999	0.418395	59.4231
SMART	SM00180:EGF_Lam	5	0.503018	0.0901516	1419423_AT, 1418028_AT, 1416238_AT, 1418788_AT, 1426285_AT	364	43	9131	2.91688	1	0.470212	69.2495
INTERPRO	IPR000152:EGF-type aspartate/asparagine hydroxylation conserved site	9	0.905433	0.116917	1427183_AT, 1417009_AT, 1419677_AT, 1431721_A_AT, 1418845_AT, 1420524_A_AT, 1418992_AT, 1419321_AT, 1430130_AT	927	94	17763	1.83464	1	0.828524	87.1183
INTERPRO	IPR013032:EGF-like region, conserved site	22	2.21328	0.132516	1417009_AT, 1419677_AT, 1419423_AT, 1431721_A_AT, 1416238_AT, 1418788_AT, 1420496_AT, 1426285_AT, 1418405_AT, 1419321_AT, 1430130_AT, 1422815_AT, 1427183_AT, 1449954_AT, 1443695_AT, 1428012_AT, 1418845_AT, 1418028_AT, 1449465_AT, 1427472_A_AT, 1420524_A_AT, 1418992_AT	927	310	17763	1.35987	1	0.858685	90.3972
INTERPRO	IPR006210:EGF-like	15	1.50905	0.174823	1419423_AT, 1431721_A_AT, 1416238_AT, 1418788_AT, 1420496_AT, 1418405_AT, 1419321_AT, 1430130_AT, 1427183_AT, 1443695_AT, 1449954_AT, 1418845_AT, 1449465_AT, 1426981_AT, 1418992_AT	927	203	17763	1.4159	1	0.915848	95.7879
INTERPRO	IPR002049:EGF-like, laminin	5	0.503018	0.184534	1419423_AT, 1418028_AT, 1416238_AT, 1418788_AT, 1426285_AT	927	43	17763	2.22812	1	0.920707	96.5346
INTERPRO	IPR001881:EGF-like calcium-binding	8	0.804829	0.196219	1427183_AT, 1417009_AT, 1419677_AT, 1418845_AT, 1420524_A_AT, 1418992_AT, 1419321_AT, 1430130_AT	927	91	17763	1.68455	1	0.930521	97.2683
INTERPRO	IPR018097:EGF-like calcium-binding, conserved site	8	0.804829	0.21864	1427183_AT, 1417009_AT, 1419677_AT, 1418845_AT, 1420524_A_AT, 1418992_AT, 1419321_AT, 1430130_AT	927	94	17763	1.63079	1	0.945572	98.2863
UP_SEQ_FEATURE	domain:EGF-like 1	9	0.905433	0.237727	1419423_AT, 1443695_AT, 1431721_A_AT, 1418845_AT, 1449465_AT, 1416238_AT, 1418788_AT, 1418405_AT, 1430130_AT	893	106	16021	1.52326	1	0.998514	99.1144
INTERPRO	IPR000742:EGF-like, type 3	13	1.30785	0.343981	1419423_AT, 1431721_A_AT, 1416238_AT, 1418788_AT, 1420496_AT, 1419321_AT, 1418405_AT, 1430130_AT, 1427183_AT, 1443695_AT, 1418845_AT, 1449465_AT, 1418992_AT	927	199	17763	1.25178	1	0.990538	99.904
INTERPRO	IPR006209:EGF	8	0.804829	0.503634	1419423_AT, 1443695_AT, 1431721_A_AT, 1418845_AT, 1420496_AT, 1418992_AT, 1418405_AT, 1419321_AT	927	128	17763	1.19761	1	0.999276	99.999
UP_SEQ_FEATURE	domain:EGF-like 3	5	0.503018	0.504879	1419423_AT, 1443695_AT, 1449465_AT, 1416238_AT, 1418788_AT	893	66	16021	1.35914	1	0.999998	99.9995
INTERPRO	IPR013111:EGF, extracellular	5	0.503018	0.510314	1419423_AT, 1449465_AT, 1416238_AT, 1418788_AT, 1430130_AT	927	71	17763	1.34942	1	0.999336	99.9992
Annotation Cluster 107	Enrichment Score: 1.4355982461263446
Category	Term	Count	%	PValue	Genes	List Total	Pop Hits	Pop Total	Fold Enrichment	Bonferroni	Benjamini	FDR
GOTERM_BP_FAT	GO:0046942~carboxylic acid transport	16	1.60966	0.000232397	1420715_A_AT, 1416560_AT, 1451239_A_AT, 1426714_AT, 1418706_AT, 1448783_AT, 1449112_AT, 1424898_AT, 1416316_AT, 1428111_AT, 1421912_AT, 1422648_AT, 1449481_AT, 1418833_AT, 1448318_AT, 1428988_AT	727	99	13588	3.02069	0.431521	0.00531404	0.407862
GOTERM_BP_FAT	GO:0015849~organic acid transport	16	1.60966	0.000260198	1420715_A_AT, 1416560_AT, 1451239_A_AT, 1426714_AT, 1418706_AT, 1448783_AT, 1449112_AT, 1424898_AT, 1416316_AT, 1428111_AT, 1421912_AT, 1422648_AT, 1449481_AT, 1418833_AT, 1448318_AT, 1428988_AT	727	100	13588	2.99048	0.468666	0.00573227	0.456548
GOTERM_MF_FAT	GO:0015179~L-amino acid transmembrane transporter activity	5	0.503018	0.0801599	1424338_AT, 1418706_AT, 1422648_AT, 1449481_AT, 1449382_AT	758	29	13288	3.02247	1	0.585824	73.1064
GOTERM_MF_FAT	GO:0005275~amine transmembrane transporter activity	7	0.704225	0.14812	1417150_AT, 1424338_AT, 1418706_AT, 1448783_AT, 1422648_AT, 1449481_AT, 1449382_AT	758	63	13288	1.94782	1	0.769081	91.9514
GOTERM_MF_FAT	GO:0015171~amino acid transmembrane transporter activity	6	0.603622	0.154098	1424338_AT, 1418706_AT, 1448783_AT, 1422648_AT, 1449481_AT, 1449382_AT	758	50	13288	2.10364	1	0.777198	92.7946
SP_PIR_KEYWORDS	amino-acid transport	4	0.402414	0.243611	1428111_AT, 1418706_AT, 1448783_AT, 1422648_AT	927	33	17854	2.33454	1	0.634141	98.2355
GOTERM_BP_FAT	GO:0006865~amino acid transport	6	0.603622	0.329587	1426714_AT, 1428111_AT, 1418706_AT, 1448783_AT, 1422648_AT, 1449481_AT	727	71	13588	1.57948	1	0.933739	99.9116
GOTERM_BP_FAT	GO:0015837~amine transport	7	0.704225	0.368676	1417150_AT, 1426714_AT, 1428111_AT, 1418706_AT, 1448783_AT, 1422648_AT, 1449481_AT	727	92	13588	1.4221	1	0.951231	99.9693
Annotation Cluster 108	Enrichment Score: 1.4290664431263889
Category	Term	Count	%	PValue	Genes	List Total	Pop Hits	Pop Total	Fold Enrichment	Bonferroni	Benjamini	FDR
GOTERM_MF_FAT	GO:0008395~steroid hydroxylase activity	4	0.402414	0.0275264	1418780_AT, 1449309_AT, 1422100_AT, 1419039_AT	758	12	13288	5.84345	1	0.293899	35.5133
PIR_SUPERFAMILY	PIRSF000047:cytochrome P450, CYP7A1 type	3	0.301811	0.0304143	1418780_AT, 1449309_AT, 1422100_AT	611	4	8136	9.98691	1	0.68499	36.3628
INTERPRO	IPR002403:Cytochrome P450, E-class, group IV	3	0.301811	0.0616558	1418780_AT, 1449309_AT, 1422100_AT	927	8	17763	7.18568	1	0.637714	64.9683
Annotation Cluster 109	Enrichment Score: 1.4129396713549864
Category	Term	Count	%	PValue	Genes	List Total	Pop Hits	Pop Total	Fold Enrichment	Bonferroni	Benjamini	FDR
KEGG_PATHWAY	mmu00910:Nitrogen metabolism	8	0.804829	0.00148547	1424958_AT, 1426243_AT, 1455540_AT, 1430584_S_AT, 1416193_AT, 1418645_AT, 1450725_S_AT, 1435245_AT	455	23	5738	4.38643	0.214021	0.00887978	1.78275
GOTERM_MF_FAT	GO:0004089~carbonate dehydratase activity	5	0.503018	0.01685	1424958_AT, 1424223_AT, 1430584_S_AT, 1416193_AT, 1450725_S_AT	758	18	13288	4.86954	1	0.216113	23.4401
INTERPRO	IPR018338:Carbonic anhydrase, alpha-class, conserved site	4	0.402414	0.0556085	1424958_AT, 1430584_S_AT, 1416193_AT, 1450725_S_AT	927	17	17763	4.50866	1	0.602803	61.0555
INTERPRO	IPR001148:Carbonic anhydrase, alpha-class, catalytic domain	4	0.402414	0.0734284	1424958_AT, 1430584_S_AT, 1416193_AT, 1450725_S_AT	927	19	17763	4.03407	1	0.695693	71.5498
PIR_SUPERFAMILY	PIRSF001392:carbonate dehydratase	4	0.402414	0.113206	1424958_AT, 1430584_S_AT, 1416193_AT, 1450725_S_AT	611	16	8136	3.32897	1	0.959624	82.7626
GOTERM_BP_FAT	GO:0006730~one-carbon metabolic process	9	0.905433	0.287755	1424958_AT, 1417422_AT, 1423147_AT, 1427202_AT, 1430584_S_AT, 1416193_AT, 1422198_A_AT, 1424400_A_AT, 1450725_S_AT	727	117	13588	1.43773	1	0.909012	99.7438
Annotation Cluster 110	Enrichment Score: 1.3940119864662788
Category	Term	Count	%	PValue	Genes	List Total	Pop Hits	Pop Total	Fold Enrichment	Bonferroni	Benjamini	FDR
GOTERM_BP_FAT	GO:0019884~antigen processing and presentation of exogenous antigen	7	0.704225	0.0031234	1452428_A_AT, 1424948_X_AT, 1425519_A_AT, 1435290_X_AT, 1449130_AT, 1435476_A_AT, 1417025_AT	727	28	13588	4.67263	0.9995	0.0484704	5.35224
GOTERM_BP_FAT	GO:0002504~antigen processing and presentation of peptide or polysaccharide antigen via MHC class II	5	0.503018	0.0164751	1425519_A_AT, 1435290_X_AT, 1425477_X_AT, 1435476_A_AT, 1417025_AT	727	19	13588	4.91855	1	0.189618	25.3315
SP_PIR_KEYWORDS	mhc ii	4	0.402414	0.0167757	1435290_X_AT, 1425477_X_AT, 1449130_AT, 1417025_AT	927	11	17854	7.00363	0.999836	0.0876335	21.7013
INTERPRO	IPR014745:MHC class II, alpha/beta chain, N-terminal	3	0.301811	0.0765971	1435290_X_AT, 1425477_X_AT, 1417025_AT	927	9	17763	6.38727	1	0.703626	73.1117
GOTERM_CC_FAT	GO:0042613~MHC class II protein complex	3	0.301811	0.112234	1435290_X_AT, 1425477_X_AT, 1417025_AT	731	10	12504	5.1316	1	0.493681	79.6734
INTERPRO	IPR003006:Immunoglobulin/major histocompatibility complex, conserved site	9	0.905433	0.138818	1452428_A_AT, 1424948_X_AT, 1422645_AT, 1435290_X_AT, 1425477_X_AT, 1416978_AT, 1417776_AT, 1417025_AT, 1425137_A_AT	927	98	17763	1.75976	1	0.867022	91.4846
PIR_SUPERFAMILY	PIRSF001991:class II histocompatibility antigen	3	0.301811	0.169433	1435290_X_AT, 1425477_X_AT, 1417025_AT	611	10	8136	3.99476	1	0.981788	93.3903
Annotation Cluster 111	Enrichment Score: 1.3900418028713124
Category	Term	Count	%	PValue	Genes	List Total	Pop Hits	Pop Total	Fold Enrichment	Bonferroni	Benjamini	FDR
GOTERM_BP_FAT	GO:0030155~regulation of cell adhesion	12	1.20724	0.0114103	1423669_AT, 1416034_AT, 1448321_AT, 1424186_AT, 1425582_A_AT, 1417500_A_AT, 1440005_AT, 1418013_AT, 1420484_A_AT, 1426285_AT, 1421382_AT, 1449254_AT	727	94	13588	2.38602	1	0.142061	18.2736
GOTERM_MF_FAT	GO:0050840~extracellular matrix binding	6	0.603622	0.0121398	1449368_AT, 1448321_AT, 1416405_AT, 1420484_A_AT, 1449254_AT, 1415871_AT	758	25	13288	4.20728	0.999992	0.167408	17.4673
GOTERM_BP_FAT	GO:0010810~regulation of cell-substrate adhesion	6	0.603622	0.0603339	1423669_AT, 1448321_AT, 1424186_AT, 1440005_AT, 1420484_A_AT, 1449254_AT	727	40	13588	2.80358	1	0.463295	66.5216
GOTERM_BP_FAT	GO:0045785~positive regulation of cell adhesion	6	0.603622	0.0776382	1416034_AT, 1448321_AT, 1424186_AT, 1417500_A_AT, 1420484_A_AT, 1449254_AT	727	43	13588	2.60798	1	0.53289	75.8553
GOTERM_BP_FAT	GO:0010811~positive regulation of cell-substrate adhesion	4	0.402414	0.17284	1448321_AT, 1424186_AT, 1420484_A_AT, 1449254_AT	727	27	13588	2.76896	1	0.781684	96.4446
Annotation Cluster 112	Enrichment Score: 1.3600349150982884
Category	Term	Count	%	PValue	Genes	List Total	Pop Hits	Pop Total	Fold Enrichment	Bonferroni	Benjamini	FDR
GOTERM_BP_FAT	GO:0042440~pigment metabolic process	8	0.804829	0.00304994	1423944_AT, 1417103_AT, 1418028_AT, 1424126_AT, 1418172_AT, 1423804_A_AT, 1451675_A_AT, 1426475_AT	727	37	13588	4.04119	0.999402	0.0476603	5.22953
GOTERM_BP_FAT	GO:0042168~heme metabolic process	5	0.503018	0.0164751	1423944_AT, 1424126_AT, 1418172_AT, 1451675_A_AT, 1426475_AT	727	19	13588	4.91855	1	0.189618	25.3315
GOTERM_BP_FAT	GO:0046148~pigment biosynthetic process	6	0.603622	0.0201394	1417103_AT, 1418028_AT, 1424126_AT, 1423804_A_AT, 1451675_A_AT, 1426475_AT	727	30	13588	3.7381	1	0.221943	30.075
SP_PIR_KEYWORDS	heme biosynthesis	4	0.402414	0.0269168	1416479_A_AT, 1424126_AT, 1451675_A_AT, 1426475_AT	927	13	17854	5.92615	0.999999	0.129885	32.6022
GOTERM_BP_FAT	GO:0033013~tetrapyrrole metabolic process	5	0.503018	0.0473939	1423944_AT, 1424126_AT, 1418172_AT, 1451675_A_AT, 1426475_AT	727	26	13588	3.59433	1	0.399961	57.4194
GOTERM_BP_FAT	GO:0006778~porphyrin metabolic process	5	0.503018	0.0473939	1423944_AT, 1424126_AT, 1418172_AT, 1451675_A_AT, 1426475_AT	727	26	13588	3.59433	1	0.399961	57.4194
GOTERM_BP_FAT	GO:0006783~heme biosynthetic process	3	0.301811	0.150789	1424126_AT, 1451675_A_AT, 1426475_AT	727	13	13588	4.31319	1	0.741004	94.3531
GOTERM_BP_FAT	GO:0033014~tetrapyrrole biosynthetic process	3	0.301811	0.249655	1424126_AT, 1451675_A_AT, 1426475_AT	727	18	13588	3.11508	1	0.87782	99.3594
GOTERM_BP_FAT	GO:0006779~porphyrin biosynthetic process	3	0.301811	0.249655	1424126_AT, 1451675_A_AT, 1426475_AT	727	18	13588	3.11508	1	0.87782	99.3594
Annotation Cluster 113	Enrichment Score: 1.3520635198923123
Category	Term	Count	%	PValue	Genes	List Total	Pop Hits	Pop Total	Fold Enrichment	Bonferroni	Benjamini	FDR
GOTERM_BP_FAT	GO:0048771~tissue remodeling	8	0.804829	0.0117565	1423140_AT, 1451006_AT, 1418916_A_AT, 1417500_A_AT, 1416729_AT, 1420909_AT, 1417092_AT, 1431609_A_AT	727	47	13588	3.18136	1	0.145326	18.7753
GOTERM_BP_FAT	GO:0048871~multicellular organismal homeostasis	10	1.00604	0.0129453	1423140_AT, 1417956_AT, 1451006_AT, 1422645_AT, 1420909_AT, 1417092_AT, 1424828_A_AT, 1452264_AT, 1449379_AT, 1431609_A_AT	727	71	13588	2.63247	1	0.156528	20.4765
GOTERM_BP_FAT	GO:0001894~tissue homeostasis	7	0.704225	0.049147	1423140_AT, 1451006_AT, 1420909_AT, 1417092_AT, 1424828_A_AT, 1449379_AT, 1431609_A_AT	727	50	13588	2.61667	1	0.41013	58.7766
GOTERM_BP_FAT	GO:0046849~bone remodeling	4	0.402414	0.05056	1451006_AT, 1418916_A_AT, 1417092_AT, 1431609_A_AT	727	16	13588	4.67263	1	0.415204	59.8406
GOTERM_BP_FAT	GO:0045453~bone resorption	3	0.301811	0.132062	1451006_AT, 1417092_AT, 1431609_A_AT	727	12	13588	4.67263	1	0.701093	91.7133
GOTERM_BP_FAT	GO:0060249~anatomical structure homeostasis	8	0.804829	0.154578	1423140_AT, 1451006_AT, 1416729_AT, 1420909_AT, 1417092_AT, 1424828_A_AT, 1449379_AT, 1431609_A_AT	727	83	13588	1.80149	1	0.746878	94.7801
Annotation Cluster 114	Enrichment Score: 1.3393185528950635
Category	Term	Count	%	PValue	Genes	List Total	Pop Hits	Pop Total	Fold Enrichment	Bonferroni	Benjamini	FDR
SP_PIR_KEYWORDS	fmn	5	0.503018	0.00619749	1418654_AT, 1420420_AT, 1427945_AT, 1416933_AT, 1451547_AT	927	15	17854	6.41999	0.959305	0.0365439	8.59739
UP_SEQ_FEATURE	nucleotide phosphate-binding region:FMN	3	0.301811	0.122079	1418654_AT, 1420420_AT, 1416933_AT	893	11	16021	4.8929	1	0.974698	89.6388
GOTERM_MF_FAT	GO:0010181~FMN binding	3	0.301811	0.12682	1418654_AT, 1420420_AT, 1416933_AT	758	11	13288	4.781	1	0.724453	88.1341
Annotation Cluster 115	Enrichment Score: 1.3281135335507193
Category	Term	Count	%	PValue	Genes	List Total	Pop Hits	Pop Total	Fold Enrichment	Bonferroni	Benjamini	FDR
GOTERM_MF_FAT	GO:0042802~identical protein binding	27	2.7163	0.0148415	1437932_A_AT, 1417421_AT, 1419677_AT, 1417271_A_AT, 1420909_AT, 1418982_AT, 1418084_AT, 1426332_A_AT, 1416049_AT, 1417320_AT, 1454638_A_AT, 1417231_AT, 1427213_AT, 1448539_A_AT, 1416292_AT, 1416204_AT, 1419232_A_AT, 1416649_AT, 1422226_AT, 1434329_S_AT, 1434651_A_AT, 1416225_AT, 1421969_A_AT, 1418901_AT, 1421983_S_AT, 1421944_A_AT, 1417956_AT, 1419042_AT	758	290	13288	1.63214	0.999999	0.198156	20.9445
GOTERM_MF_FAT	GO:0046983~protein dimerization activity	28	2.8169	0.0507969	1419677_AT, 1417271_A_AT, 1420909_AT, 1439675_AT, 1418982_AT, 1418174_AT, 1416049_AT, 1417320_AT, 1419185_A_AT, 1454638_A_AT, 1426018_A_AT, 1418627_AT, 1434735_AT, 1416204_AT, 1416649_AT, 1422226_AT, 1419173_AT, 1434329_S_AT, 1416225_AT, 1421969_A_AT, 1418901_AT, 1421983_S_AT, 1417447_AT, 1421944_A_AT, 1417956_AT, 1417950_A_AT, 1426876_AT, 1425927_A_AT	758	340	13288	1.44368	1	0.445002	55.9301
GOTERM_MF_FAT	GO:0042803~protein homodimerization activity	16	1.60966	0.137513	1416204_AT, 1419677_AT, 1416649_AT, 1417271_A_AT, 1422226_AT, 1420909_AT, 1416225_AT, 1418982_AT, 1416049_AT, 1417320_AT, 1418901_AT, 1454638_A_AT, 1421969_A_AT, 1421983_S_AT, 1421944_A_AT, 1417956_AT	758	193	13288	1.45329	1	0.748123	90.2233
Annotation Cluster 116	Enrichment Score: 1.2960026327154672
Category	Term	Count	%	PValue	Genes	List Total	Pop Hits	Pop Total	Fold Enrichment	Bonferroni	Benjamini	FDR
UP_SEQ_FEATURE	metal ion-binding site:Calcium 1; via carbonyl oxygen	6	0.603622	0.0343626	1421944_A_AT, 1419677_AT, 1421946_AT, 1419059_AT, 1449396_AT, 1420524_A_AT	893	33	16021	3.26194	1	0.721649	45.6032
UP_SEQ_FEATURE	metal ion-binding site:Calcium 2	8	0.804829	0.0349433	1421944_A_AT, 1419677_AT, 1418190_AT, 1419298_AT, 1421946_AT, 1419059_AT, 1449396_AT, 1420524_A_AT	893	56	16021	2.56295	1	0.721932	46.17
UP_SEQ_FEATURE	metal ion-binding site:Calcium 2; via carbonyl oxygen	6	0.603622	0.0527024	1421944_A_AT, 1419677_AT, 1418190_AT, 1419298_AT, 1449396_AT, 1420524_A_AT	893	37	16021	2.90929	1	0.844065	61.0446
UP_SEQ_FEATURE	metal ion-binding site:Calcium 1	6	0.603622	0.103445	1421944_A_AT, 1419677_AT, 1421946_AT, 1419059_AT, 1449396_AT, 1420524_A_AT	893	45	16021	2.39209	1	0.961156	85.0637
Annotation Cluster 117	Enrichment Score: 1.2514281883221101
Category	Term	Count	%	PValue	Genes	List Total	Pop Hits	Pop Total	Fold Enrichment	Bonferroni	Benjamini	FDR
GOTERM_MF_FAT	GO:0005507~copper ion binding	9	0.905433	0.0217382	1418907_AT, 1422557_S_AT, 1417633_AT, 1448615_AT, 1449396_AT, 1425260_AT, 1438936_S_AT, 1450717_AT, 1441326_AT, 1425829_A_AT	758	61	13288	2.58644	1	0.248075	29.209
SP_PIR_KEYWORDS	copper	7	0.704225	0.0400992	1418907_AT, 1417633_AT, 1448615_AT, 1449396_AT, 1425260_AT, 1441326_AT, 1425829_A_AT	927	49	17854	2.75143	1	0.174367	44.6665
UP_SEQ_FEATURE	metal ion-binding site:Copper	3	0.301811	0.202002	1418907_AT, 1449396_AT, 1425260_AT	893	15	16021	3.58813	1	0.996723	98.034
Annotation Cluster 118	Enrichment Score: 1.2459459521033147
Category	Term	Count	%	PValue	Genes	List Total	Pop Hits	Pop Total	Fold Enrichment	Bonferroni	Benjamini	FDR
SP_PIR_KEYWORDS	phospholipid biosynthesis	7	0.704225	0.0203574	1450612_A_AT, 1428821_AT, 1420493_A_AT, 1435446_A_AT, 1419499_AT, 1426146_A_AT, 1454799_AT, 1450504_A_AT	927	42	17854	3.21	0.999975	0.104467	25.7261
GOTERM_BP_FAT	GO:0019637~organophosphate metabolic process	16	1.60966	0.049918	1416204_AT, 1445242_AT, 1419232_A_AT, 1420493_A_AT, 1419499_AT, 1416635_AT, 1416023_AT, 1452026_A_AT, 1454799_AT, 1419560_AT, 1422703_AT, 1450612_A_AT, 1428821_AT, 1418050_AT, 1428663_AT, 1435446_A_AT, 1426146_A_AT, 1450504_A_AT	727	176	13588	1.69914	1	0.413772	59.3604
GOTERM_BP_FAT	GO:0008654~phospholipid biosynthetic process	9	0.905433	0.0750887	1450612_A_AT, 1428821_AT, 1420493_A_AT, 1435446_A_AT, 1428663_AT, 1419499_AT, 1426146_A_AT, 1416023_AT, 1454799_AT, 1450504_A_AT	727	83	13588	2.02668	1	0.526105	74.6545
KEGG_PATHWAY	mmu00564:Glycerophospholipid metabolism	10	1.00604	0.0797292	1416204_AT, 1422147_A_AT, 1450612_A_AT, 1428821_AT, 1420493_A_AT, 1435446_A_AT, 1417043_AT, 1419499_AT, 1426146_A_AT, 1452026_A_AT, 1450504_A_AT	455	67	5738	1.88224	0.999999	0.253688	63.4101
GOTERM_BP_FAT	GO:0006644~phospholipid metabolic process	14	1.40845	0.0968497	1419232_A_AT, 1420493_A_AT, 1419499_AT, 1416635_AT, 1416023_AT, 1452026_A_AT, 1454799_AT, 1419560_AT, 1450612_A_AT, 1428821_AT, 1418050_AT, 1428663_AT, 1435446_A_AT, 1426146_A_AT, 1450504_A_AT	727	163	13588	1.60532	1	0.6043	83.3244
Annotation Cluster 119	Enrichment Score: 1.2317149931532934
Category	Term	Count	%	PValue	Genes	List Total	Pop Hits	Pop Total	Fold Enrichment	Bonferroni	Benjamini	FDR
INTERPRO	IPR013154:Alcohol dehydrogenase GroES-like	4	0.402414	0.0334013	1422070_AT, 1416225_AT, 1426584_A_AT, 1438610_A_AT	927	14	17763	5.4748	1	0.445032	42.8756
INTERPRO	IPR002328:Alcohol dehydrogenase, zinc-containing, conserved site	3	0.301811	0.0353944	1422070_AT, 1416225_AT, 1426584_A_AT	927	6	17763	9.58091	1	0.460443	44.7864
INTERPRO	IPR013149:Alcohol dehydrogenase, zinc-binding	4	0.402414	0.0642318	1422070_AT, 1416225_AT, 1426584_A_AT, 1438610_A_AT	927	18	17763	4.25818	1	0.64911	66.5202
INTERPRO	IPR002085:Alcohol dehydrogenase superfamily, zinc-containing	4	0.402414	0.0642318	1422070_AT, 1416225_AT, 1426584_A_AT, 1438610_A_AT	927	18	17763	4.25818	1	0.64911	66.5202
PIR_SUPERFAMILY	PIRSF000091:alcohol dehydrogenase	3	0.301811	0.142307	1422070_AT, 1416225_AT, 1426584_A_AT	611	9	8136	4.43863	1	0.976348	89.4216
Annotation Cluster 120	Enrichment Score: 1.2258172351880248
Category	Term	Count	%	PValue	Genes	List Total	Pop Hits	Pop Total	Fold Enrichment	Bonferroni	Benjamini	FDR
GOTERM_BP_FAT	GO:0030324~lung development	12	1.20724	0.0348834	1423140_AT, 1448647_AT, 1423136_AT, 1448619_AT, 1420909_AT, 1426225_AT, 1418982_AT, 1421912_AT, 1449038_AT, 1418496_AT, 1449379_AT, 1417447_AT	727	111	13588	2.0206	1	0.329309	46.4389
GOTERM_BP_FAT	GO:0030323~respiratory tube development	12	1.20724	0.0389947	1423140_AT, 1448647_AT, 1423136_AT, 1448619_AT, 1420909_AT, 1426225_AT, 1418982_AT, 1421912_AT, 1449038_AT, 1418496_AT, 1449379_AT, 1417447_AT	727	113	13588	1.98483	1	0.35046	50.3123
GOTERM_BP_FAT	GO:0060541~respiratory system development	12	1.20724	0.0676639	1423140_AT, 1448647_AT, 1423136_AT, 1448619_AT, 1420909_AT, 1426225_AT, 1418982_AT, 1421912_AT, 1449038_AT, 1418496_AT, 1449379_AT, 1417447_AT	727	124	13588	1.80876	1	0.495272	70.8283
GOTERM_BP_FAT	GO:0035295~tube development	21	2.11268	0.0732936	1423140_AT, 1448647_AT, 1417271_A_AT, 1423136_AT, 1417574_AT, 1420909_AT, 1433891_AT, 1418982_AT, 1418084_AT, 1449038_AT, 1418496_AT, 1417447_AT, 1417789_AT, 1424552_AT, 1417500_A_AT, 1423396_AT, 1448619_AT, 1426225_AT, 1421912_AT, 1449379_AT, 1423635_AT	727	264	13588	1.48675	1	0.51862	73.7754
GOTERM_BP_FAT	GO:0048286~lung alveolus development	4	0.402414	0.11012	1448647_AT, 1420909_AT, 1449379_AT, 1417447_AT	727	22	13588	3.39827	1	0.644663	87.1459
Annotation Cluster 121	Enrichment Score: 1.2094888157476629
Category	Term	Count	%	PValue	Genes	List Total	Pop Hits	Pop Total	Fold Enrichment	Bonferroni	Benjamini	FDR
SP_PIR_KEYWORDS	triple helix	5	0.503018	0.000734336	1423669_AT, 1418237_S_AT, 1423110_AT, 1427883_A_AT, 1426348_AT	927	9	17854	10.7	0.31499	0.00563069	1.05664
GOTERM_MF_FAT	GO:0048407~platelet-derived growth factor binding	4	0.402414	0.0119417	1423669_AT, 1423110_AT, 1427883_A_AT, 1426348_AT	758	9	13288	7.79126	0.99999	0.167285	17.2067
SP_PIR_KEYWORDS	trimer	3	0.301811	0.024197	1423110_AT, 1427883_A_AT, 1426348_AT	927	5	17854	11.556	0.999997	0.119637	29.8264
UP_SEQ_FEATURE	propeptide:N-terminal propeptide	3	0.301811	0.0399848	1423669_AT, 1423110_AT, 1427883_A_AT	893	6	16021	8.97032	1	0.764268	50.8622
PIR_SUPERFAMILY	PIRSF002255:collagen alpha 1(I) chain	3	0.301811	0.0481973	1423669_AT, 1423110_AT, 1427883_A_AT	611	5	8136	7.98953	1	0.785524	51.4634
UP_SEQ_FEATURE	propeptide:C-terminal propeptide	3	0.301811	0.0539453	1423669_AT, 1423110_AT, 1427883_A_AT	893	7	16021	7.68885	1	0.846575	61.9251
GOTERM_CC_FAT	GO:0005583~fibrillar collagen	3	0.301811	0.058764	1423669_AT, 1423110_AT, 1427883_A_AT	731	7	12504	7.33086	1	0.334875	55.5369
SMART	SM00038:COLFI	3	0.301811	0.0683879	1423669_AT, 1423110_AT, 1427883_A_AT	364	11	9131	6.84141	0.999999	0.424515	58.6959
GOTERM_MF_FAT	GO:0005201~extracellular matrix structural constituent	5	0.503018	0.0885256	1423669_AT, 1418237_S_AT, 1423110_AT, 1427883_A_AT, 1426348_AT	758	30	13288	2.92172	1	0.615887	76.7038
GOTERM_CC_FAT	GO:0005581~collagen	4	0.402414	0.0957171	1423669_AT, 1423110_AT, 1427883_A_AT, 1426348_AT	731	19	12504	3.60112	1	0.449958	73.986
UP_SEQ_FEATURE	domain:Fibrillar collagen NC1	3	0.301811	0.103569	1423669_AT, 1423110_AT, 1427883_A_AT	893	10	16021	5.38219	1	0.959625	85.0998
INTERPRO	IPR000885:Fibrillar collagen, C-terminal	3	0.301811	0.109314	1423669_AT, 1423110_AT, 1427883_A_AT	927	11	17763	5.22595	1	0.812802	85.1633
UP_SEQ_FEATURE	region of interest:Triple-helical region	3	0.301811	0.264956	1423669_AT, 1427883_A_AT, 1426348_AT	893	18	16021	2.99011	1	0.999218	99.5299
KEGG_PATHWAY	mmu04512:ECM-receptor interaction	9	0.905433	0.33374	1423669_AT, 1417011_AT, 1423110_AT, 1449465_AT, 1427883_A_AT, 1426348_AT, 1420484_A_AT, 1426285_AT, 1449254_AT	455	83	5738	1.36746	1	0.684662	99.2655
KEGG_PATHWAY	mmu04510:Focal adhesion	11	1.10664	0.95815	1423669_AT, 1424932_AT, 1420909_AT, 1423110_AT, 1449465_AT, 1427883_A_AT, 1449379_AT, 1426348_AT, 1420484_A_AT, 1426285_AT, 1449254_AT	455	198	5738	0.700611	1	0.997803	100
Annotation Cluster 122	Enrichment Score: 1.1841021443959818
Category	Term	Count	%	PValue	Genes	List Total	Pop Hits	Pop Total	Fold Enrichment	Bonferroni	Benjamini	FDR
GOTERM_BP_FAT	GO:0015758~glucose transport	6	0.603622	0.0151581	1449067_AT, 1417880_AT, 1415958_AT, 1448181_AT, 1426568_AT, 1417042_AT	727	28	13588	4.00511	1	0.178302	23.5537
GOTERM_BP_FAT	GO:0008645~hexose transport	6	0.603622	0.0201394	1449067_AT, 1417880_AT, 1415958_AT, 1448181_AT, 1426568_AT, 1417042_AT	727	30	13588	3.7381	1	0.221943	30.075
GOTERM_BP_FAT	GO:0015749~monosaccharide transport	6	0.603622	0.0229878	1449067_AT, 1417880_AT, 1415958_AT, 1448181_AT, 1426568_AT, 1417042_AT	727	31	13588	3.61752	1	0.24615	33.5644
GOTERM_BP_FAT	GO:0008643~carbohydrate transport	8	0.804829	0.0399733	1449067_AT, 1417950_A_AT, 1417880_AT, 1452626_A_AT, 1415958_AT, 1448181_AT, 1426568_AT, 1417042_AT	727	60	13588	2.49207	1	0.356335	51.1945
GOTERM_MF_FAT	GO:0015149~hexose transmembrane transporter activity	4	0.402414	0.0418558	1449067_AT, 1415958_AT, 1426568_AT, 1417042_AT	758	14	13288	5.00867	1	0.390148	48.933
GOTERM_MF_FAT	GO:0015145~monosaccharide transmembrane transporter activity	4	0.402414	0.0501674	1449067_AT, 1415958_AT, 1426568_AT, 1417042_AT	758	15	13288	4.67476	1	0.444687	55.4684
INTERPRO	IPR005829:Sugar transporter, conserved site	5	0.503018	0.0756271	1449067_AT, 1418118_AT, 1420793_AT, 1415958_AT, 1426568_AT	927	31	17763	3.09061	1	0.702785	72.6423
GOTERM_MF_FAT	GO:0005355~glucose transmembrane transporter activity	3	0.301811	0.0894115	1449067_AT, 1415958_AT, 1426568_AT	758	9	13288	5.84345	1	0.615792	77.0572
INTERPRO	IPR003663:Sugar/inositol transporter	3	0.301811	0.109314	1449067_AT, 1415958_AT, 1426568_AT	927	11	17763	5.22595	1	0.812802	85.1633
GOTERM_MF_FAT	GO:0051119~sugar transmembrane transporter activity	4	0.402414	0.153918	1449067_AT, 1415958_AT, 1426568_AT, 1417042_AT	758	24	13288	2.92172	1	0.779909	92.7706
INTERPRO	IPR005828:General substrate transporter	3	0.301811	0.163498	1449067_AT, 1415958_AT, 1426568_AT	927	14	17763	4.1061	1	0.901809	94.7268
SP_PIR_KEYWORDS	sugar transport	3	0.301811	0.563753	1449067_AT, 1415958_AT, 1426568_AT	927	36	17854	1.605	1	0.923739	99.9994
Annotation Cluster 123	Enrichment Score: 1.1740891475637476
Category	Term	Count	%	PValue	Genes	List Total	Pop Hits	Pop Total	Fold Enrichment	Bonferroni	Benjamini	FDR
UP_SEQ_FEATURE	metal ion-binding site:Magnesium	13	1.30785	0.0119191	1417220_AT, 1437240_AT, 1449047_AT, 1449383_AT, 1428163_AT, 1455396_AT, 1448499_A_AT, 1421014_A_AT, 1423804_A_AT, 1418701_AT, 1423147_AT, 1423611_AT, 1421258_A_AT	893	103	16021	2.26435	1	0.427258	18.8435
SP_PIR_KEYWORDS	magnesium	28	2.8169	0.104867	1449088_AT, 1417220_AT, 1422526_AT, 1417382_AT, 1437240_AT, 1449047_AT, 1449383_AT, 1448470_AT, 1421097_AT, 1428163_AT, 1455396_AT, 1448499_A_AT, 1416319_AT, 1419547_AT, 1425893_A_AT, 1418701_AT, 1423147_AT, 1419821_S_AT, 1435446_A_AT, 1453139_AT, 1418668_AT, 1421014_A_AT, 1423804_A_AT, 1429463_AT, 1425559_A_AT, 1423611_AT, 1426146_A_AT, 1428082_AT, 1421258_A_AT	927	403	17854	1.33816	1	0.364158	79.8498
GOTERM_MF_FAT	GO:0000287~magnesium ion binding	28	2.8169	0.240352	1449088_AT, 1417220_AT, 1422526_AT, 1417382_AT, 1437240_AT, 1449047_AT, 1449383_AT, 1448470_AT, 1421097_AT, 1428163_AT, 1455396_AT, 1448499_A_AT, 1416319_AT, 1419547_AT, 1425893_A_AT, 1418701_AT, 1423147_AT, 1419821_S_AT, 1435446_A_AT, 1453139_AT, 1418668_AT, 1421014_A_AT, 1423804_A_AT, 1429463_AT, 1425559_A_AT, 1423611_AT, 1426146_A_AT, 1428082_AT, 1421258_A_AT	758	409	13288	1.20012	1	0.882998	98.671
Annotation Cluster 124	Enrichment Score: 1.0956119121427645
Category	Term	Count	%	PValue	Genes	List Total	Pop Hits	Pop Total	Fold Enrichment	Bonferroni	Benjamini	FDR
GOTERM_BP_FAT	GO:0042594~response to starvation	8	0.804829	0.000670447	1422645_AT, 1451194_AT, 1415984_AT, 1460216_AT, 1425260_AT, 1424783_A_AT, 1417130_S_AT, 1426260_A_AT, 1431900_A_AT	727	29	13588	5.156	0.804018	0.0134893	1.17239
GOTERM_BP_FAT	GO:0009267~cellular response to starvation	4	0.402414	0.121866	1422645_AT, 1425260_AT, 1417130_S_AT, 1431900_A_AT	727	23	13588	3.25052	1	0.676266	89.8242
GOTERM_BP_FAT	GO:0031669~cellular response to nutrient levels	4	0.402414	0.186412	1422645_AT, 1425260_AT, 1417130_S_AT, 1431900_A_AT	727	28	13588	2.67007	1	0.801533	97.342
GOTERM_BP_FAT	GO:0031668~cellular response to extracellular stimulus	5	0.503018	0.218421	1421944_A_AT, 1422645_AT, 1425260_AT, 1417130_S_AT, 1431900_A_AT	727	45	13588	2.07672	1	0.841595	98.6877
GOTERM_BP_FAT	GO:0033554~cellular response to stress	9	0.905433	0.999831	1422645_AT, 1416129_AT, 1449519_AT, 1449106_AT, 1416429_A_AT, 1425260_AT, 1417130_S_AT, 1416292_AT, 1431900_A_AT	727	404	13588	0.416373	1	1	100
Annotation Cluster 125	Enrichment Score: 1.0952985484119433
Category	Term	Count	%	PValue	Genes	List Total	Pop Hits	Pop Total	Fold Enrichment	Bonferroni	Benjamini	FDR
GOTERM_BP_FAT	GO:0042439~ethanolamine and derivative metabolic process	5	0.503018	0.0135682	1419560_AT, 1450612_A_AT, 1435446_A_AT, 1426146_A_AT, 1416023_AT, 1455435_S_AT	727	18	13588	5.19181	1	0.162657	21.3543
GOTERM_BP_FAT	GO:0046470~phosphatidylcholine metabolic process	4	0.402414	0.0232623	1419560_AT, 1450612_A_AT, 1435446_A_AT, 1426146_A_AT, 1416023_AT	727	12	13588	6.23017	1	0.24765	33.8919
GOTERM_BP_FAT	GO:0045017~glycerolipid biosynthetic process	8	0.804829	0.0340637	1450612_A_AT, 1435446_A_AT, 1426146_A_AT, 1416023_AT, 1422677_AT, 1455099_AT, 1438936_S_AT, 1450717_AT, 1423439_AT, 1454799_AT	727	58	13588	2.578	1	0.326581	45.6333
GOTERM_BP_FAT	GO:0006656~phosphatidylcholine biosynthetic process	3	0.301811	0.0500494	1450612_A_AT, 1435446_A_AT, 1426146_A_AT, 1416023_AT	727	7	13588	8.01022	1	0.413276	59.4591
GOTERM_BP_FAT	GO:0006650~glycerophospholipid metabolic process	5	0.503018	0.698808	1419560_AT, 1450612_A_AT, 1418050_AT, 1435446_A_AT, 1426146_A_AT, 1416023_AT	727	88	13588	1.06196	1	0.997898	100
GOTERM_BP_FAT	GO:0046474~glycerophospholipid biosynthetic process	3	0.301811	0.712828	1450612_A_AT, 1435446_A_AT, 1426146_A_AT, 1416023_AT	727	46	13588	1.21895	1	0.998287	100
Annotation Cluster 126	Enrichment Score: 1.0810172486126415
Category	Term	Count	%	PValue	Genes	List Total	Pop Hits	Pop Total	Fold Enrichment	Bonferroni	Benjamini	FDR
INTERPRO	IPR016272:Lipoprotein lipase, LIPH	3	0.301811	0.0616558	1419560_AT, 1415904_AT, 1417785_AT	927	8	17763	7.18568	1	0.637714	64.9683
INTERPRO	IPR013818:Lipase, N-terminal	3	0.301811	0.0616558	1419560_AT, 1415904_AT, 1417785_AT	927	8	17763	7.18568	1	0.637714	64.9683
INTERPRO	IPR000734:Lipase	3	0.301811	0.0765971	1419560_AT, 1415904_AT, 1417785_AT	927	9	17763	6.38727	1	0.703626	73.1117
PIR_SUPERFAMILY	PIRSF000865:lipoprotein lipase, LIPH type	3	0.301811	0.116246	1419560_AT, 1415904_AT, 1417785_AT	611	8	8136	4.99345	1	0.957199	83.6073
PIR_SUPERFAMILY	PIRSF000865:Lipoprotein_lipase_LIPH	3	0.301811	0.116246	1419560_AT, 1415904_AT, 1417785_AT	611	8	8136	4.99345	1	0.957199	83.6073
Annotation Cluster 127	Enrichment Score: 1.0780339782259658
Category	Term	Count	%	PValue	Genes	List Total	Pop Hits	Pop Total	Fold Enrichment	Bonferroni	Benjamini	FDR
GOTERM_BP_FAT	GO:0043434~response to peptide hormone stimulus	14	1.40845	0.00157418	1419100_AT, 1450444_A_AT, 1451194_AT, 1418288_AT, 1420553_X_AT, 1418282_X_AT, 1433694_AT, 1423669_AT, 1423858_A_AT, 1417962_S_AT, 1426225_AT, 1421921_AT, 1448350_AT, 1455093_A_AT	727	95	13588	2.75439	0.978253	0.0269743	2.7322
GOTERM_BP_FAT	GO:0032870~cellular response to hormone stimulus	6	0.603622	0.19687	1417962_S_AT, 1434329_S_AT, 1450444_A_AT, 1418288_AT, 1433694_AT, 1455093_A_AT	727	58	13588	1.9335	1	0.815715	97.8829
GOTERM_BP_FAT	GO:0032868~response to insulin stimulus	5	0.503018	0.387798	1426225_AT, 1450444_A_AT, 1418288_AT, 1433694_AT, 1455093_A_AT	727	59	13588	1.58394	1	0.958048	99.9821
GOTERM_BP_FAT	GO:0032869~cellular response to insulin stimulus	4	0.402414	0.405532	1450444_A_AT, 1418288_AT, 1433694_AT, 1455093_A_AT	727	43	13588	1.73865	1	0.963742	99.9893
Annotation Cluster 128	Enrichment Score: 1.062826975358697
Category	Term	Count	%	PValue	Genes	List Total	Pop Hits	Pop Total	Fold Enrichment	Bonferroni	Benjamini	FDR
GOTERM_BP_FAT	GO:0002697~regulation of immune effector process	13	1.30785	0.00242246	1452428_A_AT, 1424948_X_AT, 1416625_AT, 1449130_AT, 1423954_AT, 1416034_AT, 1447520_AT, 1418219_AT, 1451176_AT, 1423944_AT, 1423153_X_AT, 1426225_AT, 1435476_A_AT	727	88	13588	2.7611	0.997243	0.0395641	4.17518
GOTERM_BP_FAT	GO:0019884~antigen processing and presentation of exogenous antigen	7	0.704225	0.0031234	1452428_A_AT, 1424948_X_AT, 1425519_A_AT, 1435290_X_AT, 1449130_AT, 1435476_A_AT, 1417025_AT	727	28	13588	4.67263	0.9995	0.0484704	5.35224
GOTERM_BP_FAT	GO:0002711~positive regulation of T cell mediated immunity	4	0.402414	0.0290646	1452428_A_AT, 1424948_X_AT, 1416034_AT, 1449130_AT	727	13	13588	5.75093	1	0.293852	40.4674
GOTERM_BP_FAT	GO:0002824~positive regulation of adaptive immune response based on somatic recombination of immune receptors built from immunoglobulin superfamily domains	6	0.603622	0.033045	1452428_A_AT, 1424948_X_AT, 1416034_AT, 1423944_AT, 1449130_AT, 1423954_AT	727	34	13588	3.29833	1	0.319665	44.6162
GOTERM_BP_FAT	GO:0002821~positive regulation of adaptive immune response	6	0.603622	0.033045	1452428_A_AT, 1424948_X_AT, 1416034_AT, 1423944_AT, 1449130_AT, 1423954_AT	727	34	13588	3.29833	1	0.319665	44.6162
GOTERM_BP_FAT	GO:0002699~positive regulation of immune effector process	7	0.704225	0.0345824	1452428_A_AT, 1424948_X_AT, 1416034_AT, 1447520_AT, 1423944_AT, 1449130_AT, 1423954_AT	727	46	13588	2.84421	1	0.32819	46.1443
GOTERM_BP_FAT	GO:0002705~positive regulation of leukocyte mediated immunity	6	0.603622	0.0603339	1452428_A_AT, 1424948_X_AT, 1416034_AT, 1423944_AT, 1449130_AT, 1423954_AT	727	40	13588	2.80358	1	0.463295	66.5216
GOTERM_BP_FAT	GO:0002708~positive regulation of lymphocyte mediated immunity	6	0.603622	0.0603339	1452428_A_AT, 1424948_X_AT, 1416034_AT, 1423944_AT, 1449130_AT, 1423954_AT	727	40	13588	2.80358	1	0.463295	66.5216
GOTERM_BP_FAT	GO:0002709~regulation of T cell mediated immunity	4	0.402414	0.0681285	1452428_A_AT, 1424948_X_AT, 1416034_AT, 1449130_AT	727	18	13588	4.15345	1	0.496336	71.0829
GOTERM_BP_FAT	GO:0002822~regulation of adaptive immune response based on somatic recombination of immune receptors built from immunoglobulin superfamily domains	7	0.704225	0.0771461	1452428_A_AT, 1424948_X_AT, 1416034_AT, 1423944_AT, 1449130_AT, 1435476_A_AT, 1423954_AT	727	56	13588	2.33631	1	0.533303	75.6277
GOTERM_BP_FAT	GO:0002819~regulation of adaptive immune response	7	0.704225	0.0771461	1452428_A_AT, 1424948_X_AT, 1416034_AT, 1423944_AT, 1449130_AT, 1435476_A_AT, 1423954_AT	727	56	13588	2.33631	1	0.533303	75.6277
GOTERM_BP_FAT	GO:0001916~positive regulation of T cell mediated cytotoxicity	3	0.301811	0.0799606	1452428_A_AT, 1424948_X_AT, 1449130_AT	727	9	13588	6.23017	1	0.541088	76.9022
GOTERM_BP_FAT	GO:0001914~regulation of T cell mediated cytotoxicity	3	0.301811	0.113929	1452428_A_AT, 1424948_X_AT, 1449130_AT	727	11	13588	5.09741	1	0.652605	88.0797
GOTERM_BP_FAT	GO:0002706~regulation of lymphocyte mediated immunity	7	0.704225	0.132776	1452428_A_AT, 1424948_X_AT, 1416034_AT, 1423944_AT, 1449130_AT, 1435476_A_AT, 1423954_AT	727	65	13588	2.01282	1	0.70192	91.8323
GOTERM_BP_FAT	GO:0002703~regulation of leukocyte mediated immunity	7	0.704225	0.170074	1452428_A_AT, 1424948_X_AT, 1416034_AT, 1423944_AT, 1449130_AT, 1435476_A_AT, 1423954_AT	727	70	13588	1.86905	1	0.776869	96.2297
GOTERM_BP_FAT	GO:0002861~regulation of inflammatory response to antigenic stimulus	3	0.301811	0.249655	1416034_AT, 1435476_A_AT, 1423954_AT	727	18	13588	3.11508	1	0.87782	99.3594
GOTERM_BP_FAT	GO:0001912~positive regulation of leukocyte mediated cytotoxicity	3	0.301811	0.350054	1452428_A_AT, 1424948_X_AT, 1449130_AT	727	23	13588	2.43789	1	0.943216	99.9488
GOTERM_BP_FAT	GO:0031343~positive regulation of cell killing	3	0.301811	0.350054	1452428_A_AT, 1424948_X_AT, 1449130_AT	727	23	13588	2.43789	1	0.943216	99.9488
GOTERM_BP_FAT	GO:0001910~regulation of leukocyte mediated cytotoxicity	3	0.301811	0.481541	1452428_A_AT, 1424948_X_AT, 1449130_AT	727	30	13588	1.86905	1	0.980767	99.999
GOTERM_BP_FAT	GO:0031341~regulation of cell killing	3	0.301811	0.481541	1452428_A_AT, 1424948_X_AT, 1449130_AT	727	30	13588	1.86905	1	0.980767	99.999
GOTERM_BP_FAT	GO:0002712~regulation of B cell mediated immunity	3	0.301811	0.481541	1423944_AT, 1435476_A_AT, 1423954_AT	727	30	13588	1.86905	1	0.980767	99.999
GOTERM_BP_FAT	GO:0002889~regulation of immunoglobulin mediated immune response	3	0.301811	0.481541	1423944_AT, 1435476_A_AT, 1423954_AT	727	30	13588	1.86905	1	0.980767	99.999
Annotation Cluster 129	Enrichment Score: 1.0555242172061041
Category	Term	Count	%	PValue	Genes	List Total	Pop Hits	Pop Total	Fold Enrichment	Bonferroni	Benjamini	FDR
GOTERM_BP_FAT	GO:0006979~response to oxidative stress	12	1.20724	0.00646978	1423669_AT, 1451557_AT, 1419821_S_AT, 1451084_AT, 1418627_AT, 1432466_A_AT, 1418626_A_AT, 1449106_AT, 1454748_AT, 1416429_A_AT, 1415996_AT, 1416292_AT	727	87	13588	2.578	1	0.090124	10.7862
GOTERM_BP_FAT	GO:0010035~response to inorganic substance	12	1.20724	0.00977415	1423669_AT, 1451557_AT, 1451006_AT, 1417043_AT, 1451194_AT, 1431980_A_AT, 1422557_S_AT, 1449106_AT, 1416429_A_AT, 1449481_AT, 1425260_AT, 1416292_AT	727	92	13588	2.43789	1	0.124833	15.8622
GOTERM_MF_FAT	GO:0004601~peroxidase activity	6	0.603622	0.0195167	1449106_AT, 1427552_A_AT, 1452823_AT, 1416429_A_AT, 1451547_AT, 1416292_AT	758	28	13288	3.7565	1	0.236852	26.6396
GOTERM_MF_FAT	GO:0016684~oxidoreductase activity, acting on peroxide as acceptor	6	0.603622	0.0195167	1449106_AT, 1427552_A_AT, 1452823_AT, 1416429_A_AT, 1451547_AT, 1416292_AT	758	28	13288	3.7565	1	0.236852	26.6396
GOTERM_MF_FAT	GO:0016209~antioxidant activity	7	0.704225	0.0245512	1417633_AT, 1449106_AT, 1427552_A_AT, 1452823_AT, 1416429_A_AT, 1451547_AT, 1416292_AT	758	40	13288	3.06781	1	0.269475	32.3417
GOTERM_BP_FAT	GO:0006800~oxygen and reactive oxygen species metabolic process	7	0.704225	0.0379227	1416034_AT, 1417633_AT, 1449106_AT, 1422470_AT, 1448615_AT, 1416429_A_AT, 1416292_AT	727	47	13588	2.78369	1	0.345037	49.3286
GOTERM_MF_FAT	GO:0004602~glutathione peroxidase activity	3	0.301811	0.107678	1449106_AT, 1427552_A_AT, 1452823_AT	758	10	13288	5.2591	1	0.679951	83.3151
GOTERM_BP_FAT	GO:0070301~cellular response to hydrogen peroxide	3	0.301811	0.132062	1449106_AT, 1416429_A_AT, 1416292_AT	727	12	13588	4.67263	1	0.701093	91.7133
GOTERM_BP_FAT	GO:0042744~hydrogen peroxide catabolic process	3	0.301811	0.132062	1449106_AT, 1416429_A_AT, 1416292_AT	727	12	13588	4.67263	1	0.701093	91.7133
GOTERM_BP_FAT	GO:0042542~response to hydrogen peroxide	4	0.402414	0.134045	1423669_AT, 1449106_AT, 1416429_A_AT, 1416292_AT	727	24	13588	3.11508	1	0.703095	92.04
GOTERM_BP_FAT	GO:0034614~cellular response to reactive oxygen species	3	0.301811	0.249655	1449106_AT, 1416429_A_AT, 1416292_AT	727	18	13588	3.11508	1	0.87782	99.3594
GOTERM_BP_FAT	GO:0042743~hydrogen peroxide metabolic process	3	0.301811	0.290073	1449106_AT, 1416429_A_AT, 1416292_AT	727	20	13588	2.80358	1	0.909832	99.758
GOTERM_BP_FAT	GO:0000302~response to reactive oxygen species	4	0.402414	0.301923	1423669_AT, 1449106_AT, 1416429_A_AT, 1416292_AT	727	36	13588	2.07672	1	0.91754	99.82
SP_PIR_KEYWORDS	peroxidase	3	0.301811	0.317296	1449106_AT, 1416429_A_AT, 1416292_AT	927	22	17854	2.62636	1	0.735043	99.5992
GOTERM_BP_FAT	GO:0034599~cellular response to oxidative stress	3	0.301811	0.330211	1449106_AT, 1416429_A_AT, 1416292_AT	727	22	13588	2.54871	1	0.933153	99.913
GOTERM_BP_FAT	GO:0033554~cellular response to stress	9	0.905433	0.999831	1422645_AT, 1416129_AT, 1449519_AT, 1449106_AT, 1416429_A_AT, 1425260_AT, 1417130_S_AT, 1416292_AT, 1431900_A_AT	727	404	13588	0.416373	1	1	100
Annotation Cluster 130	Enrichment Score: 1.0496697150159455
Category	Term	Count	%	PValue	Genes	List Total	Pop Hits	Pop Total	Fold Enrichment	Bonferroni	Benjamini	FDR
GOTERM_BP_FAT	GO:0009743~response to carbohydrate stimulus	5	0.503018	0.0473939	1424815_AT, 1451194_AT, 1422651_AT, 1417042_AT, 1421983_S_AT	727	26	13588	3.59433	1	0.399961	57.4194
GOTERM_BP_FAT	GO:0009746~response to hexose stimulus	4	0.402414	0.11012	1424815_AT, 1422651_AT, 1417042_AT, 1421983_S_AT	727	22	13588	3.39827	1	0.644663	87.1459
GOTERM_BP_FAT	GO:0034284~response to monosaccharide stimulus	4	0.402414	0.11012	1424815_AT, 1422651_AT, 1417042_AT, 1421983_S_AT	727	22	13588	3.39827	1	0.644663	87.1459
GOTERM_BP_FAT	GO:0009749~response to glucose stimulus	4	0.402414	0.11012	1424815_AT, 1422651_AT, 1417042_AT, 1421983_S_AT	727	22	13588	3.39827	1	0.644663	87.1459
Annotation Cluster 131	Enrichment Score: 1.0423644085801993
Category	Term	Count	%	PValue	Genes	List Total	Pop Hits	Pop Total	Fold Enrichment	Bonferroni	Benjamini	FDR
GOTERM_BP_FAT	GO:0060192~negative regulation of lipase activity	3	0.301811	0.00824911	1417950_A_AT, 1424485_AT, 1417130_S_AT	727	3	13588	18.6905	1	0.110438	13.5544
GOTERM_BP_FAT	GO:0060191~regulation of lipase activity	6	0.603622	0.0260844	1417950_A_AT, 1417500_A_AT, 1417092_AT, 1424485_AT, 1417130_S_AT, 1438936_S_AT, 1450717_AT	727	32	13588	3.50447	1	0.271222	37.1712
GOTERM_BP_FAT	GO:0051346~negative regulation of hydrolase activity	4	0.402414	0.11012	1419232_A_AT, 1417950_A_AT, 1424485_AT, 1417130_S_AT	727	22	13588	3.39827	1	0.644663	87.1459
GOTERM_BP_FAT	GO:0044092~negative regulation of molecular function	9	0.905433	0.409317	1417023_A_AT, 1419232_A_AT, 1424942_A_AT, 1417950_A_AT, 1449519_AT, 1416429_A_AT, 1424485_AT, 1417130_S_AT, 1421983_S_AT	727	132	13588	1.27435	1	0.964264	99.9905
GOTERM_BP_FAT	GO:0043086~negative regulation of catalytic activity	6	0.603622	0.63309	1417023_A_AT, 1419232_A_AT, 1417950_A_AT, 1449519_AT, 1424485_AT, 1417130_S_AT	727	101	13588	1.11033	1	0.995494	100
Annotation Cluster 132	Enrichment Score: 1.0416921624431765
Category	Term	Count	%	PValue	Genes	List Total	Pop Hits	Pop Total	Fold Enrichment	Bonferroni	Benjamini	FDR
GOTERM_BP_FAT	GO:0003018~vascular process in circulatory system	7	0.704225	0.049147	1423396_AT, 1420909_AT, 1418142_AT, 1418627_AT, 1420499_AT, 1432466_A_AT, 1416676_AT	727	50	13588	2.61667	1	0.41013	58.7766
GOTERM_BP_FAT	GO:0003013~circulatory system process	11	1.10664	0.072821	1418190_AT, 1436739_AT, 1423396_AT, 1420909_AT, 1418142_AT, 1418907_AT, 1418627_AT, 1420499_AT, 1432466_A_AT, 1448499_A_AT, 1416676_AT	727	111	13588	1.85221	1	0.517649	73.5392
GOTERM_BP_FAT	GO:0008015~blood circulation	11	1.10664	0.072821	1418190_AT, 1436739_AT, 1423396_AT, 1420909_AT, 1418142_AT, 1418907_AT, 1418627_AT, 1420499_AT, 1432466_A_AT, 1448499_A_AT, 1416676_AT	727	111	13588	1.85221	1	0.517649	73.5392
GOTERM_BP_FAT	GO:0035150~regulation of tube size	6	0.603622	0.111711	1423396_AT, 1418142_AT, 1418627_AT, 1420499_AT, 1432466_A_AT, 1416676_AT	727	48	13588	2.33631	1	0.647585	87.5441
GOTERM_BP_FAT	GO:0050880~regulation of blood vessel size	6	0.603622	0.111711	1423396_AT, 1418142_AT, 1418627_AT, 1420499_AT, 1432466_A_AT, 1416676_AT	727	48	13588	2.33631	1	0.647585	87.5441
GOTERM_BP_FAT	GO:0042311~vasodilation	4	0.402414	0.17284	1418142_AT, 1420499_AT, 1432466_A_AT, 1416676_AT	727	27	13588	2.76896	1	0.781684	96.4446
Annotation Cluster 133	Enrichment Score: 0.9861613729021331
Category	Term	Count	%	PValue	Genes	List Total	Pop Hits	Pop Total	Fold Enrichment	Bonferroni	Benjamini	FDR
GOTERM_BP_FAT	GO:0043603~cellular amide metabolic process	9	0.905433	0.000898036	1423780_AT, 1455540_AT, 1417962_S_AT, 1419549_AT, 1418982_AT, 1418998_AT, 1448350_AT, 1452145_AT, 1420525_A_AT	727	39	13588	4.31319	0.887321	0.0170437	1.56741
GOTERM_BP_FAT	GO:0006733~oxidoreduction coenzyme metabolic process	5	0.503018	0.143136	1423780_AT, 1428134_AT, 1418998_AT, 1454748_AT, 1452145_AT	727	38	13588	2.45928	1	0.724716	93.3882
GOTERM_BP_FAT	GO:0019362~pyridine nucleotide metabolic process	4	0.402414	0.186412	1423780_AT, 1418998_AT, 1454748_AT, 1452145_AT	727	28	13588	2.67007	1	0.801533	97.342
GOTERM_BP_FAT	GO:0006769~nicotinamide metabolic process	3	0.301811	0.369691	1423780_AT, 1418998_AT, 1452145_AT	727	24	13588	2.33631	1	0.951348	99.9701
GOTERM_BP_FAT	GO:0046496~nicotinamide nucleotide metabolic process	3	0.301811	0.369691	1423780_AT, 1418998_AT, 1452145_AT	727	24	13588	2.33631	1	0.951348	99.9701
GOTERM_BP_FAT	GO:0009820~alkaloid metabolic process	3	0.301811	0.369691	1423780_AT, 1418998_AT, 1452145_AT	727	24	13588	2.33631	1	0.951348	99.9701
Annotation Cluster 134	Enrichment Score: 0.9773697100480276
Category	Term	Count	%	PValue	Genes	List Total	Pop Hits	Pop Total	Fold Enrichment	Bonferroni	Benjamini	FDR
SP_PIR_KEYWORDS	retinol-binding	3	0.301811	0.0610944	1448754_AT, 1426225_AT, 1451625_A_AT	927	8	17854	7.22249	1	0.247826	59.8111
GOTERM_MF_FAT	GO:0019841~retinol binding	3	0.301811	0.072196	1448754_AT, 1426225_AT, 1451625_A_AT	758	8	13288	6.57388	1	0.550358	69.2041
GOTERM_MF_FAT	GO:0005501~retinoid binding	3	0.301811	0.16711	1448754_AT, 1426225_AT, 1451625_A_AT	758	13	13288	4.04546	1	0.803161	94.3528
GOTERM_MF_FAT	GO:0019840~isoprenoid binding	3	0.301811	0.16711	1448754_AT, 1426225_AT, 1451625_A_AT	758	13	13288	4.04546	1	0.803161	94.3528
Annotation Cluster 135	Enrichment Score: 0.9765015931983707
Category	Term	Count	%	PValue	Genes	List Total	Pop Hits	Pop Total	Fold Enrichment	Bonferroni	Benjamini	FDR
UP_SEQ_FEATURE	domain:Sushi 2	8	0.804829	0.00193572	1417009_AT, 1419677_AT, 1416051_AT, 1418037_AT, 1419131_AT, 1423153_X_AT, 1417314_AT, 1420524_A_AT	893	33	16021	4.34925	0.986737	0.12636	3.31757
UP_SEQ_FEATURE	domain:Sushi 1	8	0.804829	0.00193572	1417009_AT, 1419677_AT, 1416051_AT, 1418037_AT, 1419131_AT, 1423153_X_AT, 1417314_AT, 1420524_A_AT	893	33	16021	4.34925	0.986737	0.12636	3.31757
SMART	SM00179:EGF_CA	8	0.804829	0.0697127	1427183_AT, 1417009_AT, 1419677_AT, 1418845_AT, 1420524_A_AT, 1418992_AT, 1419321_AT, 1430130_AT	364	91	9131	2.20529	0.999999	0.418395	59.4231
UP_SEQ_FEATURE	domain:EGF-like; calcium-binding	3	0.301811	0.103569	1417009_AT, 1419677_AT, 1420524_A_AT	893	10	16021	5.38219	1	0.959625	85.0998
INTERPRO	IPR000152:EGF-type aspartate/asparagine hydroxylation conserved site	9	0.905433	0.116917	1427183_AT, 1417009_AT, 1419677_AT, 1431721_A_AT, 1418845_AT, 1420524_A_AT, 1418992_AT, 1419321_AT, 1430130_AT	927	94	17763	1.83464	1	0.828524	87.1183
INTERPRO	IPR001881:EGF-like calcium-binding	8	0.804829	0.196219	1427183_AT, 1417009_AT, 1419677_AT, 1418845_AT, 1420524_A_AT, 1418992_AT, 1419321_AT, 1430130_AT	927	91	17763	1.68455	1	0.930521	97.2683
INTERPRO	IPR018097:EGF-like calcium-binding, conserved site	8	0.804829	0.21864	1427183_AT, 1417009_AT, 1419677_AT, 1418845_AT, 1420524_A_AT, 1418992_AT, 1419321_AT, 1430130_AT	927	94	17763	1.63079	1	0.945572	98.2863
UP_SEQ_FEATURE	domain:CUB 2	4	0.402414	0.293429	1417009_AT, 1419677_AT, 1418084_AT, 1420524_A_AT	893	34	16021	2.11066	1	0.999601	99.7637
UP_SEQ_FEATURE	domain:CUB 1	4	0.402414	0.293429	1417009_AT, 1419677_AT, 1418084_AT, 1420524_A_AT	893	34	16021	2.11066	1	0.999601	99.7637
SMART	SM00042:CUB	4	0.402414	0.352868	1417009_AT, 1419677_AT, 1418084_AT, 1420524_A_AT	364	53	9131	1.89322	1	0.873799	99.5627
INTERPRO	IPR000859:CUB	4	0.402414	0.526852	1417009_AT, 1419677_AT, 1418084_AT, 1420524_A_AT	927	53	17763	1.44617	1	0.999479	99.9996
INTERPRO	IPR013091:EGF calcium-binding	3	0.301811	0.881247	1427183_AT, 1417009_AT, 1430130_AT	927	69	17763	0.833122	1	1	100
Annotation Cluster 136	Enrichment Score: 0.9426475167129627
Category	Term	Count	%	PValue	Genes	List Total	Pop Hits	Pop Total	Fold Enrichment	Bonferroni	Benjamini	FDR
GOTERM_BP_FAT	GO:0007155~cell adhesion	41	4.12475	0.0377079	1437932_A_AT, 1429379_AT, 1419423_AT, 1417271_A_AT, 1422826_AT, 1426332_A_AT, 1418084_AT, 1440218_AT, 1418511_AT, 1449254_AT, 1417231_AT, 1425582_A_AT, 1427168_A_AT, 1451407_AT, 1418486_AT, 1418907_AT, 1449465_AT, 1426014_A_AT, 1424485_AT, 1449396_AT, 1420484_A_AT, 1418815_AT, 1418237_S_AT, 1434651_A_AT, 1448380_AT, 1457871_AT, 1441281_S_AT, 1455056_AT, 1425619_S_AT, 1421156_A_AT, 1418788_AT, 142…	727	561	13588	1.36597	1	0.344682	49.1293
GOTERM_BP_FAT	GO:0022610~biological adhesion	41	4.12475	0.0388155	1437932_A_AT, 1429379_AT, 1419423_AT, 1417271_A_AT, 1422826_AT, 1426332_A_AT, 1418084_AT, 1440218_AT, 1418511_AT, 1449254_AT, 1417231_AT, 1425582_A_AT, 1427168_A_AT, 1451407_AT, 1418486_AT, 1418907_AT, 1449465_AT, 1426014_A_AT, 1424485_AT, 1449396_AT, 1420484_A_AT, 1418815_AT, 1418237_S_AT, 1434651_A_AT, 1448380_AT, 1457871_AT, 1441281_S_AT, 1455056_AT, 1425619_S_AT, 1421156_A_AT, 1418788_AT, 142…	727	562	13588	1.36354	1	0.350398	50.1491
GOTERM_BP_FAT	GO:0016337~cell-cell adhesion	16	1.60966	0.280557	1437932_A_AT, 1434651_A_AT, 1426332_A_AT, 1457871_AT, 1440218_AT, 1425619_S_AT, 1421156_A_AT, 1455056_AT, 1418788_AT, 1417231_AT, 1416034_AT, 1425582_A_AT, 1418486_AT, 1451407_AT, 1426014_A_AT, 1420259_AT, 1418815_AT	727	236	13588	1.26715	1	0.903635	99.6942
SP_PIR_KEYWORDS	cell adhesion	22	2.21328	0.413001	1417271_A_AT, 1418237_S_AT, 1421603_A_AT, 1422826_AT, 1448380_AT, 1418511_AT, 1441281_S_AT, 1425619_S_AT, 1421156_A_AT, 1426285_AT, 1422123_S_AT, 1416236_A_AT, 1415871_AT, 1449254_AT, 1427321_S_AT, 1427168_A_AT, 1416271_AT, 1449465_AT, 1426014_A_AT, 1448755_AT, 1449396_AT, 1420484_A_AT, 1418815_AT	927	380	17854	1.11505	1	0.829674	99.9549
Annotation Cluster 137	Enrichment Score: 0.941927095285059
Category	Term	Count	%	PValue	Genes	List Total	Pop Hits	Pop Total	Fold Enrichment	Bonferroni	Benjamini	FDR
PIR_SUPERFAMILY	PIRSF002367:apolipoprotein A-I	7	0.704225	1.13796e-06	1419232_A_AT, 1417950_A_AT, 1417761_AT, 1432466_A_AT, 1418278_AT, 1417561_AT, 1418069_AT	611	7	8136	13.3159	0.00063819	0.00063819	0.0016652
INTERPRO	IPR000074:Apolipoprotein A1/A4/E	4	0.402414	0.000542928	1419232_A_AT, 1417610_AT, 1417761_AT, 1432466_A_AT	927	4	17763	19.1618	0.533491	0.0160921	0.891126
INTERPRO	IPR013326:Apolipoprotein/apolipophorin	4	0.402414	0.000542928	1419232_A_AT, 1417610_AT, 1417761_AT, 1432466_A_AT	927	4	17763	19.1618	0.533491	0.0160921	0.891126
UP_SEQ_FEATURE	repeat:8	5	0.503018	0.405483	1419232_A_AT, 1418595_AT, 1426123_A_AT, 1417761_AT, 1432466_A_AT	893	58	16021	1.54661	1	0.999982	99.9883
UP_SEQ_FEATURE	repeat:10	4	0.402414	0.476025	1419232_A_AT, 1418595_AT, 1426123_A_AT, 1417761_AT	893	46	16021	1.56006	1	0.999997	99.9987
UP_SEQ_FEATURE	repeat:6	5	0.503018	0.56312	1419232_A_AT, 1418595_AT, 1426123_A_AT, 1417761_AT, 1432466_A_AT	893	71	16021	1.26343	1	1	99.9999
UP_SEQ_FEATURE	repeat:13	3	0.301811	0.57182	1418595_AT, 1426123_A_AT, 1417761_AT	893	34	16021	1.583	1	1	100
UP_SEQ_FEATURE	repeat:1	9	0.905433	0.585616	1419232_A_AT, 1418595_AT, 1426123_A_AT, 1417761_AT, 1432466_A_AT, 1418680_AT, 1426014_A_AT, 1418445_AT, 1426215_AT	893	148	16021	1.09099	1	1	100
UP_SEQ_FEATURE	repeat:12	3	0.301811	0.587753	1418595_AT, 1426123_A_AT, 1417761_AT	893	35	16021	1.53777	1	1	100
UP_SEQ_FEATURE	repeat:2	9	0.905433	0.608487	1419232_A_AT, 1418595_AT, 1426123_A_AT, 1417761_AT, 1432466_A_AT, 1418680_AT, 1426014_A_AT, 1418445_AT, 1426215_AT	893	151	16021	1.06931	1	1	100
UP_SEQ_FEATURE	repeat:11	3	0.301811	0.660771	1418595_AT, 1426123_A_AT, 1417761_AT	893	40	16021	1.34555	1	1	100
UP_SEQ_FEATURE	repeat:5	5	0.503018	0.694975	1419232_A_AT, 1418595_AT, 1426123_A_AT, 1417761_AT, 1432466_A_AT	893	84	16021	1.0679	1	1	100
UP_SEQ_FEATURE	repeat:7	4	0.402414	0.728515	1418595_AT, 1426123_A_AT, 1417761_AT, 1432466_A_AT	893	67	16021	1.07108	1	1	100
UP_SEQ_FEATURE	repeat:9	3	0.301811	0.734258	1418595_AT, 1426123_A_AT, 1417761_AT	893	46	16021	1.17004	1	1	100
UP_SEQ_FEATURE	repeat:4	5	0.503018	0.820752	1419232_A_AT, 1418595_AT, 1426123_A_AT, 1417761_AT, 1432466_A_AT	893	101	16021	0.888151	1	1	100
UP_SEQ_FEATURE	repeat:3	4	0.402414	0.964974	1418595_AT, 1426123_A_AT, 1417761_AT, 1432466_A_AT	893	119	16021	0.603047	1	1	100
Annotation Cluster 138	Enrichment Score: 0.9276930012834869
Category	Term	Count	%	PValue	Genes	List Total	Pop Hits	Pop Total	Fold Enrichment	Bonferroni	Benjamini	FDR
GOTERM_MF_FAT	GO:0015250~water channel activity	4	0.402414	0.0215396	1418848_AT, 1416203_AT, 1421605_A_AT, 1417828_AT	758	11	13288	6.37467	1	0.249004	28.9828
INTERPRO	IPR000425:Major intrinsic protein	4	0.402414	0.0218119	1418848_AT, 1416203_AT, 1421605_A_AT, 1417828_AT	927	12	17763	6.38727	1	0.331096	30.4756
GOTERM_BP_FAT	GO:0006833~water transport	4	0.402414	0.0232623	1418848_AT, 1416203_AT, 1421605_A_AT, 1417828_AT	727	12	13588	6.23017	1	0.24765	33.8919
GOTERM_BP_FAT	GO:0042044~fluid transport	4	0.402414	0.0232623	1418848_AT, 1416203_AT, 1421605_A_AT, 1417828_AT	727	12	13588	6.23017	1	0.24765	33.8919
UP_SEQ_FEATURE	short sequence motif:NPA 2	4	0.402414	0.0259336	1418848_AT, 1416203_AT, 1421605_A_AT, 1417828_AT	893	12	16021	5.98022	1	0.648944	36.7156
UP_SEQ_FEATURE	short sequence motif:NPA 1	4	0.402414	0.0259336	1418848_AT, 1416203_AT, 1421605_A_AT, 1417828_AT	893	12	16021	5.98022	1	0.648944	36.7156
GOTERM_MF_FAT	GO:0005372~water transporter activity	4	0.402414	0.0275264	1418848_AT, 1416203_AT, 1421605_A_AT, 1417828_AT	758	12	13288	5.84345	1	0.293899	35.5133
PIR_SUPERFAMILY	PIRSF002276:aquaporin	4	0.402414	0.0338044	1418848_AT, 1416203_AT, 1421605_A_AT, 1417828_AT	611	10	8136	5.32635	1	0.700537	39.5423
INTERPRO	IPR012269:Aquaporin	3	0.301811	0.0765971	1418848_AT, 1416203_AT, 1421605_A_AT	927	9	17763	6.38727	1	0.703626	73.1117
GOTERM_MF_FAT	GO:0022803~passive transmembrane transporter activity	10	1.00604	0.999124	1423271_AT, 1418848_AT, 1420451_AT, 1421374_A_AT, 1417680_AT, 1416203_AT, 1418142_AT, 1421605_A_AT, 1417611_AT, 1417828_AT	758	365	13288	0.480283	1	1	100
GOTERM_MF_FAT	GO:0015267~channel activity	10	1.00604	0.999124	1423271_AT, 1418848_AT, 1420451_AT, 1421374_A_AT, 1417680_AT, 1416203_AT, 1418142_AT, 1421605_A_AT, 1417611_AT, 1417828_AT	758	365	13288	0.480283	1	1	100
GOTERM_CC_FAT	GO:0034702~ion channel complex	3	0.301811	0.999235	1421374_A_AT, 1417680_AT, 1418142_AT	731	158	12504	0.324785	1	1	100
GOTERM_MF_FAT	GO:0022838~substrate specific channel activity	9	0.905433	0.999633	1418848_AT, 1420451_AT, 1421374_A_AT, 1417680_AT, 1416203_AT, 1418142_AT, 1421605_A_AT, 1417611_AT, 1417828_AT	758	360	13288	0.438259	1	1	100
SP_PIR_KEYWORDS	ionic channel	5	0.503018	0.999912	1420451_AT, 1421374_A_AT, 1417680_AT, 1418142_AT, 1417611_AT	927	301	17854	0.319933	1	1	100
GOTERM_MF_FAT	GO:0005216~ion channel activity	5	0.503018	0.999998	1420451_AT, 1421374_A_AT, 1417680_AT, 1418142_AT, 1417611_AT	758	349	13288	0.251151	1	1	100
Annotation Cluster 139	Enrichment Score: 0.9215026223434898
Category	Term	Count	%	PValue	Genes	List Total	Pop Hits	Pop Total	Fold Enrichment	Bonferroni	Benjamini	FDR
GOTERM_BP_FAT	GO:0000041~transition metal ion transport	9	0.905433	0.0325147	1417559_AT, 1425546_A_AT, 1424722_AT, 1441850_X_AT, 1438751_AT, 1417061_AT, 1429523_A_AT, 1441326_AT, 1425829_A_AT	727	70	13588	2.40307	1	0.316604	44.0796
SP_PIR_KEYWORDS	iron transport	4	0.402414	0.0821817	1417559_AT, 1425546_A_AT, 1417061_AT, 1425829_A_AT	927	20	17854	3.852	1	0.310045	71.0631
GOTERM_BP_FAT	GO:0006826~iron ion transport	5	0.503018	0.0889951	1417559_AT, 1425546_A_AT, 1424722_AT, 1417061_AT, 1425829_A_AT	727	32	13588	2.92039	1	0.577341	80.5818
GOTERM_BP_FAT	GO:0015674~di-, tri-valent inorganic cation transport	7	0.704225	0.8665	1417559_AT, 1425546_A_AT, 1424722_AT, 1441850_X_AT, 1417061_AT, 1417611_AT, 1425829_A_AT	727	161	13588	0.812631	1	0.9999	100
Annotation Cluster 140	Enrichment Score: 0.8894483065071968
Category	Term	Count	%	PValue	Genes	List Total	Pop Hits	Pop Total	Fold Enrichment	Bonferroni	Benjamini	FDR
UP_SEQ_FEATURE	region of interest:S-adenosyl-L-methionine binding	5	0.503018	0.067543	1417422_AT, 1422558_AT, 1432517_A_AT, 1418697_AT, 1418701_AT	893	28	16021	3.20369	1	0.892347	70.4091
UP_SEQ_FEATURE	binding site:S-adenosyl-L-methionine	6	0.603622	0.0822642	1417422_AT, 1422558_AT, 1432517_A_AT, 1419121_AT, 1418697_AT, 1418701_AT	893	42	16021	2.56295	1	0.930054	77.5706
SP_PIR_KEYWORDS	s-adenosyl-l-methionine	9	0.905433	0.0858988	1417422_AT, 1422558_AT, 1450612_A_AT, 1421008_AT, 1432517_A_AT, 1431980_A_AT, 1419121_AT, 1418697_AT, 1418701_AT	927	88	17854	1.96977	1	0.319857	72.7123
SP_PIR_KEYWORDS	methyltransferase	11	1.10664	0.202661	1417422_AT, 1422558_AT, 1450612_A_AT, 1432517_A_AT, 1431980_A_AT, 1419121_AT, 1422198_A_AT, 1450624_AT, 1418697_AT, 1418701_AT, 1418913_AT	927	142	17854	1.49197	1	0.570519	96.2179
UP_SEQ_FEATURE	binding site:S-adenosyl-L-methionine; via carbonyl oxygen	3	0.301811	0.369157	1417422_AT, 1419121_AT, 1418697_AT	893	23	16021	2.34008	1	0.999954	99.9672
Annotation Cluster 141	Enrichment Score: 0.8818916687933388
Category	Term	Count	%	PValue	Genes	List Total	Pop Hits	Pop Total	Fold Enrichment	Bonferroni	Benjamini	FDR
GOTERM_MF_FAT	GO:0004062~aryl sulfotransferase activity	3	0.301811	0.0180061	1418940_AT, 1418138_AT, 1427345_A_AT	758	4	13288	13.1478	1	0.226261	24.8429
PIR_SUPERFAMILY	PIRSF000856:alcohol sulfotransferase	4	0.402414	0.0439523	1428981_AT, 1418940_AT, 1418138_AT, 1427345_A_AT	611	11	8136	4.84214	1	0.773105	48.1976
INTERPRO	IPR000863:Sulfotransferase	4	0.402414	0.217919	1428981_AT, 1418940_AT, 1418138_AT, 1427345_A_AT	927	31	17763	2.47249	1	0.946312	98.2601
GOTERM_MF_FAT	GO:0016782~transferase activity, transferring sulfur-containing groups	5	0.503018	0.422649	1428981_AT, 1418940_AT, 1418138_AT, 1427345_A_AT, 1448609_AT	758	58	13288	1.51124	1	0.976871	99.9822
GOTERM_MF_FAT	GO:0008146~sulfotransferase activity	4	0.402414	0.534397	1428981_AT, 1418940_AT, 1418138_AT, 1427345_A_AT	758	49	13288	1.43105	1	0.992496	99.9994
Annotation Cluster 142	Enrichment Score: 0.8765593220761357
Category	Term	Count	%	PValue	Genes	List Total	Pop Hits	Pop Total	Fold Enrichment	Bonferroni	Benjamini	FDR
GOTERM_MF_FAT	GO:0005044~scavenger receptor activity	6	0.603622	0.0688064	1417109_AT, 1448380_AT, 1420712_A_AT, 1449498_AT, 1419144_AT, 1420484_A_AT	758	39	13288	2.69698	1	0.540533	67.3874
SMART	SM00202:SR	4	0.402414	0.0982234	1448380_AT, 1420712_A_AT, 1449498_AT, 1419144_AT	364	28	9131	3.58359	1	0.467421	72.4865
INTERPRO	IPR017448:Speract/scavenger receptor related	4	0.402414	0.177275	1448380_AT, 1420712_A_AT, 1449498_AT, 1419144_AT	927	28	17763	2.7374	1	0.915261	95.9896
UP_SEQ_FEATURE	domain:SRCR	3	0.301811	0.181388	1448380_AT, 1420712_A_AT, 1449498_AT	893	14	16021	3.84442	1	0.99444	96.9348
INTERPRO	IPR001190:Speract/scavenger receptor	4	0.402414	0.190591	1448380_AT, 1420712_A_AT, 1449498_AT, 1419144_AT	927	29	17763	2.64301	1	0.926037	96.9353
Annotation Cluster 143	Enrichment Score: 0.8523474238510996
Category	Term	Count	%	PValue	Genes	List Total	Pop Hits	Pop Total	Fold Enrichment	Bonferroni	Benjamini	FDR
INTERPRO	IPR012290:Fibrinogen, alpha/beta/gamma chain, coiled coil	3	0.301811	0.00786205	1428079_AT, 1416025_AT, 1424279_AT	927	3	17763	19.1618	0.999985	0.152447	12.199
GOTERM_BP_FAT	GO:0030168~platelet activation	5	0.503018	0.00878415	1428079_AT, 1416025_AT, 1448995_AT, 1424279_AT, 1418897_AT	727	16	13588	5.84078	1	0.11469	14.3708
GOTERM_CC_FAT	GO:0005577~fibrinogen complex	3	0.301811	0.00981551	1428079_AT, 1416025_AT, 1424279_AT	731	3	12504	17.1053	0.949652	0.0719965	12.367
GOTERM_MF_FAT	GO:0030674~protein binding, bridging	5	0.503018	0.115977	1421098_AT, 1428079_AT, 1416025_AT, 1424279_AT, 1448227_AT	758	33	13288	2.65611	1	0.701074	85.594
GOTERM_BP_FAT	GO:0051258~protein polymerization	4	0.402414	0.361397	1428079_AT, 1416025_AT, 1424279_AT, 1438936_S_AT, 1450717_AT	727	40	13588	1.86905	1	0.948253	99.9624
GOTERM_CC_FAT	GO:0005938~cell cortex	6	0.603622	0.866149	1428079_AT, 1424815_AT, 1416025_AT, 1424092_AT, 1424279_AT, 1416464_AT	731	126	12504	0.81454	1	0.99813	100
GOTERM_BP_FAT	GO:0043623~cellular protein complex assembly	4	0.402414	0.932962	1428079_AT, 1416025_AT, 1424279_AT, 1438936_S_AT, 1450717_AT	727	108	13588	0.692241	1	0.99999	100
GOTERM_BP_FAT	GO:0034622~cellular macromolecular complex assembly	8	0.804829	0.948708	1428079_AT, 1416025_AT, 1418072_AT, 1416101_A_AT, 1418366_AT, 1424279_AT, 1422155_AT, 1427762_X_AT, 1438936_S_AT, 1450717_AT	727	217	13588	0.689051	1	0.999996	100
GOTERM_BP_FAT	GO:0034621~cellular macromolecular complex subunit organization	8	0.804829	0.978994	1428079_AT, 1416025_AT, 1418072_AT, 1416101_A_AT, 1418366_AT, 1424279_AT, 1422155_AT, 1427762_X_AT, 1438936_S_AT, 1450717_AT	727	245	13588	0.610302	1	1	100
Annotation Cluster 144	Enrichment Score: 0.8496002369114161
Category	Term	Count	%	PValue	Genes	List Total	Pop Hits	Pop Total	Fold Enrichment	Bonferroni	Benjamini	FDR
GOTERM_BP_FAT	GO:0060348~bone development	12	1.20724	0.050719	1423669_AT, 1421987_AT, 1415931_AT, 1423844_S_AT, 1422313_A_AT, 1417092_AT, 1418988_AT, 1423062_AT, 1431609_A_AT, 1423635_AT, 1455093_A_AT, 1449254_AT	727	118	13588	1.90073	1	0.414883	59.9587
GOTERM_BP_FAT	GO:0001649~osteoblast differentiation	6	0.603622	0.104393	1423669_AT, 1415931_AT, 1422313_A_AT, 1417092_AT, 1423062_AT, 1423635_AT	727	47	13588	2.38602	1	0.627912	85.6111
GOTERM_BP_FAT	GO:0001503~ossification	10	1.00604	0.113302	1423669_AT, 1415931_AT, 1423844_S_AT, 1422313_A_AT, 1417092_AT, 1418988_AT, 1423062_AT, 1423635_AT, 1455093_A_AT, 1449254_AT	727	106	13588	1.76326	1	0.651776	87.9306
GOTERM_BP_FAT	GO:0001501~skeletal system development	15	1.50905	0.666066	1424942_A_AT, 1423844_S_AT, 1415931_AT, 1418988_AT, 1423062_AT, 1431609_A_AT, 1449254_AT, 1423669_AT, 1421987_AT, 1426018_A_AT, 1422313_A_AT, 1417092_AT, 1426225_AT, 1423635_AT, 1455093_A_AT	727	285	13588	0.983711	1	0.996877	100
Annotation Cluster 145	Enrichment Score: 0.849168084477766
Category	Term	Count	%	PValue	Genes	List Total	Pop Hits	Pop Total	Fold Enrichment	Bonferroni	Benjamini	FDR
UP_SEQ_FEATURE	domain:Collagen-like	8	0.804829	0.00160089	1457871_AT, 1422651_AT, 1418787_AT, 1417381_AT, 1418243_AT, 1449401_AT, 1419578_AT, 1449498_AT	893	32	16021	4.48516	0.971969	0.112324	2.75124
PIR_SUPERFAMILY	PIRSF002477:complement subcomponent C1q chain A	3	0.301811	0.116246	1422651_AT, 1417381_AT, 1449401_AT	611	8	8136	4.99345	1	0.957199	83.6073
SMART	SM00110:C1Q	3	0.301811	0.321445	1422651_AT, 1417381_AT, 1449401_AT	364	29	9131	2.59502	1	0.849	99.2096
INTERPRO	IPR001073:Complement C1q protein	3	0.301811	0.450802	1422651_AT, 1417381_AT, 1449401_AT	927	29	17763	1.98226	1	0.998212	99.9949
UP_SEQ_FEATURE	domain:C1q	3	0.301811	0.467103	1422651_AT, 1417381_AT, 1449401_AT	893	28	16021	1.92221	1	0.999996	99.9983
INTERPRO	IPR008983:Tumour necrosis factor-like	3	0.301811	0.637894	1422651_AT, 1417381_AT, 1449401_AT	927	41	17763	1.40208	1	0.999947	100
Annotation Cluster 146	Enrichment Score: 0.8213994455036713
Category	Term	Count	%	PValue	Genes	List Total	Pop Hits	Pop Total	Fold Enrichment	Bonferroni	Benjamini	FDR
UP_SEQ_FEATURE	metal ion-binding site:Potassium	4	0.402414	0.00303	1423147_AT, 1424182_AT, 1416647_AT, 1421258_A_AT	893	6	16021	11.9604	0.998853	0.163194	5.14685
GOTERM_MF_FAT	GO:0031420~alkali metal ion binding	15	1.50905	0.285888	1416560_AT, 1421225_A_AT, 1424182_AT, 1417680_AT, 1416647_AT, 1425033_AT, 1418706_AT, 1417280_AT, 1420451_AT, 1423147_AT, 1424898_AT, 1418142_AT, 1428111_AT, 1421912_AT, 1421258_A_AT	758	206	13288	1.27648	1	0.918389	99.497
SP_PIR_KEYWORDS	potassium	6	0.603622	0.738839	1423147_AT, 1424182_AT, 1417680_AT, 1416647_AT, 1418142_AT, 1421258_A_AT	927	118	17854	0.979321	1	0.979443	100
GOTERM_MF_FAT	GO:0030955~potassium ion binding	6	0.603622	0.809493	1423147_AT, 1424182_AT, 1417680_AT, 1416647_AT, 1418142_AT, 1421258_A_AT	758	118	13288	0.891373	1	0.999894	100
Annotation Cluster 147	Enrichment Score: 0.7936472215694532
Category	Term	Count	%	PValue	Genes	List Total	Pop Hits	Pop Total	Fold Enrichment	Bonferroni	Benjamini	FDR
GOTERM_BP_FAT	GO:0046164~alcohol catabolic process	9	0.905433	0.0218839	1423780_AT, 1416204_AT, 1422070_AT, 1416225_AT, 1451194_AT, 1457027_AT, 1452145_AT, 1421258_A_AT, 1418701_AT	727	65	13588	2.58792	1	0.236767	32.232
GOTERM_BP_FAT	GO:0044275~cellular carbohydrate catabolic process	8	0.804829	0.0399733	1423780_AT, 1416204_AT, 1417880_AT, 1451194_AT, 1457027_AT, 1448602_AT, 1452145_AT, 1421258_A_AT	727	60	13588	2.49207	1	0.356335	51.1945
GOTERM_BP_FAT	GO:0016052~carbohydrate catabolic process	9	0.905433	0.0670427	1423780_AT, 1416204_AT, 1429379_AT, 1417880_AT, 1451194_AT, 1457027_AT, 1448602_AT, 1452145_AT, 1421258_A_AT	727	81	13588	2.07672	1	0.493366	70.4847
GOTERM_BP_FAT	GO:0019320~hexose catabolic process	5	0.503018	0.301695	1423780_AT, 1451194_AT, 1457027_AT, 1452145_AT, 1421258_A_AT	727	52	13588	1.79716	1	0.917941	99.819
GOTERM_BP_FAT	GO:0006007~glucose catabolic process	5	0.503018	0.301695	1423780_AT, 1451194_AT, 1457027_AT, 1452145_AT, 1421258_A_AT	727	52	13588	1.79716	1	0.917941	99.819
GOTERM_BP_FAT	GO:0046365~monosaccharide catabolic process	5	0.503018	0.326216	1423780_AT, 1451194_AT, 1457027_AT, 1452145_AT, 1421258_A_AT	727	54	13588	1.7306	1	0.931956	99.9035
SP_PIR_KEYWORDS	glycolysis	4	0.402414	0.372747	1451194_AT, 1457027_AT, 1427825_AT, 1421258_A_AT	927	42	17854	1.83428	1	0.791939	99.8822
GOTERM_BP_FAT	GO:0006096~glycolysis	3	0.301811	0.689483	1451194_AT, 1457027_AT, 1421258_A_AT	727	44	13588	1.27435	1	0.997634	100
Annotation Cluster 148	Enrichment Score: 0.7929514427054764
Category	Term	Count	%	PValue	Genes	List Total	Pop Hits	Pop Total	Fold Enrichment	Bonferroni	Benjamini	FDR
SP_PIR_KEYWORDS	gpi-anchor	13	1.30785	0.0274753	1415904_AT, 1421088_AT, 1420723_AT, 1429223_A_AT, 1428393_AT, 1416034_AT, 1422974_AT, 1423611_AT, 1418486_AT, 1416895_AT, 1419674_A_AT, 1452474_A_AT, 1418710_AT	927	124	17854	2.01919	0.999999	0.131219	33.1594
UP_SEQ_FEATURE	propeptide:Removed in mature form	17	1.71026	0.166542	1418240_AT, 1422962_A_AT, 1421088_AT, 1420723_AT, 1429223_A_AT, 1428393_AT, 1418405_AT, 1423257_AT, 1416034_AT, 1422974_AT, 1418486_AT, 1423611_AT, 1416895_AT, 1427735_A_AT, 1419674_A_AT, 1452474_A_AT, 1418710_AT	893	220	16021	1.38632	1	0.991616	95.8084
UP_SEQ_FEATURE	lipid moiety-binding region:GPI-anchor amidated serine	6	0.603622	0.190284	1422974_AT, 1421088_AT, 1416895_AT, 1419674_A_AT, 1452474_A_AT, 1418710_AT	893	55	16021	1.95716	1	0.99554	97.4658
SP_PIR_KEYWORDS	lipoprotein	35	3.52113	0.28698	1415904_AT, 1418240_AT, 1432466_A_AT, 1430368_S_AT, 1428393_AT, 1419095_A_AT, 1422974_AT, 1418486_AT, 1436739_AT, 1419747_AT, 1428663_AT, 1417761_AT, 1416464_AT, 1419674_A_AT, 1438097_AT, 1418710_AT, 1419232_A_AT, 1421088_AT, 1417680_AT, 1429223_A_AT, 1420723_AT, 1451755_A_AT, 1454604_S_AT, 1418069_AT, 1429272_A_AT, 1416034_AT, 1421944_A_AT, 1427321_S_AT, 1417950_A_AT, 1423611_AT, 1416895_AT, 144…	927	589	17854	1.14448	1	0.694257	99.2487
GOTERM_CC_FAT	GO:0031225~anchored to membrane	14	1.40845	0.434033	1415904_AT, 1421088_AT, 1420723_AT, 1429223_A_AT, 1428393_AT, 1416034_AT, 1422974_AT, 1423611_AT, 1418486_AT, 1416895_AT, 1419674_A_AT, 1441326_AT, 1452474_A_AT, 1418710_AT	731	207	12504	1.15688	1	0.88108	99.9508
Annotation Cluster 149	Enrichment Score: 0.7857646987423229
Category	Term	Count	%	PValue	Genes	List Total	Pop Hits	Pop Total	Fold Enrichment	Bonferroni	Benjamini	FDR
PIR_SUPERFAMILY	PIRSF500264:alpha-2u-globulin	3	0.301811	0.0304143	1420465_S_AT, 1426166_AT, 1420793_AT	611	4	8136	9.98691	1	0.68499	36.3628
SP_PIR_KEYWORDS	pheromone-binding	3	0.301811	0.0350598	1420465_S_AT, 1426166_AT, 1420793_AT	927	6	17854	9.62999	1	0.160582	40.3141
INTERPRO	IPR002971:Mus/Rat 1 allergen	3	0.301811	0.126815	1420465_S_AT, 1426166_AT, 1420793_AT	927	12	17763	4.79045	1	0.848183	89.3023
PIR_SUPERFAMILY	PIRSF002514:lipocalin	4	0.402414	0.147993	1420465_S_AT, 1426166_AT, 1420793_AT, 1427747_A_AT	611	18	8136	2.95908	1	0.976335	90.4026
GOTERM_MF_FAT	GO:0005550~pheromone binding	3	0.301811	0.978266	1420465_S_AT, 1426166_AT, 1420793_AT	758	98	13288	0.536643	1	1	100
GOTERM_MF_FAT	GO:0005549~odorant binding	3	0.301811	0.985502	1420465_S_AT, 1426166_AT, 1420793_AT	758	106	13288	0.496142	1	1	100
Annotation Cluster 150	Enrichment Score: 0.7804985645220095
Category	Term	Count	%	PValue	Genes	List Total	Pop Hits	Pop Total	Fold Enrichment	Bonferroni	Benjamini	FDR
INTERPRO	IPR015874:4-disulphide core	3	0.301811	0.0616558	1448377_AT, 1436530_AT, 1424351_AT	927	8	17763	7.18568	1	0.637714	64.9683
INTERPRO	IPR018069:Whey acidic protein, 4-disulphide core, conserved site	3	0.301811	0.20174	1448377_AT, 1436530_AT, 1424351_AT	927	16	17763	3.59284	1	0.934595	97.5616
SMART	SM00217:WAP	3	0.301811	0.202412	1448377_AT, 1436530_AT, 1424351_AT	364	21	9131	3.58359	1	0.696369	94.0571
INTERPRO	IPR008197:Whey acidic protein, 4-disulphide core	3	0.301811	0.299918	1448377_AT, 1436530_AT, 1424351_AT	927	21	17763	2.7374	1	0.982352	99.7197
Annotation Cluster 151	Enrichment Score: 0.7759666127737912
Category	Term	Count	%	PValue	Genes	List Total	Pop Hits	Pop Total	Fold Enrichment	Bonferroni	Benjamini	FDR
SMART	SM00049:DEP	4	0.402414	0.0548351	1449424_AT, 1428622_AT, 1424303_AT, 1421622_A_AT	364	22	9131	4.56094	0.999983	0.393392	50.5363
INTERPRO	IPR000591:Pleckstrin/G-protein, interacting region	4	0.402414	0.104189	1449424_AT, 1428622_AT, 1424303_AT, 1421622_A_AT	927	22	17763	3.48397	1	0.799939	83.6917
UP_SEQ_FEATURE	domain:DEP	3	0.301811	0.243873	1449424_AT, 1424303_AT, 1421622_A_AT	893	17	16021	3.166	1	0.998686	99.2308
INTERPRO	IPR011991:Winged helix repressor DNA-binding	10	1.00604	0.565053	1449424_AT, 1418301_AT, 1417244_A_AT, 1428622_AT, 1416101_A_AT, 1424303_AT, 1421622_A_AT, 1418496_AT, 1431900_A_AT, 1422735_AT	927	175	17763	1.09496	1	0.999749	99.9999
Annotation Cluster 152	Enrichment Score: 0.75440844756003
Category	Term	Count	%	PValue	Genes	List Total	Pop Hits	Pop Total	Fold Enrichment	Bonferroni	Benjamini	FDR
INTERPRO	IPR003191:Guanylate-binding protein, C-terminal	3	0.301811	0.0765971	1418240_AT, 1438676_AT, 1425156_AT	927	9	17763	6.38727	1	0.703626	73.1117
PIR_SUPERFAMILY	PIRSF005552:guanine nucleotide-binding protein 1	3	0.301811	0.116246	1418240_AT, 1438676_AT, 1425156_AT	611	8	8136	4.99345	1	0.957199	83.6073
INTERPRO	IPR015894:Guanylate-binding protein, N-terminal	3	0.301811	0.144912	1418240_AT, 1438676_AT, 1425156_AT	927	13	17763	4.42196	1	0.874264	92.4252
GOTERM_MF_FAT	GO:0003924~GTPase activity	7	0.704225	0.744169	1418240_AT, 1417141_AT, 1449009_AT, 1438676_AT, 1419042_AT, 1425156_AT, 1417793_AT	758	128	13288	0.958691	1	0.999586	100
Annotation Cluster 153	Enrichment Score: 0.7426449936174542
Category	Term	Count	%	PValue	Genes	List Total	Pop Hits	Pop Total	Fold Enrichment	Bonferroni	Benjamini	FDR
SP_PIR_KEYWORDS	mitochondrion inner membrane	15	1.50905	0.0944716	1448292_AT, 1424364_A_AT, 1418197_AT, 1416345_AT, 1435007_S_AT, 1449218_AT, 1424184_AT, 1428235_AT, 1451084_AT, 1423108_AT, 1428722_AT, 1420966_AT, 1416772_AT, 1449481_AT, 1418709_AT	927	183	17854	1.57869	1	0.337776	76.1881
INTERPRO	IPR001993:Mitochondrial substrate carrier	6	0.603622	0.110513	1423108_AT, 1420966_AT, 1449481_AT, 1418197_AT, 1428190_AT, 1435007_S_AT	927	49	17763	2.34634	1	0.813214	85.4891
INTERPRO	IPR018108:Mitochondrial substrate/solute carrier	6	0.603622	0.133158	1423108_AT, 1420966_AT, 1449481_AT, 1418197_AT, 1428190_AT, 1435007_S_AT	927	52	17763	2.21098	1	0.857422	90.5137
INTERPRO	IPR002113:Adenine nucleotide translocator 1	4	0.402414	0.139085	1423108_AT, 1420966_AT, 1428190_AT, 1435007_S_AT	927	25	17763	3.06589	1	0.865003	91.528
PIR_SUPERFAMILY	PIRSF002458:ADP,ATP carrier protein	5	0.503018	0.168795	1423108_AT, 1420966_AT, 1418197_AT, 1428190_AT, 1435007_S_AT	611	29	8136	2.29584	1	0.984215	93.3156
UP_SEQ_FEATURE	repeat:Solcar 3	5	0.503018	0.228116	1423108_AT, 1420966_AT, 1449481_AT, 1418197_AT, 1435007_S_AT	893	44	16021	2.03871	1	0.998369	98.8985
UP_SEQ_FEATURE	repeat:Solcar 2	5	0.503018	0.26502	1423108_AT, 1420966_AT, 1449481_AT, 1418197_AT, 1435007_S_AT	893	47	16021	1.90858	1	0.99916	99.5306
UP_SEQ_FEATURE	repeat:Solcar 1	5	0.503018	0.26502	1423108_AT, 1420966_AT, 1449481_AT, 1418197_AT, 1435007_S_AT	893	47	16021	1.90858	1	0.99916	99.5306
INTERPRO	IPR002067:Mitochondrial carrier protein	3	0.301811	0.396055	1449481_AT, 1428190_AT, 1435007_S_AT	927	26	17763	2.21098	1	0.995504	99.9754
Annotation Cluster 154	Enrichment Score: 0.7311593585108662
Category	Term	Count	%	PValue	Genes	List Total	Pop Hits	Pop Total	Fold Enrichment	Bonferroni	Benjamini	FDR
SP_PIR_KEYWORDS	Symport	15	1.50905	0.00150241	1416560_AT, 1417809_AT, 1421225_A_AT, 1434188_AT, 1425033_AT, 1418706_AT, 1417280_AT, 1449382_AT, 1417150_AT, 1424898_AT, 1424338_AT, 1428111_AT, 1448502_AT, 1421912_AT, 1418445_AT	927	109	17854	2.65046	0.538983	0.0104092	2.15069
GOTERM_MF_FAT	GO:0015293~symporter activity	17	1.71026	0.00339545	1416560_AT, 1417809_AT, 1421225_A_AT, 1434188_AT, 1417280_AT, 1418706_AT, 1425033_AT, 1415958_AT, 1449382_AT, 1417150_AT, 1424898_AT, 1424338_AT, 1428111_AT, 1448502_AT, 1421912_AT, 1418445_AT, 1426568_AT	758	132	13288	2.2577	0.96181	0.057639	5.20549
SP_PIR_KEYWORDS	Sodium	9	0.905433	0.165587	1420451_AT, 1416560_AT, 1421225_A_AT, 1424898_AT, 1428111_AT, 1417280_AT, 1418706_AT, 1425033_AT, 1421912_AT	927	103	17854	1.68291	1	0.498717	92.7029
SP_PIR_KEYWORDS	Sodium transport	9	0.905433	0.218327	1420451_AT, 1416560_AT, 1421225_A_AT, 1424898_AT, 1428111_AT, 1417280_AT, 1418706_AT, 1425033_AT, 1421912_AT	927	111	17854	1.56162	1	0.598528	97.1613
GOTERM_MF_FAT	GO:0031402~sodium ion binding	9	0.905433	0.232825	1420451_AT, 1416560_AT, 1421225_A_AT, 1424898_AT, 1428111_AT, 1417280_AT, 1418706_AT, 1425033_AT, 1421912_AT	758	103	13288	1.53178	1	0.875763	98.4482
GOTERM_MF_FAT	GO:0031420~alkali metal ion binding	15	1.50905	0.285888	1416560_AT, 1421225_A_AT, 1424182_AT, 1417680_AT, 1416647_AT, 1425033_AT, 1418706_AT, 1417280_AT, 1420451_AT, 1423147_AT, 1424898_AT, 1418142_AT, 1428111_AT, 1421912_AT, 1421258_A_AT	758	206	13288	1.27648	1	0.918389	99.497
GOTERM_BP_FAT	GO:0006814~sodium ion transport	9	0.905433	0.351904	1420451_AT, 1416560_AT, 1421225_A_AT, 1424898_AT, 1428111_AT, 1417280_AT, 1418706_AT, 1425033_AT, 1421912_AT	727	125	13588	1.34572	1	0.9434	99.9513
GOTERM_BP_FAT	GO:0030001~metal ion transport	23	2.31388	0.666677	1425546_A_AT, 1417559_AT, 1416560_AT, 1421225_A_AT, 1417680_AT, 1417280_AT, 1418706_AT, 1425033_AT, 1417061_AT, 1448615_AT, 1429523_A_AT, 1435751_AT, 1425829_A_AT, 1420451_AT, 1424722_AT, 1441850_X_AT, 1424898_AT, 1428111_AT, 1418142_AT, 1438751_AT, 1421912_AT, 1417611_AT, 1441326_AT	727	442	13588	0.972583	1	0.996868	100
SP_PIR_KEYWORDS	ion transport	25	2.51509	0.819284	1417559_AT, 1417809_AT, 1421225_A_AT, 1418706_AT, 1425033_AT, 1417280_AT, 1417061_AT, 1429523_A_AT, 1424898_AT, 1421374_A_AT, 1418142_AT, 1428111_AT, 1438751_AT, 1416464_AT, 1441326_AT, 1425546_A_AT, 1418118_AT, 1416560_AT, 1417680_AT, 1425829_A_AT, 1420451_AT, 1441850_X_AT, 1421912_AT, 1417611_AT, 1427825_AT	927	543	17854	0.886739	1	0.991456	100
GOTERM_BP_FAT	GO:0006812~cation transport	24	2.41449	0.842145	1418118_AT, 1425546_A_AT, 1417559_AT, 1416560_AT, 1421225_A_AT, 1417680_AT, 1417280_AT, 1418706_AT, 1425033_AT, 1417061_AT, 1448615_AT, 1429523_A_AT, 1435751_AT, 1425829_A_AT, 1420451_AT, 1424722_AT, 1441850_X_AT, 1424898_AT, 1428111_AT, 1418142_AT, 1438751_AT, 1421912_AT, 1417611_AT, 1441326_AT	727	515	13588	0.871014	1	0.999824	100
GOTERM_BP_FAT	GO:0006811~ion transport	32	3.21932	0.904702	1417559_AT, 1421225_A_AT, 1417809_AT, 1451239_A_AT, 1417280_AT, 1418706_AT, 1425033_AT, 1417061_AT, 1448615_AT, 1435751_AT, 1429523_A_AT, 1424722_AT, 1424898_AT, 1421374_A_AT, 1418142_AT, 1428111_AT, 1416464_AT, 1438751_AT, 1441326_AT, 1418118_AT, 1425546_A_AT, 1416560_AT, 1417680_AT, 1448609_AT, 1425829_A_AT, 1420451_AT, 1441850_X_AT, 1448502_AT, 1421912_AT, 1449481_AT, 1417611_AT, 1427825_AT	727	712	13588	0.840023	1	0.999966	100
GOTERM_BP_FAT	GO:0015672~monovalent inorganic cation transport	12	1.20724	0.936221	1420451_AT, 1416560_AT, 1421225_A_AT, 1424898_AT, 1417680_AT, 1418142_AT, 1428111_AT, 1417280_AT, 1418706_AT, 1425033_AT, 1421912_AT, 1435751_AT	727	303	13588	0.740218	1	0.999992	100
Annotation Cluster 155	Enrichment Score: 0.6883568316459199
Category	Term	Count	%	PValue	Genes	List Total	Pop Hits	Pop Total	Fold Enrichment	Bonferroni	Benjamini	FDR
GOTERM_CC_FAT	GO:0030670~phagocytic vesicle membrane	3	0.301811	0.0436339	1457696_AT, 1418825_AT, 1416343_A_AT	731	6	12504	8.55267	0.999999	0.269756	44.9589
GOTERM_CC_FAT	GO:0030139~endocytic vesicle	5	0.503018	0.0775271	1425546_A_AT, 1457696_AT, 1424932_AT, 1418825_AT, 1416343_A_AT	731	28	12504	3.05452	1	0.405622	66.0403
GOTERM_CC_FAT	GO:0030666~endocytic vesicle membrane	3	0.301811	0.0932787	1457696_AT, 1418825_AT, 1416343_A_AT	731	9	12504	5.70178	1	0.447552	73.0314
GOTERM_CC_FAT	GO:0045335~phagocytic vesicle	3	0.301811	0.0932787	1457696_AT, 1418825_AT, 1416343_A_AT	731	9	12504	5.70178	1	0.447552	73.0314
GOTERM_CC_FAT	GO:0044437~vacuolar part	5	0.503018	0.145079	1457696_AT, 1418825_AT, 1423159_AT, 1449130_AT, 1416343_A_AT	731	35	12504	2.44362	1	0.571775	87.7271
GOTERM_CC_FAT	GO:0005774~vacuolar membrane	4	0.402414	0.222511	1457696_AT, 1418825_AT, 1449130_AT, 1416343_A_AT	731	28	12504	2.44362	1	0.713546	96.5555
GOTERM_CC_FAT	GO:0044433~cytoplasmic vesicle part	5	0.503018	0.812981	1457696_AT, 1418825_AT, 1423159_AT, 1415958_AT, 1416343_A_AT	731	95	12504	0.900281	1	0.995502	100
GOTERM_CC_FAT	GO:0030659~cytoplasmic vesicle membrane	4	0.402414	0.890004	1457696_AT, 1418825_AT, 1415958_AT, 1416343_A_AT	731	87	12504	0.786452	1	0.998836	100
GOTERM_CC_FAT	GO:0012506~vesicle membrane	4	0.402414	0.927934	1457696_AT, 1418825_AT, 1415958_AT, 1416343_A_AT	731	97	12504	0.705375	1	0.99953	100
Annotation Cluster 156	Enrichment Score: 0.6791283467582064
Category	Term	Count	%	PValue	Genes	List Total	Pop Hits	Pop Total	Fold Enrichment	Bonferroni	Benjamini	FDR
GOTERM_BP_FAT	GO:0030335~positive regulation of cell migration	5	0.503018	0.133348	1418237_S_AT, 1417574_AT, 1418930_AT, 1440005_AT, 1424485_AT	727	37	13588	2.52574	1	0.702328	91.9266
GOTERM_BP_FAT	GO:0051272~positive regulation of cell motion	5	0.503018	0.174074	1418237_S_AT, 1417574_AT, 1418930_AT, 1440005_AT, 1424485_AT	727	41	13588	2.27933	1	0.783193	96.5368
GOTERM_BP_FAT	GO:0040017~positive regulation of locomotion	5	0.503018	0.20705	1418237_S_AT, 1417574_AT, 1418930_AT, 1440005_AT, 1424485_AT	727	44	13588	2.12392	1	0.829196	98.3083
GOTERM_BP_FAT	GO:0051270~regulation of cell motion	9	0.905433	0.212678	1418237_S_AT, 1417574_AT, 1418930_AT, 1418084_AT, 1440005_AT, 1416238_AT, 1424485_AT, 1418788_AT, 1426285_AT	727	107	13588	1.5721	1	0.835448	98.5074
GOTERM_BP_FAT	GO:0030334~regulation of cell migration	8	0.804829	0.220635	1418237_S_AT, 1417574_AT, 1418930_AT, 1440005_AT, 1416238_AT, 1424485_AT, 1418788_AT, 1426285_AT	727	92	13588	1.62526	1	0.843142	98.7516
GOTERM_BP_FAT	GO:0040012~regulation of locomotion	8	0.804829	0.37328	1418237_S_AT, 1417574_AT, 1418930_AT, 1440005_AT, 1416238_AT, 1424485_AT, 1418788_AT, 1426285_AT	727	110	13588	1.35931	1	0.952747	99.973
Annotation Cluster 157	Enrichment Score: 0.678731197277879
Category	Term	Count	%	PValue	Genes	List Total	Pop Hits	Pop Total	Fold Enrichment	Bonferroni	Benjamini	FDR
GOTERM_BP_FAT	GO:0050766~positive regulation of phagocytosis	5	0.503018	0.0318134	1435476_A_AT, 1418787_AT, 1419578_AT, 1423954_AT, 1455093_A_AT	727	23	13588	4.06315	1	0.312098	43.3625
GOTERM_BP_FAT	GO:0050764~regulation of phagocytosis	5	0.503018	0.0418065	1435476_A_AT, 1418787_AT, 1419578_AT, 1423954_AT, 1455093_A_AT	727	25	13588	3.7381	1	0.365648	52.8075
GOTERM_BP_FAT	GO:0045807~positive regulation of endocytosis	5	0.503018	0.105766	1435476_A_AT, 1418787_AT, 1419578_AT, 1423954_AT, 1455093_A_AT	727	34	13588	2.7486	1	0.631638	85.9939
GOTERM_BP_FAT	GO:0030100~regulation of endocytosis	5	0.503018	0.301695	1435476_A_AT, 1418787_AT, 1419578_AT, 1423954_AT, 1455093_A_AT	727	52	13588	1.79716	1	0.917941	99.819
GOTERM_BP_FAT	GO:0060627~regulation of vesicle-mediated transport	6	0.603622	0.457945	1421622_A_AT, 1435476_A_AT, 1418787_AT, 1419578_AT, 1423954_AT, 1455093_A_AT	727	83	13588	1.35112	1	0.976444	99.9979
GOTERM_BP_FAT	GO:0045926~negative regulation of growth	5	0.503018	0.530062	1434329_S_AT, 1418084_AT, 1418787_AT, 1419578_AT, 1455093_A_AT	727	71	13588	1.31623	1	0.987987	99.9998
GOTERM_BP_FAT	GO:0051050~positive regulation of transport	8	0.804829	0.563141	1426225_AT, 1435476_A_AT, 1422651_AT, 1418787_AT, 1419578_AT, 1423954_AT, 1438936_S_AT, 1450717_AT, 1455093_A_AT	727	132	13588	1.13276	1	0.991218	100
GOTERM_BP_FAT	GO:0051130~positive regulation of cellular component organization	7	0.704225	0.640662	1416034_AT, 1421336_AT, 1435476_A_AT, 1418787_AT, 1419578_AT, 1423954_AT, 1455093_A_AT	727	122	13588	1.07241	1	0.995721	100
Annotation Cluster 158	Enrichment Score: 0.6659844862390654
Category	Term	Count	%	PValue	Genes	List Total	Pop Hits	Pop Total	Fold Enrichment	Bonferroni	Benjamini	FDR
GOTERM_BP_FAT	GO:0031099~regeneration	4	0.402414	0.121866	1419088_AT, 1416729_AT, 1441281_S_AT, 1455093_A_AT	727	23	13588	3.25052	1	0.676266	89.8242
GOTERM_BP_FAT	GO:0042246~tissue regeneration	3	0.301811	0.132062	1419088_AT, 1416729_AT, 1441281_S_AT	727	12	13588	4.67263	1	0.701093	91.7133
GOTERM_BP_FAT	GO:0048589~developmental growth	6	0.603622	0.62429	1417789_AT, 1419088_AT, 1416729_AT, 1441281_S_AT, 1437250_AT, 1421382_AT	727	100	13588	1.12143	1	0.994999	100
Annotation Cluster 159	Enrichment Score: 0.6547942657789578
Category	Term	Count	%	PValue	Genes	List Total	Pop Hits	Pop Total	Fold Enrichment	Bonferroni	Benjamini	FDR
INTERPRO	IPR016186:C-type lectin-like	13	1.30785	0.0333861	1429379_AT, 1419423_AT, 1418237_S_AT, 1421182_AT, 1457871_AT, 1419578_AT, 1449905_AT, 1448919_AT, 1421944_A_AT, 1419747_AT, 1418787_AT, 1448755_AT, 1450430_AT	927	127	17763	1.96145	1	0.44895	42.8608
GOTERM_MF_FAT	GO:0048029~monosaccharide binding	5	0.503018	0.0575869	1452626_A_AT, 1457871_AT, 1418787_AT, 1419578_AT, 1450430_AT	758	26	13288	3.37122	1	0.484224	60.6325
GOTERM_MF_FAT	GO:0005537~mannose binding	4	0.402414	0.0592129	1457871_AT, 1418787_AT, 1419578_AT, 1450430_AT	758	16	13288	4.38259	1	0.490093	61.6866
SP_PIR_KEYWORDS	mannose-binding	3	0.301811	0.0759127	1457871_AT, 1418787_AT, 1419578_AT	927	9	17854	6.41999	1	0.291471	68.0699
SMART	SM00034:CLECT	9	0.905433	0.0974978	1448919_AT, 1421944_A_AT, 1419747_AT, 1421182_AT, 1457871_AT, 1418787_AT, 1419578_AT, 1449905_AT, 1450430_AT	364	118	9131	1.91328	1	0.475488	72.2089
SP_PIR_KEYWORDS	Lectin	13	1.30785	0.158809	1421182_AT, 1457871_AT, 1419578_AT, 1449905_AT, 1448919_AT, 1421944_A_AT, 1419747_AT, 1451336_AT, 1419059_AT, 1418787_AT, 1418243_AT, 1421217_A_AT, 1450430_AT	927	167	17854	1.49928	1	0.488109	91.7974
INTERPRO	IPR018378:C-type lectin, conserved site	9	0.905433	0.175177	1448919_AT, 1421944_A_AT, 1419747_AT, 1421182_AT, 1457871_AT, 1418787_AT, 1419578_AT, 1449905_AT, 1450430_AT	927	104	17763	1.65823	1	0.914403	95.8176
GOTERM_MF_FAT	GO:0005529~sugar binding	14	1.40845	0.232549	1421182_AT, 1457871_AT, 1419578_AT, 1449905_AT, 1448919_AT, 1421944_A_AT, 1452626_A_AT, 1419747_AT, 1451336_AT, 1419059_AT, 1418787_AT, 1418243_AT, 1421217_A_AT, 1450430_AT	758	181	13288	1.35594	1	0.877537	98.4394
UP_SEQ_FEATURE	domain:C-type lectin	8	0.804829	0.234724	1448919_AT, 1421944_A_AT, 1419747_AT, 1421182_AT, 1457871_AT, 1418787_AT, 1419578_AT, 1449905_AT	893	90	16021	1.59472	1	0.998477	99.0517
INTERPRO	IPR001304:C-type lectin	9	0.905433	0.273408	1448919_AT, 1421944_A_AT, 1419747_AT, 1421182_AT, 1457871_AT, 1418787_AT, 1419578_AT, 1449905_AT, 1450430_AT	927	118	17763	1.46149	1	0.974666	99.4827
INTERPRO	IPR002353:Type II antifreeze protein	4	0.402414	0.361418	1421944_A_AT, 1419747_AT, 1449905_AT, 1450430_AT	927	41	17763	1.86945	1	0.992123	99.9384
SP_PIR_KEYWORDS	Endocytosis	6	0.603622	0.532361	1421944_A_AT, 1419423_AT, 1417962_S_AT, 1419747_AT, 1449905_AT, 1450430_AT	927	93	17854	1.24258	1	0.912073	99.9983
GOTERM_BP_FAT	GO:0016044~membrane organization	13	1.30785	0.792216	1424223_AT, 1419423_AT, 1416238_AT, 1449905_AT, 1416345_AT, 1416034_AT, 1421944_A_AT, 1447520_AT, 1417962_S_AT, 1419747_AT, 1435476_A_AT, 1422470_AT, 1450430_AT	727	272	13588	0.893296	1	0.999532	100
GOTERM_BP_FAT	GO:0006897~endocytosis	9	0.905433	0.793062	1421944_A_AT, 1416034_AT, 1447520_AT, 1419423_AT, 1417962_S_AT, 1419747_AT, 1435476_A_AT, 1449905_AT, 1450430_AT	727	188	13588	0.894758	1	0.999527	100
GOTERM_BP_FAT	GO:0010324~membrane invagination	9	0.905433	0.793062	1421944_A_AT, 1416034_AT, 1447520_AT, 1419423_AT, 1417962_S_AT, 1419747_AT, 1435476_A_AT, 1449905_AT, 1450430_AT	727	188	13588	0.894758	1	0.999527	100
GOTERM_BP_FAT	GO:0016192~vesicle-mediated transport	15	1.50905	0.994864	1425159_AT, 1430522_A_AT, 1419423_AT, 1428163_AT, 1450734_AT, 1449905_AT, 1421944_A_AT, 1416034_AT, 1447520_AT, 1417962_S_AT, 1419747_AT, 1435476_A_AT, 1421622_A_AT, 1450127_A_AT, 1450430_AT	727	466	13588	0.601626	1	1	100
Annotation Cluster 160	Enrichment Score: 0.6489237499024357
Category	Term	Count	%	PValue	Genes	List Total	Pop Hits	Pop Total	Fold Enrichment	Bonferroni	Benjamini	FDR
GOTERM_BP_FAT	GO:0006584~catecholamine metabolic process	4	0.402414	0.214317	1426215_AT, 1419039_AT, 1418701_AT, 1432372_A_AT	727	30	13588	2.49207	1	0.836184	98.5611
GOTERM_BP_FAT	GO:0018958~phenol metabolic process	4	0.402414	0.214317	1426215_AT, 1419039_AT, 1418701_AT, 1432372_A_AT	727	30	13588	2.49207	1	0.836184	98.5611
GOTERM_BP_FAT	GO:0034311~diol metabolic process	4	0.402414	0.214317	1426215_AT, 1419039_AT, 1418701_AT, 1432372_A_AT	727	30	13588	2.49207	1	0.836184	98.5611
GOTERM_BP_FAT	GO:0009712~catechol metabolic process	4	0.402414	0.214317	1426215_AT, 1419039_AT, 1418701_AT, 1432372_A_AT	727	30	13588	2.49207	1	0.836184	98.5611
GOTERM_BP_FAT	GO:0042417~dopamine metabolic process	3	0.301811	0.269872	1419039_AT, 1418701_AT, 1432372_A_AT	727	19	13588	2.95113	1	0.895088	99.6037
Annotation Cluster 161	Enrichment Score: 0.6420773436742375
Category	Term	Count	%	PValue	Genes	List Total	Pop Hits	Pop Total	Fold Enrichment	Bonferroni	Benjamini	FDR
GOTERM_BP_FAT	GO:0009617~response to bacterium	14	1.40845	0.0774378	1452428_A_AT, 1424948_X_AT, 1419491_AT, 1436643_X_AT, 1434484_AT, 1419578_AT, 1416034_AT, 1447520_AT, 1451176_AT, 1418142_AT, 1427480_AT, 1418787_AT, 1416292_AT, 1423547_AT	727	157	13588	1.66667	1	0.533314	75.7629
GOTERM_BP_FAT	GO:0042742~defense response to bacterium	9	0.905433	0.219833	1424948_X_AT, 1419491_AT, 1447520_AT, 1451176_AT, 1427480_AT, 1436643_X_AT, 1418787_AT, 1419578_AT, 1423547_AT	727	108	13588	1.55754	1	0.84283	98.7288
SP_PIR_KEYWORDS	Antimicrobial	6	0.603622	0.276966	1419491_AT, 1447520_AT, 1427480_AT, 1436643_X_AT, 1423547_AT, 1448756_AT	927	68	17854	1.69941	1	0.681435	99.0808
SP_PIR_KEYWORDS	antibiotic	4	0.402414	0.573086	1419491_AT, 1447520_AT, 1427480_AT, 1436643_X_AT	927	57	17854	1.35158	1	0.927551	99.9995
Annotation Cluster 162	Enrichment Score: 0.6396440584063651
Category	Term	Count	%	PValue	Genes	List Total	Pop Hits	Pop Total	Fold Enrichment	Bonferroni	Benjamini	FDR
GOTERM_BP_FAT	GO:0006917~induction of apoptosis	14	1.40845	0.111306	1424942_A_AT, 1416729_AT, 1452260_AT, 1432466_A_AT, 1418901_AT, 1460251_AT, 1422815_AT, 1416034_AT, 1417500_A_AT, 1418976_S_AT, 1416271_AT, 1420499_AT, 1422470_AT, 1434099_AT	727	167	13588	1.56687	1	0.647501	87.4437
GOTERM_BP_FAT	GO:0012502~induction of programmed cell death	14	1.40845	0.111306	1424942_A_AT, 1416729_AT, 1452260_AT, 1432466_A_AT, 1418901_AT, 1460251_AT, 1422815_AT, 1416034_AT, 1417500_A_AT, 1418976_S_AT, 1416271_AT, 1420499_AT, 1422470_AT, 1434099_AT	727	167	13588	1.56687	1	0.647501	87.4437
GOTERM_BP_FAT	GO:0043066~negative regulation of apoptosis	18	1.81087	0.140196	1424942_A_AT, 1420909_AT, 1418626_A_AT, 1418901_AT, 1460251_AT, 1449254_AT, 1417956_AT, 1425519_A_AT, 1418486_AT, 1423396_AT, 1436739_AT, 1418845_AT, 1418627_AT, 1434606_AT, 1422470_AT, 1425260_AT, 1425927_A_AT, 1417130_S_AT	727	239	13588	1.40765	1	0.717959	92.9778
GOTERM_BP_FAT	GO:0060548~negative regulation of cell death	18	1.81087	0.163015	1424942_A_AT, 1420909_AT, 1418626_A_AT, 1418901_AT, 1460251_AT, 1449254_AT, 1417956_AT, 1425519_A_AT, 1418486_AT, 1423396_AT, 1436739_AT, 1418845_AT, 1418627_AT, 1434606_AT, 1422470_AT, 1425260_AT, 1425927_A_AT, 1417130_S_AT	727	245	13588	1.37318	1	0.764538	95.6241
GOTERM_BP_FAT	GO:0043069~negative regulation of programmed cell death	18	1.81087	0.163539	1424942_A_AT, 1420909_AT, 1418626_A_AT, 1418901_AT, 1460251_AT, 1449254_AT, 1417956_AT, 1425519_A_AT, 1418486_AT, 1423396_AT, 1436739_AT, 1418845_AT, 1418627_AT, 1434606_AT, 1422470_AT, 1425260_AT, 1425927_A_AT, 1417130_S_AT	727	244	13588	1.37881	1	0.764598	95.6721
GOTERM_BP_FAT	GO:0043065~positive regulation of apoptosis	18	1.81087	0.17554	1424942_A_AT, 1418237_S_AT, 1416729_AT, 1452260_AT, 1421097_AT, 1432466_A_AT, 1423062_AT, 1418901_AT, 1460251_AT, 1422815_AT, 1416034_AT, 1417500_A_AT, 1418976_S_AT, 1416271_AT, 1416468_AT, 1420499_AT, 1422470_AT, 1434099_AT	727	248	13588	1.35657	1	0.785164	96.6432
GOTERM_BP_FAT	GO:0043068~positive regulation of programmed cell death	18	1.81087	0.183273	1424942_A_AT, 1418237_S_AT, 1416729_AT, 1452260_AT, 1421097_AT, 1432466_A_AT, 1423062_AT, 1418901_AT, 1460251_AT, 1422815_AT, 1416034_AT, 1417500_A_AT, 1418976_S_AT, 1416271_AT, 1416468_AT, 1420499_AT, 1422470_AT, 1434099_AT	727	250	13588	1.34572	1	0.798599	97.1558
GOTERM_BP_FAT	GO:0006916~anti-apoptosis	8	0.804829	0.190086	1424942_A_AT, 1418486_AT, 1420909_AT, 1418626_A_AT, 1422470_AT, 1418901_AT, 1425927_A_AT, 1449254_AT	727	88	13588	1.69914	1	0.806412	97.5454
GOTERM_BP_FAT	GO:0010942~positive regulation of cell death	18	1.81087	0.191917	1424942_A_AT, 1418237_S_AT, 1416729_AT, 1452260_AT, 1421097_AT, 1432466_A_AT, 1423062_AT, 1418901_AT, 1460251_AT, 1422815_AT, 1416034_AT, 1417500_A_AT, 1418976_S_AT, 1416271_AT, 1416468_AT, 1420499_AT, 1422470_AT, 1434099_AT	727	252	13588	1.33504	1	0.808783	97.6412
GOTERM_BP_FAT	GO:0042981~regulation of apoptosis	34	3.42052	0.2811	1416729_AT, 1421097_AT, 1420909_AT, 1432466_A_AT, 1449254_AT, 1422815_AT, 1418486_AT, 1436739_AT, 1418976_S_AT, 1416468_AT, 1420499_AT, 1418627_AT, 1434606_AT, 1422470_AT, 1434099_AT, 1424942_A_AT, 1418237_S_AT, 1452260_AT, 1418626_A_AT, 1423062_AT, 1418901_AT, 1460251_AT, 1426276_AT, 1416034_AT, 1417956_AT, 1424552_AT, 1417500_A_AT, 1425519_A_AT, 1423396_AT, 1418845_AT, 1416271_AT, 1425260_AT, 1…	727	553	13588	1.14915	1	0.903493	99.6982
GOTERM_BP_FAT	GO:0043067~regulation of programmed cell death	34	3.42052	0.298178	1416729_AT, 1421097_AT, 1420909_AT, 1432466_A_AT, 1449254_AT, 1422815_AT, 1418486_AT, 1436739_AT, 1418976_S_AT, 1416468_AT, 1420499_AT, 1418627_AT, 1434606_AT, 1422470_AT, 1434099_AT, 1424942_A_AT, 1418237_S_AT, 1452260_AT, 1418626_A_AT, 1423062_AT, 1418901_AT, 1460251_AT, 1426276_AT, 1416034_AT, 1417956_AT, 1424552_AT, 1417500_A_AT, 1425519_A_AT, 1423396_AT, 1418845_AT, 1416271_AT, 1425260_AT, 1…	727	560	13588	1.13478	1	0.91562	99.8023
GOTERM_BP_FAT	GO:0010941~regulation of cell death	34	3.42052	0.314739	1416729_AT, 1421097_AT, 1420909_AT, 1432466_A_AT, 1449254_AT, 1422815_AT, 1418486_AT, 1436739_AT, 1418976_S_AT, 1416468_AT, 1420499_AT, 1418627_AT, 1434606_AT, 1422470_AT, 1434099_AT, 1424942_A_AT, 1418237_S_AT, 1452260_AT, 1418626_A_AT, 1423062_AT, 1418901_AT, 1460251_AT, 1426276_AT, 1416034_AT, 1417956_AT, 1424552_AT, 1417500_A_AT, 1425519_A_AT, 1423396_AT, 1418845_AT, 1416271_AT, 1425260_AT, 1…	727	563	13588	1.12873	1	0.925313	99.8701
GOTERM_BP_FAT	GO:0006915~apoptosis	21	2.11268	0.87102	1424223_AT, 1424942_A_AT, 1416729_AT, 1421097_AT, 1452260_AT, 1435595_AT, 1448169_AT, 1418127_A_AT, 1420647_A_AT, 1460251_AT, 1422815_AT, 1416034_AT, 1417956_AT, 1421056_AT, 1424552_AT, 1418976_S_AT, 1416271_AT, 1416435_AT, 1422470_AT, 1434099_AT, 1424652_AT	727	465	13588	0.844088	1	0.999912	100
GOTERM_BP_FAT	GO:0012501~programmed cell death	21	2.11268	0.888201	1424223_AT, 1424942_A_AT, 1416729_AT, 1421097_AT, 1452260_AT, 1435595_AT, 1448169_AT, 1418127_A_AT, 1420647_A_AT, 1460251_AT, 1422815_AT, 1416034_AT, 1417956_AT, 1421056_AT, 1424552_AT, 1418976_S_AT, 1416271_AT, 1416435_AT, 1422470_AT, 1434099_AT, 1424652_AT	727	473	13588	0.829811	1	0.999946	100
Annotation Cluster 163	Enrichment Score: 0.6316702409727903
Category	Term	Count	%	PValue	Genes	List Total	Pop Hits	Pop Total	Fold Enrichment	Bonferroni	Benjamini	FDR
SP_PIR_KEYWORDS	metal-binding	166	16.7002	0.00925494	1426464_AT, 1417421_AT, 1419298_AT, 1421008_AT, 1417590_AT, 1450444_A_AT, 1424853_S_AT, 1460194_AT, 1416849_AT, 1423147_AT, 1422974_AT, 1419088_AT, 1416809_AT, 1460244_AT, 1449465_AT, 1449396_AT, 1441326_AT, 1422975_AT, 1426708_AT, 1417745_AT, 1416225_AT, 1435991_AT, 1451755_A_AT, 1460318_AT, 1421014_A_AT, 1450725_S_AT, 1423804_A_AT, 1417667_A_AT, 1425829_A_AT, 1420731_A_AT, 1423611_AT, 1425559_A…	927	2682	17854	1.19208	0.991675	0.0529606	12.5805
GOTERM_MF_FAT	GO:0043169~cation binding	234	23.5412	0.176736	1426464_AT, 1417421_AT, 1421225_A_AT, 1421008_AT, 1417590_AT, 1450444_A_AT, 1424853_S_AT, 1420654_A_AT, 1460194_AT, 1449396_AT, 1441326_AT, 1416225_AT, 1421014_A_AT, 1418172_AT, 1425829_A_AT, 1425559_A_AT, 1428235_AT, 1417633_AT, 1417611_AT, 1417203_AT, 1417559_AT, 1417009_AT, 1439675_AT, 1448852_AT, 1419523_AT, 1440218_AT, 1424639_A_AT, 1448615_AT, 1434191_AT, 1418913_AT, 1416025_AT, 1424722_AT,…	758	3885	13288	1.05588	1	0.816816	95.2958
GOTERM_MF_FAT	GO:0043167~ion binding	236	23.7425	0.190487	1426464_AT, 1417421_AT, 1421225_A_AT, 1421008_AT, 1417590_AT, 1450444_A_AT, 1424853_S_AT, 1420654_A_AT, 1460194_AT, 1421374_A_AT, 1449396_AT, 1441326_AT, 1416225_AT, 1421014_A_AT, 1418172_AT, 1425829_A_AT, 1425559_A_AT, 1428235_AT, 1417633_AT, 1417611_AT, 1417203_AT, 1417559_AT, 1417009_AT, 1439675_AT, 1448852_AT, 1419523_AT, 1440218_AT, 1424639_A_AT, 1448615_AT, 1434191_AT, 1418913_AT, 1416025_A…	758	3934	13288	1.05164	1	0.831286	96.39
GOTERM_MF_FAT	GO:0046872~metal ion binding	230	23.1388	0.226373	1426464_AT, 1417421_AT, 1421225_A_AT, 1421008_AT, 1417590_AT, 1450444_A_AT, 1424853_S_AT, 1460194_AT, 1449396_AT, 1441326_AT, 1416225_AT, 1421014_A_AT, 1418172_AT, 1425829_A_AT, 1425559_A_AT, 1428235_AT, 1417633_AT, 1417611_AT, 1417203_AT, 1417559_AT, 1417009_AT, 1439675_AT, 1448852_AT, 1419523_AT, 1440218_AT, 1424639_A_AT, 1448615_AT, 1434191_AT, 1418913_AT, 1416025_AT, 1424722_AT, 1418142_AT, 1…	758	3850	13288	1.04727	1	0.873887	98.2299
GOTERM_MF_FAT	GO:0046914~transition metal ion binding	149	14.9899	0.536987	1426464_AT, 1417421_AT, 1421008_AT, 1417590_AT, 1450444_A_AT, 1424853_S_AT, 1460194_AT, 1416849_AT, 1423147_AT, 1422974_AT, 1416809_AT, 1460244_AT, 1449465_AT, 1449396_AT, 1416933_AT, 1441326_AT, 1422975_AT, 1417745_AT, 1416225_AT, 1435991_AT, 1451755_A_AT, 1460318_AT, 1418172_AT, 1450725_S_AT, 1417667_A_AT, 1425829_A_AT, 1420731_A_AT, 1441850_X_AT, 1423611_AT, 1428235_AT, 1417633_AT, 1425260_AT,…	758	2608	13288	1.00154	1	0.992519	99.9994
SP_PIR_KEYWORDS	zinc	67	6.74044	0.999903	1426464_AT, 1417421_AT, 1448647_AT, 1424171_A_AT, 1450444_A_AT, 1424853_S_AT, 1450624_AT, 1422597_AT, 1416607_AT, 1419105_AT, 1422974_AT, 1419088_AT, 1460244_AT, 1449465_AT, 1422975_AT, 1419173_AT, 1416225_AT, 1417745_AT, 1424531_A_AT, 1435991_AT, 1424408_AT, 1451755_A_AT, 1460318_AT, 1450725_S_AT, 1426276_AT, 1420731_A_AT, 1423611_AT, 1418771_A_AT, 1416193_AT, 1418888_A_AT, 1417633_AT, 1418028_A…	927	1886	17854	0.684209	1	1	100
GOTERM_MF_FAT	GO:0008270~zinc ion binding	69	6.94165	1	1424223_AT, 1426464_AT, 1417421_AT, 1448647_AT, 1424171_A_AT, 1450444_A_AT, 1424853_S_AT, 1450624_AT, 1422597_AT, 1416607_AT, 1419105_AT, 1422974_AT, 1460244_AT, 1449465_AT, 1438610_A_AT, 1422975_AT, 1419173_AT, 1416225_AT, 1417745_AT, 1424531_A_AT, 1435991_AT, 1424408_AT, 1451755_A_AT, 1460318_AT, 1450725_S_AT, 1417667_A_AT, 1426276_AT, 1420731_A_AT, 1423611_AT, 1418771_A_AT, 1416193_AT, 1418888…	758	2105	13288	0.574629	1	1	100
Annotation Cluster 164	Enrichment Score: 0.6275923394386846
Category	Term	Count	%	PValue	Genes	List Total	Pop Hits	Pop Total	Fold Enrichment	Bonferroni	Benjamini	FDR
SP_PIR_KEYWORDS	chemotaxis	8	0.804829	0.0407673	1417789_AT, 1449492_A_AT, 1417936_AT, 1417574_AT, 1418930_AT, 1448995_AT, 1427964_AT, 1448756_AT	927	62	17854	2.48516	1	0.175608	45.2207
SMART	SM00199:SCY	5	0.503018	0.0578689	1417789_AT, 1417936_AT, 1417574_AT, 1418930_AT, 1448995_AT	364	37	9131	3.38989	0.999991	0.396734	52.482
INTERPRO	IPR002473:Small chemokine, C-X-C/Interleukin 8	3	0.301811	0.109314	1417574_AT, 1418930_AT, 1448995_AT	927	11	17763	5.22595	1	0.812802	85.1633
INTERPRO	IPR001811:Small chemokine, interleukin-8-like	5	0.503018	0.12498	1417789_AT, 1417936_AT, 1417574_AT, 1418930_AT, 1448995_AT	927	37	17763	2.58943	1	0.846562	88.9257
GOTERM_BP_FAT	GO:0006935~chemotaxis	10	1.00604	0.128394	1417789_AT, 1449492_A_AT, 1417936_AT, 1447520_AT, 1417574_AT, 1418930_AT, 1448995_AT, 1427964_AT, 1417042_AT, 1448756_AT	727	109	13588	1.71473	1	0.693987	91.0754
GOTERM_BP_FAT	GO:0042330~taxis	10	1.00604	0.128394	1417789_AT, 1449492_A_AT, 1417936_AT, 1447520_AT, 1417574_AT, 1418930_AT, 1448995_AT, 1427964_AT, 1417042_AT, 1448756_AT	727	109	13588	1.71473	1	0.693987	91.0754
INTERPRO	IPR018048:Small chemokine, C-X-C, conserved site	3	0.301811	0.163498	1417574_AT, 1418930_AT, 1448995_AT	927	14	17763	4.1061	1	0.901809	94.7268
GOTERM_MF_FAT	GO:0008009~chemokine activity	5	0.503018	0.168636	1417789_AT, 1417936_AT, 1417574_AT, 1418930_AT, 1448995_AT	758	38	13288	2.30662	1	0.803403	94.5132
GOTERM_BP_FAT	GO:0030595~leukocyte chemotaxis	4	0.402414	0.17284	1447520_AT, 1448995_AT, 1417042_AT, 1448756_AT	727	27	13588	2.76896	1	0.781684	96.4446
GOTERM_BP_FAT	GO:0060326~cell chemotaxis	4	0.402414	0.17284	1447520_AT, 1448995_AT, 1417042_AT, 1448756_AT	727	27	13588	2.76896	1	0.781684	96.4446
GOTERM_MF_FAT	GO:0042379~chemokine receptor binding	5	0.503018	0.180045	1417789_AT, 1417936_AT, 1417574_AT, 1418930_AT, 1448995_AT	758	39	13288	2.24748	1	0.82036	95.5843
GOTERM_BP_FAT	GO:0050900~leukocyte migration	5	0.503018	0.195858	1416034_AT, 1447520_AT, 1448995_AT, 1417042_AT, 1448756_AT	727	43	13588	2.17331	1	0.81491	97.8355
PIR_SUPERFAMILY	PIRSF002522:CXC chemokine	3	0.301811	0.225695	1417574_AT, 1418930_AT, 1448995_AT	611	12	8136	3.32897	1	0.995081	97.6318
SP_PIR_KEYWORDS	cytokine	9	0.905433	0.704525	1417789_AT, 1417936_AT, 1418219_AT, 1417574_AT, 1418930_AT, 1448995_AT, 1427964_AT, 1423635_AT, 1449254_AT	927	177	17854	0.979321	1	0.972907	100
GOTERM_BP_FAT	GO:0007626~locomotory behavior	12	1.20724	0.737118	1417789_AT, 1449492_A_AT, 1417936_AT, 1447520_AT, 1417574_AT, 1418930_AT, 1448995_AT, 1427964_AT, 1449465_AT, 1448350_AT, 1417042_AT, 1448756_AT	727	239	13588	0.938436	1	0.998812	100
GOTERM_MF_FAT	GO:0005125~cytokine activity	9	0.905433	0.811566	1417789_AT, 1417936_AT, 1418219_AT, 1417574_AT, 1418930_AT, 1448995_AT, 1427964_AT, 1423635_AT, 1449254_AT	758	180	13288	0.876517	1	0.999894	100
KEGG_PATHWAY	mmu04060:Cytokine-cytokine receptor interaction	16	1.60966	0.880804	1422397_A_AT, 1417936_AT, 1418930_AT, 1417574_AT, 1420909_AT, 1448995_AT, 1422144_AT, 1460251_AT, 1421382_AT, 1417789_AT, 1418219_AT, 1417962_S_AT, 1424932_AT, 1416435_AT, 1449379_AT, 1423635_AT	455	244	5738	0.82695	1	0.986528	100
GOTERM_BP_FAT	GO:0007610~behavior	17	1.71026	0.92096	1417936_AT, 1449492_A_AT, 1418930_AT, 1417574_AT, 1422226_AT, 1448995_AT, 1416225_AT, 1427964_AT, 1417042_AT, 1417789_AT, 1447520_AT, 1423396_AT, 1436739_AT, 1449465_AT, 1448350_AT, 1425260_AT, 1448756_AT	727	405	13588	0.78454	1	0.999983	100
KEGG_PATHWAY	mmu04062:Chemokine signaling pathway	5	0.503018	0.999801	1417789_AT, 1417936_AT, 1417574_AT, 1418930_AT, 1448995_AT	455	182	5738	0.346456	1	0.999999	100
Annotation Cluster 165	Enrichment Score: 0.6047360806130473
Category	Term	Count	%	PValue	Genes	List Total	Pop Hits	Pop Total	Fold Enrichment	Bonferroni	Benjamini	FDR
GOTERM_MF_FAT	GO:0008238~exopeptidase activity	7	0.704225	0.207782	1418771_A_AT, 1417745_AT, 1421424_A_AT, 1426555_AT, 1419674_A_AT, 1448649_AT, 1416441_AT	758	70	13288	1.75303	1	0.854504	97.4291
SP_PIR_KEYWORDS	carboxypeptidase	4	0.402414	0.229599	1418771_A_AT, 1417745_AT, 1426555_AT, 1416441_AT	927	32	17854	2.4075	1	0.614313	97.6991
GOTERM_MF_FAT	GO:0004180~carboxypeptidase activity	4	0.402414	0.321523	1418771_A_AT, 1417745_AT, 1426555_AT, 1416441_AT	758	35	13288	2.00347	1	0.940461	99.775
Annotation Cluster 166	Enrichment Score: 0.593913932984037
Category	Term	Count	%	PValue	Genes	List Total	Pop Hits	Pop Total	Fold Enrichment	Bonferroni	Benjamini	FDR
GOTERM_BP_FAT	GO:0048754~branching morphogenesis of a tube	10	1.00604	0.0601293	1417789_AT, 1417271_A_AT, 1417574_AT, 1423396_AT, 1420909_AT, 1418084_AT, 1418496_AT, 1449379_AT, 1423635_AT, 1417447_AT	727	93	13588	2.00973	1	0.463502	66.3931
GOTERM_BP_FAT	GO:0001763~morphogenesis of a branching structure	11	1.10664	0.131577	1417789_AT, 1417271_A_AT, 1417500_A_AT, 1417574_AT, 1423396_AT, 1420909_AT, 1418084_AT, 1418496_AT, 1449379_AT, 1423635_AT, 1417447_AT	727	125	13588	1.64476	1	0.700934	91.6314
GOTERM_BP_FAT	GO:0001569~patterning of blood vessels	4	0.402414	0.134045	1417271_A_AT, 1417574_AT, 1420909_AT, 1418084_AT	727	24	13588	3.11508	1	0.703095	92.04
GOTERM_BP_FAT	GO:0060429~epithelium development	19	1.91147	0.200973	1418301_AT, 1420715_A_AT, 1418237_S_AT, 1420909_AT, 1421336_AT, 1418084_AT, 1440005_AT, 1418496_AT, 1418901_AT, 1417447_AT, 1421382_AT, 1417789_AT, 1424552_AT, 1423396_AT, 1424932_AT, 1416468_AT, 1424595_AT, 1449379_AT, 1423635_AT	727	271	13588	1.3104	1	0.820908	98.0652
GOTERM_BP_FAT	GO:0035239~tube morphogenesis	13	1.30785	0.204008	1417271_A_AT, 1417574_AT, 1420909_AT, 1433891_AT, 1418084_AT, 1418496_AT, 1417447_AT, 1417789_AT, 1424552_AT, 1417500_A_AT, 1423396_AT, 1449379_AT, 1423635_AT	727	171	13588	1.42092	1	0.825099	98.1905
GOTERM_BP_FAT	GO:0002009~morphogenesis of an epithelium	10	1.00604	0.581331	1417789_AT, 1424552_AT, 1423396_AT, 1424932_AT, 1421336_AT, 1416468_AT, 1418084_AT, 1418496_AT, 1423635_AT, 1417447_AT	727	173	13588	1.08038	1	0.992619	100
GOTERM_BP_FAT	GO:0048729~tissue morphogenesis	11	1.10664	0.824257	1417789_AT, 1424552_AT, 1423396_AT, 1424932_AT, 1421336_AT, 1416468_AT, 1418084_AT, 1418496_AT, 1423635_AT, 1417447_AT, 1422735_AT	727	238	13588	0.863847	1	0.999743	100
GOTERM_BP_FAT	GO:0060562~epithelial tube morphogenesis	5	0.503018	0.850947	1417789_AT, 1424552_AT, 1423396_AT, 1423635_AT, 1417447_AT	727	111	13588	0.841915	1	0.999848	100
Annotation Cluster 167	Enrichment Score: 0.5867786203713954
Category	Term	Count	%	PValue	Genes	List Total	Pop Hits	Pop Total	Fold Enrichment	Bonferroni	Benjamini	FDR
SMART	SM00210:TSPN	3	0.301811	0.202412	1418237_S_AT, 1427168_A_AT, 1448755_AT	364	21	9131	3.58359	1	0.696369	94.0571
UP_SEQ_FEATURE	domain:TSP N-terminal	3	0.301811	0.286039	1418237_S_AT, 1427168_A_AT, 1448755_AT	893	19	16021	2.83273	1	0.999533	99.7168
INTERPRO	IPR003129:Laminin G, thrombospondin-type, N-terminal	3	0.301811	0.299918	1418237_S_AT, 1427168_A_AT, 1448755_AT	927	21	17763	2.7374	1	0.982352	99.7197
Annotation Cluster 168	Enrichment Score: 0.5534382421392227
Category	Term	Count	%	PValue	Genes	List Total	Pop Hits	Pop Total	Fold Enrichment	Bonferroni	Benjamini	FDR
GOTERM_BP_FAT	GO:0060191~regulation of lipase activity	6	0.603622	0.0260844	1417950_A_AT, 1417500_A_AT, 1417092_AT, 1424485_AT, 1417130_S_AT, 1438936_S_AT, 1450717_AT	727	32	13588	3.50447	1	0.271222	37.1712
GOTERM_BP_FAT	GO:0010517~regulation of phospholipase activity	4	0.402414	0.186412	1417500_A_AT, 1417092_AT, 1424485_AT, 1438936_S_AT, 1450717_AT	727	28	13588	2.67007	1	0.801533	97.342
GOTERM_BP_FAT	GO:0010518~positive regulation of phospholipase activity	3	0.301811	0.408215	1417500_A_AT, 1417092_AT, 1438936_S_AT, 1450717_AT	727	26	13588	2.1566	1	0.964152	99.9901
GOTERM_BP_FAT	GO:0010863~positive regulation of phospholipase C activity	3	0.301811	0.408215	1417500_A_AT, 1417092_AT, 1438936_S_AT, 1450717_AT	727	26	13588	2.1566	1	0.964152	99.9901
GOTERM_BP_FAT	GO:0007202~activation of phospholipase C activity	3	0.301811	0.408215	1417500_A_AT, 1417092_AT, 1438936_S_AT, 1450717_AT	727	26	13588	2.1566	1	0.964152	99.9901
GOTERM_BP_FAT	GO:0060193~positive regulation of lipase activity	3	0.301811	0.427045	1417500_A_AT, 1417092_AT, 1438936_S_AT, 1450717_AT	727	27	13588	2.07672	1	0.96889	99.9944
GOTERM_BP_FAT	GO:0051345~positive regulation of hydrolase activity	6	0.603622	0.436804	1422815_AT, 1424942_A_AT, 1417500_A_AT, 1417092_AT, 1448852_AT, 1438936_S_AT, 1450717_AT	727	81	13588	1.38448	1	0.971274	99.9959
GOTERM_BP_FAT	GO:0051336~regulation of hydrolase activity	11	1.10664	0.605638	1422815_AT, 1419232_A_AT, 1424942_A_AT, 1417950_A_AT, 1417500_A_AT, 1425891_A_AT, 1417092_AT, 1448852_AT, 1424485_AT, 1417130_S_AT, 1438936_S_AT, 1450717_AT	727	196	13588	1.04896	1	0.993928	100
Annotation Cluster 169	Enrichment Score: 0.5485309221936615
Category	Term	Count	%	PValue	Genes	List Total	Pop Hits	Pop Total	Fold Enrichment	Bonferroni	Benjamini	FDR
GOTERM_BP_FAT	GO:0042775~mitochondrial ATP synthesis coupled electron transport	3	0.301811	0.169994	1448292_AT, 1424364_A_AT, 1423159_AT	727	14	13588	4.00511	1	0.777805	96.2232
GOTERM_BP_FAT	GO:0022904~respiratory electron transport chain	4	0.402414	0.186412	1448292_AT, 1424364_A_AT, 1423159_AT, 1449481_AT	727	28	13588	2.67007	1	0.801533	97.342
GOTERM_BP_FAT	GO:0042773~ATP synthesis coupled electron transport	3	0.301811	0.249655	1448292_AT, 1424364_A_AT, 1423159_AT	727	18	13588	3.11508	1	0.87782	99.3594
GOTERM_BP_FAT	GO:0006119~oxidative phosphorylation	3	0.301811	0.808404	1448292_AT, 1424364_A_AT, 1423159_AT	727	56	13588	1.00128	1	0.999631	100
Annotation Cluster 170	Enrichment Score: 0.5450341654808964
Category	Term	Count	%	PValue	Genes	List Total	Pop Hits	Pop Total	Fold Enrichment	Bonferroni	Benjamini	FDR
GOTERM_MF_FAT	GO:0015294~solute:cation symporter activity	8	0.804829	0.121138	1416560_AT, 1417150_AT, 1421225_A_AT, 1424898_AT, 1424338_AT, 1415958_AT, 1449382_AT, 1426568_AT	758	73	13288	1.92113	1	0.714109	86.8607
GOTERM_MF_FAT	GO:0005343~organic acid:sodium symporter activity	4	0.402414	0.127056	1416560_AT, 1424898_AT, 1424338_AT, 1449382_AT	758	22	13288	3.18734	1	0.721659	88.1845
GOTERM_MF_FAT	GO:0005275~amine transmembrane transporter activity	7	0.704225	0.14812	1417150_AT, 1424338_AT, 1418706_AT, 1448783_AT, 1422648_AT, 1449481_AT, 1449382_AT	758	63	13288	1.94782	1	0.769081	91.9514
GOTERM_MF_FAT	GO:0015370~solute:sodium symporter activity	5	0.503018	0.265773	1416560_AT, 1417150_AT, 1424898_AT, 1424338_AT, 1449382_AT	758	46	13288	1.90547	1	0.904993	99.2216
INTERPRO	IPR000175:Sodium:neurotransmitter symporter	3	0.301811	0.280253	1417150_AT, 1424338_AT, 1449382_AT	927	20	17763	2.87427	1	0.976571	99.5574
GOTERM_MF_FAT	GO:0005328~neurotransmitter:sodium symporter activity	3	0.301811	0.316802	1417150_AT, 1424338_AT, 1449382_AT	758	20	13288	2.62955	1	0.938692	99.7491
PIR_SUPERFAMILY	PIRSF002444:gamma-aminobutyric acid transporter	3	0.301811	0.339987	1417150_AT, 1424338_AT, 1449382_AT	611	16	8136	2.49673	1	0.999677	99.7712
GOTERM_MF_FAT	GO:0005326~neurotransmitter transporter activity	3	0.301811	0.359222	1417150_AT, 1424338_AT, 1449382_AT	758	22	13288	2.3905	1	0.957784	99.9084
SP_PIR_KEYWORDS	neurotransmitter transport	3	0.301811	0.578783	1417150_AT, 1424338_AT, 1449382_AT	927	37	17854	1.56162	1	0.928263	99.9996
GOTERM_BP_FAT	GO:0006836~neurotransmitter transport	3	0.301811	0.932345	1417150_AT, 1424338_AT, 1449382_AT	727	80	13588	0.700894	1	0.99999	100
Annotation Cluster 171	Enrichment Score: 0.5121878160440897
Category	Term	Count	%	PValue	Genes	List Total	Pop Hits	Pop Total	Fold Enrichment	Bonferroni	Benjamini	FDR
GOTERM_BP_FAT	GO:0060349~bone morphogenesis	4	0.402414	0.159566	1423669_AT, 1423844_S_AT, 1418988_AT, 1431609_A_AT	727	26	13588	2.87546	1	0.757688	95.296
GOTERM_BP_FAT	GO:0001958~endochondral ossification	3	0.301811	0.209433	1423669_AT, 1423844_S_AT, 1418988_AT	727	16	13588	3.50447	1	0.83213	98.3955
GOTERM_BP_FAT	GO:0060350~endochondral bone morphogenesis	3	0.301811	0.290073	1423669_AT, 1423844_S_AT, 1418988_AT	727	20	13588	2.80358	1	0.909832	99.758
GOTERM_BP_FAT	GO:0048705~skeletal system morphogenesis	5	0.503018	0.922053	1423669_AT, 1424942_A_AT, 1423844_S_AT, 1418988_AT, 1431609_A_AT	727	130	13588	0.718866	1	0.999984	100
Annotation Cluster 172	Enrichment Score: 0.4956050155105296
Category	Term	Count	%	PValue	Genes	List Total	Pop Hits	Pop Total	Fold Enrichment	Bonferroni	Benjamini	FDR
GOTERM_BP_FAT	GO:0048534~hemopoietic or lymphoid organ development	19	1.91147	0.246642	1417559_AT, 1425792_A_AT, 1420909_AT, 1449130_AT, 1418982_AT, 1451675_A_AT, 1417042_AT, 1460251_AT, 1417447_AT, 1421098_AT, 1426018_A_AT, 1416034_AT, 1418219_AT, 1424552_AT, 1425519_A_AT, 1417184_S_AT, 1416435_AT, 1449379_AT, 1416292_AT	727	281	13588	1.26377	1	0.874968	99.3126
GOTERM_BP_FAT	GO:0030099~myeloid cell differentiation	8	0.804829	0.252776	1421098_AT, 1417559_AT, 1426018_A_AT, 1424552_AT, 1420909_AT, 1418982_AT, 1451675_A_AT, 1416292_AT	727	96	13588	1.55754	1	0.88073	99.4047
GOTERM_BP_FAT	GO:0030097~hemopoiesis	17	1.71026	0.267876	1417559_AT, 1425792_A_AT, 1420909_AT, 1449130_AT, 1418982_AT, 1451675_A_AT, 1460251_AT, 1417042_AT, 1421098_AT, 1426018_A_AT, 1416034_AT, 1418219_AT, 1424552_AT, 1425519_A_AT, 1417184_S_AT, 1449379_AT, 1416292_AT	727	251	13588	1.26589	1	0.89372	99.5842
GOTERM_BP_FAT	GO:0002520~immune system development	19	1.91147	0.310915	1417559_AT, 1425792_A_AT, 1420909_AT, 1449130_AT, 1418982_AT, 1451675_A_AT, 1417042_AT, 1460251_AT, 1417447_AT, 1421098_AT, 1426018_A_AT, 1416034_AT, 1418219_AT, 1424552_AT, 1425519_A_AT, 1417184_S_AT, 1416435_AT, 1449379_AT, 1416292_AT	727	295	13588	1.2038	1	0.923523	99.8567
GOTERM_BP_FAT	GO:0002521~leukocyte differentiation	8	0.804829	0.640616	1425792_A_AT, 1416034_AT, 1418219_AT, 1424552_AT, 1425519_A_AT, 1449130_AT, 1418982_AT, 1460251_AT	727	142	13588	1.05299	1	0.99577	100
Annotation Cluster 173	Enrichment Score: 0.4941740554646511
Category	Term	Count	%	PValue	Genes	List Total	Pop Hits	Pop Total	Fold Enrichment	Bonferroni	Benjamini	FDR
SMART	SM00120:HX	3	0.301811	0.232018	1423944_AT, 1422597_AT, 1420484_A_AT	364	23	9131	3.27198	1	0.74197	96.2936
INTERPRO	IPR000585:Hemopexin/matrixin	3	0.301811	0.319491	1423944_AT, 1422597_AT, 1420484_A_AT	927	22	17763	2.61297	1	0.986745	99.8243
UP_SEQ_FEATURE	domain:Hemopexin-like 4	3	0.301811	0.327946	1423944_AT, 1422597_AT, 1420484_A_AT	893	21	16021	2.56295	1	0.999846	99.9012
UP_SEQ_FEATURE	domain:Hemopexin-like 3	3	0.301811	0.327946	1423944_AT, 1422597_AT, 1420484_A_AT	893	21	16021	2.56295	1	0.999846	99.9012
INTERPRO	IPR018487:Hemopexin/matrixin, repeat	3	0.301811	0.338928	1423944_AT, 1422597_AT, 1420484_A_AT	927	23	17763	2.49937	1	0.990067	99.891
INTERPRO	IPR018486:Hemopexin/matrixin, conserved site	3	0.301811	0.338928	1423944_AT, 1422597_AT, 1420484_A_AT	927	23	17763	2.49937	1	0.990067	99.891
UP_SEQ_FEATURE	domain:Hemopexin-like 1	3	0.301811	0.348662	1423944_AT, 1422597_AT, 1420484_A_AT	893	22	16021	2.44645	1	0.999915	99.9427
UP_SEQ_FEATURE	domain:Hemopexin-like 2	3	0.301811	0.348662	1423944_AT, 1422597_AT, 1420484_A_AT	893	22	16021	2.44645	1	0.999915	99.9427
Annotation Cluster 174	Enrichment Score: 0.48893119137217605
Category	Term	Count	%	PValue	Genes	List Total	Pop Hits	Pop Total	Fold Enrichment	Bonferroni	Benjamini	FDR
SP_PIR_KEYWORDS	Redox-active center	5	0.503018	0.141941	1452770_AT, 1423159_AT, 1421557_X_AT, 1416292_AT, 1424650_AT	927	39	17854	2.46923	1	0.454713	89.0695
GOTERM_BP_FAT	GO:0045454~cell redox homeostasis	5	0.503018	0.424453	1423159_AT, 1418127_A_AT, 1421557_X_AT, 1416292_AT, 1424650_AT	727	62	13588	1.5073	1	0.968565	99.994
INTERPRO	IPR017936:Thioredoxin-like	3	0.301811	0.566589	1421557_X_AT, 1416292_AT, 1424650_AT	927	36	17763	1.59682	1	0.999743	99.9999
Annotation Cluster 175	Enrichment Score: 0.4878313281860365
Category	Term	Count	%	PValue	Genes	List Total	Pop Hits	Pop Total	Fold Enrichment	Bonferroni	Benjamini	FDR
GOTERM_CC_FAT	GO:0030018~Z disc	5	0.503018	0.280379	1417156_AT, 1416464_AT, 1460318_AT, 1420647_A_AT, 1448602_AT	731	46	12504	1.85928	1	0.784284	98.7766
GOTERM_CC_FAT	GO:0030016~myofibril	8	0.804829	0.281109	1417156_AT, 1418142_AT, 1416464_AT, 1460318_AT, 1427735_A_AT, 1435751_AT, 1420647_A_AT, 1448602_AT	731	91	12504	1.50377	1	0.780237	98.7931
GOTERM_CC_FAT	GO:0043292~contractile fiber	8	0.804829	0.318687	1417156_AT, 1418142_AT, 1416464_AT, 1460318_AT, 1427735_A_AT, 1435751_AT, 1420647_A_AT, 1448602_AT	731	95	12504	1.44045	1	0.801085	99.4117
GOTERM_CC_FAT	GO:0030017~sarcomere	7	0.704225	0.324415	1417156_AT, 1416464_AT, 1460318_AT, 1427735_A_AT, 1435751_AT, 1420647_A_AT, 1448602_AT	731	80	12504	1.49672	1	0.803639	99.4745
GOTERM_CC_FAT	GO:0031674~I band	5	0.503018	0.37446	1417156_AT, 1416464_AT, 1460318_AT, 1420647_A_AT, 1448602_AT	731	53	12504	1.61371	1	0.845936	99.8124
GOTERM_CC_FAT	GO:0044449~contractile fiber part	7	0.704225	0.387722	1417156_AT, 1416464_AT, 1460318_AT, 1427735_A_AT, 1435751_AT, 1420647_A_AT, 1448602_AT	731	86	12504	1.39229	1	0.854913	99.8592
Annotation Cluster 176	Enrichment Score: 0.48676686516706336
Category	Term	Count	%	PValue	Genes	List Total	Pop Hits	Pop Total	Fold Enrichment	Bonferroni	Benjamini	FDR
GOTERM_CC_FAT	GO:0043296~apical junction complex	11	1.10664	0.0701016	1437932_A_AT, 1417231_AT, 1427321_S_AT, 1434651_A_AT, 1451407_AT, 1416271_AT, 1424595_AT, 1426332_A_AT, 1421156_A_AT, 1425619_S_AT, 1448873_AT, 1435493_AT	731	101	12504	1.86296	1	0.380436	62.1938
GOTERM_CC_FAT	GO:0016327~apicolateral plasma membrane	11	1.10664	0.0777734	1437932_A_AT, 1417231_AT, 1427321_S_AT, 1434651_A_AT, 1451407_AT, 1416271_AT, 1424595_AT, 1426332_A_AT, 1421156_A_AT, 1425619_S_AT, 1448873_AT, 1435493_AT	731	103	12504	1.82678	1	0.400157	66.1615
GOTERM_CC_FAT	GO:0005911~cell-cell junction	16	1.60966	0.0809833	1437932_A_AT, 1423271_AT, 1449818_AT, 1434651_A_AT, 1448766_AT, 1426332_A_AT, 1421156_A_AT, 1455056_AT, 1425619_S_AT, 1448873_AT, 1435493_AT, 1450109_S_AT, 1417231_AT, 1427321_S_AT, 1451407_AT, 1416271_AT, 1424595_AT	731	173	12504	1.582	1	0.406796	67.7042
SP_PIR_KEYWORDS	Tight junction	7	0.704225	0.0954588	1437932_A_AT, 1417231_AT, 1427321_S_AT, 1434651_A_AT, 1451407_AT, 1424595_AT, 1426332_A_AT, 1448873_AT	927	61	17854	2.21016	1	0.338569	76.5608
GOTERM_CC_FAT	GO:0070160~occluding junction	7	0.704225	0.283042	1437932_A_AT, 1417231_AT, 1427321_S_AT, 1434651_A_AT, 1451407_AT, 1424595_AT, 1426332_A_AT, 1448873_AT	731	76	12504	1.57549	1	0.777932	98.8358
GOTERM_CC_FAT	GO:0005923~tight junction	7	0.704225	0.283042	1437932_A_AT, 1417231_AT, 1427321_S_AT, 1434651_A_AT, 1451407_AT, 1424595_AT, 1426332_A_AT, 1448873_AT	731	76	12504	1.57549	1	0.777932	98.8358
INTERPRO	IPR017974:Claudin, conserved site	3	0.301811	0.319491	1437932_A_AT, 1417231_AT, 1434651_A_AT, 1426332_A_AT	927	22	17763	2.61297	1	0.986745	99.8243
GOTERM_BP_FAT	GO:0016338~calcium-independent cell-cell adhesion	3	0.301811	0.350054	1437932_A_AT, 1417231_AT, 1434651_A_AT, 1426332_A_AT	727	23	13588	2.43789	1	0.943216	99.9488
INTERPRO	IPR006187:Claudin	3	0.301811	0.432857	1437932_A_AT, 1417231_AT, 1434651_A_AT, 1426332_A_AT	927	28	17763	2.05305	1	0.9976	99.9913
INTERPRO	IPR004031:PMP-22/EMP/MP20/Claudin	3	0.301811	0.566589	1437932_A_AT, 1417231_AT, 1434651_A_AT, 1426332_A_AT	927	36	17763	1.59682	1	0.999743	99.9999
KEGG_PATHWAY	mmu04514:Cell adhesion molecules (CAMs)	11	1.10664	0.78787	1437932_A_AT, 1417231_AT, 1424948_X_AT, 1435290_X_AT, 1434651_A_AT, 1417011_AT, 1424595_AT, 1426332_A_AT, 1448873_AT, 1417025_AT, 1425137_A_AT, 1418815_AT	455	154	5738	0.900785	1	0.967966	100
KEGG_PATHWAY	mmu04670:Leukocyte transendothelial migration	8	0.804829	0.842228	1437932_A_AT, 1417231_AT, 1434651_A_AT, 1417574_AT, 1418465_AT, 1421622_A_AT, 1424595_AT, 1426332_A_AT, 1448873_AT	455	119	5738	0.847798	1	0.980477	100
SP_PIR_KEYWORDS	cell junction	16	1.60966	0.915528	1423271_AT, 1437932_A_AT, 1421455_AT, 1434651_A_AT, 1424408_AT, 1448766_AT, 1426332_A_AT, 1452264_AT, 1421156_A_AT, 1425619_S_AT, 1448873_AT, 1417231_AT, 1427321_S_AT, 1451407_AT, 1416271_AT, 1424595_AT, 1424367_A_AT	927	392	17854	0.786122	1	0.998723	100
GOTERM_CC_FAT	GO:0030054~cell junction	22	2.21328	0.922496	1423271_AT, 1437932_A_AT, 1449818_AT, 1421455_AT, 1434651_A_AT, 1424408_AT, 1448766_AT, 1426332_A_AT, 1452264_AT, 1425619_S_AT, 1421156_A_AT, 1455056_AT, 1448873_AT, 1435493_AT, 1450109_S_AT, 1417231_AT, 1427321_S_AT, 1451407_AT, 1416271_AT, 1424595_AT, 1420259_AT, 1424367_A_AT, 1418815_AT	731	470	12504	0.800675	1	0.99946	100
KEGG_PATHWAY	mmu04530:Tight junction	7	0.704225	0.962271	1437932_A_AT, 1417231_AT, 1434651_A_AT, 1451407_AT, 1424092_AT, 1424595_AT, 1426332_A_AT, 1448873_AT	455	135	5738	0.653903	1	0.997763	100
Annotation Cluster 177	Enrichment Score: 0.4697660494744482
Category	Term	Count	%	PValue	Genes	List Total	Pop Hits	Pop Total	Fold Enrichment	Bonferroni	Benjamini	FDR
GOTERM_BP_FAT	GO:0051289~protein homotetramerization	3	0.301811	0.150789	1417422_AT, 1418713_AT, 1449106_AT	727	13	13588	4.31319	1	0.741004	94.3531
GOTERM_BP_FAT	GO:0051260~protein homooligomerization	6	0.603622	0.151762	1417422_AT, 1417500_A_AT, 1418713_AT, 1422651_AT, 1449106_AT, 1460251_AT	727	53	13588	2.11591	1	0.742262	94.4659
GOTERM_BP_FAT	GO:0051259~protein oligomerization	7	0.704225	0.186098	1417422_AT, 1417500_A_AT, 1418713_AT, 1422651_AT, 1449106_AT, 1460251_AT, 1420525_A_AT	727	72	13588	1.81713	1	0.801969	97.3239
GOTERM_BP_FAT	GO:0051262~protein tetramerization	3	0.301811	0.350054	1417422_AT, 1418713_AT, 1449106_AT	727	23	13588	2.43789	1	0.943216	99.9488
GOTERM_BP_FAT	GO:0006461~protein complex assembly	13	1.30785	0.55759	1428079_AT, 1424942_A_AT, 1417422_AT, 1418713_AT, 1424279_AT, 1449106_AT, 1460251_AT, 1416025_AT, 1425519_A_AT, 1417500_A_AT, 1422651_AT, 1438936_S_AT, 1450717_AT, 1420525_A_AT	727	227	13588	1.07038	1	0.990766	99.9999
GOTERM_BP_FAT	GO:0070271~protein complex biogenesis	13	1.30785	0.55759	1428079_AT, 1424942_A_AT, 1417422_AT, 1418713_AT, 1424279_AT, 1449106_AT, 1460251_AT, 1416025_AT, 1425519_A_AT, 1417500_A_AT, 1422651_AT, 1438936_S_AT, 1450717_AT, 1420525_A_AT	727	227	13588	1.07038	1	0.990766	99.9999
GOTERM_BP_FAT	GO:0043933~macromolecular complex subunit organization	20	2.01207	0.590738	1428079_AT, 1424942_A_AT, 1418072_AT, 1417422_AT, 1418713_AT, 1418366_AT, 1417610_AT, 1424279_AT, 1432466_A_AT, 1449106_AT, 1427762_X_AT, 1460251_AT, 1419095_A_AT, 1416025_AT, 1417500_A_AT, 1425519_A_AT, 1416101_A_AT, 1422155_AT, 1422651_AT, 1438936_S_AT, 1450717_AT, 1420525_A_AT	727	367	13588	1.01856	1	0.993121	100
GOTERM_BP_FAT	GO:0065003~macromolecular complex assembly	18	1.81087	0.637436	1428079_AT, 1424942_A_AT, 1418072_AT, 1417422_AT, 1418713_AT, 1418366_AT, 1424279_AT, 1449106_AT, 1427762_X_AT, 1460251_AT, 1419095_A_AT, 1416025_AT, 1417500_A_AT, 1425519_A_AT, 1416101_A_AT, 1422651_AT, 1422155_AT, 1438936_S_AT, 1450717_AT, 1420525_A_AT	727	338	13588	0.995353	1	0.995722	100
Annotation Cluster 178	Enrichment Score: 0.46334697808639147
Category	Term	Count	%	PValue	Genes	List Total	Pop Hits	Pop Total	Fold Enrichment	Bonferroni	Benjamini	FDR
GOTERM_BP_FAT	GO:0001890~placenta development	9	0.905433	0.0928509	1420715_A_AT, 1417156_AT, 1416729_AT, 1424932_AT, 1418982_AT, 1420647_A_AT, 1418901_AT, 1416292_AT, 1427284_A_AT	727	87	13588	1.9335	1	0.590813	81.9773
GOTERM_BP_FAT	GO:0001892~embryonic placenta development	7	0.704225	0.106108	1417156_AT, 1416729_AT, 1424932_AT, 1418982_AT, 1420647_A_AT, 1418901_AT, 1427284_A_AT	727	61	13588	2.14481	1	0.631547	86.088
GOTERM_BP_FAT	GO:0060706~cell differentiation involved in embryonic placenta development	3	0.301811	0.132062	1417156_AT, 1416729_AT, 1420647_A_AT	727	12	13588	4.67263	1	0.701093	91.7133
GOTERM_BP_FAT	GO:0048568~embryonic organ development	14	1.40845	0.524855	1424942_A_AT, 1416729_AT, 1420909_AT, 1421336_AT, 1418982_AT, 1418901_AT, 1420647_A_AT, 1451715_AT, 1417156_AT, 1416895_AT, 1424932_AT, 1426225_AT, 1416468_AT, 1427284_A_AT	727	241	13588	1.08576	1	0.98732	99.9998
GOTERM_BP_FAT	GO:0001701~in utero embryonic development	12	1.20724	0.850956	1417156_AT, 1448647_AT, 1416729_AT, 1421097_AT, 1424932_AT, 1418982_AT, 1455593_AT, 1418282_X_AT, 1419407_AT, 1420647_A_AT, 1418901_AT, 1427284_A_AT	727	267	13588	0.840023	1	0.999846	100
GOTERM_BP_FAT	GO:0043009~chordate embryonic development	14	1.40845	0.990676	1448647_AT, 1416729_AT, 1421097_AT, 1418982_AT, 1418282_X_AT, 1418901_AT, 1420647_A_AT, 1424552_AT, 1417156_AT, 1424932_AT, 1426225_AT, 1455593_AT, 1419407_AT, 1427284_A_AT	727	421	13588	0.621537	1	1	100
GOTERM_BP_FAT	GO:0009792~embryonic development ending in birth or egg hatching	14	1.40845	0.991697	1448647_AT, 1416729_AT, 1421097_AT, 1418982_AT, 1418282_X_AT, 1418901_AT, 1420647_A_AT, 1424552_AT, 1417156_AT, 1424932_AT, 1426225_AT, 1455593_AT, 1419407_AT, 1427284_A_AT	727	425	13588	0.615687	1	1	100
Annotation Cluster 179	Enrichment Score: 0.4493358550844301
Category	Term	Count	%	PValue	Genes	List Total	Pop Hits	Pop Total	Fold Enrichment	Bonferroni	Benjamini	FDR
GOTERM_CC_FAT	GO:0031226~intrinsic to plasma membrane	37	3.72233	0.268156	1421225_A_AT, 1417809_AT, 1416203_AT, 1418706_AT, 1421605_A_AT, 1451782_A_AT, 1418848_AT, 1422815_AT, 1448485_AT, 1428012_AT, 1424338_AT, 1428663_AT, 1418142_AT, 1427472_A_AT, 1419407_AT, 1424783_A_AT, 1417828_AT, 1426260_A_AT, 1441326_AT, 1418118_AT, 1430522_A_AT, 1417680_AT, 1421182_AT, 1415958_AT, 1449382_AT, 1418788_AT, 1450109_S_AT, 1425829_A_AT, 1451625_A_AT, 1416034_AT, 1417150_AT, 1425519…	731	552	12504	1.14655	1	0.771909	98.4672
GOTERM_CC_FAT	GO:0005887~integral to plasma membrane	35	3.52113	0.314045	1421225_A_AT, 1417809_AT, 1416203_AT, 1418706_AT, 1421605_A_AT, 1451782_A_AT, 1418848_AT, 1422815_AT, 1448485_AT, 1428012_AT, 1428663_AT, 1418142_AT, 1424338_AT, 1427472_A_AT, 1419407_AT, 1424783_A_AT, 1417828_AT, 1426260_A_AT, 1418118_AT, 1430522_A_AT, 1417680_AT, 1421182_AT, 1415958_AT, 1449382_AT, 1418788_AT, 1450109_S_AT, 1425829_A_AT, 1451625_A_AT, 1417150_AT, 1425519_A_AT, 1416271_AT, 14354…	731	531	12504	1.12747	1	0.804389	99.3557
GOTERM_CC_FAT	GO:0044459~plasma membrane part	96	9.65795	0.532861	1437932_A_AT, 1445242_AT, 1434354_AT, 1421225_A_AT, 1421008_AT, 1416203_AT, 1416778_AT, 1417231_AT, 1422815_AT, 1422645_AT, 1424338_AT, 1416464_AT, 1441326_AT, 1449818_AT, 1421088_AT, 1425829_A_AT, 1424595_AT, 1421455_AT, 1449130_AT, 1421605_A_AT, 1429523_A_AT, 1425137_A_AT, 1418848_AT, 1424932_AT, 1418142_AT, 1418358_AT, 1448539_A_AT, 1424783_A_AT, 1418710_AT, 1424367_A_AT, 1423271_AT, 1418118_A…	731	1633	12504	1.00558	1	0.93155	99.9962
Annotation Cluster 180	Enrichment Score: 0.44025126276865006
Category	Term	Count	%	PValue	Genes	List Total	Pop Hits	Pop Total	Fold Enrichment	Bonferroni	Benjamini	FDR
GOTERM_CC_FAT	GO:0044437~vacuolar part	5	0.503018	0.145079	1457696_AT, 1418825_AT, 1423159_AT, 1449130_AT, 1416343_A_AT	731	35	12504	2.44362	1	0.571775	87.7271
GOTERM_CC_FAT	GO:0005774~vacuolar membrane	4	0.402414	0.222511	1457696_AT, 1418825_AT, 1449130_AT, 1416343_A_AT	731	28	12504	2.44362	1	0.713546	96.5555
GOTERM_CC_FAT	GO:0005770~late endosome	5	0.503018	0.254104	1418318_AT, 1425519_A_AT, 1457696_AT, 1449130_AT, 1416343_A_AT	731	44	12504	1.94379	1	0.761348	98.023
GOTERM_CC_FAT	GO:0005765~lysosomal membrane	3	0.301811	0.283408	1457696_AT, 1449130_AT, 1416343_A_AT	731	18	12504	2.85089	1	0.773479	98.8437
GOTERM_CC_FAT	GO:0005768~endosome	9	0.905433	0.982293	1449067_AT, 1425546_A_AT, 1418318_AT, 1425519_A_AT, 1457696_AT, 1436739_AT, 1449130_AT, 1415958_AT, 1416343_A_AT	731	252	12504	0.610905	1	0.999983	100
SP_PIR_KEYWORDS	endosome	3	0.301811	0.999704	1457696_AT, 1449130_AT, 1416343_A_AT	927	198	17854	0.291818	1	1	100
Annotation Cluster 181	Enrichment Score: 0.4348844353293852
Category	Term	Count	%	PValue	Genes	List Total	Pop Hits	Pop Total	Fold Enrichment	Bonferroni	Benjamini	FDR
GOTERM_BP_FAT	GO:0031018~endocrine pancreas development	3	0.301811	0.209433	1418626_A_AT, 1440005_AT, 1433694_AT	727	16	13588	3.50447	1	0.83213	98.3955
GOTERM_BP_FAT	GO:0031016~pancreas development	4	0.402414	0.316797	1415931_AT, 1418626_A_AT, 1440005_AT, 1433694_AT	727	37	13588	2.0206	1	0.926298	99.8768
GOTERM_BP_FAT	GO:0035270~endocrine system development	4	0.402414	0.747345	1419232_A_AT, 1418626_A_AT, 1440005_AT, 1433694_AT	727	72	13588	1.03836	1	0.999014	100
Annotation Cluster 182	Enrichment Score: 0.42181673144400217
Category	Term	Count	%	PValue	Genes	List Total	Pop Hits	Pop Total	Fold Enrichment	Bonferroni	Benjamini	FDR
GOTERM_BP_FAT	GO:0033273~response to vitamin	4	0.402414	0.243027	1423844_S_AT, 1416225_AT, 1416238_AT, 1418788_AT	727	32	13588	2.33631	1	0.871296	99.2523
GOTERM_BP_FAT	GO:0032526~response to retinoic acid	3	0.301811	0.463726	1416225_AT, 1416238_AT, 1418788_AT	727	29	13588	1.9335	1	0.9773	99.9983
GOTERM_BP_FAT	GO:0033189~response to vitamin A	3	0.301811	0.481541	1416225_AT, 1416238_AT, 1418788_AT	727	30	13588	1.86905	1	0.980767	99.999
Annotation Cluster 183	Enrichment Score: 0.41970217297487084
Category	Term	Count	%	PValue	Genes	List Total	Pop Hits	Pop Total	Fold Enrichment	Bonferroni	Benjamini	FDR
INTERPRO	IPR011700:Basic leucine zipper	4	0.402414	0.040174	1418982_AT, 1434735_AT, 1418174_AT, 1418901_AT	927	15	17763	5.10982	1	0.496081	49.1268
SMART	SM00338:BRLZ	6	0.603622	0.0624004	1418982_AT, 1434735_AT, 1418174_AT, 1418901_AT, 1425927_A_AT, 1451715_AT	364	54	9131	2.78724	0.999997	0.407564	55.2574
INTERPRO	IPR004827:Basic-leucine zipper (bZIP) transcription factor	6	0.603622	0.149314	1418982_AT, 1434735_AT, 1418174_AT, 1418901_AT, 1425927_A_AT, 1451715_AT	927	54	17763	2.12909	1	0.880198	93.043
UP_SEQ_FEATURE	domain:Leucine-zipper	8	0.804829	0.386562	1424942_A_AT, 1418982_AT, 1434735_AT, 1418174_AT, 1419185_A_AT, 1418901_AT, 1425927_A_AT, 1451715_AT	893	107	16021	1.34136	1	0.999972	99.9798
UP_SEQ_FEATURE	DNA-binding region:Basic motif	9	0.905433	0.630693	1424942_A_AT, 1418982_AT, 1434735_AT, 1418174_AT, 1419185_A_AT, 1418901_AT, 1425927_A_AT, 1417447_AT, 1451715_AT	893	154	16021	1.04848	1	1	100
GOTERM_MF_FAT	GO:0003702~RNA polymerase II transcription factor activity	6	0.603622	0.697369	1421336_AT, 1418982_AT, 1424531_A_AT, 1418901_AT, 1425927_A_AT, 1421983_S_AT	758	102	13288	1.0312	1	0.999161	100
GOTERM_CC_FAT	GO:0005667~transcription factor complex	6	0.603622	0.998261	1426018_A_AT, 1418982_AT, 1419185_A_AT, 1425927_A_AT, 1421983_S_AT, 1451715_AT	731	234	12504	0.438598	1	1	100
GOTERM_CC_FAT	GO:0044451~nucleoplasm part	10	1.00604	0.999999	1426018_A_AT, 1420715_A_AT, 1424942_A_AT, 1424943_AT, 1450744_AT, 1418982_AT, 1424853_S_AT, 1419185_A_AT, 1425927_A_AT, 1421983_S_AT, 1451715_AT	731	513	12504	0.333437	1	1	100
GOTERM_CC_FAT	GO:0005654~nucleoplasm	11	1.10664	1	1426018_A_AT, 1420715_A_AT, 1424942_A_AT, 1424943_AT, 1450744_AT, 1418982_AT, 1424853_S_AT, 1422470_AT, 1419185_A_AT, 1425927_A_AT, 1421983_S_AT, 1451715_AT	731	599	12504	0.314121	1	1	100
GOTERM_CC_FAT	GO:0031981~nuclear lumen	15	1.50905	1	1420715_A_AT, 1424942_A_AT, 1417987_AT, 1450744_AT, 1418982_AT, 1424853_S_AT, 1419185_A_AT, 1421983_S_AT, 1451715_AT, 1426018_A_AT, 1426817_AT, 1424552_AT, 1424943_AT, 1422470_AT, 1425927_A_AT, 1450717_AT, 1438936_S_AT	731	883	12504	0.290578	1	1	100
Annotation Cluster 184	Enrichment Score: 0.4137860914616045
Category	Term	Count	%	PValue	Genes	List Total	Pop Hits	Pop Total	Fold Enrichment	Bonferroni	Benjamini	FDR
GOTERM_BP_FAT	GO:0001932~regulation of protein amino acid phosphorylation	12	1.20724	0.0587889	1419232_A_AT, 1416034_AT, 1417962_S_AT, 1423844_S_AT, 1417184_S_AT, 1423136_AT, 1423944_AT, 1424932_AT, 1421622_A_AT, 1423062_AT, 1421983_S_AT, 1423635_AT	727	121	13588	1.8536	1	0.458521	65.5403
GOTERM_BP_FAT	GO:0031399~regulation of protein modification process	12	1.20724	0.267669	1419232_A_AT, 1416034_AT, 1417962_S_AT, 1423844_S_AT, 1417184_S_AT, 1423136_AT, 1423944_AT, 1424932_AT, 1421622_A_AT, 1423062_AT, 1421983_S_AT, 1423635_AT	727	165	13588	1.35931	1	0.894209	99.5822
GOTERM_BP_FAT	GO:0042325~regulation of phosphorylation	19	1.91147	0.288096	1417023_A_AT, 1419232_A_AT, 1423844_S_AT, 1421603_A_AT, 1423136_AT, 1423062_AT, 1422123_S_AT, 1421983_S_AT, 1416034_AT, 1417962_S_AT, 1425519_A_AT, 1417184_S_AT, 1417649_AT, 1423944_AT, 1449519_AT, 1416895_AT, 1424932_AT, 1421622_A_AT, 1449465_AT, 1423635_AT	727	290	13588	1.22455	1	0.908687	99.7459
GOTERM_BP_FAT	GO:0051174~regulation of phosphorus metabolic process	19	1.91147	0.344528	1417023_A_AT, 1419232_A_AT, 1423844_S_AT, 1421603_A_AT, 1423136_AT, 1423062_AT, 1422123_S_AT, 1421983_S_AT, 1416034_AT, 1417962_S_AT, 1425519_A_AT, 1417184_S_AT, 1417649_AT, 1423944_AT, 1449519_AT, 1416895_AT, 1424932_AT, 1421622_A_AT, 1449465_AT, 1423635_AT	727	301	13588	1.1798	1	0.940386	99.9405
GOTERM_BP_FAT	GO:0019220~regulation of phosphate metabolic process	19	1.91147	0.344528	1417023_A_AT, 1419232_A_AT, 1423844_S_AT, 1421603_A_AT, 1423136_AT, 1423062_AT, 1422123_S_AT, 1421983_S_AT, 1416034_AT, 1417962_S_AT, 1425519_A_AT, 1417184_S_AT, 1417649_AT, 1423944_AT, 1449519_AT, 1416895_AT, 1424932_AT, 1421622_A_AT, 1449465_AT, 1423635_AT	727	301	13588	1.1798	1	0.940386	99.9405
GOTERM_BP_FAT	GO:0032268~regulation of cellular protein metabolic process	16	1.60966	0.533986	1419232_A_AT, 1423844_S_AT, 1416625_AT, 1423136_AT, 1423062_AT, 1421983_S_AT, 1423644_AT, 1416034_AT, 1417962_S_AT, 1417184_S_AT, 1423944_AT, 1424932_AT, 1421622_A_AT, 1423952_A_AT, 1423635_AT, 1450717_AT, 1438936_S_AT	727	280	13588	1.06803	1	0.988064	99.9999
GOTERM_BP_FAT	GO:0051338~regulation of transferase activity	9	0.905433	0.840674	1417023_A_AT, 1419232_A_AT, 1416034_AT, 1425519_A_AT, 1423844_S_AT, 1421603_A_AT, 1449519_AT, 1416895_AT, 1449465_AT, 1422123_S_AT	727	199	13588	0.845299	1	0.999822	100
GOTERM_BP_FAT	GO:0045859~regulation of protein kinase activity	8	0.804829	0.87452	1417023_A_AT, 1416034_AT, 1425519_A_AT, 1423844_S_AT, 1421603_A_AT, 1449519_AT, 1416895_AT, 1449465_AT, 1422123_S_AT	727	186	13588	0.803893	1	0.999921	100
GOTERM_BP_FAT	GO:0043549~regulation of kinase activity	8	0.804829	0.893549	1417023_A_AT, 1416034_AT, 1425519_A_AT, 1423844_S_AT, 1421603_A_AT, 1449519_AT, 1416895_AT, 1449465_AT, 1422123_S_AT	727	192	13588	0.778771	1	0.999955	100
Annotation Cluster 185	Enrichment Score: 0.41344228424016993
Category	Term	Count	%	PValue	Genes	List Total	Pop Hits	Pop Total	Fold Enrichment	Bonferroni	Benjamini	FDR
GOTERM_BP_FAT	GO:0001932~regulation of protein amino acid phosphorylation	12	1.20724	0.0587889	1419232_A_AT, 1416034_AT, 1417962_S_AT, 1423844_S_AT, 1417184_S_AT, 1423136_AT, 1423944_AT, 1424932_AT, 1421622_A_AT, 1423062_AT, 1421983_S_AT, 1423635_AT	727	121	13588	1.8536	1	0.458521	65.5403
GOTERM_BP_FAT	GO:0031399~regulation of protein modification process	12	1.20724	0.267669	1419232_A_AT, 1416034_AT, 1417962_S_AT, 1423844_S_AT, 1417184_S_AT, 1423136_AT, 1423944_AT, 1424932_AT, 1421622_A_AT, 1423062_AT, 1421983_S_AT, 1423635_AT	727	165	13588	1.35931	1	0.894209	99.5822
GOTERM_BP_FAT	GO:0050730~regulation of peptidyl-tyrosine phosphorylation	5	0.503018	0.313934	1416034_AT, 1417962_S_AT, 1423944_AT, 1424932_AT, 1421983_S_AT	727	53	13588	1.76326	1	0.925258	99.8674
GOTERM_BP_FAT	GO:0001934~positive regulation of protein amino acid phosphorylation	5	0.503018	0.350852	1416034_AT, 1417962_S_AT, 1423136_AT, 1423944_AT, 1423635_AT	727	56	13588	1.6688	1	0.943234	99.9499
GOTERM_BP_FAT	GO:0042327~positive regulation of phosphorylation	5	0.503018	0.400063	1416034_AT, 1417962_S_AT, 1423136_AT, 1423944_AT, 1423635_AT	727	60	13588	1.55754	1	0.96189	99.9875
GOTERM_BP_FAT	GO:0045937~positive regulation of phosphate metabolic process	5	0.503018	0.424453	1416034_AT, 1417962_S_AT, 1423136_AT, 1423944_AT, 1423635_AT	727	62	13588	1.5073	1	0.968565	99.994
GOTERM_BP_FAT	GO:0010562~positive regulation of phosphorus metabolic process	5	0.503018	0.424453	1416034_AT, 1417962_S_AT, 1423136_AT, 1423944_AT, 1423635_AT	727	62	13588	1.5073	1	0.968565	99.994
GOTERM_BP_FAT	GO:0050731~positive regulation of peptidyl-tyrosine phosphorylation	3	0.301811	0.564874	1416034_AT, 1417962_S_AT, 1423944_AT	727	35	13588	1.60204	1	0.991319	100
GOTERM_BP_FAT	GO:0031401~positive regulation of protein modification process	5	0.503018	0.60517	1416034_AT, 1417962_S_AT, 1423136_AT, 1423944_AT, 1423635_AT	727	78	13588	1.19811	1	0.993958	100
GOTERM_BP_FAT	GO:0032270~positive regulation of cellular protein metabolic process	5	0.503018	0.788681	1416034_AT, 1417962_S_AT, 1423136_AT, 1423944_AT, 1423635_AT	727	100	13588	0.934525	1	0.999507	100
GOTERM_BP_FAT	GO:0051247~positive regulation of protein metabolic process	5	0.503018	0.840932	1416034_AT, 1417962_S_AT, 1423136_AT, 1423944_AT, 1423635_AT	727	109	13588	0.857363	1	0.99982	100
Annotation Cluster 186	Enrichment Score: 0.4014297608457212
Category	Term	Count	%	PValue	Genes	List Total	Pop Hits	Pop Total	Fold Enrichment	Bonferroni	Benjamini	FDR
GOTERM_MF_FAT	GO:0008238~exopeptidase activity	7	0.704225	0.207782	1418771_A_AT, 1417745_AT, 1421424_A_AT, 1426555_AT, 1419674_A_AT, 1448649_AT, 1416441_AT	758	70	13288	1.75303	1	0.854504	97.4291
SP_PIR_KEYWORDS	Aminopeptidase	3	0.301811	0.355832	1421424_A_AT, 1448649_AT, 1416441_AT	927	24	17854	2.4075	1	0.77465	99.827
GOTERM_MF_FAT	GO:0004177~aminopeptidase activity	3	0.301811	0.479327	1421424_A_AT, 1448649_AT, 1416441_AT	758	28	13288	1.87825	1	0.986313	99.9965
SP_PIR_KEYWORDS	metalloprotease	9	0.905433	0.488464	1422975_AT, 1418771_A_AT, 1417745_AT, 1421424_A_AT, 1422597_AT, 1419476_AT, 1419674_A_AT, 1448649_AT, 1416441_AT	927	146	17854	1.18726	1	0.889072	99.9938
GOTERM_MF_FAT	GO:0008235~metalloexopeptidase activity	3	0.301811	0.568241	1418771_A_AT, 1417745_AT, 1419674_A_AT	758	33	13288	1.59367	1	0.994117	99.9998
Annotation Cluster 187	Enrichment Score: 0.40075615928226843
Category	Term	Count	%	PValue	Genes	List Total	Pop Hits	Pop Total	Fold Enrichment	Bonferroni	Benjamini	FDR
GOTERM_BP_FAT	GO:0030099~myeloid cell differentiation	8	0.804829	0.252776	1421098_AT, 1417559_AT, 1426018_A_AT, 1424552_AT, 1420909_AT, 1418982_AT, 1451675_A_AT, 1416292_AT	727	96	13588	1.55754	1	0.88073	99.4047
GOTERM_BP_FAT	GO:0048872~homeostasis of number of cells	8	0.804829	0.399842	1417559_AT, 1426018_A_AT, 1423140_AT, 1420909_AT, 1424828_A_AT, 1451675_A_AT, 1417042_AT, 1460251_AT	727	113	13588	1.32322	1	0.962127	99.9874
GOTERM_BP_FAT	GO:0030218~erythrocyte differentiation	4	0.402414	0.476804	1417559_AT, 1426018_A_AT, 1420909_AT, 1451675_A_AT	727	48	13588	1.55754	1	0.979881	99.9989
GOTERM_BP_FAT	GO:0034101~erythrocyte homeostasis	4	0.402414	0.51762	1417559_AT, 1426018_A_AT, 1420909_AT, 1451675_A_AT	727	51	13588	1.46592	1	0.986287	99.9997
Annotation Cluster 188	Enrichment Score: 0.3984963462831246
Category	Term	Count	%	PValue	Genes	List Total	Pop Hits	Pop Total	Fold Enrichment	Bonferroni	Benjamini	FDR
UP_SEQ_FEATURE	metal ion-binding site:Zinc; catalytic	12	1.20724	0.0644371	1422975_AT, 1430584_S_AT, 1426584_A_AT, 1417745_AT, 1416193_AT, 1421424_A_AT, 1451755_A_AT, 1422597_AT, 1419476_AT, 1450725_S_AT, 1416607_AT, 1448649_AT	893	118	16021	1.82447	1	0.887555	68.6451
SP_PIR_KEYWORDS	metalloprotease	9	0.905433	0.488464	1422975_AT, 1418771_A_AT, 1417745_AT, 1421424_A_AT, 1422597_AT, 1419476_AT, 1419674_A_AT, 1448649_AT, 1416441_AT	927	146	17854	1.18726	1	0.889072	99.9938
GOTERM_MF_FAT	GO:0008237~metallopeptidase activity	12	1.20724	0.500997	1422975_AT, 1419173_AT, 1418771_A_AT, 1417745_AT, 1421424_A_AT, 1426876_AT, 1422597_AT, 1419476_AT, 1419674_A_AT, 1448649_AT, 1415947_AT, 1416441_AT	758	187	13288	1.12494	1	0.988991	99.9982
INTERPRO	IPR006025:Peptidase M, neutral zinc metallopeptidases, zinc-binding site	5	0.503018	0.671119	1422975_AT, 1421424_A_AT, 1422597_AT, 1419476_AT, 1448649_AT	927	87	17763	1.10125	1	0.999974	100
GOTERM_MF_FAT	GO:0004222~metalloendopeptidase activity	4	0.402414	0.961424	1422975_AT, 1422597_AT, 1419476_AT, 1415947_AT	758	114	13288	0.6151	1	1	100
Annotation Cluster 189	Enrichment Score: 0.3846086959663724
Category	Term	Count	%	PValue	Genes	List Total	Pop Hits	Pop Total	Fold Enrichment	Bonferroni	Benjamini	FDR
SP_PIR_KEYWORDS	mitogen	4	0.402414	0.272003	1415931_AT, 1423136_AT, 1420909_AT, 1416429_A_AT	927	35	17854	2.20114	1	0.676166	98.9852
GOTERM_BP_FAT	GO:0051781~positive regulation of cell division	4	0.402414	0.301923	1415931_AT, 1423136_AT, 1420909_AT, 1416429_A_AT	727	36	13588	2.07672	1	0.91754	99.82
GOTERM_BP_FAT	GO:0051302~regulation of cell division	4	0.402414	0.361397	1415931_AT, 1423136_AT, 1420909_AT, 1416429_A_AT	727	40	13588	1.86905	1	0.948253	99.9624
SP_PIR_KEYWORDS	growth factor	8	0.804829	0.489856	1415931_AT, 1417574_AT, 1423136_AT, 1420909_AT, 1419662_AT, 1422144_AT, 1418267_AT, 1423635_AT	927	127	17854	1.21323	1	0.888512	99.9941
GOTERM_MF_FAT	GO:0008083~growth factor activity	7	0.704225	0.821172	1415931_AT, 1417574_AT, 1423136_AT, 1420909_AT, 1419662_AT, 1422144_AT, 1423635_AT	758	141	13288	0.870301	1	0.999916	100
Annotation Cluster 190	Enrichment Score: 0.3522507373442282
Category	Term	Count	%	PValue	Genes	List Total	Pop Hits	Pop Total	Fold Enrichment	Bonferroni	Benjamini	FDR
GOTERM_MF_FAT	GO:0015103~inorganic anion transmembrane transporter activity	4	0.402414	0.153918	1421225_A_AT, 1451239_A_AT, 1417280_AT, 1416464_AT	758	24	13288	2.92172	1	0.779909	92.7706
GOTERM_BP_FAT	GO:0006820~anion transport	9	0.905433	0.392873	1417809_AT, 1421225_A_AT, 1424898_AT, 1451239_A_AT, 1417280_AT, 1448502_AT, 1416464_AT, 1448609_AT, 1449481_AT	727	130	13588	1.29396	1	0.959561	99.9845
GOTERM_MF_FAT	GO:0008509~anion transmembrane transporter activity	8	0.804829	0.61558	1416560_AT, 1417809_AT, 1421225_A_AT, 1421374_A_AT, 1451239_A_AT, 1417280_AT, 1416464_AT, 1427825_AT	758	130	13288	1.07879	1	0.996887	100
GOTERM_BP_FAT	GO:0015698~inorganic anion transport	5	0.503018	0.654105	1421225_A_AT, 1451239_A_AT, 1417280_AT, 1416464_AT, 1448609_AT	727	83	13588	1.12593	1	0.996465	100
GOTERM_MF_FAT	GO:0015300~solute:solute antiporter activity	3	0.301811	0.711659	1417809_AT, 1421225_A_AT, 1416464_AT	758	43	13288	1.22305	1	0.999311	100
Annotation Cluster 191	Enrichment Score: 0.34566752988907495
Category	Term	Count	%	PValue	Genes	List Total	Pop Hits	Pop Total	Fold Enrichment	Bonferroni	Benjamini	FDR
GOTERM_BP_FAT	GO:0042326~negative regulation of phosphorylation	3	0.301811	0.427045	1417649_AT, 1423062_AT, 1421983_S_AT	727	27	13588	2.07672	1	0.96889	99.9944
GOTERM_BP_FAT	GO:0045936~negative regulation of phosphate metabolic process	3	0.301811	0.463726	1417649_AT, 1423062_AT, 1421983_S_AT	727	29	13588	1.9335	1	0.9773	99.9983
GOTERM_BP_FAT	GO:0010563~negative regulation of phosphorus metabolic process	3	0.301811	0.463726	1417649_AT, 1423062_AT, 1421983_S_AT	727	29	13588	1.9335	1	0.9773	99.9983
Annotation Cluster 192	Enrichment Score: 0.33772759106668576
Category	Term	Count	%	PValue	Genes	List Total	Pop Hits	Pop Total	Fold Enrichment	Bonferroni	Benjamini	FDR
UP_SEQ_FEATURE	region of interest:Necessary for interaction with PNN	3	0.301811	0.00894582	1417156_AT, 1448169_AT, 1420647_A_AT	893	3	16021	17.9406	1	0.353269	14.4844
UP_SEQ_FEATURE	site:Stutter	4	0.402414	0.247369	1417156_AT, 1448169_AT, 1420647_A_AT, 1423952_A_AT	893	31	16021	2.31492	1	0.998736	99.2905
UP_SEQ_FEATURE	region of interest:Coil 2	5	0.503018	0.418204	1417156_AT, 1448169_AT, 1420647_A_AT, 1423952_A_AT, 1418213_AT	893	59	16021	1.52039	1	0.999988	99.992
UP_SEQ_FEATURE	region of interest:Linker 12	5	0.503018	0.418204	1417156_AT, 1448169_AT, 1420647_A_AT, 1423952_A_AT, 1418213_AT	893	59	16021	1.52039	1	0.999988	99.992
UP_SEQ_FEATURE	region of interest:Coil 1B	5	0.503018	0.492817	1417156_AT, 1448169_AT, 1420647_A_AT, 1423952_A_AT, 1418213_AT	893	65	16021	1.38005	1	0.999998	99.9993
UP_SEQ_FEATURE	region of interest:Coil 1A	5	0.503018	0.492817	1417156_AT, 1448169_AT, 1420647_A_AT, 1423952_A_AT, 1418213_AT	893	65	16021	1.38005	1	0.999998	99.9993
UP_SEQ_FEATURE	region of interest:Linker 1	5	0.503018	0.492817	1417156_AT, 1448169_AT, 1420647_A_AT, 1423952_A_AT, 1418213_AT	893	65	16021	1.38005	1	0.999998	99.9993
INTERPRO	IPR016044:Filament	5	0.503018	0.499101	1417156_AT, 1448169_AT, 1420647_A_AT, 1423952_A_AT, 1418213_AT	927	70	17763	1.3687	1	0.999285	99.9989
INTERPRO	IPR002957:Keratin, type I	3	0.301811	0.502618	1417156_AT, 1448169_AT, 1418213_AT	927	32	17763	1.79642	1	0.999299	99.999
UP_SEQ_FEATURE	region of interest:Rod	5	0.503018	0.504879	1417156_AT, 1448169_AT, 1420647_A_AT, 1423952_A_AT, 1418213_AT	893	66	16021	1.35914	1	0.999998	99.9995
UP_SEQ_FEATURE	region of interest:Head	5	0.503018	0.516811	1417156_AT, 1448169_AT, 1420647_A_AT, 1423952_A_AT, 1418213_AT	893	67	16021	1.33885	1	0.999999	99.9997
INTERPRO	IPR018039:Intermediate filament protein, conserved site	5	0.503018	0.521412	1417156_AT, 1448169_AT, 1420647_A_AT, 1423952_A_AT, 1418213_AT	927	72	17763	1.33068	1	0.999445	99.9995
INTERPRO	IPR001664:Intermediate filament protein	5	0.503018	0.521412	1417156_AT, 1448169_AT, 1420647_A_AT, 1423952_A_AT, 1418213_AT	927	72	17763	1.33068	1	0.999445	99.9995
SP_PIR_KEYWORDS	Intermediate filament	5	0.503018	0.539139	1417156_AT, 1448169_AT, 1420647_A_AT, 1423952_A_AT, 1418213_AT	927	74	17854	1.30135	1	0.913494	99.9986
PIR_SUPERFAMILY	PIRSF002282:cytoskeletal keratin	5	0.503018	0.569461	1417156_AT, 1448169_AT, 1420647_A_AT, 1423952_A_AT, 1418213_AT	611	53	8136	1.25621	1	1	99.9996
SP_PIR_KEYWORDS	keratin	5	0.503018	0.823325	1417156_AT, 1448169_AT, 1420647_A_AT, 1423952_A_AT, 1418213_AT	927	109	17854	0.883485	1	0.991767	100
UP_SEQ_FEATURE	region of interest:Tail	3	0.301811	0.90752	1448169_AT, 1420647_A_AT, 1423952_A_AT	893	70	16021	0.768885	1	1	100
GOTERM_CC_FAT	GO:0005882~intermediate filament	5	0.503018	0.962464	1417156_AT, 1448169_AT, 1420647_A_AT, 1423952_A_AT, 1418213_AT	731	137	12504	0.624282	1	0.999916	100
GOTERM_CC_FAT	GO:0045111~intermediate filament cytoskeleton	5	0.503018	0.966863	1417156_AT, 1448169_AT, 1420647_A_AT, 1423952_A_AT, 1418213_AT	731	140	12504	0.610905	1	0.999935	100
GOTERM_CC_FAT	GO:0044430~cytoskeletal part	12	1.20724	1	1424815_AT, 1424942_A_AT, 1417156_AT, 1417168_A_AT, 1452651_A_AT, 1427735_A_AT, 1448169_AT, 1420647_A_AT, 1423952_A_AT, 1418213_AT, 1416833_AT, 1424367_A_AT	731	774	12504	0.265199	1	1	100
Annotation Cluster 193	Enrichment Score: 0.3328402359418711
Category	Term	Count	%	PValue	Genes	List Total	Pop Hits	Pop Total	Fold Enrichment	Bonferroni	Benjamini	FDR
GOTERM_BP_FAT	GO:0045619~regulation of lymphocyte differentiation	7	0.704225	0.0881279	1416034_AT, 1418219_AT, 1425519_A_AT, 1435290_X_AT, 1418486_AT, 1449130_AT, 1460251_AT	727	58	13588	2.25575	1	0.574994	80.2542
GOTERM_BP_FAT	GO:0045058~T cell selection	4	0.402414	0.0988407	1418219_AT, 1425519_A_AT, 1449130_AT, 1460251_AT	727	21	13588	3.5601	1	0.608065	83.9591
GOTERM_BP_FAT	GO:0045061~thymic T cell selection	3	0.301811	0.189574	1425519_A_AT, 1449130_AT, 1460251_AT	727	15	13588	3.7381	1	0.806477	97.5179
GOTERM_BP_FAT	GO:0050869~negative regulation of B cell activation	3	0.301811	0.229486	1416034_AT, 1435476_A_AT, 1460251_AT	727	17	13588	3.29833	1	0.854199	98.9787
GOTERM_BP_FAT	GO:0045582~positive regulation of T cell differentiation	4	0.402414	0.243027	1425519_A_AT, 1435290_X_AT, 1418486_AT, 1449130_AT	727	32	13588	2.33631	1	0.871296	99.2523
GOTERM_BP_FAT	GO:0033077~T cell differentiation in the thymus	4	0.402414	0.243027	1425792_A_AT, 1425519_A_AT, 1449130_AT, 1460251_AT	727	32	13588	2.33631	1	0.871296	99.2523
GOTERM_BP_FAT	GO:0045580~regulation of T cell differentiation	5	0.503018	0.253445	1418219_AT, 1425519_A_AT, 1435290_X_AT, 1418486_AT, 1449130_AT	727	48	13588	1.94693	1	0.880748	99.414
GOTERM_BP_FAT	GO:0045621~positive regulation of lymphocyte differentiation	4	0.402414	0.272303	1425519_A_AT, 1435290_X_AT, 1418486_AT, 1449130_AT	727	34	13588	2.19888	1	0.896878	99.6263
GOTERM_BP_FAT	GO:0050870~positive regulation of T cell activation	6	0.603622	0.276738	1416034_AT, 1418219_AT, 1425519_A_AT, 1435290_X_AT, 1418486_AT, 1449130_AT	727	66	13588	1.69914	1	0.900613	99.6644
GOTERM_BP_FAT	GO:0001775~cell activation	16	1.60966	0.332114	1428079_AT, 1425792_A_AT, 1417574_AT, 1448995_AT, 1449130_AT, 1424279_AT, 1418897_AT, 1460251_AT, 1416025_AT, 1416034_AT, 1447520_AT, 1418219_AT, 1425519_A_AT, 1423396_AT, 1435476_A_AT, 1422648_AT	727	246	13588	1.21564	1	0.93343	99.9173
GOTERM_BP_FAT	GO:0045597~positive regulation of cell differentiation	11	1.10664	0.460127	1415904_AT, 1420715_A_AT, 1425519_A_AT, 1435290_X_AT, 1418486_AT, 1449130_AT, 1418626_A_AT, 1423062_AT, 1416168_AT, 1418496_AT, 1423635_AT	727	175	13588	1.17483	1	0.976799	99.998
GOTERM_BP_FAT	GO:0051250~negative regulation of lymphocyte activation	4	0.402414	0.53084	1416034_AT, 1425519_A_AT, 1435476_A_AT, 1460251_AT	727	52	13588	1.43773	1	0.987847	99.9998
GOTERM_BP_FAT	GO:0050866~negative regulation of cell activation	4	0.402414	0.543854	1416034_AT, 1425519_A_AT, 1435476_A_AT, 1460251_AT	727	53	13588	1.4106	1	0.989342	99.9999
GOTERM_BP_FAT	GO:0002695~negative regulation of leukocyte activation	4	0.402414	0.543854	1416034_AT, 1425519_A_AT, 1435476_A_AT, 1460251_AT	727	53	13588	1.4106	1	0.989342	99.9999
GOTERM_BP_FAT	GO:0051251~positive regulation of lymphocyte activation	6	0.603622	0.568945	1416034_AT, 1418219_AT, 1425519_A_AT, 1435290_X_AT, 1418486_AT, 1449130_AT	727	94	13588	1.19301	1	0.991679	100
GOTERM_BP_FAT	GO:0002694~regulation of leukocyte activation	9	0.905433	0.583918	1416034_AT, 1418219_AT, 1425519_A_AT, 1435290_X_AT, 1418486_AT, 1449130_AT, 1435476_A_AT, 1422648_AT, 1460251_AT	727	154	13588	1.0923	1	0.992791	100
GOTERM_BP_FAT	GO:0002683~negative regulation of immune system process	5	0.503018	0.58446	1416034_AT, 1425519_A_AT, 1416625_AT, 1435476_A_AT, 1460251_AT	727	76	13588	1.22964	1	0.992761	100
GOTERM_BP_FAT	GO:0030217~T cell differentiation	5	0.503018	0.58446	1425792_A_AT, 1418219_AT, 1425519_A_AT, 1449130_AT, 1460251_AT	727	76	13588	1.22964	1	0.992761	100
GOTERM_BP_FAT	GO:0050865~regulation of cell activation	9	0.905433	0.598654	1416034_AT, 1418219_AT, 1425519_A_AT, 1435290_X_AT, 1418486_AT, 1449130_AT, 1435476_A_AT, 1422648_AT, 1460251_AT	727	156	13588	1.0783	1	0.993464	100
GOTERM_BP_FAT	GO:0002696~positive regulation of leukocyte activation	6	0.603622	0.615365	1416034_AT, 1418219_AT, 1425519_A_AT, 1435290_X_AT, 1418486_AT, 1449130_AT	727	99	13588	1.13276	1	0.994515	100
GOTERM_BP_FAT	GO:0050867~positive regulation of cell activation	6	0.603622	0.63309	1416034_AT, 1418219_AT, 1425519_A_AT, 1435290_X_AT, 1418486_AT, 1449130_AT	727	101	13588	1.11033	1	0.995494	100
GOTERM_BP_FAT	GO:0002521~leukocyte differentiation	8	0.804829	0.640616	1425792_A_AT, 1416034_AT, 1418219_AT, 1424552_AT, 1425519_A_AT, 1449130_AT, 1418982_AT, 1460251_AT	727	142	13588	1.05299	1	0.99577	100
GOTERM_BP_FAT	GO:0051249~regulation of lymphocyte activation	8	0.804829	0.655123	1416034_AT, 1418219_AT, 1425519_A_AT, 1435290_X_AT, 1418486_AT, 1449130_AT, 1435476_A_AT, 1460251_AT	727	144	13588	1.03836	1	0.996476	100
GOTERM_BP_FAT	GO:0050863~regulation of T cell activation	6	0.603622	0.691054	1416034_AT, 1418219_AT, 1425519_A_AT, 1435290_X_AT, 1418486_AT, 1449130_AT	727	108	13588	1.03836	1	0.997666	100
GOTERM_BP_FAT	GO:0030098~lymphocyte differentiation	6	0.603622	0.735514	1425792_A_AT, 1416034_AT, 1418219_AT, 1425519_A_AT, 1449130_AT, 1460251_AT	727	114	13588	0.983711	1	0.998792	100
GOTERM_BP_FAT	GO:0042110~T cell activation	6	0.603622	0.749252	1425792_A_AT, 1418219_AT, 1425519_A_AT, 1417574_AT, 1449130_AT, 1460251_AT	727	116	13588	0.96675	1	0.999037	100
GOTERM_BP_FAT	GO:0050864~regulation of B cell activation	3	0.301811	0.800304	1416034_AT, 1435476_A_AT, 1460251_AT	727	55	13588	1.01948	1	0.999583	100
GOTERM_BP_FAT	GO:0045321~leukocyte activation	10	1.00604	0.833832	1425792_A_AT, 1416034_AT, 1418219_AT, 1447520_AT, 1425519_A_AT, 1417574_AT, 1449130_AT, 1435476_A_AT, 1422648_AT, 1460251_AT	727	219	13588	0.853448	1	0.99979	100
GOTERM_BP_FAT	GO:0050670~regulation of lymphocyte proliferation	3	0.301811	0.932345	1416034_AT, 1418219_AT, 1435476_A_AT	727	80	13588	0.700894	1	0.99999	100
GOTERM_BP_FAT	GO:0032944~regulation of mononuclear cell proliferation	3	0.301811	0.932345	1416034_AT, 1418219_AT, 1435476_A_AT	727	80	13588	0.700894	1	0.99999	100
GOTERM_BP_FAT	GO:0070663~regulation of leukocyte proliferation	3	0.301811	0.938173	1416034_AT, 1418219_AT, 1435476_A_AT	727	82	13588	0.683799	1	0.999992	100
GOTERM_BP_FAT	GO:0046649~lymphocyte activation	7	0.704225	0.946228	1425792_A_AT, 1416034_AT, 1418219_AT, 1425519_A_AT, 1417574_AT, 1449130_AT, 1460251_AT	727	191	13588	0.684992	1	0.999996	100
Annotation Cluster 194	Enrichment Score: 0.31856667299580005
Category	Term	Count	%	PValue	Genes	List Total	Pop Hits	Pop Total	Fold Enrichment	Bonferroni	Benjamini	FDR
GOTERM_BP_FAT	GO:0035272~exocrine system development	4	0.402414	0.376186	1415931_AT, 1417500_A_AT, 1424932_AT, 1418084_AT	727	41	13588	1.82346	1	0.953779	99.9751
GOTERM_BP_FAT	GO:0007435~salivary gland morphogenesis	3	0.301811	0.427045	1417500_A_AT, 1424932_AT, 1418084_AT	727	27	13588	2.07672	1	0.96889	99.9944
GOTERM_BP_FAT	GO:0007431~salivary gland development	3	0.301811	0.498987	1417500_A_AT, 1424932_AT, 1418084_AT	727	31	13588	1.80876	1	0.983858	99.9995
GOTERM_BP_FAT	GO:0022612~gland morphogenesis	5	0.503018	0.663389	1417789_AT, 1417500_A_AT, 1424932_AT, 1418084_AT, 1418496_AT	727	84	13588	1.11253	1	0.996823	100
Annotation Cluster 195	Enrichment Score: 0.3141477542263977
Category	Term	Count	%	PValue	Genes	List Total	Pop Hits	Pop Total	Fold Enrichment	Bonferroni	Benjamini	FDR
GOTERM_BP_FAT	GO:0007548~sex differentiation	10	1.00604	0.259344	1423271_AT, 1423396_AT, 1420909_AT, 1426225_AT, 1433891_AT, 1417369_AT, 1449379_AT, 1421983_S_AT, 1417447_AT, 1455093_A_AT	727	130	13588	1.43773	1	0.885962	99.4903
GOTERM_BP_FAT	GO:0046546~development of primary male sexual characteristics	5	0.503018	0.313934	1423271_AT, 1426225_AT, 1433891_AT, 1417369_AT, 1455093_A_AT	727	53	13588	1.76326	1	0.925258	99.8674
GOTERM_BP_FAT	GO:0045137~development of primary sexual characteristics	8	0.804829	0.320589	1423271_AT, 1423396_AT, 1420909_AT, 1426225_AT, 1433891_AT, 1417369_AT, 1449379_AT, 1455093_A_AT	727	104	13588	1.43773	1	0.928523	99.8883
GOTERM_BP_FAT	GO:0048806~genitalia development	3	0.301811	0.350054	1423271_AT, 1426225_AT, 1433891_AT	727	23	13588	2.43789	1	0.943216	99.9488
GOTERM_BP_FAT	GO:0046661~male sex differentiation	5	0.503018	0.363181	1423271_AT, 1426225_AT, 1433891_AT, 1417369_AT, 1455093_A_AT	727	57	13588	1.63952	1	0.948788	99.9642
GOTERM_BP_FAT	GO:0048608~reproductive structure development	9	0.905433	0.392873	1423396_AT, 1420909_AT, 1426225_AT, 1417369_AT, 1418496_AT, 1449379_AT, 1417447_AT, 1455093_A_AT, 1421382_AT	727	130	13588	1.29396	1	0.959561	99.9845
GOTERM_BP_FAT	GO:0048511~rhythmic process	7	0.704225	0.426613	1426464_AT, 1423396_AT, 1420909_AT, 1434735_AT, 1418174_AT, 1449379_AT, 1425260_AT	727	98	13588	1.33504	1	0.969021	99.9943
GOTERM_BP_FAT	GO:0008406~gonad development	6	0.603622	0.509688	1423396_AT, 1420909_AT, 1426225_AT, 1417369_AT, 1449379_AT, 1455093_A_AT	727	88	13588	1.27435	1	0.985211	99.9996
GOTERM_BP_FAT	GO:0046545~development of primary female sexual characteristics	4	0.402414	0.593737	1423396_AT, 1420909_AT, 1426225_AT, 1449379_AT	727	57	13588	1.31161	1	0.993244	100
GOTERM_BP_FAT	GO:0008584~male gonad development	3	0.301811	0.624296	1426225_AT, 1417369_AT, 1455093_A_AT	727	39	13588	1.43773	1	0.99494	100
GOTERM_BP_FAT	GO:0003006~reproductive developmental process	14	1.40845	0.659465	1423271_AT, 1417574_AT, 1420909_AT, 1417369_AT, 1433891_AT, 1418496_AT, 1421983_S_AT, 1417447_AT, 1421382_AT, 1423396_AT, 1423159_AT, 1426225_AT, 1449379_AT, 1455093_A_AT	727	264	13588	0.991163	1	0.996664	100
GOTERM_BP_FAT	GO:0046660~female sex differentiation	4	0.402414	0.672092	1423396_AT, 1420909_AT, 1426225_AT, 1449379_AT	727	64	13588	1.16816	1	0.99709	100
GOTERM_BP_FAT	GO:0022602~ovulation cycle process	3	0.301811	0.723938	1423396_AT, 1420909_AT, 1449379_AT	727	47	13588	1.19301	1	0.99856	100
GOTERM_BP_FAT	GO:0042698~ovulation cycle	3	0.301811	0.734683	1423396_AT, 1420909_AT, 1449379_AT	727	48	13588	1.16816	1	0.99879	100
GOTERM_BP_FAT	GO:0008585~female gonad development	3	0.301811	0.783189	1423396_AT, 1420909_AT, 1449379_AT	727	53	13588	1.05795	1	0.999449	100
Annotation Cluster 196	Enrichment Score: 0.30476305582885926
Category	Term	Count	%	PValue	Genes	List Total	Pop Hits	Pop Total	Fold Enrichment	Bonferroni	Benjamini	FDR
GOTERM_BP_FAT	GO:0060420~regulation of heart growth	3	0.301811	0.132062	1427321_S_AT, 1426225_AT, 1421336_AT	727	12	13588	4.67263	1	0.701093	91.7133
GOTERM_BP_FAT	GO:0046620~regulation of organ growth	4	0.402414	0.257609	1427321_S_AT, 1423396_AT, 1426225_AT, 1421336_AT	727	33	13588	2.26552	1	0.884759	99.4689
GOTERM_BP_FAT	GO:0048638~regulation of developmental growth	4	0.402414	0.316797	1427321_S_AT, 1426225_AT, 1421336_AT, 1418084_AT	727	37	13588	2.0206	1	0.926298	99.8768
GOTERM_BP_FAT	GO:0048738~cardiac muscle tissue development	5	0.503018	0.363181	1427321_S_AT, 1426225_AT, 1421336_AT, 1460318_AT, 1415984_AT	727	57	13588	1.63952	1	0.948788	99.9642
GOTERM_BP_FAT	GO:0007507~heart development	14	1.40845	0.413851	1417271_A_AT, 1421336_AT, 1460318_AT, 1418084_AT, 1426018_A_AT, 1427321_S_AT, 1424552_AT, 1418142_AT, 1426225_AT, 1434606_AT, 1415984_AT, 1420259_AT, 1434099_AT, 1423635_AT	727	223	13588	1.1734	1	0.965665	99.9917
GOTERM_BP_FAT	GO:0042692~muscle cell differentiation	8	0.804829	0.435204	1426018_A_AT, 1427321_S_AT, 1420731_A_AT, 1416729_AT, 1423396_AT, 1421336_AT, 1427735_A_AT, 1415984_AT	727	117	13588	1.27798	1	0.971289	99.9957
GOTERM_BP_FAT	GO:0060537~muscle tissue development	8	0.804829	0.595065	1427321_S_AT, 1430522_A_AT, 1417271_A_AT, 1426225_AT, 1421336_AT, 1460318_AT, 1427735_A_AT, 1415984_AT	727	136	13588	1.09944	1	0.99329	100
GOTERM_BP_FAT	GO:0014706~striated muscle tissue development	7	0.704225	0.67885	1427321_S_AT, 1430522_A_AT, 1426225_AT, 1421336_AT, 1460318_AT, 1427735_A_AT, 1415984_AT	727	127	13588	1.03019	1	0.997289	100
GOTERM_BP_FAT	GO:0007517~muscle organ development	9	0.905433	0.729895	1427321_S_AT, 1430522_A_AT, 1417271_A_AT, 1426225_AT, 1421336_AT, 1460318_AT, 1427735_A_AT, 1415984_AT, 1423505_AT	727	176	13588	0.955765	1	0.998693	100
GOTERM_BP_FAT	GO:0055002~striated muscle cell development	3	0.301811	0.791902	1427321_S_AT, 1421336_AT, 1427735_A_AT	727	54	13588	1.03836	1	0.999536	100
GOTERM_BP_FAT	GO:0055001~muscle cell development	3	0.301811	0.844659	1427321_S_AT, 1421336_AT, 1427735_A_AT	727	61	13588	0.919205	1	0.999831	100
GOTERM_BP_FAT	GO:0051146~striated muscle cell differentiation	4	0.402414	0.861291	1427321_S_AT, 1421336_AT, 1427735_A_AT, 1415984_AT	727	89	13588	0.840023	1	0.999885	100
GOTERM_BP_FAT	GO:0003007~heart morphogenesis	3	0.301811	0.911591	1417271_A_AT, 1426225_AT, 1421336_AT	727	74	13588	0.757723	1	0.999974	100
Annotation Cluster 197	Enrichment Score: 0.29779931726907194
Category	Term	Count	%	PValue	Genes	List Total	Pop Hits	Pop Total	Fold Enrichment	Bonferroni	Benjamini	FDR
GOTERM_BP_FAT	GO:0007169~transmembrane receptor protein tyrosine kinase signaling pathway	13	1.30785	0.329859	1423136_AT, 1420909_AT, 1450444_A_AT, 1418084_AT, 1418788_AT, 1421098_AT, 1417962_S_AT, 1416895_AT, 1424932_AT, 1434606_AT, 1415996_AT, 1449379_AT, 1426075_AT	727	192	13588	1.2655	1	0.933418	99.9122
GOTERM_BP_FAT	GO:0007167~enzyme linked receptor protein signaling pathway	17	1.71026	0.387502	1417271_A_AT, 1423136_AT, 1420909_AT, 1450444_A_AT, 1418084_AT, 1419905_S_AT, 1418788_AT, 1421098_AT, 1417962_S_AT, 1416895_AT, 1424932_AT, 1423176_AT, 1434606_AT, 1415996_AT, 1449379_AT, 1426075_AT, 1423635_AT	727	273	13588	1.16388	1	0.958271	99.982
GOTERM_BP_FAT	GO:0007166~cell surface receptor linked signal transduction	29	2.91751	1	1417625_S_AT, 1417271_A_AT, 1423136_AT, 1420909_AT, 1433891_AT, 1450444_A_AT, 1418084_AT, 1417466_AT, 1417962_S_AT, 1424932_AT, 1436739_AT, 1423176_AT, 1434606_AT, 1450982_AT, 1426075_AT, 1423635_AT, 1424367_A_AT, 1421182_AT, 1419905_S_AT, 1418788_AT, 1421098_AT, 1416034_AT, 1417500_A_AT, 1416895_AT, 1417092_AT, 1435476_A_AT, 1450127_A_AT, 1415996_AT, 1449379_AT	727	2495	13588	0.217244	1	1	100
Annotation Cluster 198	Enrichment Score: 0.29139104194173693
[truncated: 587 more rows]

## Sheet: ACAA2
Annotation Cluster 1	Enrichment Score: 18.196072557328748
[truncated: 2,702 more rows]

[truncated: 7 more sheets: ACADM, CD4, CD8, CDC6, CDC7, CDCA8, IL10]
