# Supplementary material for: GeneFriends: An online co-expression analysis tool to identify novel gene targets for aging and complex diseases
Source: BMC Genomics. 2012 Oct 6;13:535. doi: 10.1186/1471-2164-13-535 (PMC3495651; doi:10.1186/1471-2164-13-535)
Supplement: Additional file 3 — Co-expressed genes with aging related gene seed list. [file 1471-2164-13-535-S3.txt]

THBS1	106	3171	181	3.818851842	2.93E-40	Thbs1	thrombospondin 1	calcium ion binding///heparin binding///protein binding///structural molecule activity	cell adhesion///inflammatory response///negative regulation of angiogenesis	extracellular region///extracellular space///extracellular space	GO:0005509///GO:0008201///GO:0005515///GO:0005198	GO:0007155///GO:0006954///GO:0016525	GO:0005576///GO:0005615///GO:0005615
CTSH	109	3402	181	3.660288986	4.61E-40	Ctsh	cathepsin H	cathepsin H activity///cysteine-type endopeptidase activity///cysteine-type peptidase activity///hydrolase activity///peptidase activity	proteolysis	extracellular space///lysosome	GO:0004215///GO:0004197///GO:0008234///GO:0016787///GO:0008233	GO:0006508	GO:0005615///GO:0005764
2310043N10RIK	118	4311	181	3.126994885	9.03E-38	2310043N10Rik	RIKEN cDNA 2310043N10 gene
SAT1	92	2434	181	4.318077571	1.04E-37	Sat1	spermidine/spermine N1-acetyl transferase 1	N-acetyltransferase activity///acyltransferase activity///diamine N-acetyltransferase activity///transferase activity	metabolic process///spermine catabolic process	cytoplasm	GO:0008080///GO:0008415///GO:0004145///GO:0016740	GO:0008152///GO:0046208	GO:0005737
TCN2	100	2986	181	3.825897962	2.51E-37	Tcn2	transcobalamin 2	cobalamin binding///cobalt ion binding///cobalt ion transmembrane transporter activity	cobalamin transport///cobalt ion transport///ion transport///transport	extracellular space	GO:0031419///GO:0050897///GO:0015087	GO:0015889///GO:0006824///GO:0006811///GO:0006810	GO:0005615
PGCP	95	2674	181	4.058685396	4.96E-37	Pgcp	plasma glutamate carboxypeptidase	aminopeptidase activity///carboxypeptidase activity///molecular_function	biological_process	cellular_component	GO:0004177///GO:0004180///GO:0003674	GO:0008150	GO:0005575
D12ERTD647E	90	2377	181	4.32550197	9.40E-37	D12Ertd647e	DNA segment, Chr 12, ERATO Doi 647, expressed
CD74	113	4013	181	3.216862294	1.25E-36	Cd74	CD74 antigen (invariant polypeptide of major histocompatibility complex, class II antigen-associated)	MHC class II protein binding///protein binding	antigen processing and presentation///antigen processing and presentation///antigen processing and presentation of exogenous peptide antigen via MHC class II///chaperone cofactor-dependent protein folding///chaperone cofactor-dependent protein folding///defense response///immune response///immunoglobulin mediated immune response///intracellular protein transport///intracellular protein transport/…	Golgi apparatus///endoplasmic reticulum///external side of plasma membrane///integral to membrane///integral to plasma membrane///late endosome///lysosome///membrane///multivesicular body///plasma membrane///plasma membrane	GO:0042289///GO:0005515	GO:0019882///GO:0019882///GO:0019886///GO:0051085///GO:0051085///GO:0006952///GO:0006955///GO:0016064///GO:0006886///GO:0006886///GO:0045581///GO:0045060///GO:0045582///GO:0045059///GO:0006461	GO:0005794///GO:0005783///GO:0009897///GO:0016021///GO:0005887///GO:0005770///GO:0005764///GO:0016020///GO:0005771///GO:0005886///GO:0005886
B2M	113	4092	181	3.15475767	8.19E-36	B2m	beta-2 microglobulin	protein binding	antigen processing and presentation of peptide antigen via MHC class I///cellular defense response///immune response	MHC class I protein complex///extracellular space	GO:0005515	GO:0002474///GO:0006968///GO:0006955	GO:0042612///GO:0005615
TGM2	103	3327	181	3.536776451	8.89E-36	Tgm2	transglutaminase 2, C polypeptide	GTP binding///acyltransferase activity///calcium ion binding///cysteine-type endopeptidase activity///metal ion binding///protein-glutamine gamma-glutamyltransferase activity///transferase activity	G-protein coupled receptor protein signaling pathway///G-protein signaling, coupled to IP3 second messenger (phospholipase C activating)///peptide cross-linking///positive regulation of cell adhesion///proteolysis	cytoplasm///cytosol///membrane///proteinaceous extracellular matrix	GO:0005525///GO:0008415///GO:0005509///GO:0004197///GO:0046872///GO:0003810///GO:0016740	GO:0007186///GO:0007200///GO:0018149///GO:0045785///GO:0006508	GO:0005737///GO:0005829///GO:0016020///GO:0005578
RARRES2	103	3333	181	3.530409617	1.04E-35	Rarres2	retinoic acid receptor responder (tazarotene induced) 2		defense response	extracellular region///extracellular space		GO:0006952	GO:0005576///GO:0005615
ANXA1	115	4268	181	3.078198456	1.09E-35	Anxa1	annexin A1	calcium ion binding///calcium-dependent phospholipid binding///phospholipase A2 inhibitor activity///phospholipase inhibitor activity///protein binding	arachidonic acid secretion///cell cycle///regulation of cell proliferation///signal transduction	cell projection///cilium///cytoplasm///membrane///nucleus///sarcolemma	GO:0005509///GO:0005544///GO:0019834///GO:0004859///GO:0005515	GO:0050482///GO:0007049///GO:0042127///GO:0007165	GO:0042995///GO:0005929///GO:0005737///GO:0016020///GO:0005634///GO:0042383
IL10RB	93	2654	181	4.003180905	1.44E-35	Il10rb	interleukin 10 receptor, beta	interleukin-10 receptor activity///protein binding///receptor activity	blood coagulation///cell surface receptor linked signal transduction	integral to membrane///integral to plasma membrane///membrane	GO:0004920///GO:0005515///GO:0004872	GO:0007596///GO:0007166	GO:0016021///GO:0005887///GO:0016020
CTSC	114	4208	181	3.094940517	1.83E-35	Ctsc	cathepsin C	chloride ion binding///cysteine-type endopeptidase activity///cysteine-type peptidase activity///dipeptidyl-peptidase I activity///hydrolase activity///peptidase activity	proteolysis	extracellular space///lysosome	GO:0031404///GO:0004197///GO:0008234///GO:0004214///GO:0016787///GO:0008233	GO:0006508	GO:0005615///GO:0005764
LIPA	107	3657	181	3.342581489	2.00E-35	Lipa	lysosomal acid lipase A	catalytic activity///hydrolase activity///sterol esterase activity	lipid catabolic process///lipid metabolic process	extracellular space///lysosome	GO:0003824///GO:0016787///GO:0004771	GO:0016042///GO:0006629	GO:0005615///GO:0005764
IL13RA1	74	1567	181	5.394931188	2.89E-35	Il13ra1	interleukin 13 receptor, alpha 1	hematopoietin/interferon-class (D200-domain) cytokine receptor activity///receptor activity		extracellular space///integral to membrane///membrane	GO:0004896///GO:0004872		GO:0005615///GO:0016021///GO:0016020
LGALS3BP	118	4590	181	2.936922647	5.06E-35	Lgals3bp	lectin, galactoside-binding, soluble, 3 binding protein	copper ion binding///isomerase activity///protein binding///protein-lysine 6-oxidase activity///scavenger receptor activity///scavenger receptor activity			GO:0005507///GO:0016853///GO:0005515///GO:0004720///GO:0005044///GO:0005044
PROS1	102	3328	181	3.5013864	6.22E-35	Pros1	protein S (alpha)	calcium ion binding	blood coagulation	extracellular region///extracellular space	GO:0005509	GO:0007596	GO:0005576///GO:0005615
FCGR2B	95	2839	181	3.822798432	6.70E-35	Fcgr2b	Fc receptor, IgG, low affinity IIb	IgG binding///protein binding///receptor activity///receptor signaling protein activity	antigen processing and presentation of exogenous peptide antigen via MHC class II///cell surface receptor linked signal transduction///defense response///immune response///immunoglobulin mediated immune response///NOT mast cell activation///negative regulation of B cell proliferation///negative regulation of immune response///negative regulation of inflammatory response to antigenic stimulus///ne…	cytoplasm///cytoskeleton///external side of plasma membrane///integral to membrane///integral to plasma membrane///membrane	GO:0019864///GO:0005515///GO:0004872///GO:0005057	GO:0019886///GO:0007166///GO:0006952///GO:0006955///GO:0016064///NOT GO:0045576///GO:0030889///GO:0050777///GO:0002862///GO:0001811///GO:0006911///GO:0050766	GO:0005737///GO:0005856///GO:0009897///GO:0016021///GO:0005887///GO:0016020
SCD1	106	3644	181	3.323155651	9.68E-35	Scd1	stearoyl-Coenzyme A desaturase 1	copper, zinc superoxide dismutase activity///iron ion binding///metal ion binding///oxidoreductase activity///oxidoreductase activity, acting on paired donors, with oxidation of a pair of donors resulting in the reduction of molecular oxygen to two molecules of water///stearoyl-CoA 9-desaturase activity	fatty acid biosynthetic process///lipid biosynthetic process///lipid metabolic process///superoxide metabolic process	endoplasmic reticulum///integral to membrane///membrane	GO:0004785///GO:0005506///GO:0046872///GO:0016491///GO:0016717///GO:0004768	GO:0006633///GO:0008610///GO:0006629///GO:0006801	GO:0005783///GO:0016021///GO:0016020
IFI35	96	2940	181	3.730328592	1.70E-34	Ifi35	interferon-induced protein 35		immune response	nucleus		GO:0006955	GO:0005634
CTLA2B	96	2951	181	3.716423606	2.31E-34	Ctla2b	cytotoxic T lymphocyte-associated protein 2 beta	cysteine protease inhibitor activity///cysteine-type peptidase activity///protein binding	biological_process	cellular_component	GO:0004869///GO:0008234///GO:0005515	GO:0008150	GO:0005575
CEBPD	117	4631	181	2.886252135	7.90E-34	Cebpd	CCAAT/enhancer binding protein (C/EBP), delta	DNA binding///protein dimerization activity///protein heterodimerization activity///protein homodimerization activity///sequence-specific DNA binding///transcription factor activity	regulation of transcription, DNA-dependent///transcription	nucleus	GO:0003677///GO:0046983///GO:0046982///GO:0042803///GO:0043565///GO:0003700	GO:0006355///GO:0006350	GO:0005634
FCGRT	110	4056	181	3.098260465	9.92E-34	Fcgrt	Fc receptor, IgG, alpha chain transporter	IgG binding///receptor activity	antigen processing and presentation///immune response	MHC class I protein complex///extracellular space///integral to membrane///membrane	GO:0019864///GO:0004872	GO:0019882///GO:0006955	GO:0042612///GO:0005615///GO:0016021///GO:0016020
H2-T23	121	4997	181	2.766299558	1.02E-33	H2-T23	histocompatibility 2, T region locus 23		antigen processing and presentation///antigen processing and presentation of peptide antigen via MHC class I///defense response///immune response	MHC class I protein complex///integral to membrane///membrane		GO:0019882///GO:0002474///GO:0006952///GO:0006955	GO:0042612///GO:0016021///GO:0016020
CD93	84	2225	181	4.312930473	1.07E-33	Cd93	CD93 antigen	calcium ion binding///protein binding///receptor activity///sugar binding	cell adhesion///cell-cell adhesion///defense response	cytoplasmic membrane-bound vesicle///extracellular space///integral to membrane///membrane///plasma membrane	GO:0005509///GO:0005515///GO:0004872///GO:0005529	GO:0007155///GO:0016337///GO:0006952	GO:0016023///GO:0005615///GO:0016021///GO:0016020///GO:0005886
LY6E	87	2413	181	4.118936694	1.17E-33	Ly6e	lymphocyte antigen 6 complex, locus E	GPI anchor binding	defense response	extracellular space///membrane///plasma membrane	GO:0048503	GO:0006952	GO:0005615///GO:0016020///GO:0005886
ADFP	118	4748	181	2.839190175	1.48E-33	Adfp	adipose differentiation related protein	protein binding	long-chain fatty acid transport///sequestering of lipid	cytoplasm///lipid particle///membrane///nucleus///plasma membrane	GO:0005515	GO:0015909///GO:0019915	GO:0005737///GO:0005811///GO:0016020///GO:0005634///GO:0005886
CCL9	121	5043	181	2.741066605	2.61E-33	Ccl9	chemokine (C-C motif) ligand 9	chemokine activity///cytokine activity	chemotaxis///immune response///signal transduction	extracellular region///extracellular space	GO:0008009///GO:0005125	GO:0006935///GO:0006955///GO:0007165	GO:0005576///GO:0005615
TMEM176A	109	4039	181	3.083016373	4.24E-33	Tmem176a	transmembrane protein 176A			integral to membrane///membrane			GO:0016021///GO:0016020
ABCA1	76	1802	181	4.81816859	4.38E-33	Abca1	ATP-binding cassette, sub-family A (ABC1), member 1	ATP binding///ATPase activity///nucleoside-triphosphatase activity///nucleotide binding///protein binding	cholesterol efflux///cholesterol efflux///cholesterol metabolic process///cholesterol transport///lipoprotein biosynthetic process///lipoprotein metabolic process///peptide secretion///phagocytosis, engulfment///phospholipid translocation///protein amino acid lipidation///transport	Golgi apparatus///integral to membrane///integral to plasma membrane///intracellular membrane-bound organelle///membrane///plasma membrane	GO:0005524///GO:0016887///GO:0017111///GO:0000166///GO:0005515	GO:0033344///GO:0033344///GO:0008203///GO:0030301///GO:0042158///GO:0042157///GO:0002790///GO:0006911///GO:0045332///GO:0006497///GO:0006810	GO:0005794///GO:0016021///GO:0005887///GO:0043231///GO:0016020///GO:0005886
SRGN	114	4471	181	2.912885193	6.32E-33	Srgn	serglycin	protein binding	T cell secretory granule organization and biogenesis///apoptosis///maintenance of granzyme B localization in T cell secretory granule///maintenance of protease localization in mast cell secretory granule///mast cell secretory granule organization and biogenesis///negative regulation of cytokine secretion///ossification///protein maturation via proteolysis	Golgi apparatus///extracellular space///mast cell granule	GO:0005515	GO:0033371///GO:0006915///GO:0033382///GO:0033373///GO:0033364///GO:0050710///GO:0001503///GO:0051605	GO:0005794///GO:0005615///GO:0042629
GSN	125	5471	181	2.610156122	7.97E-33	Gsn	gelsolin	actin binding///calcium ion binding///structural molecule activity	actin filament severing///barbed-end actin filament capping///vesicle-mediated transport	actin cytoskeleton///cytoplasm///cytoskeleton///extracellular space///lamellipodium	GO:0003779///GO:0005509///GO:0005198	GO:0051014///GO:0051016///GO:0016192	GO:0015629///GO:0005737///GO:0005856///GO:0005615///GO:0030027
CAPG	96	3099	181	3.538937096	1.25E-32	Capg	capping protein (actin filament), gelsolin-like	actin binding	barbed-end actin filament capping///cell projection biogenesis	cytoplasm///nucleus	GO:0003779	GO:0051016///GO:0030031	GO:0005737///GO:0005634
S100A10	120	5054	181	2.712496553	2.00E-32	S100a10	S100 calcium binding protein A10 (calpactin)	calcium ion binding			GO:0005509
H2-D1	102	3558	181	3.275046076	2.00E-32	H2-D1	histocompatibility 2, D region locus 1	protein binding	antigen processing and presentation///antigen processing and presentation of peptide antigen via MHC class I///immune response	MHC class I protein complex///external side of plasma membrane///integral to membrane///membrane///plasma membrane	GO:0005515	GO:0019882///GO:0002474///GO:0006955	GO:0042612///GO:0009897///GO:0016021///GO:0016020///GO:0005886
DHRS3	97	3191	181	3.472706792	2.13E-32	Dhrs3	dehydrogenase/reductase (SDR family) member 3	oxidoreductase activity	metabolic process	extracellular space///integral to membrane///membrane	GO:0016491	GO:0008152	GO:0005615///GO:0016021///GO:0016020
HFE	89	2673	181	3.803769872	5.56E-32	Hfe	hemochromatosis		antigen processing and presentation///antigen processing and presentation of peptide antigen via MHC class I///immune response	MHC class I protein complex///extracellular space///integral to membrane///membrane		GO:0019882///GO:0002474///GO:0006955	GO:0042612///GO:0005615///GO:0016021///GO:0016020
GRN	64	1250	181	5.849155233	6.00E-32	Grn	granulin	calcium ion binding///cytokine activity///phospholipase A2 activity	blastocyst hatching///embryo implantation///lipid catabolic process///positive regulation of epithelial cell proliferation	extracellular space///mitochondrion	GO:0005509///GO:0005125///GO:0004623	GO:0001835///GO:0007566///GO:0016042///GO:0050679	GO:0005615///GO:0005739
CD53	93	2964	181	3.584494643	9.27E-32	Cd53	CD53 antigen			integral to membrane///membrane			GO:0016021///GO:0016020
LGALS3	132	6307	181	2.390970879	1.10E-31	Lgals3	lectin, galactose binding, soluble 3	IgE binding///protein binding///sugar binding	extracellular matrix organization and biogenesis///skeletal development	cytoplasm///cytoplasm///nucleus///nucleus///proteinaceous extracellular matrix	GO:0019863///GO:0005515///GO:0005529	GO:0030198///GO:0001501	GO:0005737///GO:0005737///GO:0005634///GO:0005634///GO:0005578
CCL6	101	3574	181	3.228419873	1.80E-31	Ccl6	chemokine (C-C motif) ligand 6	chemokine activity///cytokine activity	chemotaxis///immune response///signal transduction	extracellular region///extracellular space	GO:0008009///GO:0005125	GO:0006935///GO:0006955///GO:0007165	GO:0005576///GO:0005615
FAS	96	3219	181	3.407010271	2.70E-31	Fas	Fas (TNF receptor superfamily member 6)	protein binding///receptor activity///transmembrane receptor activity	activated T cell apoptosis///apoptosis///apoptosis///immune response///induction of apoptosis via death domain receptors///induction of apoptosis via death domain receptors///induction of apoptosis via death domain receptors///inflammatory cell apoptosis///inflammatory cell apoptosis///negative thymic T cell selection///positive regulation of apoptosis///signal transduction///transformed cell apo…	external side of plasma membrane///integral to membrane///membrane	GO:0005515///GO:0004872///GO:0004888	GO:0006924///GO:0006915///GO:0006915///GO:0006955///GO:0008625///GO:0008625///GO:0008625///GO:0006925///GO:0006925///GO:0045060///GO:0043065///GO:0007165///GO:0006927	GO:0009897///GO:0016021///GO:0016020
PQLC3	85	2471	181	3.929790213	3.07E-31	Pqlc3	PQ loop repeat containing			integral to membrane///membrane			GO:0016021///GO:0016020
PON3	100	3561	181	3.208124491	7.96E-31	Pon3	paraoxonase 3	arylesterase activity///hydrolase activity		extracellular region///extracellular space	GO:0004064///GO:0016787		GO:0005576///GO:0005615
UGT1A6A	113	4621	181	2.793609259	8.58E-31	Ugt1a6a	UDP glucuronosyltransferase 1 family, polypeptide A6A	glucuronosyltransferase activity///glucuronosyltransferase activity///transferase activity///transferase activity, transferring glycosyl groups///transferase activity, transferring hexosyl groups	glucuronate metabolic process///glucuronate metabolic process///metabolic process	endoplasmic reticulum///integral to membrane///membrane///microsome///mitochondrial inner membrane	GO:0015020///GO:0015020///GO:0016740///GO:0016757///GO:0016758	GO:0019585///GO:0019585///GO:0008152	GO:0005783///GO:0016021///GO:0016020///GO:0005792///GO:0005743
TGFB1	101	3644	181	3.166403026	9.24E-31	Tgfb1	transforming growth factor, beta 1	growth factor activity///protein binding///protein binding///transcription activator activity///transforming growth factor beta receptor binding	T cell activation///T cell differentiation///T cell homeostasis///cell death///cell growth///cell proliferation///cell proliferation///defense response///germ cell migration///growth///inflammatory response///lymph node development///mononuclear cell proliferation///negative regulation of T cell proliferation///negative regulation of cell proliferation///negative regulation of hormone secretion//…	extracellular space///proteinaceous extracellular matrix	GO:0008083///GO:0005515///GO:0005515///GO:0016563///GO:0005160	GO:0042110///GO:0030217///GO:0043029///GO:0008219///GO:0016049///GO:0008283///GO:0008283///GO:0006952///GO:0008354///GO:0040007///GO:0006954///GO:0048535///GO:0032943///GO:0042130///GO:0008285///GO:0046888///GO:0030279///GO:0009887///GO:0008284///GO:0048298///GO:0045893///GO:0006468///GO:0051101///GO:0051098///GO:0042127///GO:0000074///GO:0042306///GO:0016202///GO:0045066///GO:0045066///GO:000150…	GO:0005615///GO:0005578
CCDC80	100	3574	181	3.19645532	1.08E-30	Ccdc80	coiled-coil domain containing 80
CEBPA	113	4637	181	2.783969891	1.19E-30	Cebpa	CCAAT/enhancer binding protein (C/EBP), alpha	DNA binding///protein binding///protein dimerization activity///protein homodimerization activity///sequence-specific DNA binding///transcription factor activity	cell maturation///cytokine and chemokine mediated signaling pathway///embryonic placenta development///fat cell differentiation///liver development///lung development///macrophage differentiation///mitochondrion organization and biogenesis///myeloid cell differentiation///negative regulation of cell proliferation///regulation of cell proliferation///regulation of transcription, DNA-dependent///tr…	nucleus///transcription factor complex	GO:0003677///GO:0005515///GO:0046983///GO:0042803///GO:0043565///GO:0003700	GO:0048469///GO:0019221///GO:0001892///GO:0045444///GO:0001889///GO:0030324///GO:0030225///GO:0007005///GO:0030099///GO:0008285///GO:0042127///GO:0006355///GO:0006350	GO:0005634///GO:0005667
TNFRSF1A	79	2150	181	4.197704064	1.58E-30	Tnfrsf1a	tumor necrosis factor receptor superfamily, member 1a	electron carrier activity///heme binding///protein binding///receptor activity///tumor necrosis factor receptor activity///tumor necrosis factor receptor activity	apoptosis///cell surface receptor linked signal transduction///cytokine and chemokine mediated signaling pathway///defense response///electron transport///inflammatory response///positive regulation of inflammatory response///positive regulation of transcription from RNA polymerase II promoter///prostaglandin metabolic process///signal transduction	integral to membrane///membrane///plasma membrane	GO:0009055///GO:0020037///GO:0005515///GO:0004872///GO:0005031///GO:0005031	GO:0006915///GO:0007166///GO:0019221///GO:0006952///GO:0006118///GO:0006954///GO:0050729///GO:0045944///GO:0006693///GO:0007165	GO:0016021///GO:0016020///GO:0005886
TYROBP	108	4253	181	2.901025586	2.72E-30	Tyrobp	TYRO protein tyrosine kinase binding protein	kinase activity///protein binding		integral to membrane///membrane	GO:0016301///GO:0005515		GO:0016021///GO:0016020
SDC1	91	2955	181	3.5180912	2.82E-30	Sdc1	syndecan 1	cytoskeletal protein binding		cell surface///integral to membrane///membrane	GO:0008092		GO:0009986///GO:0016021///GO:0016020
ANXA2	112	4596	181	2.783948449	2.97E-30	Anxa2	annexin A2	calcium ion binding///calcium-dependent phospholipid binding///cytoskeletal protein binding///phospholipase inhibitor activity///protein binding///protein binding	angiogenesis///collagen fibril organization///fibrinolysis	basement membrane///cell junction///cytoplasm///early endosome///membrane fraction///proteinaceous extracellular matrix///sarcolemma///stress fiber	GO:0005509///GO:0005544///GO:0008092///GO:0004859///GO:0005515///GO:0005515	GO:0001525///GO:0030199///GO:0042730	GO:0005604///GO:0030054///GO:0005737///GO:0005769///GO:0005624///GO:0005578///GO:0042383///GO:0001725
CEBPB	107	4186	181	2.920167345	3.78E-30	Cebpb	CCAAT/enhancer binding protein (C/EBP), beta	DNA binding///protein binding///protein dimerization activity///protein heterodimerization activity///protein homodimerization activity///sequence-specific DNA binding///transcription activator activity///transcription factor activity	anti-apoptosis///embryonic placenta development///fat cell differentiation///induction of apoptosis///neuron differentiation///positive regulation of transcription///regulation of interleukin-6 biosynthetic process///regulation of transcription, DNA-dependent///transcription	cytoplasm///nucleus	GO:0003677///GO:0005515///GO:0046983///GO:0046982///GO:0042803///GO:0043565///GO:0016563///GO:0003700	GO:0006916///GO:0001892///GO:0045444///GO:0006917///GO:0030182///GO:0045941///GO:0045408///GO:0006355///GO:0006350	GO:0005737///GO:0005634
EMP1	108	4275	181	2.886096332	4.30E-30	Emp1	epithelial membrane protein 1		cell growth	integral to membrane///membrane		GO:0016049	GO:0016021///GO:0016020
ELL2	94	3186	181	3.370584882	4.36E-30	Ell2	elongation factor RNA polymerase II 2	positive transcription elongation factor activity///translation elongation factor activity	RNA elongation from RNA polymerase II promoter///regulation of transcription, DNA-dependent///transcription	cellular_component///nucleus	GO:0008159///GO:0003746	GO:0006368///GO:0006355///GO:0006350	GO:0005575///GO:0005634
PRKCH	90	2910	181	3.533236489	5.35E-30	Prkch	protein kinase C, eta	ATP binding///diacylglycerol binding///kinase activity///metal ion binding///nucleotide binding///protein kinase C activity///protein kinase activity///protein serine/threonine kinase activity///transferase activity///zinc ion binding	intracellular signaling cascade///protein amino acid phosphorylation		GO:0005524///GO:0019992///GO:0016301///GO:0046872///GO:0000166///GO:0004697///GO:0004672///GO:0004674///GO:0016740///GO:0008270	GO:0007242///GO:0006468
LAMP2	82	2379	181	3.937699738	5.68E-30	Lamp2	lysosomal-associated membrane protein 2	ATP binding///aminoacyl-tRNA ligase activity	tRNA aminoacylation for protein translation	endosome///integral to membrane///late endosome///late endosome///lysosomal membrane///lysosome///lysosome///membrane///membrane fraction///platelet dense granule membrane	GO:0005524///GO:0004812	GO:0006418	GO:0005768///GO:0016021///GO:0005770///GO:0005770///GO:0005765///GO:0005764///GO:0005764///GO:0016020///GO:0005624///GO:0031088
CTSZ	92	3056	181	3.439201835	6.12E-30	Ctsz	cathepsin Z	cysteine-type endopeptidase activity///cysteine-type peptidase activity///hydrolase activity///peptidase activity	proteolysis	extracellular space///lysosome	GO:0004197///GO:0008234///GO:0016787///GO:0008233	GO:0006508	GO:0005615///GO:0005764
SDPR	110	4463	181	2.815716882	6.45E-30	Sdpr	serum deprivation response	lipid binding		cytoplasm	GO:0008289		GO:0005737
LSP1	89	2854	181	3.562535693	7.57E-30	Lsp1	lymphocyte specific 1	actin binding///calmodulin binding///myosin binding///signal transducer activity	apoptosis///chemotaxis///cytoskeleton organization and biogenesis///defense response///muscle contraction///signal transduction	membrane	GO:0003779///GO:0005516///GO:0017022///GO:0004871	GO:0006915///GO:0006935///GO:0007010///GO:0006952///GO:0006936///GO:0007165	GO:0016020
IFITM3	130	6353	181	2.337694114	8.50E-30	Ifitm3	interferon induced transmembrane protein 3		negative regulation of cell proliferation///response to biotic stimulus	cytoplasmic membrane-bound vesicle///integral to membrane		GO:0008285///GO:0009607	GO:0016023///GO:0016021
CD14	66	1470	181	5.129201814	9.58E-30	Cd14	CD14 antigen	GPI anchor binding///protein binding	immune response///inflammatory response///response to molecule of bacterial origin	extracellular space///lipid raft///membrane///plasma membrane	GO:0048503///GO:0005515	GO:0006955///GO:0006954///GO:0002237	GO:0005615///GO:0045121///GO:0016020///GO:0005886
MPEG1	84	2530	181	3.792992215	1.06E-29	Mpeg1	macrophage expressed gene 1
C1QB	96	3370	181	3.254351947	1.06E-29	C1qb	complement component 1, q subcomponent, beta polypeptide		complement activation///complement activation, classical pathway///immune response///innate immune response///phosphate transport	cytoplasm///extracellular space		GO:0006956///GO:0006958///GO:0006955///GO:0045087///GO:0006817	GO:0005737///GO:0005615
SLPI	98	3522	181	3.178775891	1.10E-29	Slpi	secretory leukocyte peptidase inhibitor	endopeptidase inhibitor activity///peptidase activity///protease inhibitor activity///serine-type endopeptidase inhibitor activity		extracellular region///extracellular space	GO:0004866///GO:0008233///GO:0030414///GO:0004867		GO:0005576///GO:0005615
RNASE4	116	5032	181	2.633543785	1.49E-29	Rnase4	ribonuclease, RNase A family 4	endonuclease activity///hydrolase activity///nuclease activity///nucleic acid binding///pancreatic ribonuclease activity			GO:0004519///GO:0016787///GO:0004518///GO:0003676///GO:0004522
CREG1	101	3773	181	3.058142758	1.70E-29	Creg1	cellular repressor of E1A-stimulated genes 1	transcription factor binding	regulation of cell growth///regulation of transcription, DNA-dependent	transcription factor complex	GO:0008134	GO:0001558///GO:0006355	GO:0005667
C1QC	104	4029	181	2.948894655	2.45E-29	C1qc	complement component 1, q subcomponent, C chain		complement activation///complement activation, classical pathway///immune response///innate immune response///phosphate transport	cytoplasm///extracellular space		GO:0006956///GO:0006958///GO:0006955///GO:0045087///GO:0006817	GO:0005737///GO:0005615
CP	83	2497	181	3.797368438	2.62E-29	Cp	ceruloplasmin	copper ion binding///copper ion transmembrane transporter activity///ferroxidase activity///metal ion binding///oxidoreductase activity	copper ion transport///ion transport///transport	extracellular space///extracellular space	GO:0005507///GO:0005375///GO:0004322///GO:0046872///GO:0016491	GO:0006825///GO:0006811///GO:0006810	GO:0005615///GO:0005615
LCP1	101	3794	181	3.041215769	2.70E-29	Lcp1	lymphocyte cytosolic protein 1	actin binding///actin filament binding///calcium ion binding///identical protein binding///protein binding	actin filament bundle formation///response to wounding	actin filament///cytoplasm///phagocytic cup///ruffle	GO:0003779///GO:0051015///GO:0005509///GO:0042802///GO:0005515	GO:0051017///GO:0009611	GO:0005884///GO:0005737///GO:0001891///GO:0001726
TGFBI	134	6852	181	2.234141267	3.05E-29	Tgfbi	transforming growth factor, beta induced	protein binding	cell adhesion	extracellular space///extracellular space///proteinaceous extracellular matrix	GO:0005515	GO:0007155	GO:0005615///GO:0005615///GO:0005578
HIST1H1C	80	2322	181	3.935962554	4.36E-29	Hist1h1c	histone cluster 1, H1c	DNA binding///DNA binding///protein binding	chromosome organization and biogenesis (sensu Eukaryota)///nucleosome assembly///nucleosome positioning	chromosome///nucleosome///nucleus	GO:0003677///GO:0003677///GO:0005515	GO:0007001///GO:0006334///GO:0016584	GO:0005694///GO:0000786///GO:0005634
CYBA	103	3980	181	2.956496295	4.81E-29	Cyba	cytochrome b-245, alpha polypeptide	heme binding///iron ion binding///metal ion binding///oxidoreductase activity	electron transport///superoxide metabolic process///transport	cytoplasm///integral to membrane///membrane///mitochondrion///mitochondrion	GO:0020037///GO:0005506///GO:0046872///GO:0016491	GO:0006118///GO:0006801///GO:0006810	GO:0005737///GO:0016021///GO:0016020///GO:0005739///GO:0005739
GBP2	127	6156	181	2.356830209	5.41E-29	Gbp2	guanylate nucleotide binding protein 2	GTP binding///GTPase activity///nucleotide binding	immune response	cellular_component///membrane	GO:0005525///GO:0003924///GO:0000166	GO:0006955	GO:0005575///GO:0016020
CD24A	132	6674	181	2.259492558	5.47E-29	Cd24a	CD24a antigen	GPI anchor binding///GPI anchor binding///carbohydrate binding///protein binding///protein kinase binding///protein tyrosine kinase activator activity	T cell costimulation///T cell costimulation///cell activation///cell migration///cell surface receptor linked signal transduction///cholesterol homeostasis///elevation of cytosolic calcium ion concentration///heterophilic cell adhesion///leukocyte adhesion///negative regulation of transforming growth factor-beta3 production///neuromuscular synaptic transmission///neuromuscular synaptic transmissi…	anchored to external side of plasma membrane///anchored to external side of plasma membrane///external side of plasma membrane///external side of plasma membrane///lipid raft///lipid raft///membrane	GO:0048503///GO:0048503///GO:0030246///GO:0005515///GO:0019901///GO:0030296	GO:0031295///GO:0031295///GO:0001775///GO:0016477///GO:0007166///GO:0042632///GO:0007204///GO:0007157///GO:0007159///GO:0032913///GO:0007274///GO:0007274///GO:0043406///GO:0002842///GO:0042104///GO:0046641///GO:0046641///GO:0050850///GO:0022409///GO:0033634///GO:0033625///GO:0043408///GO:0022407///GO:0033632///GO:0001959///GO:0042325///GO:0045730///GO:0043627///GO:0001666///GO:0002237///GO:0048488	GO:0031362///GO:0031362///GO:0009897///GO:0009897///GO:0045121///GO:0045121///GO:0016020
FCER1G	100	3749	181	3.047247616	5.65E-29	Fcer1g	Fc receptor, IgE, high affinity I, gamma polypeptide	IgE binding///contributes_to IgE binding///contributes_to IgE binding///IgE receptor activity///IgE receptor activity///IgG binding///protein binding///receptor activity///transmembrane receptor activity	Fc receptor mediated stimulatory signaling pathway///antigen processing and presentation of exogenous peptide antigen via MHC class I///antigen processing and presentation of exogenous peptide antigen via MHC class II///cell surface receptor linked signal transduction///cell surface receptor linked signal transduction///defense response to bacterium///immunoglobulin mediated immune response///mas…	Fc-epsilon receptor I complex///external side of plasma membrane///integral to membrane///integral to plasma membrane///lipid raft///membrane	GO:0019863///contributes_to GO:0019863///contributes_to GO:0019863///GO:0019767///GO:0019767///GO:0019864///GO:0005515///GO:0004872///GO:0004888	GO:0002431///GO:0042590///GO:0019886///GO:0007166///GO:0007166///GO:0042742///GO:0016064///GO:0045576///GO:0045576///GO:0033026///GO:0033026///GO:0030593///GO:0006911///GO:0050778///GO:0032733///GO:0032755///GO:0032755///GO:0032765///GO:0032765///GO:0043306///GO:0043306///GO:0050766///GO:0032760///GO:0032760///GO:0001812///GO:0001805///GO:0001798///GO:0050776///GO:0007165	GO:0032998///GO:0009897///GO:0016021///GO:0005887///GO:0045121///GO:0016020
IGFBP3	121	5590	181	2.472844166	8.14E-29	Igfbp3	insulin-like growth factor binding protein 3	growth factor binding///insulin-like growth factor binding	negative regulation of protein amino acid phosphorylation///protein amino acid phosphorylation///regulation of cell growth	extracellular region///extracellular space///extracellular space///nucleus	GO:0019838///GO:0005520	GO:0001933///GO:0006468///GO:0001558	GO:0005576///GO:0005615///GO:0005615///GO:0005634
MAN2A1	81	2413	181	3.834872095	9.45E-29	Man2a1	mannosidase 2, alpha 1	alpha-mannosidase activity///hydrolase activity///hydrolase activity, acting on glycosyl bonds///hydrolase activity, hydrolyzing N-glycosyl compounds///mannosidase activity///mannosyl-oligosaccharide 1,3-1,6-alpha-mannosidase activity	N-glycan processing///alveolus development///carbohydrate metabolic process///in utero embryonic development///liver development///mannose metabolic process///metabolic process///mitochondrion organization and biogenesis///respiratory gaseous exchange///vacuole organization and biogenesis	Golgi apparatus///Golgi membrane///integral to membrane///membrane	GO:0004559///GO:0016787///GO:0016798///GO:0016799///GO:0015923///GO:0004572	GO:0006491///GO:0048286///GO:0005975///GO:0001701///GO:0001889///GO:0006013///GO:0008152///GO:0007005///GO:0007585///GO:0007033	GO:0005794///GO:0000139///GO:0016021///GO:0016020
H2-K1	109	4520	181	2.754934321	1.12E-28	H2-K1	histocompatibility 2, K1, K region		antigen processing and presentation///antigen processing and presentation of endogenous antigen///antigen processing and presentation of endogenous peptide antigen via MHC class I///antigen processing and presentation of peptide antigen via MHC class I///defense response///immune response	MHC class I protein complex///external side of plasma membrane///integral to membrane///membrane		GO:0019882///GO:0019883///GO:0019885///GO:0002474///GO:0006952///GO:0006955	GO:0042612///GO:0009897///GO:0016021///GO:0016020
NFE2L2	69	1699	181	4.639582464	1.17E-28	Nfe2l2	nuclear factor, erythroid derived 2, like 2	DNA binding///protein binding///protein dimerization activity///sequence-specific DNA binding///transcription activator activity///transcription factor activity///transcription regulator activity	positive regulation of transcription///positive regulation of transcription, DNA-dependent///regulation of embryonic development///regulation of transcription///regulation of transcription, DNA-dependent///transcription///unfolded protein response	cytoplasm///nucleus	GO:0003677///GO:0005515///GO:0046983///GO:0043565///GO:0016563///GO:0003700///GO:0030528	GO:0045941///GO:0045893///GO:0045995///GO:0045449///GO:0006355///GO:0006350///GO:0030968	GO:0005737///GO:0005634
P2RX4	66	1537	181	4.905612666	1.22E-28	P2rx4	purinergic receptor P2X, ligand-gated ion channel 4	ATP binding///ATP-gated cation channel activity///ion channel activity///receptor activity	ion transport///metabolic process///regulation of excitatory postsynaptic membrane potential///transport	apical part of cell///integral to membrane///integral to plasma membrane///membrane	GO:0005524///GO:0004931///GO:0005216///GO:0004872	GO:0006811///GO:0008152///GO:0060079///GO:0006810	GO:0045177///GO:0016021///GO:0005887///GO:0016020
MS4A6B	62	1332	181	5.317538599	1.31E-28	Ms4a6b	membrane-spanning 4-domains, subfamily A, member 6B	receptor activity	signal transduction	integral to membrane///membrane	GO:0004872	GO:0007165	GO:0016021///GO:0016020
AHNAK	96	3479	181	3.15239036	1.33E-28	Ahnak	AHNAK nucleoprotein (desmoyokin)		intracellular signaling cascade	intercellular junction		GO:0007242	GO:0005911
ANXA4	107	4361	181	2.80298567	1.39E-28	Anxa4	annexin A4	calcium ion binding///calcium-dependent phospholipid binding	kidney development	apical plasma membrane	GO:0005509///GO:0005544	GO:0001822	GO:0016324
CAST	75	2058	181	4.163313161	1.68E-28	Cast	calpastatin	calpain inhibitor activity///cysteine protease inhibitor activity///endopeptidase inhibitor activity	protein catabolic process	cellular_component	GO:0030161///GO:0004869///GO:0004866	GO:0030163	GO:0005575
FGL2	94	3342	181	3.213250579	1.81E-28	Fgl2	fibrinogen-like protein 2	receptor binding	cytolysis///signal transduction	extracellular space	GO:0005102	GO:0019835///GO:0007165	GO:0005615
CTLA2A	100	3820	181	2.990610292	2.64E-28	Ctla2a	cytotoxic T lymphocyte-associated protein 2 alpha	cysteine-type peptidase activity///molecular_function	biological_process	cellular_component	GO:0008234///GO:0003674	GO:0008150	GO:0005575
F11R	86	2786	181	3.526472696	2.74E-28	F11r	F11 receptor	protein binding	cell adhesion///epithelial cell differentiation	cell junction///integral to membrane///membrane///tight junction	GO:0005515	GO:0007155///GO:0030855	GO:0030054///GO:0016021///GO:0016020///GO:0005923
H2-T10	87	2876	181	3.455839445	4.63E-28	H2-T10	histocompatibility 2, T region locus 10			integral to membrane///membrane			GO:0016021///GO:0016020
HSD3B7	99	3770	181	2.999970822	4.91E-28	Hsd3b7	hydroxy-delta-5-steroid dehydrogenase, 3 beta- and steroid delta-isomerase 7	3-beta-hydroxy-delta5-steroid dehydrogenase activity///isomerase activity///oxidoreductase activity///steroid delta-isomerase activity	C21-steroid hormone biosynthetic process///steroid biosynthetic process	endoplasmic reticulum///integral to membrane///membrane	GO:0003854///GO:0016853///GO:0016491///GO:0004769	GO:0006700///GO:0006694	GO:0005783///GO:0016021///GO:0016020
LPL	140	7702	181	2.076575414	4.97E-28	Lpl	lipoprotein lipase	GPI anchor binding///catalytic activity///heparin binding///hydrolase activity///lipid transporter activity///lipoprotein lipase activity	lipid catabolic process///lipid metabolic process	chylomicron///extracellular space///membrane	GO:0048503///GO:0003824///GO:0008201///GO:0016787///GO:0005319///GO:0004465	GO:0016042///GO:0006629	GO:0042627///GO:0005615///GO:0016020
GADD45A	110	4686	181	2.681720966	5.22E-28	Gadd45a	growth arrest and DNA-damage-inducible 45 alpha	protein binding	cell cycle///cell cycle arrest///centrosome cycle///negative regulation of protein kinase activity///regulation of progression through cell cycle///response to DNA damage stimulus	nucleus	GO:0005515	GO:0007049///GO:0007050///GO:0007098///GO:0006469///GO:0000074///GO:0006974	GO:0005634
NINJ1	108	4515	181	2.732682573	5.43E-28	Ninj1	ninjurin 1	protein binding	cell adhesion///tissue regeneration	integral to membrane///membrane	GO:0005515	GO:0007155///GO:0042246	GO:0016021///GO:0016020
DNASE1L1	94	3392	181	3.165885447	5.69E-28	Dnase1l1	deoxyribonuclease 1-like 1	deoxyribonuclease activity///endonuclease activity///hydrolase activity///nuclease activity	DNA catabolic process	endoplasmic reticulum	GO:0004536///GO:0004519///GO:0016787///GO:0004518	GO:0006308	GO:0005783
C78376///LIMA1	64	1480	181	4.940164892	7.55E-28	C78376///Lima1	expressed sequence C78376///LIM domain and actin binding 1	actin binding///metal ion binding///molecular_function///zinc ion binding	biological_process	actin cytoskeleton///cytoplasm///cytoskeleton	GO:0003779///GO:0046872///GO:0003674///GO:0008270	GO:0008150	GO:0015629///GO:0005737///GO:0005856
C3	122	5824	181	2.39310443	8.84E-28	C3	complement component 3	endopeptidase inhibitor activity///protein binding	complement activation///complement activation, alternative pathway///complement activation, classical pathway///immune response///inflammatory response///innate immune response///positive regulation of phagocytosis///positive regulation of type IIa hypersensitivity	extracellular region///extracellular space	GO:0004866///GO:0005515	GO:0006956///GO:0006957///GO:0006958///GO:0006955///GO:0006954///GO:0045087///GO:0050766///GO:0001798	GO:0005576///GO:0005615
ADM	96	3567	181	3.074619025	9.52E-28	Adm	adrenomedullin	hormone activity	heart development///positive regulation of cell proliferation	extracellular region///extracellular space	GO:0005179	GO:0007507///GO:0008284	GO:0005576///GO:0005615
CMTM3	113	4992	181	2.585991263	1.10E-27	Cmtm3	CKLF-like MARVEL transmembrane domain containing 3	cytokine activity	chemotaxis	extracellular space///integral to membrane///membrane	GO:0005125	GO:0006935	GO:0005615///GO:0016021///GO:0016020
ANTXR2	110	4728	181	2.657898571	1.16E-27	Antxr2	anthrax toxin receptor 2	metal ion binding///molecular_function///receptor activity	biological_process	cellular_component///integral to membrane///membrane	GO:0046872///GO:0003674///GO:0004872	GO:0008150	GO:0005575///GO:0016021///GO:0016020
CASP8	107	4491	181	2.721848253	1.79E-27	Casp8	caspase 8	caspase activity///cysteine-type peptidase activity///hydrolase activity///peptidase activity///protein binding	angiogenesis///apoptosis///apoptosis///apoptotic program///heart development///macrophage differentiation///neural tube formation///proteolysis///regulation of apoptosis	Noc1p-Noc2p complex///cytoplasm///nucleus	GO:0030693///GO:0008234///GO:0016787///GO:0008233///GO:0005515	GO:0001525///GO:0006915///GO:0006915///GO:0008632///GO:0007507///GO:0030225///GO:0001841///GO:0006508///GO:0042981	GO:0030690///GO:0005737///GO:0005634
PDLIM1	92	3300	181	3.184909336	2.11E-27	Pdlim1	PDZ and LIM domain 1 (elfin)	metal ion binding///protein binding///transcription coactivator activity///zinc ion binding	regulation of transcription	cytoplasm///cytoskeleton///transcription factor complex	GO:0046872///GO:0005515///GO:0003713///GO:0008270	GO:0045449	GO:0005737///GO:0005856///GO:0005667
TXNIP	111	4854	181	2.612440412	2.34E-27	Txnip	thioredoxin interacting protein	enzyme inhibitor activity///protein binding	cell cycle///regulation of transcription, DNA-dependent///response to oxidative stress///transcription	cytoplasm	GO:0004857///GO:0005515	GO:0007049///GO:0006355///GO:0006979///GO:0006350	GO:0005737
DAB2	78	2336	181	3.814564394	2.44E-27	Dab2	disabled homolog 2 (Drosophila)	protein binding	cellular morphogenesis during differentiation///excretion///in utero embryonic development///pinocytosis///receptor-mediated endocytosis	coated pit///cytoplasmic vesicle///membrane	GO:0005515	GO:0000904///GO:0007588///GO:0001701///GO:0006907///GO:0006898	GO:0005905///GO:0031410///GO:0016020
LOC677168	89	3087	181	3.293643301	2.48E-27	LOC677168	similar to ISG15 ubiquitin-like modifier
CD59A	96	3622	181	3.027930994	3.16E-27	Cd59a	CD59a antigen	GPI anchor binding		extracellular space///membrane///plasma membrane	GO:0048503		GO:0005615///GO:0016020///GO:0005886
TSPO	86	2889	181	3.400745216	3.63E-27	Tspo	translocator protein	receptor activity		integral to membrane///membrane///mitochondrion	GO:0004872		GO:0016021///GO:0016020///GO:0005739
PTPLAD2	78	2364	181	3.769383428	5.29E-27	Ptplad2	protein tyrosine phosphatase-like A domain containing 2			integral to membrane			GO:0016021
PPP1R3B	102	4128	181	2.822823144	5.47E-27	Ppp1r3b	protein phosphatase 1, regulatory (inhibitor) subunit 3B	molecular_function	carbohydrate metabolic process///glycogen metabolic process	cellular_component	GO:0003674	GO:0005975///GO:0005977	GO:0005575
COL5A2	112	4990	181	2.564133682	5.49E-27	Col5a2	collagen, type V, alpha 2	extracellular matrix structural constituent///extracellular matrix structural constituent conferring tensile strength///structural molecule activity	cell adhesion///cellular process///collagen fibril organization///phosphate transport///skin development	collagen///collagen type V///cytoplasm///extracellular space///proteinaceous extracellular matrix	GO:0005201///GO:0030020///GO:0005198	GO:0007155///GO:0009987///GO:0030199///GO:0006817///GO:0043588	GO:0005581///GO:0005588///GO:0005737///GO:0005615///GO:0005578
CXCL12	86	2922	181	3.362338443	8.10E-27	Cxcl12	chemokine (C-X-C motif) ligand 12	chemokine activity///cytokine activity///growth factor activity	T cell proliferation///ameboidal cell migration///brain development///chemotaxis///germ cell development///germ cell migration///immune response///induction of positive chemotaxis///motor axon guidance///patterning of blood vessels///positive regulation of cell migration///regulation of cell migration	extracellular region///extracellular space	GO:0008009///GO:0005125///GO:0008083	GO:0042098///GO:0001667///GO:0007420///GO:0006935///GO:0007281///GO:0008354///GO:0006955///GO:0050930///GO:0008045///GO:0001569///GO:0030335///GO:0030334	GO:0005576///GO:0005615
FABP4	115	5291	181	2.483037424	8.82E-27	Fabp4	fatty acid binding protein 4, adipocyte	binding///lipid binding///transcription repressor activity///transporter activity	cholesterol homeostasis///cytokine production///negative regulation of protein kinase activity///negative regulation of transcription///positive regulation of inflammatory response///transport	cytoplasm	GO:0005488///GO:0008289///GO:0016564///GO:0005215	GO:0042632///GO:0001816///GO:0006469///GO:0016481///GO:0050729///GO:0006810	GO:0005737
MGST1	96	3676	181	2.98345105	1.00E-26	Mgst1	microsomal glutathione S-transferase 1	glutathione transferase activity///glutathione transferase activity///transferase activity	glutathione metabolic process	endoplasmic reticulum///membrane///microsome///microsome///mitochondrial inner membrane///mitochondrion///mitochondrion	GO:0004364///GO:0004364///GO:0016740	GO:0006749	GO:0005783///GO:0016020///GO:0005792///GO:0005792///GO:0005743///GO:0005739///GO:0005739
IGFBP4	89	3150	181	3.227770435	1.08E-26	Igfbp4	insulin-like growth factor binding protein 4	growth factor binding///insulin-like growth factor binding	regulation of cell growth	extracellular region///extracellular space///extracellular space	GO:0019838///GO:0005520	GO:0001558	GO:0005576///GO:0005615///GO:0005615
LYZ2	141	8029	181	2.006230558	1.09E-26	Lyz2	lysozyme 2	catalytic activity///hydrolase activity///hydrolase activity, acting on glycosyl bonds///lysozyme activity	cell wall catabolic process///cytolysis///defense response to bacterium///metabolic process	extracellular region///extracellular space	GO:0003824///GO:0016787///GO:0016798///GO:0003796	GO:0016998///GO:0019835///GO:0042742///GO:0008152	GO:0005576///GO:0005615
LBP	72	2016	181	4.080046898	1.17E-26	Lbp	lipopolysaccharide binding protein	lipid binding///lipopolysaccharide binding	defense response to bacterium///lipid transport///transport	extracellular space///integral to membrane///membrane	GO:0008289///GO:0001530	GO:0042742///GO:0006869///GO:0006810	GO:0005615///GO:0016021///GO:0016020
AW112010	115	5312	181	2.473221199	1.27E-26	AW112010	expressed sequence AW112010
S100A1	98	3853	181	2.905696519	1.49E-26	S100a1	S100 calcium binding protein A1	calcium ion binding///metal ion binding///zinc ion binding		cytoplasm///sarcoplasmic reticulum	GO:0005509///GO:0046872///GO:0008270		GO:0005737///GO:0016529
H2-AA	107	4605	181	2.654466994	1.56E-26	H2-Aa	histocompatibility 2, class II antigen A, alpha	peptide antigen binding///protein binding	antigen processing and presentation///antigen processing and presentation of exogenous peptide antigen via MHC class II///antigen processing and presentation of peptide antigen///antigen processing and presentation of peptide or polysaccharide antigen via MHC class II///immune response///positive regulation of T cell differentiation	MHC class II protein complex///external side of plasma membrane///integral to membrane///lysosome///membrane///plasma membrane	GO:0042605///GO:0005515	GO:0019882///GO:0019886///GO:0048002///GO:0002504///GO:0006955///GO:0045582	GO:0042613///GO:0009897///GO:0016021///GO:0005764///GO:0016020///GO:0005886
MSN	100	4025	181	2.838293494	1.85E-26	Msn	moesin	binding///cytoskeletal protein binding///structural molecule activity		apical part of cell///apical plasma membrane///basolateral plasma membrane///cytoplasm///cytoskeleton///extrinsic to membrane///uropod	GO:0005488///GO:0008092///GO:0005198		GO:0045177///GO:0016324///GO:0016323///GO:0005737///GO:0005856///GO:0019898///GO:0001931
RRAS	79	2476	181	3.645017665	1.86E-26	Rras	Harvey rat sarcoma oncogene, subgroup R	GTP binding///nucleotide binding	cellular process///negative regulation of cell migration///regulation of progression through cell cycle///small GTPase mediated signal transduction	intracellular///membrane	GO:0005525///GO:0000166	GO:0009987///GO:0030336///GO:0000074///GO:0007264	GO:0005622///GO:0016020
GCH1	97	3802	181	2.914625822	2.69E-26	Gch1	GTP cyclohydrolase 1	GTP cyclohydrolase I activity///catalytic activity///hydrolase activity	aromatic compound biosynthetic process///blood pressure regulation///tetrahydrobiopterin biosynthetic process	cytoplasm	GO:0003934///GO:0003824///GO:0016787	GO:0019438///GO:0008217///GO:0006729	GO:0005737
PSMB9	91	3342	181	3.110700029	2.91E-26	Psmb9	proteasome (prosome, macropain) subunit, beta type 9 (large multifunctional peptidase 2)	endopeptidase activity///hydrolase activity///peptidase activity///threonine endopeptidase activity	antigen processing and presentation///antigen processing and presentation///immune response///ubiquitin-dependent protein catabolic process	cytoplasm///cytosol///nucleus///proteasome core complex (sensu Eukaryota)///protein complex	GO:0004175///GO:0016787///GO:0008233///GO:0004298	GO:0019882///GO:0019882///GO:0006955///GO:0006511	GO:0005737///GO:0005829///GO:0005634///GO:0005839///GO:0043234
IFIH1	118	5644	181	2.388461189	2.92E-26	Ifih1	interferon induced with helicase C domain 1	ATP binding///ATP-dependent helicase activity///DNA binding///RNA binding///helicase activity///hydrolase activity///nucleic acid binding///nucleotide binding///protein binding	immune response///innate immune response///regulation of apoptosis///response to virus	cytoplasm///intracellular///nucleus	GO:0005524///GO:0008026///GO:0003677///GO:0003723///GO:0004386///GO:0016787///GO:0003676///GO:0000166///GO:0005515	GO:0006955///GO:0045087///GO:0042981///GO:0009615	GO:0005737///GO:0005622///GO:0005634
CRIP1	132	7080	181	2.129922787	3.20E-26	Crip1	cysteine-rich protein 1 (intestinal)	metal ion binding///zinc ion binding			GO:0046872///GO:0008270
SMPDL3A	89	3199	181	3.17832975	3.31E-26	Smpdl3a	sphingomyelin phosphodiesterase, acid-like 3A	hydrolase activity///hydrolase activity, acting on glycosyl bonds	metabolic process	extracellular space	GO:0016787///GO:0016798	GO:0008152	GO:0005615
TMEM176B	92	3424	181	3.069567993	3.35E-26	Tmem176b	transmembrane protein 176B		cell differentiation	integral to membrane///membrane///nucleus		GO:0030154	GO:0016021///GO:0016020///GO:0005634
MAN1A	95	3661	181	2.964470021	3.80E-26	Man1a	mannosidase 1, alpha	calcium ion binding///hydrolase activity///hydrolase activity, acting on glycosyl bonds///mannosyl-oligosaccharide 1,2-alpha-mannosidase activity	metabolic process	Golgi apparatus///Golgi membrane///integral to membrane///membrane	GO:0005509///GO:0016787///GO:0016798///GO:0004571	GO:0008152	GO:0005794///GO:0000139///GO:0016021///GO:0016020
ICAM1	98	3909	181	2.864069759	4.66E-26	Icam1	intercellular adhesion molecule 1	protein binding	cell adhesion///cell adhesion mediated by integrin///cell-cell adhesion///leukocyte adhesion///regulation of cell adhesion	external side of plasma membrane///integral to membrane///membrane	GO:0005515	GO:0007155///GO:0033627///GO:0016337///GO:0007159///GO:0030155	GO:0009897///GO:0016021///GO:0016020
S100A11	110	4931	181	2.548477884	4.81E-26	S100a11	S100 calcium binding protein A11 (calgizzarin)	calcium ion binding///cytokine activity	NOT spermatogenesis	cytoplasm///extracellular space	GO:0005509///GO:0005125	NOT GO:0007283	GO:0005737///GO:0005615
HPGD	116	5498	181	2.410329633	6.18E-26	Hpgd	hydroxyprostaglandin dehydrogenase 15 (NAD)	15-hydroxyprostaglandin dehydrogenase (NAD+) activity///catalytic activity///electron carrier activity///oxidoreductase activity///prostaglandin-D synthase activity	fatty acid metabolic process///lipid metabolic process///metabolic process///prostaglandin metabolic process	cytoplasm	GO:0016404///GO:0003824///GO:0009055///GO:0016491///GO:0004667	GO:0006631///GO:0006629///GO:0008152///GO:0006693	GO:0005737
TSPAN4	108	4769	181	2.587138146	6.40E-26	Tspan4	tetraspanin 4	protein binding		integral to membrane///membrane	GO:0005515		GO:0016021///GO:0016020
BGN	123	6190	181	2.270061634	7.15E-26	Bgn	biglycan	protein binding		extracellular space///proteinaceous extracellular matrix	GO:0005515		GO:0005615///GO:0005578
IRGM	111	5048	181	2.512041553	7.74E-26	Irgm	immunity-related GTPase family, M		defense response	endoplasmic reticulum		GO:0006952	GO:0005783
IRF7	86	3019	181	3.254307032	8.04E-26	Irf7	interferon regulatory factor 7	DNA binding///protein binding///transcription factor activity	immune response///immunoglobulin mediated immune response///interferon type I biosynthetic process///regulation of transcription, DNA-dependent///response to virus///transcription	cytoplasm///intracellular///nucleus	GO:0003677///GO:0005515///GO:0003700	GO:0006955///GO:0016064///GO:0045351///GO:0006355///GO:0009615///GO:0006350	GO:0005737///GO:0005622///GO:0005634
H2-L	91	3390	181	3.066654718	8.32E-26	H2-L	histocompatibility 2, D region		antigen processing and presentation///antigen processing and presentation of peptide antigen via MHC class I///defense response///immune response	MHC class I protein complex///integral to membrane///membrane		GO:0019882///GO:0002474///GO:0006952///GO:0006955	GO:0042612///GO:0016021///GO:0016020
9430088B20RIK///EDEM1	76	2337	181	3.715164655	8.55E-26	9430088B20Rik///Edem1	RIKEN cDNA 9430088B20 gene///ER degradation enhancer, mannosidase alpha-like 1	NOT alpha-mannosidase activity///calcium ion binding///mannosyl-oligosaccharide 1,2-alpha-mannosidase activity	ER-associated protein catabolic process///response to unfolded protein	endoplasmic reticulum///integral to endoplasmic reticulum membrane///integral to membrane///membrane	NOT GO:0004559///GO:0005509///GO:0004571	GO:0030433///GO:0006986	GO:0005783///GO:0030176///GO:0016021///GO:0016020
NID1	103	4357	181	2.700678277	9.27E-26	Nid1	nidogen 1	calcium ion binding///protein binding	cell adhesion///cell-matrix adhesion///glomerular basement membrane development	basement membrane///basement membrane///basement membrane///extracellular space///membrane///proteinaceous extracellular matrix	GO:0005509///GO:0005515	GO:0007155///GO:0007160///GO:0032836	GO:0005604///GO:0005604///GO:0005604///GO:0005615///GO:0016020///GO:0005578
GUSB	87	3104	181	3.201995568	1.07E-25	Gusb	glucuronidase, beta	beta-glucuronidase activity///catalytic activity///cation binding///hydrolase activity///hydrolase activity, acting on glycosyl bonds///hydrolase activity, hydrolyzing O-glycosyl compounds	carbohydrate metabolic process///metabolic process	endoplasmic reticulum///lysosome	GO:0004566///GO:0003824///GO:0043169///GO:0016787///GO:0016798///GO:0004553	GO:0005975///GO:0008152	GO:0005783///GO:0005764
MRC1	85	2961	181	3.27947032	1.11E-25	Mrc1	mannose receptor, C type 1	calcium ion binding///mannose binding///receptor activity///sugar binding///transmembrane receptor activity	endocytosis	cell surface///extracellular space///integral to membrane///membrane	GO:0005509///GO:0005537///GO:0004872///GO:0005529///GO:0004888	GO:0006897	GO:0009986///GO:0005615///GO:0016021///GO:0016020
NRP1	96	3793	181	2.891422637	1.14E-25	Nrp1	neuropilin 1	protein binding///receptor activity///semaphorin receptor activity///semaphorin receptor activity	angiogenesis///axon guidance///axonal fasciculation///cell adhesion///cell differentiation///cell migration///dendrite development///heart development///multicellular organismal development///negative regulation of axon extension///nervous system development///patterning of blood vessels///vascular endothelial growth factor receptor signaling pathway	integral to membrane///membrane///plasma membrane	GO:0005515///GO:0004872///GO:0017154///GO:0017154	GO:0001525///GO:0007411///GO:0007413///GO:0007155///GO:0030154///GO:0016477///GO:0016358///GO:0007507///GO:0007275///GO:0030517///GO:0007399///GO:0001569///GO:0048010	GO:0016021///GO:0016020///GO:0005886
TIRAP	65	1683	181	4.412171927	1.32E-25	Tirap	toll-interleukin 1 receptor (TIR) domain-containing adaptor protein	protein binding///receptor activity///transmembrane receptor activity	I-kappaB kinase/NF-kappaB cascade///I-kappaB kinase/NF-kappaB cascade///activation of JNK activity///cell surface receptor linked signal transduction///cell surface receptor linked signal transduction///immune response///inflammatory response///innate immune response///myeloid cell differentiation///response to bacterium///signal transduction	cellular_component///cytoplasm///intrinsic to membrane	GO:0005515///GO:0004872///GO:0004888	GO:0007249///GO:0007249///GO:0007257///GO:0007166///GO:0007166///GO:0006955///GO:0006954///GO:0045087///GO:0030099///GO:0009617///GO:0007165	GO:0005575///GO:0005737///GO:0031224
LUM	100	4127	181	2.768144249	1.38E-25	Lum	lumican	protein binding		extracellular space///proteinaceous extracellular matrix	GO:0005515		GO:0005615///GO:0005578
PAWR///2310001G03RIK	73	2167	181	3.848461402	1.55E-25	Pawr///2310001G03Rik	PRKC, apoptosis, WT1, regulator///RIKEN cDNA 2310001G03 gene	protein binding	apoptosis///interleukin-2 biosynthetic process///negative regulation of B cell proliferation///negative regulation of T cell proliferation///negative regulation of T cell receptor signaling pathway///positive regulation of amyloid precursor protein biosynthetic process///regulation of transcription, DNA-dependent///transcription	cytoplasm///nucleus	GO:0005515	GO:0006915///GO:0042094///GO:0030889///GO:0042130///GO:0050860///GO:0042986///GO:0006355///GO:0006350	GO:0005737///GO:0005634
ANXA3	118	5750	181	2.344430426	1.69E-25	Anxa3	annexin A3	calcium ion binding///calcium-dependent phospholipid binding///phospholipase A2 inhibitor activity///phospholipase inhibitor activity			GO:0005509///GO:0005544///GO:0019834///GO:0004859
CD44	82	2770	181	3.381872808	1.82E-25	Cd44	CD44 antigen	hyaluronic acid binding///protein binding///receptor activity	cell adhesion///healing during inflammatory response///ureteric bud branching	external side of plasma membrane///integral to membrane///membrane	GO:0005540///GO:0005515///GO:0004872	GO:0007155///GO:0002246///GO:0001658	GO:0009897///GO:0016021///GO:0016020
LOC434391///ETS1	120	5951	181	2.303639317	1.86E-25	LOC434391///Ets1	hypothetical gene supported by AK085799///E26 avian leukemia oncogene 1, 5' domain	DNA binding///protein binding///sequence-specific DNA binding///transcription factor activity	positive regulation of transcription from RNA polymerase II promoter///positive regulation of transcription from RNA polymerase II promoter///regulation of transcription from RNA polymerase II promoter///regulation of transcription, DNA-dependent///transcription	nucleus///transcription factor complex	GO:0003677///GO:0005515///GO:0043565///GO:0003700	GO:0045944///GO:0045944///GO:0006357///GO:0006355///GO:0006350	GO:0005634///GO:0005667
SERPING1	112	5196	181	2.462476342	2.07E-25	Serping1	serine (or cysteine) peptidase inhibitor, clade G, member 1	endopeptidase inhibitor activity///serine-type endopeptidase inhibitor activity	blood coagulation///complement activation///complement activation, classical pathway///immune response///innate immune response	extracellular space	GO:0004866///GO:0004867	GO:0007596///GO:0006956///GO:0006958///GO:0006955///GO:0045087	GO:0005615
5133401H06RIK	104	4494	181	2.643768706	2.44E-25	5133401H06Rik	RIKEN cDNA 5133401H06 gene
COL6A3	92	3521	181	2.98500449	2.67E-25	Col6a3	collagen, type VI, alpha 3	extracellular matrix structural constituent conferring tensile strength	cell adhesion	collagen///extracellular space	GO:0030020	GO:0007155	GO:0005581///GO:0005615
THBD	112	5211	181	2.455388039	2.68E-25	Thbd	thrombomodulin	calcium ion binding///receptor activity///sugar binding///transmembrane receptor activity	blood coagulation///embryonic development///female pregnancy///negative regulation of coagulation	extracellular space///integral to membrane///membrane///plasma membrane	GO:0005509///GO:0004872///GO:0005529///GO:0004888	GO:0007596///GO:0009790///GO:0007565///GO:0050819	GO:0005615///GO:0016021///GO:0016020///GO:0005886
BC023892	119	5892	181	2.307317764	3.49E-25	BC023892	cDNA sequence BC023892
CAR3	112	5229	181	2.446935757	3.64E-25	Car3	carbonic anhydrase 3	carbonate dehydratase activity///lyase activity///metal ion binding///nickel ion binding///zinc ion binding	one-carbon compound metabolic process	cytoplasm	GO:0004089///GO:0016829///GO:0046872///GO:0016151///GO:0008270	GO:0006730	GO:0005737
IFNGR1	62	1550	181	4.569652525	4.20E-25	Ifngr1	interferon gamma receptor 1	cytokine binding///receptor activity		extracellular space///integral to membrane///membrane	GO:0019955///GO:0004872		GO:0005615///GO:0016021///GO:0016020
IFITM2	87	3174	181	3.131378148	5.15E-25	Ifitm2	interferon induced transmembrane protein 2		response to biotic stimulus	integral to membrane		GO:0009607	GO:0016021
H6PD	73	2212	181	3.770169918	5.35E-25	H6pd	hexose-6-phosphate dehydrogenase (glucose 1-dehydrogenase)	6-phosphogluconolactonase activity///binding///catalytic activity///glucose 1-dehydrogenase activity///glucose-6-phosphate dehydrogenase activity///hydrolase activity///oxidoreductase activity	carbohydrate metabolic process///glucose metabolic process///metabolic process///oxidation reduction///pentose-phosphate shunt	endoplasmic reticulum///microsome	GO:0017057///GO:0005488///GO:0003824///GO:0047936///GO:0004345///GO:0016787///GO:0016491	GO:0005975///GO:0006006///GO:0008152///GO:0055114///GO:0006098	GO:0005783///GO:0005792
FN1	75	2346	181	3.652215893	6.12E-25	Fn1	fibronectin 1	heparin binding///protease activator activity///protein binding	acute-phase response///cell adhesion///cell morphogenesis///cell-matrix adhesion///cell-substrate junction assembly///transmembrane receptor protein tyrosine kinase signaling pathway///wound healing	apical plasma membrane///extracellular region///proteinaceous extracellular matrix///proteinaceous extracellular matrix	GO:0008201///GO:0016504///GO:0005515	GO:0006953///GO:0007155///GO:0000902///GO:0007160///GO:0007044///GO:0007169///GO:0042060	GO:0016324///GO:0005576///GO:0005578///GO:0005578
C1QA	107	4818	181	2.53711509	7.46E-25	C1qa	complement component 1, q subcomponent, alpha polypeptide		complement activation///complement activation, classical pathway///immune response///innate immune response///phosphate transport	cytoplasm///extracellular space		GO:0006956///GO:0006958///GO:0006955///GO:0045087///GO:0006817	GO:0005737///GO:0005615
COL3A1	117	5753	181	2.323350189	8.54E-25	Col3a1	collagen, type III, alpha 1	extracellular matrix structural constituent///extracellular matrix structural constituent conferring tensile strength///structural molecule activity	cell adhesion///phosphate transport	collagen///cytoplasm///proteinaceous extracellular matrix	GO:0005201///GO:0030020///GO:0005198	GO:0007155///GO:0006817	GO:0005581///GO:0005737///GO:0005578
CFH	103	4478	181	2.627703272	8.79E-25	Cfh	complement component factor h		complement activation///complement activation, alternative pathway///immune response///innate immune response			GO:0006956///GO:0006957///GO:0006955///GO:0045087
NOD1	70	2042	181	3.916205641	8.89E-25	Nod1	nucleotide-binding oligomerization domain containing 1	ATP binding///nucleotide binding///protein binding	I-kappaB kinase/NF-kappaB cascade///apoptosis///caspase activation///defense response///induction of apoptosis///regulation of apoptosis	cytoplasm///intracellular	GO:0005524///GO:0000166///GO:0005515	GO:0007249///GO:0006915///GO:0006919///GO:0006952///GO:0006917///GO:0042981	GO:0005737///GO:0005622
ITGB5	89	3349	181	3.035973983	8.96E-25	Itgb5	integrin beta 5	binding///integrin binding///protein binding///receptor activity	cell adhesion///cell-matrix adhesion///integrin-mediated signaling pathway///multicellular organismal development	extracellular space///integral to membrane///integrin complex///membrane	GO:0005488///GO:0005178///GO:0005515///GO:0004872	GO:0007155///GO:0007160///GO:0007229///GO:0007275	GO:0005615///GO:0016021///GO:0008305///GO:0016020
IIGP2	128	6880	181	2.125419779	1.00E-24	Iigp2	interferon inducible GTPase 2	GTPase activity	biological_process	cellular_component	GO:0003924	GO:0008150	GO:0005575
CD52	104	4574	181	2.597528764	1.05E-24	Cd52	CD52 antigen	GPI anchor binding		extracellular space///integral to membrane///membrane	GO:0048503		GO:0005615///GO:0016021///GO:0016020
HEBP1	94	3745	181	2.867472212	1.07E-24	Hebp1	heme binding protein 1	heme binding	heme metabolic process	cytoplasm///cytosol///mitochondrion	GO:0020037	GO:0042168	GO:0005737///GO:0005829///GO:0005739
SELENBP2	83	2920	181	3.247270202	1.18E-24	Selenbp2	selenium binding protein 2	selenium binding	protein transport///transport	cytoplasm///membrane///nucleus	GO:0008430	GO:0015031///GO:0006810	GO:0005737///GO:0016020///GO:0005634
IGTP	118	5874	181	2.294939556	1.25E-24	Igtp	interferon gamma induced GTPase	GTPase activity		cytosol	GO:0003924		GO:0005829
VAMP8	83	2923	181	3.24393739	1.26E-24	Vamp8	vesicle-associated membrane protein 8	protein binding	vesicle-mediated transport	early endosome///integral to membrane///membrane	GO:0005515	GO:0016192	GO:0005769///GO:0016021///GO:0016020
CCR2	58	1369	181	4.840026415	1.41E-24	Ccr2	chemokine (C-C motif) receptor 2	C-C chemokine receptor activity///G-protein coupled receptor activity///cytokine binding///protein binding///protein binding///receptor activity///rhodopsin-like receptor activity///signal transducer activity	G-protein coupled receptor protein signaling pathway///cellular defense response///cytokine and chemokine mediated signaling pathway///hemopoiesis///humoral immune response///immune response///inflammatory response///regulation of cell migration///sensory perception of pain///signal transduction	integral to membrane///membrane///plasma membrane	GO:0016493///GO:0004930///GO:0019955///GO:0005515///GO:0005515///GO:0004872///GO:0001584///GO:0004871	GO:0007186///GO:0006968///GO:0019221///GO:0030097///GO:0006959///GO:0006955///GO:0006954///GO:0030334///GO:0019233///GO:0007165	GO:0016021///GO:0016020///GO:0005886
GBP3	109	5044	181	2.468735752	1.67E-24	Gbp3	guanylate nucleotide binding protein 3	GTP binding///GTPase activity///nucleotide binding	immune response	cytoplasm///cytosol	GO:0005525///GO:0003924///GO:0000166	GO:0006955	GO:0005737///GO:0005829
ZFP36L1	72	2194	181	3.749031242	1.85E-24	Zfp36l1	zinc finger protein 36, C3H type-like 1	DNA binding///mRNA binding///metal ion binding///nucleic acid binding///zinc ion binding	mRNA catabolic process///mRNA catabolic process, deadenylation-dependent decay///regulation of mRNA stability///regulation of translation///vasculogenesis	cytoplasm///cytosol///nucleus	GO:0003677///GO:0003729///GO:0046872///GO:0003676///GO:0008270	GO:0006402///GO:0000288///GO:0043488///GO:0006417///GO:0001570	GO:0005737///GO:0005829///GO:0005634
COL1A2	126	6727	181	2.139795667	2.39E-24	Col1a2	collagen, type I, alpha 2	extracellular matrix structural constituent///extracellular matrix structural constituent conferring tensile strength///structural molecule activity	cell adhesion///phosphate transport///transmembrane receptor protein tyrosine kinase signaling pathway	collagen///cytoplasm///extracellular space///proteinaceous extracellular matrix	GO:0005201///GO:0030020///GO:0005198	GO:0007155///GO:0006817///GO:0007169	GO:0005581///GO:0005737///GO:0005615///GO:0005578
SELENBP1	122	6319	181	2.205640165	2.58E-24	Selenbp1	selenium binding protein 1	selenium binding	protein transport///transport	cytoplasm///membrane///nucleus	GO:0008430	GO:0015031///GO:0006810	GO:0005737///GO:0016020///GO:0005634
S100A6	128	6976	181	2.096170883	4.11E-24	S100a6	S100 calcium binding protein A6 (calcyclin)	calcium ion binding///growth factor activity///protein binding///zinc ion binding	cell cycle///cell proliferation///regulation of progression through cell cycle		GO:0005509///GO:0008083///GO:0005515///GO:0008270	GO:0007049///GO:0008283///GO:0000074
PSMB8	119	6063	181	2.242242498	5.15E-24	Psmb8	proteasome (prosome, macropain) subunit, beta type 8 (large multifunctional peptidase 7)	endopeptidase activity///hydrolase activity///peptidase activity///threonine endopeptidase activity	antigen processing and presentation///immune response///ubiquitin-dependent protein catabolic process	cytoplasm///cytosol///nucleus///proteasome core complex (sensu Eukaryota)///protein complex	GO:0004175///GO:0016787///GO:0008233///GO:0004298	GO:0019882///GO:0006955///GO:0006511	GO:0005737///GO:0005829///GO:0005634///GO:0005839///GO:0043234
USP18	95	3908	181	2.777104593	5.43E-24	Usp18	ubiquitin specific peptidase 18	ISG15-specific protease activity///cysteine-type peptidase activity///hydrolase activity///peptidase activity///ubiquitin thiolesterase activity	ISG15-protein conjugation///ubiquitin cycle///ubiquitin-dependent protein catabolic process		GO:0019785///GO:0008234///GO:0016787///GO:0008233///GO:0004221	GO:0032020///GO:0006512///GO:0006511
CD1D1	108	5023	181	2.456313322	5.45E-24	Cd1d1	CD1d1 antigen	endogenous lipid antigen binding///protein binding	antigen processing and presentation///antigen processing and presentation, exogenous lipid antigen via MHC class Ib///immune response///positive regulation of NK T cell activation///positive regulation of NK T cell differentiation///positive regulation of T cell mediated cytotoxicity///positive regulation of interferon-gamma biosynthetic process///positive regulation of interleukin-2 biosynthetic…	early endosome///external side of plasma membrane///integral to membrane///late endosome///lysosome///membrane	GO:0030883///GO:0005515	GO:0019882///GO:0048007///GO:0006955///GO:0051135///GO:0051138///GO:0001916///GO:0045078///GO:0045086///GO:0045404///GO:0045404///GO:0045059///GO:0050776	GO:0005769///GO:0009897///GO:0016021///GO:0005770///GO:0005764///GO:0016020
LY6A	126	6784	181	2.121816842	5.54E-24	Ly6a	lymphocyte antigen 6 complex, locus A	GPI anchor binding		external side of plasma membrane///membrane	GO:0048503		GO:0009897///GO:0016020
ANGPTL4	92	3672	181	2.862255122	5.86E-24	Angptl4	angiopoietin-like 4	enzyme inhibitor activity///molecular_function///receptor binding	cellular response to starvation///negative regulation of apoptosis///negative regulation of lipoprotein lipase activity///positive regulation of lipid metabolic process///signal transduction	extracellular region///extracellular space///extracellular space///proteinaceous extracellular matrix	GO:0004857///GO:0003674///GO:0005102	GO:0009267///GO:0043066///GO:0051005///GO:0045834///GO:0007165	GO:0005576///GO:0005615///GO:0005615///GO:0005578
SOD3	88	3363	181	2.989365315	5.97E-24	Sod3	superoxide dismutase 3, extracellular	antioxidant activity///copper ion binding///copper, zinc superoxide dismutase activity///metal ion binding///oxidoreductase activity///protein binding///superoxide dismutase activity///zinc ion binding	response to hypoxia///superoxide metabolic process	extracellular space///extracellular space///trans-Golgi network	GO:0016209///GO:0005507///GO:0004785///GO:0046872///GO:0016491///GO:0005515///GO:0004784///GO:0008270	GO:0001666///GO:0006801	GO:0005615///GO:0005615///GO:0005802
PTPRC	101	4435	181	2.601662374	8.98E-24	Ptprc	protein tyrosine phosphatase, receptor type, C	hydrolase activity///phosphoprotein phosphatase activity///phosphoric monoester hydrolase activity///protein binding///protein kinase binding///protein tyrosine phosphatase activity///receptor activity	B cell differentiation///B cell proliferation///B cell receptor signaling pathway///T cell differentiation///T cell proliferation///defense response to virus///dephosphorylation///negative regulation of T cell mediated cytotoxicity///negative regulation of cytokine and chemokine mediated signaling pathway///negative regulation of protein kinase activity///positive regulation of T cell proliferati…	external side of plasma membrane///focal adhesion///integral to membrane///membrane	GO:0016787///GO:0004721///GO:0016791///GO:0005515///GO:0019901///GO:0004725///GO:0004872	GO:0030183///GO:0042100///GO:0050853///GO:0030217///GO:0042098///GO:0051607///GO:0016311///GO:0001915///GO:0001960///GO:0006469///GO:0042102///GO:0050857///GO:0006470///GO:0051726///GO:0051209	GO:0009897///GO:0005925///GO:0016021///GO:0016020
TNFAIP2	84	3089	181	3.106594465	1.02E-23	Tnfaip2	tumor necrosis factor, alpha-induced protein 2		angiogenesis///cell differentiation///multicellular organismal development			GO:0001525///GO:0030154///GO:0007275
LGALS1	107	4971	181	2.459026455	1.04E-23	Lgals1	lectin, galactose binding, soluble 1	galactose binding///sugar binding	heterophilic cell adhesion///myoblast differentiation	extracellular space	GO:0005534///GO:0005529	GO:0007157///GO:0045445	GO:0005615
APOBEC1	115	5719	181	2.297211228	1.08E-23	Apobec1	apolipoprotein B editing complex 1	cytidine deaminase activity///hydrolase activity///hydrolase activity, acting on carbon-nitrogen (but not peptide) bonds, in cyclic amidines///metal ion binding///zinc ion binding	cytidine to uridine editing///lipoprotein metabolic process///mRNA modification///mRNA processing		GO:0004126///GO:0016787///GO:0016814///GO:0046872///GO:0008270	GO:0016554///GO:0042157///GO:0016556///GO:0006397
TNFSF13	94	3864	181	2.77916238	1.10E-23	Tnfsf13	tumor necrosis factor (ligand) superfamily, member 13	cytokine activity///tumor necrosis factor receptor binding	immune response///immunoglobulin mediated immune response///immunoglobulin production in mucosal tissue///positive regulation of cell proliferation///positive regulation of germinal center formation///positive regulation of isotype switching to IgA isotypes///positive regulation of isotype switching to IgA isotypes///regulation of immune response	external side of plasma membrane///extracellular space///membrane	GO:0005125///GO:0005164	GO:0006955///GO:0016064///GO:0002426///GO:0008284///GO:0002636///GO:0048298///GO:0048298///GO:0050776	GO:0009897///GO:0005615///GO:0016020
CASP4	99	4280	181	2.642497664	1.18E-23	Casp4	caspase 4, apoptosis-related cysteine peptidase	caspase activity///cysteine-type peptidase activity///hydrolase activity///peptidase activity///protein binding	apoptosis///induction of apoptosis///induction of apoptosis///proteolysis///regulation of apoptosis	intracellular	GO:0030693///GO:0008234///GO:0016787///GO:0008233///GO:0005515	GO:0006915///GO:0006917///GO:0006917///GO:0006508///GO:0042981	GO:0005622
RBPMS	62	1655	181	4.279734994	1.29E-23	Rbpms	RNA binding protein gene with multiple splicing	RNA binding///nucleic acid binding///nucleotide binding			GO:0003723///GO:0003676///GO:0000166
TEP1	53	1179	181	5.135529768	1.72E-23	Tep1	telomerase associated protein 1	ATP binding///RNA binding///nucleotide binding///protein binding	NOT telomere maintenance via telomerase	chromosome///chromosome, telomeric region///cytoplasm///nuclear matrix///nucleus///ribonucleoprotein complex///soluble fraction	GO:0005524///GO:0003723///GO:0000166///GO:0005515	NOT GO:0007004	GO:0005694///GO:0000781///GO:0005737///GO:0016363///GO:0005634///GO:0030529///GO:0005625
KLF2	89	3495	181	2.909149319	1.86E-23	Klf2	Kruppel-like factor 2 (lung)	DNA binding///metal ion binding///nucleic acid binding///protein binding///transcription factor activity///transcription regulator activity///zinc ion binding	positive regulation of transcription///regulation of transcription, DNA-dependent///transcription	intracellular///nucleus	GO:0003677///GO:0046872///GO:0003676///GO:0005515///GO:0003700///GO:0030528///GO:0008270	GO:0045941///GO:0006355///GO:0006350	GO:0005622///GO:0005634
LOX	88	3428	181	2.932682484	2.28E-23	Lox	lysyl oxidase	copper ion binding///metal ion binding///oxidoreductase activity///protein binding///protein-lysine 6-oxidase activity	blood vessel development///collagen fibril organization///elastic fiber assembly///lung development///transmembrane receptor protein tyrosine kinase signaling pathway	collagen///extracellular space///proteinaceous extracellular matrix///proteinaceous extracellular matrix	GO:0005507///GO:0046872///GO:0016491///GO:0005515///GO:0004720	GO:0001568///GO:0030199///GO:0048251///GO:0030324///GO:0007169	GO:0005581///GO:0005615///GO:0005578///GO:0005578
HBB-B2	105	4838	181	2.47940014	2.28E-23	Hbb-b2	hemoglobin, beta adult minor chain	heme binding///iron ion binding///metal ion binding///oxygen binding///oxygen transporter activity	oxygen transport///transport	hemoglobin complex	GO:0020037///GO:0005506///GO:0046872///GO:0019825///GO:0005344	GO:0015671///GO:0006810	GO:0005833
ENG	58	1452	181	4.563358238	2.55E-23	Eng	endoglin	binding///protein binding	angiogenesis///cell adhesion///heart development///regulation of transforming growth factor beta receptor signaling pathway	extracellular space///integral to membrane///membrane	GO:0005488///GO:0005515	GO:0001525///GO:0007155///GO:0007507///GO:0017015	GO:0005615///GO:0016021///GO:0016020
IFI203	80	2854	181	3.202279275	3.44E-23	Ifi203	interferon activated gene 203	protein binding	immune response	nucleus	GO:0005515	GO:0006955	GO:0005634
ADSSL1	109	5228	181	2.381848342	3.58E-23	Adssl1	adenylosuccinate synthetase like 1	GTP binding///adenylosuccinate synthase activity///ligase activity///magnesium ion binding///metal ion binding///nucleotide binding///protein binding	purine nucleotide biosynthetic process///purine nucleotide metabolic process	cytoplasm///membrane	GO:0005525///GO:0004019///GO:0016874///GO:0000287///GO:0046872///GO:0000166///GO:0005515	GO:0006164///GO:0006163	GO:0005737///GO:0016020
H2-Q8	75	2509	181	3.41494559	3.72E-23	H2-Q8	histocompatibility 2, Q region locus 8		antigen processing and presentation///antigen processing and presentation of peptide antigen via MHC class I///defense response///immune response	MHC class I protein complex///integral to membrane///membrane///plasma membrane		GO:0019882///GO:0002474///GO:0006952///GO:0006955	GO:0042612///GO:0016021///GO:0016020///GO:0005886
EMR1	73	2379	181	3.505513182	4.14E-23	Emr1	EGF-like module containing, mucin-like, hormone receptor-like sequence 1	G-protein coupled receptor activity///calcium ion binding///receptor activity///signal transducer activity	G-protein coupled receptor protein signaling pathway///neuropeptide signaling pathway///signal transduction	external side of plasma membrane///integral to membrane///membrane	GO:0004930///GO:0005509///GO:0004872///GO:0004871	GO:0007186///GO:0007218///GO:0007165	GO:0009897///GO:0016021///GO:0016020
DAP	88	3458	181	2.907239895	4.19E-23	Dap	death-associated protein		apoptosis///induction of apoptosis by extracellular signals			GO:0006915///GO:0008624
CASP7	83	3090	181	3.068617796	5.12E-23	Casp7	caspase 7	caspase activity///caspase activity///cysteine-type peptidase activity///hydrolase activity///peptidase activity	apoptosis///heart development///induction of apoptosis///induction of apoptosis///induction of apoptosis///proteolysis///regulation of apoptosis///release of cytochrome c from mitochondria///response to UV	cytoplasm	GO:0030693///GO:0030693///GO:0008234///GO:0016787///GO:0008233	GO:0006915///GO:0007507///GO:0006917///GO:0006917///GO:0006917///GO:0006508///GO:0042981///GO:0001836///GO:0009411	GO:0005737
RNF128	105	4894	181	2.451029399	5.86E-23	Rnf128	ring finger protein 128	ligase activity///metal ion binding///protein binding///ubiquitin-protein ligase activity///ubiquitin-protein ligase activity///zinc ion binding	negative regulation of cytokine biosynthetic process///ubiquitin cycle	Golgi apparatus///cytoplasm///endoplasmic reticulum///extracellular space///integral to membrane///late endosome///membrane	GO:0016874///GO:0046872///GO:0005515///GO:0004842///GO:0004842///GO:0008270	GO:0042036///GO:0006512	GO:0005794///GO:0005737///GO:0005783///GO:0005615///GO:0016021///GO:0005770///GO:0016020
H2-Q1///H2-K1	77	2670	181	3.294599667	6.47E-23	H2-Q1///H2-K1	histocompatibility 2, Q region locus 1///histocompatibility 2, K1, K region	endogenous peptide antigen binding///peptide antigen binding	antigen processing and presentation of endogenous peptide antigen via MHC class I///antigen processing and presentation///antigen processing and presentation of endogenous antigen///antigen processing and presentation of endogenous peptide antigen via MHC class I///antigen processing and presentation of peptide antigen via MHC class I///defense response///immune response	cell surface///integral to membrane///membrane///MHC class I protein complex///external side of plasma membrane///integral to membrane///membrane	GO:0042606///GO:0042605	GO:0019885///GO:0019882///GO:0019883///GO:0019885///GO:0002474///GO:0006952///GO:0006955	GO:0009986///GO:0016021///GO:0016020///GO:0042612///GO:0009897///GO:0016021///GO:0016020
PYGL	89	3565	181	2.852027172	7.49E-23	Pygl	liver glycogen phosphorylase	catalytic activity///glycogen phosphorylase activity///glycogen phosphorylase activity///nucleotide binding///phosphorylase activity///pyridoxal phosphate binding///transferase activity///transferase activity, transferring glycosyl groups	carbohydrate metabolic process///glycogen metabolic process///glycogen metabolic process	soluble fraction	GO:0003824///GO:0008184///GO:0008184///GO:0000166///GO:0004645///GO:0030170///GO:0016740///GO:0016757	GO:0005975///GO:0005977///GO:0005977	GO:0005625
IRF1	68	2081	181	3.73301744	8.17E-23	Irf1	interferon regulatory factor 1	DNA binding///sequence-specific DNA binding///transcription factor activity	immune response///positive regulation of interleukin-12 biosynthetic process///positive regulation of interleukin-12 biosynthetic process///positive regulation of transcription from RNA polymerase II promoter///positive regulation of transcription, DNA-dependent///regulation of transcription, DNA-dependent///transcription	nucleus	GO:0003677///GO:0043565///GO:0003700	GO:0006955///GO:0045084///GO:0045084///GO:0045944///GO:0045893///GO:0006355///GO:0006350	GO:0005634
RAB20	100	4483	181	2.548322845	9.54E-23	Rab20	RAB20, member RAS oncogene family	GTP binding///nucleotide binding	protein transport///small GTPase mediated signal transduction///transport		GO:0005525///GO:0000166	GO:0015031///GO:0007264///GO:0006810
SAMD9L	99	4402	181	2.569261699	1.04E-22	Samd9l	sterile alpha motif domain containing 9-like
CTSL	61	1665	181	4.185417478	1.04E-22	Ctsl	cathepsin L	actinidain activity///cathepsin L activity///cysteine-type endopeptidase activity///cysteine-type peptidase activity///hydrolase activity///peptidase activity///protein binding	proteolysis	extracellular space///lysosome	GO:0008129///GO:0004217///GO:0004197///GO:0008234///GO:0016787///GO:0008233///GO:0005515	GO:0006508	GO:0005615///GO:0005764
ACTA2	122	6571	181	2.121053143	1.09E-22	Acta2	actin, alpha 2, smooth muscle, aorta	ATP binding///nucleotide binding///protein binding///structural constituent of cytoskeleton///structural molecule activity	cytoskeleton organization and biogenesis	cytoplasm///cytoskeleton	GO:0005524///GO:0000166///GO:0005515///GO:0005200///GO:0005198	GO:0007010	GO:0005737///GO:0005856
IFNAR2	56	1387	181	4.612482722	1.12E-22	Ifnar2	interferon (alpha and beta) receptor 2	hematopoietin/interferon-class (D200-domain) cytokine receptor activity///interferon-alpha/beta receptor activity///receptor activity	cell proliferation///regulation of transcription from RNA polymerase II promoter	extracellular space///extracellular space///integral to membrane///membrane	GO:0004896///GO:0004905///GO:0004872	GO:0008283///GO:0006357	GO:0005615///GO:0005615///GO:0016021///GO:0016020
AEBP1	67	2030	181	3.770526099	1.13E-22	Aebp1	AE binding protein 1	DNA binding///carboxypeptidase A activity///carboxypeptidase activity///transcription corepressor activity	cell adhesion///proteolysis///regulation of transcription, DNA-dependent	extracellular space///nucleus	GO:0003677///GO:0004182///GO:0004180///GO:0003714	GO:0007155///GO:0006508///GO:0006355	GO:0005615///GO:0005634
NCF4	100	4496	181	2.540954474	1.20E-22	Ncf4	neutrophil cytosolic factor 4	phosphoinositide binding///protein binding	cell communication///electron transport	cytoplasm	GO:0035091///GO:0005515	GO:0007154///GO:0006118	GO:0005737
PNP1	81	2983	181	3.102093987	1.20E-22	Pnp1	purine-nucleoside phosphorylase 1	purine-nucleoside phosphorylase activity///purine-nucleoside phosphorylase activity///purine-nucleoside phosphorylase activity///transferase activity///transferase activity, transferring glycosyl groups///transferase activity, transferring pentosyl groups	GTP biosynthetic process///dGTP metabolic process///deoxyguanosine catabolic process///deoxyinosine catabolic process///guanosine catabolic process///inosine catabolic process///inosine catabolic process///negative regulation of apoptosis///nucleobase, nucleoside, nucleotide and nucleic acid metabolic process///positive regulation of B cell differentiation///positive regulation of DNA repair///po…	cytosol	GO:0004731///GO:0004731///GO:0004731///GO:0016740///GO:0016757///GO:0016763	GO:0006183///GO:0046070///GO:0006161///GO:0006149///GO:0046115///GO:0006148///GO:0006148///GO:0043066///GO:0006139///GO:0045579///GO:0045739///GO:0001916///GO:0042102///GO:0042102///GO:0046638///GO:0046638///GO:0042278///GO:0042278///GO:0042278///GO:0010332///GO:0034418///GO:0034418	GO:0005829
LITAF	63	1790	181	4.020783647	1.29E-22	Litaf	LPS-induced TN factor	protein binding	apoptosis///biological_process///regulation of transcription, DNA-dependent///transcription	cellular_component///lysosome///membrane	GO:0005515	GO:0006915///GO:0008150///GO:0006355///GO:0006350	GO:0005575///GO:0005764///GO:0016020
ACP5	115	5882	181	2.233551685	1.34E-22	Acp5	acid phosphatase 5, tartrate resistant	acid phosphatase activity///hydrolase activity///iron ion binding///metal ion binding		extracellular space///lysosome	GO:0003993///GO:0016787///GO:0005506///GO:0046872		GO:0005615///GO:0005764
XDH	117	6084	181	2.19694833	1.44E-22	Xdh	xanthine dehydrogenase	2 iron, 2 sulfur cluster binding///FAD binding///electron carrier activity///iron ion binding///iron-sulfur cluster binding///metal ion binding///molybdenum ion binding///oxidoreductase activity///xanthine dehydrogenase activity///xanthine oxidase activity	electron transport///lactation///regulation of epithelial cell differentiation	peroxisome	GO:0051537///GO:0050660///GO:0009055///GO:0005506///GO:0051536///GO:0046872///GO:0030151///GO:0016491///GO:0004854///GO:0004855	GO:0006118///GO:0007595///GO:0030856	GO:0005777
STAB1	46	896	181	5.865067415	1.46E-22	Stab1	stabilin 1	binding///hyaluronic acid binding///receptor activity	cell adhesion///inflammatory response	cytoplasm///integral to membrane///membrane	GO:0005488///GO:0005540///GO:0004872	GO:0007155///GO:0006954	GO:0005737///GO:0016021///GO:0016020
CD302	78	2783	181	3.201876545	1.71E-22	Cd302	CD302 antigen	sugar binding		integral to membrane///membrane	GO:0005529		GO:0016021///GO:0016020
TNS1	78	2784	181	3.200726446	1.75E-22	Tns1	tensin 1	actin binding	cell migration///cell-substrate junction assembly	cell-substrate junction///focal adhesion	GO:0003779	GO:0016477///GO:0007044	GO:0030055///GO:0005925
CD55	70	2239	181	3.571635516	1.76E-22	Cd55	CD55 antigen	GPI anchor binding	complement activation, classical pathway///immune response///innate immune response	extracellular space///integral to membrane///membrane	GO:0048503	GO:0006958///GO:0006955///GO:0045087	GO:0005615///GO:0016021///GO:0016020
OTTMUSG00000000971	107	5144	181	2.376325915	1.81E-22	OTTMUSG00000000971	predicted gene, OTTMUSG00000000971
1100001H23RIK	87	3454	181	2.877531628	1.81E-22	1100001H23Rik	RIKEN cDNA 1100001H23 gene			extracellular space			GO:0005615
OSTF1	75	2579	181	3.322256101	1.96E-22	Ostf1	osteoclast stimulating factor 1	DNA binding///protein binding///transcription factor activity	regulation of transcription, DNA-dependent	cellular_component///cytoplasm	GO:0003677///GO:0005515///GO:0003700	GO:0006355	GO:0005575///GO:0005737
1200002N14RIK	90	3696	181	2.781850158	2.05E-22	1200002N14Rik	RIKEN cDNA 1200002N14 gene	nucleic acid binding	apoptosis///autophagy	integral to membrane///lysosome///membrane	GO:0003676	GO:0006915///GO:0006914	GO:0016021///GO:0005764///GO:0016020
ATF3	78	2792	181	3.19155531	2.09E-22	Atf3	activating transcription factor 3	DNA binding///protein dimerization activity///sequence-specific DNA binding///transcription factor activity///transcription repressor activity	gluconeogenesis///regulation of transcription, DNA-dependent///transcription	nucleus///transcription factor complex	GO:0003677///GO:0046983///GO:0043565///GO:0003700///GO:0016564	GO:0006094///GO:0006355///GO:0006350	GO:0005634///GO:0005667
ISG20	111	5528	181	2.293919276	2.15E-22	Isg20	interferon-stimulated protein	RNA binding///exonuclease activity///exoribonuclease II activity///hydrolase activity///manganese ion binding///metal ion binding///nuclease activity		intracellular///nucleus	GO:0003723///GO:0004527///GO:0008859///GO:0016787///GO:0030145///GO:0046872///GO:0004518		GO:0005622///GO:0005634
IFI27	125	6935	181	2.059144072	2.20E-22	Ifi27	interferon, alpha-inducible protein 27		aging///response to virus			GO:0007568///GO:0009615
IER2	86	3387	181	2.900724219	2.22E-22	Ier2	immediate early response 2	molecular_function	biological_process	cytoplasm	GO:0003674	GO:0008150	GO:0005737
S100A4	118	6216	181	2.168673576	2.32E-22	S100a4	S100 calcium binding protein A4	calcium ion binding			GO:0005509
MAFB	72	2386	181	3.44734893	2.54E-22	Mafb	v-maf musculoaponeurotic fibrosarcoma oncogene family, protein B (avian)	DNA binding///protein binding///protein dimerization activity///sequence-specific DNA binding///transcription factor activity	inner ear morphogenesis///positive regulation of transcription from RNA polymerase II promoter///regulation of transcription from RNA polymerase II promoter///regulation of transcription, DNA-dependent///respiratory gaseous exchange///segment specification///transcription	nucleus///transcription factor complex	GO:0003677///GO:0005515///GO:0046983///GO:0043565///GO:0003700	GO:0042472///GO:0045944///GO:0006357///GO:0006355///GO:0007585///GO:0007379///GO:0006350	GO:0005634///GO:0005667
GIMAP4	88	3550	181	2.83189734	2.59E-22	Gimap4	GTPase, IMAP family member 4	GTP binding///nucleotide binding			GO:0005525///GO:0000166
EMILIN2	77	2733	181	3.218653901	2.72E-22	Emilin2	elastin microfibril interfacer 2	protein binding	cell adhesion	extracellular region///proteinaceous extracellular matrix	GO:0005515	GO:0007155	GO:0005576///GO:0005578
GM2A	56	1421	181	4.502120715	3.49E-22	Gm2a	GM2 ganglioside activator protein	beta-N-acetylhexosaminidase activity///enzyme activator activity	ganglioside catabolic process///learning and/or memory///lipid metabolic process///neurological process///neuromuscular process controlling balance///oligosaccharide catabolic process///sequestering of lipid///sphingolipid metabolic process	extracellular space///lysosome///mitochondrion	GO:0004563///GO:0008047	GO:0006689///GO:0007611///GO:0006629///GO:0050877///GO:0050885///GO:0009313///GO:0019915///GO:0006665	GO:0005615///GO:0005764///GO:0005739
BLVRB	106	5095	181	2.376757447	3.58E-22	Blvrb	biliverdin reductase B (flavin reductase (NADPH))	NADPH dehydrogenase activity///biliverdin reductase activity///binding///catalytic activity///coenzyme binding///flavin reductase activity///oxidoreductase activity	cellular metabolic process///metabolic process///oxidation reduction	cytoplasm	GO:0003959///GO:0004074///GO:0005488///GO:0003824///GO:0050662///GO:0042602///GO:0016491	GO:0044237///GO:0008152///GO:0055114	GO:0005737
PAPSS2	82	3110	181	3.012150379	3.73E-22	Papss2	3'-phosphoadenosine 5'-phosphosulfate synthase 2	ATP binding///adenylylsulfate kinase activity///catalytic activity///kinase activity///nucleotide binding///nucleotidyltransferase activity///sulfate adenylyltransferase (ATP) activity///transferase activity///transferase activity, transferring phosphorus-containing groups	sulfate assimilation		GO:0005524///GO:0004020///GO:0003824///GO:0016301///GO:0000166///GO:0016779///GO:0004781///GO:0016740///GO:0016772	GO:0000103
TAGLN2	95	4145	181	2.618317189	4.37E-22	Tagln2	transgelin 2		muscle development			GO:0007517
BC013529	63	1836	181	3.920045059	4.82E-22	BC013529	cDNA sequence BC013529			integral to membrane///membrane			GO:0016021///GO:0016020
SLC7A7	60	1660	181	4.129204089	5.18E-22	Slc7a7	solute carrier family 7 (cationic amino acid transporter, y+ system), member 7	amine transmembrane transporter activity///amino acid transmembrane transporter activity///basic amino acid transmembrane transporter activity///transmembrane transporter activity	amino acid metabolic process///amino acid transport///protein complex assembly///transport///transport	integral to membrane///integral to plasma membrane///membrane///plasma membrane	GO:0005275///GO:0015171///GO:0015174///GO:0022857	GO:0006520///GO:0006865///GO:0006461///GO:0006810///GO:0006810	GO:0016021///GO:0005887///GO:0016020///GO:0005886
PLA2G4A	91	3827	181	2.716477527	5.33E-22	Pla2g4a	phospholipase A2, group IVA (cytosolic, calcium-dependent)	calcium ion binding///hydrolase activity///lysophospholipase activity///phospholipase A2 activity///phospholipase activity///subtilase activity	lipid catabolic process///phospholipid catabolic process///proteolysis	cytoplasm///cytoplasmic vesicle	GO:0005509///GO:0016787///GO:0004622///GO:0004623///GO:0004620///GO:0004289	GO:0016042///GO:0009395///GO:0006508	GO:0005737///GO:0031410
PPIC	110	5502	181	2.283995719	6.22E-22	Ppic	peptidylprolyl isomerase C	isomerase activity///peptide binding///peptidyl-prolyl cis-trans isomerase activity	protein folding	cytoplasm///extracellular space	GO:0016853///GO:0042277///GO:0003755	GO:0006457	GO:0005737///GO:0005615
SULT1A1	107	5232	181	2.33635713	7.33E-22	Sult1a1	sulfotransferase family 1A, phenol-preferring, member 1	aryl sulfotransferase activity///nucleotide binding///sulfotransferase activity///transferase activity///tyrosine-ester sulfotransferase activity	lipid metabolic process///steroid metabolic process	cytoplasm	GO:0004062///GO:0000166///GO:0008146///GO:0016740///GO:0017067	GO:0006629///GO:0008202	GO:0005737
G0S2	102	4779	181	2.438295447	7.37E-22	G0s2	G0/G1 switch gene 2		cell cycle	integral to membrane		GO:0007049	GO:0016021
ALDH2	36	517	181	7.954907685	7.54E-22	Aldh2	aldehyde dehydrogenase 2, mitochondrial	aldehyde dehydrogenase (NAD) activity///oxidoreductase activity	metabolic process	mitochondrion	GO:0004029///GO:0016491	GO:0008152	GO:0005739
IFIT2	108	5329	181	2.315267746	7.82E-22	Ifit2	interferon-induced protein with tetratricopeptide repeats 2	binding	immune response		GO:0005488	GO:0006955
HIST1H2BC	88	3608	181	2.786373491	7.89E-22	Hist1h2bc	histone cluster 1, H2bc	DNA binding	chromosome organization and biogenesis (sensu Eukaryota)///nucleosome assembly	chromosome///nucleosome///nucleus	GO:0003677	GO:0007001///GO:0006334	GO:0005694///GO:0000786///GO:0005634
OSMR	46	935	181	5.62042824	7.98E-22	Osmr	oncostatin M receptor	hematopoietin/interferon-class (D200-domain) cytokine receptor activity///oncostatin-M receptor activity///receptor activity	cell surface receptor linked signal transduction	extracellular space///integral to membrane///integral to plasma membrane///membrane	GO:0004896///GO:0004924///GO:0004872	GO:0007166	GO:0005615///GO:0016021///GO:0005887///GO:0016020
NMI	94	4099	181	2.619830065	8.50E-22	Nmi	N-myc (and STAT) interactor			cytoplasm			GO:0005737
CAV1	106	5151	181	2.350918112	8.75E-22	Cav1	caveolin, caveolae protein 1	protease activator activity///protein binding	calcium ion homeostasis///calcium ion transport///cellular calcium ion homeostasis///cholesterol homeostasis///endocytosis///inactivation of MAPK activity///mammary gland development///mammary gland involution///membrane depolarization///negative regulation of JAK-STAT cascade///negative regulation of JAK-STAT cascade///negative regulation of MAPKKK cascade///negative regulation of cell prolifera…	Golgi apparatus///caveola///caveola///caveolar membrane///cell cortex///integral to membrane///integral to membrane of membrane fraction///integral to plasma membrane///lipid raft///membrane///perinuclear region of cytoplasm///plasma membrane///protein complex	GO:0016504///GO:0005515	GO:0055074///GO:0006816///GO:0006874///GO:0042632///GO:0006897///GO:0000188///GO:0030879///GO:0060056///GO:0051899///GO:0046426///GO:0046426///GO:0043409///GO:0008285///GO:0001937///GO:0030857///GO:0045019///GO:0009968///GO:0045908///GO:0033484///GO:0048554///GO:0045907///GO:0051260///GO:0008104///GO:0051259///GO:0019217///GO:0052547///GO:0006940///GO:0001666///GO:0019915///GO:0007519///GO:000664…	GO:0005794///GO:0005901///GO:0005901///GO:0016599///GO:0005938///GO:0016021///GO:0000299///GO:0005887///GO:0045121///GO:0016020///GO:0048471///GO:0005886///GO:0043234
OASL2	112	5720	181	2.236892845	9.38E-22	Oasl2	2'-5' oligoadenylate synthetase-like 2	2'-5'-oligoadenylate synthetase activity///ATP binding///RNA binding///nucleotidyltransferase activity///transferase activity	immune response///protein modification process		GO:0001730///GO:0005524///GO:0003723///GO:0016779///GO:0016740	GO:0006955///GO:0006464
SQRDL	78	2862	181	3.113494907	9.69E-22	Sqrdl	sulfide quinone reductase-like (yeast)	oxidoreductase activity		mitochondrial inner membrane///mitochondrion	GO:0016491		GO:0005743///GO:0005739
LTB4DH	113	5821	181	2.217706302	9.99E-22	Ltb4dh	leukotriene B4 12-hydroxydehydrogenase	15-oxoprostaglandin 13-oxidase activity///2-alkenal reductase activity///alcohol dehydrogenase activity, zinc-dependent///oxidoreductase activity///zinc ion binding		cytoplasm	GO:0047522///GO:0032440///GO:0004024///GO:0016491///GO:0008270		GO:0005737
VEGFC	91	3864	181	2.690465708	1.05E-21	Vegfc	vascular endothelial growth factor C	growth factor activity///vascular endothelial growth factor receptor 3 binding	angiogenesis///cell differentiation///cell proliferation///morphogenesis of embryonic epithelium///multicellular organismal development///organ morphogenesis///positive regulation of cell proliferation///positive regulation of cell proliferation///positive regulation of cell proliferation///positive regulation of neuroblast proliferation///regulation of progression through cell cycle///vascular e…	extracellular space///extracellular space///membrane	GO:0008083///GO:0043185	GO:0001525///GO:0030154///GO:0008283///GO:0016331///GO:0007275///GO:0009887///GO:0008284///GO:0008284///GO:0008284///GO:0002052///GO:0000074///GO:0048010///GO:0048010	GO:0005615///GO:0005615///GO:0016020
KCNK6	60	1685	181	4.067939934	1.09E-21	Kcnk6	potassium inwardly-rectifying channel, subfamily K, member 6	ion channel activity///potassium channel activity	ion transport///oxygen transport///potassium ion transport///transport	integral to membrane///membrane	GO:0005216///GO:0005267	GO:0006811///GO:0015671///GO:0006813///GO:0006810	GO:0016021///GO:0016020
PROCR	113	5829	181	2.214662615	1.13E-21	Procr	protein C receptor, endothelial	protein C-terminus binding///receptor activity	antigen processing and presentation///blood coagulation///immune response///negative regulation of coagulation	centrosome///integral to membrane///membrane	GO:0008022///GO:0004872	GO:0019882///GO:0007596///GO:0006955///GO:0050819	GO:0005813///GO:0016021///GO:0016020
AI607873	93	4035	181	2.633071158	1.19E-21	AI607873	expressed sequence AI607873
AQP1	102	4809	181	2.42308462	1.20E-21	Aqp1	aquaporin 1	transporter activity///water channel activity	transport///water transport	extracellular space///integral to membrane///integral to plasma membrane///membrane	GO:0005215///GO:0015250	GO:0006810///GO:0006833	GO:0005615///GO:0016021///GO:0005887///GO:0016020
OAS1G	88	3637	181	2.764156051	1.37E-21	Oas1g	2'-5' oligoadenylate synthetase 1G
HTATIP2	61	1753	181	3.975310953	1.40E-21	Htatip2	HIV-1 tat interactive protein 2, homolog (human)	oxidoreductase activity///protein binding///protein serine/threonine kinase activity	angiogenesis///apoptosis///cell cycle///cell differentiation///multicellular organismal development///negative regulation of progression through cell cycle///nuclear import///positive regulation of programmed cell death///positive regulation of transcription from RNA polymerase II promoter, mitotic///protein amino acid autophosphorylation///regulation of angiogenesis///regulation of apoptosis	cytoplasm///nuclear envelope///nucleus	GO:0016491///GO:0005515///GO:0004674	GO:0001525///GO:0006915///GO:0007049///GO:0030154///GO:0007275///GO:0045786///GO:0051170///GO:0043068///GO:0046022///GO:0046777///GO:0045765///GO:0042981	GO:0005737///GO:0005635///GO:0005634
MAN2B1	55	1409	181	4.459384118	1.43E-21	Man2b1	mannosidase 2, alpha B1	alpha-mannosidase activity///alpha-mannosidase activity///hydrolase activity///hydrolase activity, acting on glycosyl bonds///mannosidase activity///metal ion binding///zinc ion binding	carbohydrate metabolic process///learning and/or memory///mannose metabolic process///mannose metabolic process///metabolic process	lysosome	GO:0004559///GO:0004559///GO:0016787///GO:0016798///GO:0015923///GO:0046872///GO:0008270	GO:0005975///GO:0007611///GO:0006013///GO:0006013///GO:0008152	GO:0005764
ID3	108	5368	181	2.298446688	1.43E-21	Id3	inhibitor of DNA binding 3	protein binding///protein domain specific binding///transcription factor binding///transcription regulator activity	epithelial cell differentiation///heart development///negative regulation of transcription from RNA polymerase II promoter///regulation of transcription	nucleus	GO:0005515///GO:0019904///GO:0008134///GO:0030528	GO:0030855///GO:0007507///GO:0000122///GO:0045449	GO:0005634
EPHX1	96	4299	181	2.551097014	1.48E-21	Ephx1	epoxide hydrolase 1, microsomal	catalytic activity///epoxide hydrolase activity///hydrolase activity	aromatic compound catabolic process///response to toxin///xenobiotic metabolic process	endoplasmic reticulum///extracellular space///integral to membrane///membrane///microsome	GO:0003824///GO:0004301///GO:0016787	GO:0019439///GO:0009636///GO:0006805	GO:0005783///GO:0005615///GO:0016021///GO:0016020///GO:0005792
UGT1A9	84	3338	181	2.874856292	1.76E-21	Ugt1a9	UDP glucuronosyltransferase 1 family, polypeptide A9	glucuronosyltransferase activity///transferase activity///transferase activity, transferring glycosyl groups///transferase activity, transferring hexosyl groups	metabolic process	endoplasmic reticulum///integral to membrane///membrane///microsome	GO:0015020///GO:0016740///GO:0016757///GO:0016758	GO:0008152	GO:0005783///GO:0016021///GO:0016020///GO:0005792
IFI30	92	3975	181	2.644075675	1.79E-21	Ifi30	interferon gamma inducible protein 30	disulfide oxidoreductase activity	antigen processing and presentation of exogenous peptide antigen via MHC class II	extracellular space///lysosome	GO:0015036	GO:0019886	GO:0005615///GO:0005764
KDR	78	2891	181	3.082263032	1.80E-21	Kdr	kinase insert domain protein receptor	ATP binding///growth factor binding///kinase activity///nucleotide binding///protein kinase activity///protein-tyrosine kinase activity///receptor activity///transferase activity///transmembrane receptor protein tyrosine kinase activity///vascular endothelial growth factor receptor activity	alveolus development///angiogenesis///branching morphogenesis of a tube///calcium ion homeostasis///cell differentiation///cell fate commitment///cell maturation///cell migration///endothelial cell differentiation///hemopoiesis///lung development///multicellular organismal development///ovarian follicle development///positive regulation of epithelial cell proliferation///positive regulation of me…	extracellular space///integral to membrane///membrane	GO:0005524///GO:0019838///GO:0016301///GO:0000166///GO:0004672///GO:0004713///GO:0004872///GO:0016740///GO:0004714///GO:0005021	GO:0048286///GO:0001525///GO:0048754///GO:0055074///GO:0030154///GO:0045165///GO:0048469///GO:0016477///GO:0045446///GO:0030097///GO:0030324///GO:0007275///GO:0001541///GO:0050679///GO:0002053///GO:0006468///GO:0043129///GO:0007169///GO:0048010///GO:0001570	GO:0005615///GO:0016021///GO:0016020
ACADL	66	2072	181	3.638960747	1.81E-21	Acadl	acyl-Coenzyme A dehydrogenase, long-chain	FAD binding///acyl-CoA dehydrogenase activity///long-chain-acyl-CoA dehydrogenase activity///oxidoreductase activity///oxidoreductase activity, acting on the CH-CH group of donors	electron transport///fatty acid metabolic process///lipid metabolic process///metabolic process	extracellular space///mitochondrion	GO:0050660///GO:0003995///GO:0004466///GO:0016491///GO:0016627	GO:0006118///GO:0006631///GO:0006629///GO:0008152	GO:0005615///GO:0005739
SLFN2	46	958	181	5.485491027	2.09E-21	Slfn2	schlafen 2		negative regulation of cell proliferation			GO:0008285
GSTT1	101	4756	181	2.426066574	2.16E-21	Gstt1	glutathione S-transferase, theta 1	glutathione transferase activity///transferase activity	glutathione metabolic process	cytoplasm///nucleus	GO:0004364///GO:0016740	GO:0006749	GO:0005737///GO:0005634
LYN	70	2350	181	3.402932732	2.70E-21	Lyn	Yamaguchi sarcoma viral (v-yes-1) oncogene homolog	ATP binding///erythropoietin receptor binding///kinase activity///non-membrane spanning protein tyrosine kinase activity///nucleotide binding///protein binding///protein kinase activity///protein-tyrosine kinase activity///transferase activity	erythrocyte differentiation///hemoglobin biosynthetic process///intracellular signaling cascade///peptidyl-tyrosine phosphorylation///positive regulation of cell proliferation///positive regulation of tyrosine phosphorylation of STAT protein///protein amino acid autophosphorylation///protein amino acid autophosphorylation///protein amino acid phosphorylation///response to hormone stimulus	cytoplasm///nucleus	GO:0005524///GO:0005128///GO:0016301///GO:0004715///GO:0000166///GO:0005515///GO:0004672///GO:0004713///GO:0016740	GO:0030218///GO:0042541///GO:0007242///GO:0018108///GO:0008284///GO:0042531///GO:0046777///GO:0046777///GO:0006468///GO:0009725	GO:0005737///GO:0005634
H2-EB1	120	6593	181	2.079320124	2.78E-21	H2-Eb1	histocompatibility 2, class II antigen E beta	protein binding	antigen processing and presentation///antigen processing and presentation of exogenous peptide antigen via MHC class II///antigen processing and presentation of peptide or polysaccharide antigen via MHC class II///immune response	MHC class II protein complex///integral to membrane///membrane	GO:0005515	GO:0019882///GO:0019886///GO:0002504///GO:0006955	GO:0042613///GO:0016021///GO:0016020
RHOJ	108	5416	181	2.278076407	2.99E-21	Rhoj	ras homolog gene family, member J	GTP binding///GTPase activity///nucleotide binding///protein binding	Rho protein signal transduction///actin cytoskeleton organization and biogenesis///regulation of cell shape///small GTPase mediated signal transduction	intracellular///membrane	GO:0005525///GO:0003924///GO:0000166///GO:0005515	GO:0007266///GO:0030036///GO:0008360///GO:0007264	GO:0005622///GO:0016020
HSD11B1	114	5995	181	2.172395279	3.06E-21	Hsd11b1	hydroxysteroid 11-beta dehydrogenase 1	11-beta-hydroxysteroid dehydrogenase (NADP+) activity///11-beta-hydroxysteroid dehydrogenase activity///11-beta-hydroxysteroid dehydrogenase activity///oxidoreductase activity	lipid metabolic process///lung development///metabolic process///steroid metabolic process	endoplasmic reticulum///integral to membrane///membrane///microsome	GO:0033237///GO:0003845///GO:0003845///GO:0016491	GO:0006629///GO:0030324///GO:0008152///GO:0008202	GO:0005783///GO:0016021///GO:0016020///GO:0005792
GBE1	75	2709	181	3.162827053	3.70E-21	Gbe1	glucan (1,4-alpha-), branching enzyme 1	1,4-alpha-glucan branching enzyme activity///alpha-amylase activity///catalytic activity///cation binding///hydrolase activity, hydrolyzing O-glycosyl compounds///transferase activity///transferase activity, transferring glycosyl groups	carbohydrate metabolic process///generation of precursor metabolites and energy///glycogen biosynthetic process///glycogen metabolic process	cellular_component	GO:0003844///GO:0004556///GO:0003824///GO:0043169///GO:0004553///GO:0016740///GO:0016757	GO:0005975///GO:0006091///GO:0005978///GO:0005977	GO:0005575
NUPR1	113	5910	181	2.184309371	3.71E-21	Nupr1	nuclear protein 1			nucleus			GO:0005634
HP	89	3775	181	2.693371356	4.00E-21	Hp	haptoglobin	chymotrypsin activity///hemoglobin binding///serine-type endopeptidase activity///trypsin activity	acute-phase response///proteolysis	extracellular region///extracellular space	GO:0004263///GO:0030492///GO:0004252///GO:0004295	GO:0006953///GO:0006508	GO:0005576///GO:0005615
VEGFA	76	2784	181	3.118656537	4.01E-21	Vegfa	vascular endothelial growth factor A	growth factor activity///heparin binding	angiogenesis///angiogenesis///angiogenesis///anti-apoptosis///blood vessel development///blood vessel morphogenesis///branching morphogenesis of a tube///camera-type eye morphogenesis///cell differentiation///cell maturation///cell migration///cell migration///cell proliferation///epithelial cell differentiation///eye photoreceptor cell development///lung development///lung development///mesoderm…	cytoplasm///extracellular space///extracellular space///membrane	GO:0008083///GO:0008201	GO:0001525///GO:0001525///GO:0001525///GO:0006916///GO:0001568///GO:0048514///GO:0048754///GO:0048593///GO:0030154///GO:0048469///GO:0016477///GO:0016477///GO:0008283///GO:0030855///GO:0042462///GO:0030324///GO:0030324///GO:0007498///GO:0007275///GO:0001541///GO:0001569///GO:0001938///GO:0050679///GO:0002053///GO:0000074///GO:0043129///GO:0048010	GO:0005737///GO:0005615///GO:0005615///GO:0016020
HSPB8	76	2785	181	3.117536732	4.09E-21	Hspb8	heat shock protein 8	ATP binding///protein binding///protein kinase activity///protein serine/threonine kinase activity	protein amino acid phosphorylation///response to stress		GO:0005524///GO:0005515///GO:0004672///GO:0004674	GO:0006468///GO:0006950
SLC12A7	56	1499	181	4.26785426	4.23E-21	Slc12a7	solute carrier family 12, member 7	cation:chloride symporter activity///potassium ion binding///symporter activity///transmembrane transporter activity///transporter activity	chloride transport///ion transport///potassium ion transport///sensory perception of sound///sodium ion transport///transport	integral to membrane///integral to plasma membrane///membrane	GO:0015377///GO:0030955///GO:0015293///GO:0022857///GO:0005215	GO:0006821///GO:0006811///GO:0006813///GO:0007605///GO:0006814///GO:0006810	GO:0016021///GO:0005887///GO:0016020
CAT	67	2172	181	3.524018407	4.44E-21	Cat	catalase	catalase activity///iron ion binding///metal ion binding///oxidoreductase activity///oxidoreductase activity, acting on peroxide as acceptor///peroxidase activity	electron transport///hydrogen peroxide catabolic process///response to oxidative stress	mitochondrion///peroxisomal membrane///peroxisome	GO:0004096///GO:0005506///GO:0046872///GO:0016491///GO:0016684///GO:0004601	GO:0006118///GO:0042744///GO:0006979	GO:0005739///GO:0005778///GO:0005777
AMPD3	92	4028	181	2.609285206	4.57E-21	Ampd3	AMP deaminase 3	AMP deaminase activity///deaminase activity///hydrolase activity	nucleotide metabolic process///purine ribonucleoside monophosphate biosynthetic process		GO:0003876///GO:0019239///GO:0016787	GO:0009117///GO:0009168
CD48	96	4372	181	2.508500929	5.13E-21	Cd48	CD48 antigen	GPI anchor binding		extracellular space///membrane///plasma membrane	GO:0048503		GO:0005615///GO:0016020///GO:0005886
SERPINB9	98	4546	181	2.462747182	5.23E-21	Serpinb9	serine (or cysteine) peptidase inhibitor, clade B, member 9	peptidase activity///protein binding///serine-type endopeptidase inhibitor activity	anti-apoptosis		GO:0008233///GO:0005515///GO:0004867	GO:0006916
ITGB2	94	4211	181	2.550150424	6.00E-21	Itgb2	integrin beta 2	binding///protein binding///receptor activity	activated T cell proliferation///cell adhesion///cell-matrix adhesion///cellular extravasation///integrin-mediated signaling pathway///multicellular organismal development///neutrophil chemotaxis	integral to membrane///integrin complex///membrane	GO:0005488///GO:0005515///GO:0004872	GO:0050798///GO:0007155///GO:0007160///GO:0045123///GO:0007229///GO:0007275///GO:0030593	GO:0016021///GO:0008305///GO:0016020
CTSS	97	4469	181	2.479616777	6.15E-21	Ctss	cathepsin S	cathepsin S activity///cysteine-type endopeptidase activity///cysteine-type peptidase activity///hydrolase activity///peptidase activity	proteolysis	extracellular space///lysosome///membrane	GO:0004218///GO:0004197///GO:0008234///GO:0016787///GO:0008233	GO:0006508	GO:0005615///GO:0005764///GO:0016020
ANKRD57	69	2324	181	3.391846216	7.16E-21	Ankrd57	ankyrin repeat domain 57
IFI204	84	3411	181	2.813330491	7.26E-21	Ifi204	interferon activated gene 204	protein binding///protein binding///transcription cofactor activity	DNA damage response, signal transduction by p53 class mediator resulting in induction of apoptosis///immune response///positive regulation of osteoblast differentiation///regulation of transcription from RNA polymerase II promoter///regulation of transcription, DNA-dependent///transcription	nucleolus///nucleoplasm///nucleus	GO:0005515///GO:0005515///GO:0003712	GO:0042771///GO:0006955///GO:0045669///GO:0006357///GO:0006355///GO:0006350	GO:0005730///GO:0005654///GO:0005634
LPP	85	3491	181	2.781584536	7.54E-21	Lpp	LIM domain containing preferred translocation partner in lipoma	metal ion binding///protein binding///zinc ion binding	cell adhesion	cell junction///cytoplasm///nucleus	GO:0046872///GO:0005515///GO:0008270	GO:0007155	GO:0030054///GO:0005737///GO:0005634
1810058I24RIK	42	806	181	5.95302128	8.35E-21	1810058I24Rik	RIKEN cDNA 1810058I24 gene
CD72	71	2474	181	3.278550215	9.95E-21	Cd72	CD72 antigen	sugar binding		integral to membrane///membrane///plasma membrane	GO:0005529		GO:0016021///GO:0016020///GO:0005886
H2-AB1	100	4779	181	2.390485732	1.31E-20	H2-Ab1	histocompatibility 2, class II antigen A, beta 1	peptide antigen binding///protein binding	antigen processing and presentation///antigen processing and presentation of exogenous peptide antigen via MHC class II///antigen processing and presentation of peptide antigen///antigen processing and presentation of peptide or polysaccharide antigen via MHC class II///immune response	Golgi apparatus///MHC class II protein complex///early endosome///external side of plasma membrane///integral to membrane///intracellular///membrane///multivesicular body///plasma membrane	GO:0042605///GO:0005515	GO:0019882///GO:0019886///GO:0048002///GO:0002504///GO:0006955	GO:0005794///GO:0042613///GO:0005769///GO:0009897///GO:0016021///GO:0005622///GO:0016020///GO:0005771///GO:0005886
ABCC9	90	3927	181	2.618211913	1.41E-20	Abcc9	ATP-binding cassette, sub-family C (CFTR/MRP), member 9	ATP binding///ATPase activity///ATPase activity, coupled to transmembrane movement of substances///nucleoside-triphosphatase activity///nucleotide binding///receptor activity///sulfonylurea receptor activity	potassium ion transport///transport	integral to membrane///membrane///plasma membrane///sarcomere	GO:0005524///GO:0016887///GO:0042626///GO:0017111///GO:0000166///GO:0004872///GO:0008281	GO:0006813///GO:0006810	GO:0016021///GO:0016020///GO:0005886///GO:0030017
AKR1C13	114	6102	181	2.134301819	1.42E-20	Akr1c13	aldo-keto reductase family 1, member C13	aldo-keto reductase activity///oxidoreductase activity	xenobiotic metabolic process		GO:0004033///GO:0016491	GO:0006805
ANXA5	86	3604	181	2.72606907	1.42E-20	Anxa5	annexin A5	calcium ion binding///calcium-dependent phospholipid binding	blood coagulation///negative regulation of coagulation		GO:0005509///GO:0005544	GO:0007596///GO:0050819
ENPP1	67	2220	181	3.447823414	1.44E-20	Enpp1	ectonucleotide pyrophosphatase/phosphodiesterase 1	catalytic activity///endonuclease activity///hydrolase activity///metal ion binding///nucleic acid binding///nucleotide diphosphatase activity///phosphodiesterase I activity	bone remodeling///metabolic process///negative regulation of ossification///nucleotide metabolic process///ossification	integral to membrane///membrane///plasma membrane	GO:0003824///GO:0004519///GO:0016787///GO:0046872///GO:0003676///GO:0004551///GO:0004528	GO:0046849///GO:0008152///GO:0030279///GO:0009117///GO:0001503	GO:0016021///GO:0016020///GO:0005886
COL18A1	86	3608	181	2.723046821	1.53E-20	Col18a1	collagen, type XVIII, alpha 1	extracellular matrix structural constituent///extracellular matrix structural constituent conferring tensile strength///metal ion binding///protein binding///structural molecule activity///zinc ion binding	angiogenesis///angiogenesis///cell adhesion///endothelial cell morphogenesis///extracellular matrix organization and biogenesis///phosphate transport///positive regulation of apoptosis///positive regulation of cell migration///positive regulation of cell proliferation	basement membrane///collagen///cytoplasm///extracellular matrix///extracellular space///proteinaceous extracellular matrix	GO:0005201///GO:0030020///GO:0046872///GO:0005515///GO:0005198///GO:0008270	GO:0001525///GO:0001525///GO:0007155///GO:0001886///GO:0030198///GO:0006817///GO:0043065///GO:0030335///GO:0008284	GO:0005604///GO:0005581///GO:0005737///GO:0031012///GO:0005615///GO:0005578
ACAA2	82	3298	181	2.84044502	1.61E-20	Acaa2	acetyl-Coenzyme A acyltransferase 2 (mitochondrial 3-oxoacyl-Coenzyme A thiolase)	acetyl-CoA C-acyltransferase activity///acyltransferase activity///catalytic activity///transferase activity	fatty acid metabolic process///lipid metabolic process///metabolic process	mitochondrial inner membrane///mitochondrion///mitochondrion	GO:0003988///GO:0008415///GO:0003824///GO:0016740	GO:0006631///GO:0006629///GO:0008152	GO:0005743///GO:0005739///GO:0005739
GNG11	109	5631	181	2.211383969	1.80E-20	Gng11	guanine nucleotide binding protein (G protein), gamma 11	GTPase activity///signal transducer activity	G-protein coupled receptor protein signaling pathway///signal transduction	heterotrimeric G-protein complex///membrane	GO:0003924///GO:0004871	GO:0007186///GO:0007165	GO:0005834///GO:0016020
FTL1	64	2037	181	3.589319608	1.95E-20	Ftl1	ferritin light chain 1	binding///ferric iron binding///iron ion binding///metal ion binding	cellular iron ion homeostasis///iron ion transport		GO:0005488///GO:0008199///GO:0005506///GO:0046872	GO:0006879///GO:0006826
RHOQ	83	3394	181	2.793762225	2.30E-20	Rhoq	ras homolog gene family, member Q	GTP binding///GTPase activity///GTPase activity///nucleotide binding///protein binding	actin cytoskeleton organization and biogenesis///regulation of cell shape///small GTPase mediated signal transduction	cytoplasm///intracellular///membrane///plasma membrane	GO:0005525///GO:0003924///GO:0003924///GO:0000166///GO:0005515	GO:0030036///GO:0008360///GO:0007264	GO:0005737///GO:0005622///GO:0016020///GO:0005886
CHPT1///AU016128	107	5458	181	2.239615336	2.31E-20	Chpt1///AU016128	choline phosphotransferase 1///expressed sequence AU016128	diacylglycerol cholinephosphotransferase activity///magnesium ion binding///manganese ion binding///metal ion binding///molecular_function///phosphotransferase activity, for other substituted phosphate groups///transferase activity	biological_process///phospholipid biosynthetic process	Golgi apparatus///cellular_component///integral to membrane///membrane	GO:0004142///GO:0000287///GO:0030145///GO:0046872///GO:0003674///GO:0016780///GO:0016740	GO:0008150///GO:0008654	GO:0005794///GO:0005575///GO:0016021///GO:0016020
TINAGL	96	4464	181	2.456802433	2.36E-20	Tinagl	tubulointerstitial nephritis antigen-like	cysteine-type endopeptidase activity///cysteine-type peptidase activity///transporter activity	proteolysis///transport	cellular_component	GO:0004197///GO:0008234///GO:0005215	GO:0006508///GO:0006810	GO:0005575
INMT	95	4380	181	2.4778367	2.45E-20	Inmt	indolethylamine N-methyltransferase	amine N-methyltransferase activity///methyltransferase activity///transferase activity		cytoplasm	GO:0030748///GO:0008168///GO:0016740		GO:0005737
CSRP2	106	5369	181	2.255462692	2.49E-20	Csrp2	cysteine and glycine-rich protein 2	metal ion binding///molecular_function///zinc ion binding	cell differentiation///multicellular organismal development	nucleus	GO:0046872///GO:0003674///GO:0008270	GO:0030154///GO:0007275	GO:0005634
TRIM30	79	3097	181	2.91413101	2.72E-20	Trim30	tripartite motif protein 30	DNA binding///metal ion binding///protein binding///zinc ion binding	regulation of transcription, DNA-dependent///transcription	cytoplasm///intracellular///nucleus	GO:0003677///GO:0046872///GO:0005515///GO:0008270	GO:0006355///GO:0006350	GO:0005737///GO:0005622///GO:0005634
AXL	99	4744	181	2.384040894	3.08E-20	Axl	AXL receptor tyrosine kinase	ATP binding///kinase activity///nucleotide binding///protein kinase activity///protein-tyrosine kinase activity///receptor activity///transferase activity///transmembrane receptor protein tyrosine kinase activity	protein amino acid phosphorylation///regulation of progression through cell cycle	integral to membrane///membrane	GO:0005524///GO:0016301///GO:0000166///GO:0004672///GO:0004713///GO:0004872///GO:0016740///GO:0004714	GO:0006468///GO:0000074	GO:0016021///GO:0016020
CPNE3	43	882	181	5.569587829	3.14E-20	Cpne3	copine III	calcium-dependent phospholipid binding///protein serine/threonine kinase activity///transferase activity///transporter activity	lipid metabolic process///vesicle-mediated transport		GO:0005544///GO:0004674///GO:0016740///GO:0005215	GO:0006629///GO:0016192
COL4A1	102	5016	181	2.323088903	3.19E-20	Col4a1	collagen, type IV, alpha 1	extracellular matrix structural constituent///extracellular matrix structural constituent conferring tensile strength///structural molecule activity	cell adhesion///phosphate transport	basement membrane///collagen///collagen type IV///cytoplasm///extracellular space///proteinaceous extracellular matrix	GO:0005201///GO:0030020///GO:0005198	GO:0007155///GO:0006817	GO:0005604///GO:0005581///GO:0005587///GO:0005737///GO:0005615///GO:0005578
5430421B17///FZD4	78	3040	181	2.931191587	3.88E-20	5430421B17///Fzd4	hypothetical protein 5430421B17///frizzled homolog 4 (Drosophila)	G-protein coupled receptor activity///non-G-protein coupled 7TM receptor activity///protein binding///receptor activity///signal transducer activity	G-protein coupled receptor protein signaling pathway///Wnt receptor signaling pathway///cell surface receptor linked signal transduction///multicellular organismal development///signal transduction	extracellular space///integral to membrane///membrane	GO:0004930///GO:0004926///GO:0005515///GO:0004872///GO:0004871	GO:0007186///GO:0016055///GO:0007166///GO:0007275///GO:0007165	GO:0005615///GO:0016021///GO:0016020
SAA3	68	2333	181	3.329793953	4.27E-20	Saa3	serum amyloid A 3	lipid transporter activity	acute-phase response	extracellular region///extracellular space	GO:0005319	GO:0006953	GO:0005576///GO:0005615
CD99	65	2135	181	3.478072765	4.43E-20	Cd99	CD99 antigen			integral to membrane///membrane			GO:0016021///GO:0016020
IL4RA	55	1521	181	4.131013953	4.68E-20	Il4ra	interleukin 4 receptor, alpha	hematopoietin/interferon-class (D200-domain) cytokine receptor activity///interleukin receptor activity///protein binding///receptor activity	cell surface receptor linked signal transduction///immune response	extracellular space///integral to membrane///integral to plasma membrane///membrane	GO:0004896///GO:0004907///GO:0005515///GO:0004872	GO:0007166///GO:0006955	GO:0005615///GO:0016021///GO:0005887///GO:0016020
MBC2	69	2406	181	3.276247135	4.79E-20	Mbc2	membrane bound C2 domain containing protein			integral to membrane///membrane			GO:0016021///GO:0016020
STAT1	44	940	181	5.347465721	4.87E-20	Stat1	signal transducer and activator of transcription 1	DNA binding///calcium ion binding///protein binding///signal transducer activity///transcription factor activity	cytokine and chemokine mediated signaling pathway///intracellular signaling cascade///lipopolysaccharide-mediated signaling pathway///regulation of transcription, DNA-dependent///response to exogenous dsRNA///response to lipopolysaccharide///signal transduction///transcription	cytoplasm///nucleus	GO:0003677///GO:0005509///GO:0005515///GO:0004871///GO:0003700	GO:0019221///GO:0007242///GO:0031663///GO:0006355///GO:0043330///GO:0032496///GO:0007165///GO:0006350	GO:0005737///GO:0005634
PMP22	112	6000	181	2.132504512	5.48E-20	Pmp22	peripheral myelin protein		cell cycle///cell cycle arrest	extracellular space///integral to membrane///membrane		GO:0007049///GO:0007050	GO:0005615///GO:0016021///GO:0016020
GLIPR2	78	3058	181	2.913938007	5.54E-20	Glipr2	GLI pathogenesis-related 2			Golgi apparatus///extracellular region///membrane			GO:0005794///GO:0005576///GO:0016020
PLXND1	90	4011	181	2.56338025	6.04E-20	Plxnd1	plexin D1	protein binding///semaphorin receptor activity	patterning of blood vessels	integral to membrane///membrane///plasma membrane	GO:0005515///GO:0017154	GO:0001569	GO:0016021///GO:0016020///GO:0005886
GSTM2	101	4971	181	2.321137121	6.45E-20	Gstm2	glutathione S-transferase, mu 2	glutathione transferase activity///protein binding///transferase activity	metabolic process	cytoplasm	GO:0004364///GO:0005515///GO:0016740	GO:0008152	GO:0005737
RAB32	76	2918	181	2.975442015	6.57E-20	Rab32	RAB32, member RAS oncogene family	ATP binding///GTP binding///nucleotide binding///protein kinase activity	intracellular protein transport///protein amino acid phosphorylation///protein transport///small GTPase mediated signal transduction	mitochondrion	GO:0005524///GO:0005525///GO:0000166///GO:0004672	GO:0006886///GO:0006468///GO:0015031///GO:0007264	GO:0005739
MDFIC	106	5439	181	2.226434858	7.01E-20	Mdfic	MyoD family inhibitor domain containing		regulation of transcription, DNA-dependent///transcription	cytoplasm///nucleus		GO:0006355///GO:0006350	GO:0005737///GO:0005634
ATP6V0E	46	1050	181	5.004857528	7.68E-20	Atp6v0e	ATPase, H+ transporting, lysosomal V0 subunit E	ATPase activity///hydrogen ion transmembrane transporter activity///hydrogen ion transporting ATP synthase activity, rotational mechanism///hydrogen ion transporting ATPase activity, rotational mechanism///hydrogen-exporting ATPase activity, phosphorylative mechanism///hydrolase activity///transporter activity	ATP hydrolysis coupled proton transport///ATP synthesis coupled proton transport///ion transport///proton transport///transport	integral to membrane///membrane///membrane fraction///proton-transporting two-sector ATPase complex///vacuolar membrane	GO:0016887///GO:0015078///GO:0046933///GO:0046961///GO:0008553///GO:0016787///GO:0005215	GO:0015991///GO:0015986///GO:0006811///GO:0015992///GO:0006810	GO:0016021///GO:0016020///GO:0005624///GO:0016469///GO:0005774
IKBKE	79	3155	181	2.860559029	8.46E-20	Ikbke	inhibitor of kappaB kinase epsilon	ATP binding///IkappaB kinase activity///kinase activity///nucleotide binding///protein kinase activity///protein serine/threonine kinase activity///transferase activity	protein amino acid phosphorylation	cytoplasm	GO:0005524///GO:0008384///GO:0016301///GO:0000166///GO:0004672///GO:0004674///GO:0016740	GO:0006468	GO:0005737
RASSF4	89	3954	181	2.571440786	9.41E-20	Rassf4	Ras association (RalGDS/AF-6) domain family member 4	protein binding	cell cycle///negative regulation of cell cycle///neuropeptide signaling pathway///signal transduction		GO:0005515	GO:0007049///GO:0045786///GO:0007218///GO:0007165
NNMT	71	2576	181	3.148731845	9.56E-20	Nnmt	nicotinamide N-methyltransferase	methyltransferase activity///nicotinamide N-methyltransferase activity///transferase activity		cytoplasm	GO:0008168///GO:0008112///GO:0016740		GO:0005737
MYC	108	5655	181	2.181796962	1.02E-19	Myc	myelocytomatosis oncogene	DNA binding///protein binding///protein binding///transcription factor activity///transcription regulator activity	B cell apoptosis///DNA fragmentation during apoptosis///activation of pro-apoptotic gene products///activation of pro-apoptotic gene products///caspase activation///cellular process///detection of mechanical stimulus during sensory perception of sound///induction of apoptosis by intracellular signals///induction of apoptosis by intracellular signals///middle ear morphogenesis///negative regulatio…	nuclear body///nucleus///nucleus///spindle	GO:0003677///GO:0005515///GO:0005515///GO:0003700///GO:0030528	GO:0001783///GO:0006309///GO:0008633///GO:0008633///GO:0006919///GO:0009987///GO:0050910///GO:0008629///GO:0008629///GO:0042474///GO:0008634///GO:0008634///GO:0043473///GO:0008284///GO:0016485///GO:0042981///GO:0042127///GO:0000074///GO:0045449///GO:0006355///GO:0001836///GO:0043279///GO:0009314///GO:0009314///GO:0048705///GO:0006350	GO:0016604///GO:0005634///GO:0005634///GO:0005819
BC004728	68	2376	181	3.269532531	1.14E-19	BC004728	cDNA sequence BC004728
LGALS9	86	3720	181	2.641062616	1.15E-19	Lgals9	lectin, galactose binding, soluble 9	sugar binding		cytoplasm	GO:0005529		GO:0005737
MYH9	65	2175	181	3.414108209	1.16E-19	Myh9	myosin, heavy polypeptide 9, non-muscle	ADP binding///ATP binding///actin binding///actin filament binding///actin-dependent ATPase activity///calmodulin binding///hydrolase activity///microfilament motor activity///motor activity///nucleotide binding///protein binding	actin filament-based movement///cell adhesion///cell motility///cell-cell adhesion///cellular morphogenesis during differentiation///establishment of T cell polarity///establishment of meiotic spindle localization///in utero embryonic development///meiotic metaphase I///meiotic spindle organization and biogenesis///myoblast fusion///regulation of cell shape///uropod organization and biogenesis	cell cortex///cell-cell adherens junction///cortical cytoskeleton///cytoplasm///colocalizes_with immunological synapse///colocalizes_with immunological synapse///myosin complex///colocalizes_with neuromuscular junction///colocalizes_with plasma membrane///colocalizes_with plasma membrane///colocalizes_with spindle///stress fiber///stress fiber///uropod///uropod	GO:0043531///GO:0005524///GO:0003779///GO:0051015///GO:0030898///GO:0005516///GO:0016787///GO:0000146///GO:0003774///GO:0000166///GO:0005515	GO:0030048///GO:0007155///GO:0006928///GO:0016337///GO:0000904///GO:0001768///GO:0051295///GO:0001701///GO:0007132///GO:0000212///GO:0007520///GO:0008360///GO:0032796	GO:0005938///GO:0005913///GO:0030863///GO:0005737///colocalizes_with GO:0001772///colocalizes_with GO:0001772///GO:0016459///colocalizes_with GO:0031594///colocalizes_with GO:0005886///colocalizes_with GO:0005886///colocalizes_with GO:0005819///GO:0001725///GO:0001725///GO:0001931///GO:0001931
RBMS2	43	914	181	5.374591318	1.17E-19	Rbms2	RNA binding motif, single stranded interacting protein 2	RNA binding///nucleic acid binding///nucleotide binding		nucleus	GO:0003723///GO:0003676///GO:0000166		GO:0005634
TRIM25	65	2180	181	3.406277685	1.31E-19	Trim25	tripartite motif protein 25	metal ion binding///nucleic acid binding///protein binding///zinc ion binding		cytoplasm	GO:0046872///GO:0003676///GO:0005515///GO:0008270		GO:0005737
GHR	77	3028	181	2.905079627	1.34E-19	Ghr	growth hormone receptor	growth hormone receptor activity///hematopoietin/interferon-class (D200-domain) cytokine receptor activity///peptide hormone binding///protein binding///receptor activity	endocytosis	extrinsic to membrane///integral to membrane///membrane///nucleus///plasma membrane	GO:0004903///GO:0004896///GO:0017046///GO:0005515///GO:0004872	GO:0006897	GO:0019898///GO:0016021///GO:0016020///GO:0005634///GO:0005886
CASP12	76	2956	181	2.937192083	1.41E-19	Casp12	caspase 12	caspase activity///cysteine-type peptidase activity///hydrolase activity///peptidase activity///protein binding	apoptosis///induction of apoptosis///induction of apoptosis///proteolysis///regulation of apoptosis///unfolded protein response///virus-infected cell apoptosis	endoplasmic reticulum///intracellular	GO:0030693///GO:0008234///GO:0016787///GO:0008233///GO:0005515	GO:0006915///GO:0006917///GO:0006917///GO:0006508///GO:0042981///GO:0030968///GO:0006926	GO:0005783///GO:0005622
AIM1	91	4156	181	2.50143395	1.69E-19	Aim1	absent in melanoma 1	molecular_function	biological_process	cellular_component	GO:0003674	GO:0008150	GO:0005575
CASP1	102	5127	181	2.272793825	1.71E-19	Casp1	caspase 1	caspase activity///cysteine-type peptidase activity///hydrolase activity///peptidase activity///protein binding	apoptosis///cell death///induction of apoptosis///induction of apoptosis///induction of apoptosis///protein processing///protein processing///proteolysis///regulation of apoptosis///response to hypoxia	cytoplasm///extracellular region///intracellular	GO:0030693///GO:0008234///GO:0016787///GO:0008233///GO:0005515	GO:0006915///GO:0008219///GO:0006917///GO:0006917///GO:0006917///GO:0016485///GO:0016485///GO:0006508///GO:0042981///GO:0001666	GO:0005737///GO:0005576///GO:0005622
LTBR	59	1808	181	3.728007453	1.78E-19	Ltbr	lymphotoxin B receptor	receptor activity	apoptosis///lymph node development	extracellular space///integral to membrane///membrane	GO:0004872	GO:0006915///GO:0048535	GO:0005615///GO:0016021///GO:0016020
PTGER4	101	5039	181	2.289813976	1.81E-19	Ptger4	prostaglandin E receptor 4 (subtype EP4)	G-protein coupled receptor activity///prostaglandin E receptor activity///prostaglandin receptor activity///receptor activity///rhodopsin-like receptor activity///signal transducer activity	G-protein coupled receptor protein signaling pathway///G-protein signaling, adenylate cyclase activating pathway///regulation of ossification///signal transduction	integral to membrane///membrane	GO:0004930///GO:0004957///GO:0004955///GO:0004872///GO:0001584///GO:0004871	GO:0007186///GO:0007189///GO:0030278///GO:0007165	GO:0016021///GO:0016020
TMEM123	93	4334	181	2.451417195	1.91E-19	Tmem123	transmembrane protein 123	receptor activity		extracellular space///integral to membrane///membrane	GO:0004872		GO:0005615///GO:0016021///GO:0016020
SERPINF1	105	5420	181	2.21316197	2.09E-19	Serpinf1	serine (or cysteine) peptidase inhibitor, clade F, member 1	serine-type endopeptidase inhibitor activity	negative regulation of angiogenesis	extracellular region///extracellular space///extracellular space	GO:0004867	GO:0016525	GO:0005576///GO:0005615///GO:0005615
S100A13	49	1235	181	4.53265129	2.12E-19	S100a13	S100 calcium binding protein A13	calcium ion binding			GO:0005509
IRF9	59	1820	181	3.703427184	2.44E-19	Irf9	interferon regulatory factor 9	DNA binding///protein binding///transcription factor activity	immune response///interferon type I biosynthetic process///regulation of transcription, DNA-dependent///transcription	intracellular///nucleus///transcription factor complex	GO:0003677///GO:0005515///GO:0003700	GO:0006955///GO:0045351///GO:0006355///GO:0006350	GO:0005622///GO:0005634///GO:0005667
STBD1	61	1949	181	3.575536224	2.64E-19	Stbd1	starch binding domain 1	catalytic activity	carbohydrate metabolic process	integral to membrane///membrane	GO:0003824	GO:0005975	GO:0016021///GO:0016020
SHC1	48	1191	181	4.604183905	2.91E-19	Shc1	src homology 2 domain-containing transforming protein C1	protein binding	actin cytoskeleton reorganization///activation of MAPK activity///angiogenesis///cell-cell adhesion///heart development///intracellular signaling cascade///regulation of cell growth	cytoplasm///mitochondrion	GO:0005515	GO:0031532///GO:0000187///GO:0001525///GO:0016337///GO:0007507///GO:0007242///GO:0001558	GO:0005737///GO:0005739
TGIF1	88	3940	181	2.551582628	3.03E-19	Tgif1	TG interacting factor 1	DNA binding///JUN kinase binding///sequence-specific DNA binding///transcription factor activity	negative regulation of transcription from RNA polymerase II promoter///regulation of transcription///regulation of transcription, DNA-dependent///transcription	nucleus///transcription factor complex	GO:0003677///GO:0008432///GO:0043565///GO:0003700	GO:0000122///GO:0045449///GO:0006355///GO:0006350	GO:0005634///GO:0005667
GPX3	121	7056	181	1.959070137	3.32E-19	Gpx3	glutathione peroxidase 3	glutathione peroxidase activity///oxidoreductase activity///peroxidase activity///selenium binding	hydrogen peroxide catabolic process///response to oxidative stress	extracellular space	GO:0004602///GO:0016491///GO:0004601///GO:0008430	GO:0042744///GO:0006979	GO:0005615
RNASE4///ANG	70	2566	181	3.116481652	3.49E-19	Rnase4///Ang	ribonuclease, RNase A family 4///angiogenin, ribonuclease, RNase A family, 5	endonuclease activity///hydrolase activity///nuclease activity///nucleic acid binding///pancreatic ribonuclease activity///RNA binding///endonuclease activity///hydrolase activity///nuclease activity///nucleic acid binding///pancreatic ribonuclease activity///ribonuclease activity	angiogenesis///cell differentiation///central nervous system development///multicellular organismal development///negative regulation of translation	extracellular region///angiogenin-PRI complex///cell soma///extracellular region///extracellular region///extracellular space///growth cone	GO:0004519///GO:0016787///GO:0004518///GO:0003676///GO:0004522///GO:0003723///GO:0004519///GO:0016787///GO:0004518///GO:0003676///GO:0004522///GO:0004540	GO:0001525///GO:0030154///GO:0007417///GO:0007275///GO:0017148	GO:0005576///GO:0032311///GO:0043025///GO:0005576///GO:0005576///GO:0005615///GO:0030426
GSTT2	104	5362	181	2.215795704	3.52E-19	Gstt2	glutathione S-transferase, theta 2	glutathione transferase activity///transferase activity	glutathione metabolic process	cytoplasm///nucleus	GO:0004364///GO:0016740	GO:0006749	GO:0005737///GO:0005634
TIFA	90	4117	181	2.497381147	3.57E-19	Tifa	TRAF-interacting protein with forkhead-associated domain	protein binding	I-kappaB kinase/NF-kappaB cascade	cellular_component	GO:0005515	GO:0007249	GO:0005575
PPARG	113	6239	181	2.069124601	3.74E-19	Pparg	peroxisome proliferator activated receptor gamma	DNA binding///DNA binding///ligand-dependent nuclear receptor activity///metal ion binding///protein binding///receptor activity///sequence-specific DNA binding///steroid hormone receptor activity///transcription activator activity///transcription factor activity///transcription repressor activity///transcription repressor activity///zinc ion binding	cell fate commitment///epithelial cell differentiation///fat cell differentiation///fat cell differentiation///inflammatory response///negative regulation of transcription from RNA polymerase II promoter///negative regulation of transcription, DNA-dependent///positive regulation of fat cell differentiation///positive regulation of transcription///positive regulation of transcription from RNA poly…	cytosol///nucleus///transcriptional repressor complex	GO:0003677///GO:0003677///GO:0004879///GO:0046872///GO:0005515///GO:0004872///GO:0043565///GO:0003707///GO:0016563///GO:0003700///GO:0016564///GO:0016564///GO:0008270	GO:0045165///GO:0030855///GO:0045444///GO:0045444///GO:0006954///GO:0000122///GO:0045892///GO:0045600///GO:0045941///GO:0045944///GO:0045598///GO:0045449///GO:0006355///GO:0006350///GO:0050872	GO:0005829///GO:0005634///GO:0017053
ALDH1A7	93	4379	181	2.42622565	3.94E-19	Aldh1a7	aldehyde dehydrogenase family 1, subfamily A7	aldehyde dehydrogenase (NAD) activity///oxidoreductase activity	metabolic process///retinal metabolic process	cytoplasm	GO:0004029///GO:0016491	GO:0008152///GO:0042574	GO:0005737
RTP4	78	3161	181	2.818988429	4.06E-19	Rtp4	receptor transporter protein 4			integral to membrane///membrane			GO:0016021///GO:0016020
IL15	80	3318	181	2.754462041	4.30E-19	Il15	interleukin 15	cytokine activity///hematopoietin/interferon-class (D200-domain) cytokine receptor binding	NK T cell proliferation///extrathymic T cell selection///immune response///lymph node development///positive regulation of T cell proliferation///positive regulation of immune response///regulation of T cell differentiation///regulation of defense response to virus by host	extracellular region///extracellular space	GO:0005125///GO:0005126	GO:0001866///GO:0045062///GO:0006955///GO:0048535///GO:0042102///GO:0050778///GO:0045580///GO:0050691	GO:0005576///GO:0005615
CD68	53	1482	181	4.085553034	4.45E-19	Cd68	CD68 antigen			endosome///extracellular space///integral to membrane///lysosome///membrane///plasma membrane			GO:0005768///GO:0005615///GO:0016021///GO:0005764///GO:0016020///GO:0005886
ELA1	64	2168	181	3.372437288	4.68E-19	Ela1	elastase 1, pancreatic	hydrolase activity///pancreatic elastase I activity///peptidase activity///serine-type endopeptidase activity			GO:0016787///GO:0008125///GO:0008233///GO:0004252
FSTL1	111	6063	181	2.091503506	5.11E-19	Fstl1	follistatin-like 1	calcium ion binding///heparin binding		extracellular space	GO:0005509///GO:0008201		GO:0005615
CYP4V3	77	3105	181	2.833037395	5.93E-19	Cyp4v3	cytochrome P450, family 4, subfamily v, polypeptide 3	heme binding///iron ion binding///metal ion binding///molecular_function///monooxygenase activity///oxidoreductase activity	biological_process///electron transport	cellular_component///endoplasmic reticulum///integral to membrane///membrane	GO:0020037///GO:0005506///GO:0046872///GO:0003674///GO:0004497///GO:0016491	GO:0008150///GO:0006118	GO:0005575///GO:0005783///GO:0016021///GO:0016020
NFATC1	52	1435	181	4.139754901	6.07E-19	Nfatc1	nuclear factor of activated T-cells, cytoplasmic, calcineurin-dependent 1	DNA binding///transcription activator activity///transcription factor activity	G1/S transition of mitotic cell cycle///calcium ion transport///epithelial to mesenchymal transition///heart development///intracellular signaling cascade///regulation of transcription///regulation of transcription, DNA-dependent///transcription	cytoplasm///nucleus	GO:0003677///GO:0016563///GO:0003700	GO:0000082///GO:0006816///GO:0001837///GO:0007507///GO:0007242///GO:0045449///GO:0006355///GO:0006350	GO:0005737///GO:0005634
GBP6	96	4677	181	2.344914702	6.85E-19	Gbp6	guanylate binding protein 6	GTP binding///GTPase activity	immune response		GO:0005525///GO:0003924	GO:0006955
PHF20L1	47	1164	181	4.612836527	6.98E-19	Phf20l1	PHD finger protein 20-like 1	metal ion binding///nucleic acid binding///zinc ion binding			GO:0046872///GO:0003676///GO:0008270
DECR1	71	2672	181	3.035603755	7.23E-19	Decr1	2,4-dienoyl CoA reductase 1, mitochondrial	2,4-dienoyl-CoA reductase (NADPH) activity///oxidoreductase activity	metabolic process	mitochondrion///mitochondrion	GO:0008670///GO:0016491	GO:0008152	GO:0005739///GO:0005739
CASP6	64	2188	181	3.341610622	7.44E-19	Casp6	caspase 6	caspase activity///cysteine-type peptidase activity///hydrolase activity///peptidase activity	apoptosis///induction of apoptosis///induction of apoptosis///proteolysis///regulation of apoptosis	cytoplasm	GO:0030693///GO:0008234///GO:0016787///GO:0008233	GO:0006915///GO:0006917///GO:0006917///GO:0006508///GO:0042981	GO:0005737
SLC11A1	39	773	181	5.763791995	7.66E-19	Slc11a1	solute carrier family 11 (proton-coupled divalent metal ion transporters), member 1	iron ion binding///transporter activity	ion transport///iron ion transport///transport	integral to membrane///membrane	GO:0005506///GO:0005215	GO:0006811///GO:0006826///GO:0006810	GO:0016021///GO:0016020
KLF6	81	3429	181	2.698613696	7.80E-19	Klf6	Kruppel-like factor 6	DNA binding///metal ion binding///nucleic acid binding///zinc ion binding	cytokine and chemokine mediated signaling pathway///regulation of transcription, DNA-dependent///transcription	cytoplasm///intracellular///nucleus	GO:0003677///GO:0046872///GO:0003676///GO:0008270	GO:0019221///GO:0006355///GO:0006350	GO:0005737///GO:0005622///GO:0005634
CD151	58	1804	181	3.672946875	8.08E-19	Cd151	CD151 antigen			integral to membrane///membrane///plasma membrane			GO:0016021///GO:0016020///GO:0005886
PRSS23	101	5152	181	2.23959096	9.59E-19	Prss23	protease, serine, 23	hydrolase activity///peptidase activity///serine-type endopeptidase activity	proteolysis	extracellular space	GO:0016787///GO:0008233///GO:0004252	GO:0006508	GO:0005615
ERRFI1	46	1121	181	4.687868336	9.67E-19	Errfi1	ERBB receptor feedback inhibitor 1	protein binding///receptor activity	stress-activated protein kinase signaling pathway	cytoplasm///cytosol	GO:0005515///GO:0004872	GO:0031098	GO:0005737///GO:0005829
LYVE1	69	2545	181	3.097308686	9.98E-19	Lyve1	lymphatic vessel endothelial hyaluronan receptor 1	binding///hyaluronic acid binding///receptor activity///transmembrane receptor activity	cell adhesion///glycosaminoglycan catabolic process///transport	integral to membrane///membrane///plasma membrane	GO:0005488///GO:0005540///GO:0004872///GO:0004888	GO:0007155///GO:0006027///GO:0006810	GO:0016021///GO:0016020///GO:0005886
IFI47	109	5918	181	2.104140441	1.03E-18	Ifi47	interferon gamma inducible protein 47		defense response	endoplasmic reticulum		GO:0006952	GO:0005783
BACH1	57	1754	181	3.712517018	1.10E-18	Bach1	BTB and CNC homology 1	DNA binding///protein binding///protein dimerization activity///sequence-specific DNA binding///transcription factor activity	regulation of transcription, DNA-dependent///transcription	nucleus	GO:0003677///GO:0005515///GO:0046983///GO:0043565///GO:0003700	GO:0006355///GO:0006350	GO:0005634
ARHGEF5	66	2344	181	3.216692264	1.18E-18	Arhgef5	Rho guanine nucleotide exchange factor (GEF) 5	molecular_function	biological_process	cellular_component	GO:0003674	GO:0008150	GO:0005575
LRP10	56	1698	181	3.767675816	1.27E-18	Lrp10	low-density lipoprotein receptor-related protein 10	low-density lipoprotein receptor activity///receptor activity	endocytosis///lipid metabolic process///lipid transport	coated pit///integral to membrane///integral to membrane///membrane	GO:0005041///GO:0004872	GO:0006897///GO:0006629///GO:0006869	GO:0005905///GO:0016021///GO:0016021///GO:0016020
PLAC8	107	5743	181	2.128473012	1.35E-18	Plac8	placenta-specific 8	molecular_function	biological_process	cellular_component	GO:0003674	GO:0008150	GO:0005575
FXYD5	73	2849	181	2.927208094	1.36E-18	Fxyd5	FXYD domain-containing ion transport regulator 5	ion channel activity	ion transport///transport	extracellular space///integral to membrane///membrane	GO:0005216	GO:0006811///GO:0006810	GO:0005615///GO:0016021///GO:0016020
LRG1	108	5842	181	2.111958545	1.39E-18	Lrg1	leucine-rich alpha-2-glycoprotein 1			extracellular space			GO:0005615
EG667418///PHLDB2	116	6649	181	1.993080512	1.49E-18	EG667418///Phldb2	predicted gene, EG667418///pleckstrin homology-like domain, family B, member 2			cytoplasm///membrane			GO:0005737///GO:0016020
ROD1	71	2723	181	2.978748892	2.04E-18	Rod1	ROD1 regulator of differentiation 1 (S. pombe)	RNA binding///nucleic acid binding///nucleotide binding	mRNA processing	nucleus///ribonucleoprotein complex	GO:0003723///GO:0003676///GO:0000166	GO:0006397	GO:0005634///GO:0030529
TAP2	57	1782	181	3.654183417	2.27E-18	Tap2	transporter 2, ATP-binding cassette, sub-family B (MDR/TAP)	ATP binding///ATPase activity///ATPase activity, coupled to transmembrane movement of substances///nucleoside-triphosphatase activity///nucleotide binding///oligopeptide transporter activity///protein binding///transporter activity	immune response///oligopeptide transport///protein transport///transport	endoplasmic reticulum///extracellular space///integral to membrane///integral to plasma membrane///membrane	GO:0005524///GO:0016887///GO:0042626///GO:0017111///GO:0000166///GO:0015198///GO:0005515///GO:0005215	GO:0006955///GO:0006857///GO:0015031///GO:0006810	GO:0005783///GO:0005615///GO:0016021///GO:0005887///GO:0016020
ADCY7	97	4853	181	2.283413842	2.52E-18	Adcy7	adenylate cyclase 7	adenylate cyclase activity///lyase activity///magnesium ion binding///metal ion binding///phosphorus-oxygen lyase activity	adenylate cyclase activation///cAMP biosynthetic process///cyclic nucleotide biosynthetic process///intracellular signaling cascade	integral to membrane///membrane///plasma membrane	GO:0004016///GO:0016829///GO:0000287///GO:0046872///GO:0016849	GO:0007190///GO:0006171///GO:0009190///GO:0007242	GO:0016021///GO:0016020///GO:0005886
ITGB1	64	2249	181	3.250975563	2.96E-18	Itgb1	integrin beta 1 (fibronectin receptor beta)	binding///integrin binding///protein binding///receptor activity	G1/S transition of mitotic cell cycle///cardioblast cell fate specification///cardioblast differentiation///cell adhesion///cell-matrix adhesion///in utero embryonic development///integrin-mediated signaling pathway///multicellular organismal development///negative regulation of cell differentiation///positive regulation of cell proliferation///regulation of progression through cell cycle///sarco…	integral to membrane///integrin complex///membrane///neuromuscular junction///neuromuscular junction///plasma membrane///sarcolemma///sarcolemma///synaptosome	GO:0005488///GO:0005178///GO:0005515///GO:0004872	GO:0000082///GO:0042685///GO:0010002///GO:0007155///GO:0007160///GO:0001701///GO:0007229///GO:0007275///GO:0045596///GO:0008284///GO:0000074///GO:0045214	GO:0016021///GO:0008305///GO:0016020///GO:0031594///GO:0031594///GO:0005886///GO:0042383///GO:0042383///GO:0019717
ABHD5	46	1157	181	4.542005535	3.25E-18	Abhd5	abhydrolase domain containing 5	aminopeptidase activity///hydrolase activity///protein binding	aromatic compound metabolic process///lipid metabolic process///positive regulation of lipoprotein lipase activity///proteolysis	cytoplasm///cytosol///lipid particle	GO:0004177///GO:0016787///GO:0005515	GO:0006725///GO:0006629///GO:0051006///GO:0006508	GO:0005737///GO:0005829///GO:0005811
ELF1	80	3439	181	2.657547267	3.77E-18	Elf1	E74-like factor 1	DNA binding///sequence-specific DNA binding///transcription factor activity	negative regulation of T cell receptor signaling pathway///regulation of cytokine production///regulation of transcription, DNA-dependent///transcription	nucleus	GO:0003677///GO:0043565///GO:0003700	GO:0050860///GO:0001817///GO:0006355///GO:0006350	GO:0005634
GSTK1	79	3362	181	2.684432998	3.90E-18	Gstk1	glutathione S-transferase kappa 1	glutathione peroxidase activity///glutathione transferase activity///glutathione transferase activity///protein disulfide oxidoreductase activity///transferase activity	glutathione metabolic process///protein targeting	mitochondrial inner membrane///mitochondrion///mitochondrion///outer membrane-bounded periplasmic space	GO:0004602///GO:0004364///GO:0004364///GO:0015035///GO:0016740	GO:0006749///GO:0006605	GO:0005743///GO:0005739///GO:0005739///GO:0030288
NAT2	89	4184	181	2.430085294	4.12E-18	Nat2	N-acetyltransferase 2 (arylamine N-acetyltransferase)	acetyltransferase activity///acyltransferase activity///arylamine N-acetyltransferase activity///arylamine N-acetyltransferase activity///transferase activity	metabolic process	cytoplasm	GO:0016407///GO:0008415///GO:0004060///GO:0004060///GO:0016740	GO:0008152	GO:0005737
TNFAIP3	68	2547	181	3.05002328	4.55E-18	Tnfaip3	tumor necrosis factor, alpha-induced protein 3	DNA binding///cysteine-type peptidase activity///hydrolase activity///metal ion binding///peptidase activity///protein binding///zinc ion binding	apoptosis///ubiquitin cycle	cytoplasm///nucleus	GO:0003677///GO:0008234///GO:0016787///GO:0046872///GO:0008233///GO:0005515///GO:0008270	GO:0006915///GO:0006512	GO:0005737///GO:0005634
LIMD1	55	1688	181	3.722317667	4.90E-18	Limd1	LIM domains containing 1	metal ion binding///molecular_function///zinc ion binding	biological_process	cellular_component	GO:0046872///GO:0003674///GO:0008270	GO:0008150	GO:0005575
MVP	47	1225	181	4.383136096	5.11E-18	Mvp	major vault protein	calcium ion binding		cytoplasm///ribonucleoprotein complex	GO:0005509		GO:0005737///GO:0030529
SYNGR2	70	2698	181	2.964007383	5.28E-18	Syngr2	synaptogyrin 2		protein targeting	integral to membrane///membrane///synaptic vesicle		GO:0006605	GO:0016021///GO:0016020///GO:0008021
ALOX5AP	73	2924	181	2.852125807	5.81E-18	Alox5ap	arachidonate 5-lipoxygenase activating protein	enzyme activator activity	leukotriene biosynthetic process///leukotriene metabolic process	extracellular space///integral to membrane///membrane	GO:0008047	GO:0019370///GO:0006691	GO:0005615///GO:0016021///GO:0016020
COL1A1	116	6762	181	1.959774079	6.26E-18	Col1a1	collagen, type I, alpha 1	extracellular matrix structural constituent///extracellular matrix structural constituent conferring tensile strength///structural molecule activity	cell adhesion///phosphate transport	collagen///cytoplasm///extracellular space///proteinaceous extracellular matrix	GO:0005201///GO:0030020///GO:0005198	GO:0007155///GO:0006817	GO:0005581///GO:0005737///GO:0005615///GO:0005578
E030018N11RIK	103	5476	181	2.148804831	6.65E-18	E030018N11Rik	RIKEN cDNA E030018N11 gene			integral to membrane///membrane			GO:0016021///GO:0016020
ANGPTL2	47	1236	181	4.344127603	7.23E-18	Angptl2	angiopoietin-like 2	receptor binding	signal transduction	extracellular space	GO:0005102	GO:0007165	GO:0005615
S100A8	101	5305	181	2.174999553	8.45E-18	S100a8	S100 calcium binding protein A8 (calgranulin A)	calcium ion binding	chemotaxis		GO:0005509	GO:0006935
EIF4EBP1	78	3332	181	2.674316454	9.17E-18	Eif4ebp1	eukaryotic translation initiation factor 4E binding protein 1	eukaryotic initiation factor 4E binding///protein binding///translation initiation factor activity///translation repressor activity	insulin receptor signaling pathway///negative regulation of protein biosynthetic process///negative regulation of translational initiation///regulation of translation///regulation of translational initiation	cytoplasm	GO:0008190///GO:0005515///GO:0003743///GO:0030371	GO:0008286///GO:0017148///GO:0045947///GO:0006417///GO:0006446	GO:0005737
PDK4	107	5890	181	2.075351529	9.83E-18	Pdk4	pyruvate dehydrogenase kinase, isoenzyme 4	ATP binding///kinase activity///protein histidine kinase activity///protein serine/threonine/tyrosine kinase activity///pyruvate dehydrogenase (acetyl-transferring) kinase activity///transferase activity///transferase activity, transferring phosphorus-containing groups	acetyl-CoA biosynthetic process from pyruvate///carbohydrate metabolic process///glucose metabolic process///peptidyl-histidine phosphorylation///phosphorylation	mitochondrial inner membrane///mitochondrion	GO:0005524///GO:0016301///GO:0004673///GO:0004712///GO:0004740///GO:0016740///GO:0016772	GO:0006086///GO:0005975///GO:0006006///GO:0018106///GO:0016310	GO:0005743///GO:0005739
BCL3	83	3737	181	2.537337166	9.86E-18	Bcl3	B-cell leukemia/lymphoma 3	DNA binding///DNA binding///transcription factor activity///transcription factor activity	DNA damage response, signal transduction by p53 class mediator resulting in induction of apoptosis///T-helper 1 type immune response///T-helper 2 cell differentiation///antimicrobial humoral response///defense response to bacterium///defense response to protozoan///extracellular matrix organization and biogenesis///follicular dendritic cell differentiation///germinal center formation///humoral im…	nucleus	GO:0003677///GO:0003677///GO:0003700///GO:0003700	GO:0042771///GO:0042088///GO:0045064///GO:0019730///GO:0042742///GO:0042832///GO:0030198///GO:0002268///GO:0002467///GO:0002455///GO:0002315///GO:0043066///GO:0043066///GO:0042536///GO:0032729///GO:0045082///GO:0045944///GO:0006355///GO:0048536///GO:0006350	GO:0005634
NPC2	39	836	181	5.329439249	1.05E-17	Npc2	Niemann Pick type C2			extracellular space			GO:0005615
MYO1E	69	2661	181	2.962288841	1.07E-17	Myo1e	myosin IE	ATP binding///motor activity///nucleotide binding		myosin complex	GO:0005524///GO:0003774///GO:0000166		GO:0016459
VAMP5	100	5230	181	2.184346331	1.09E-17	Vamp5	vesicle-associated membrane protein 5		cell differentiation///multicellular organismal development///striated muscle development///vesicle-mediated transport	Golgi apparatus///integral to membrane///integral to plasma membrane///membrane		GO:0030154///GO:0007275///GO:0007519///GO:0016192	GO:0005794///GO:0016021///GO:0005887///GO:0016020
PTPN6	62	2174	181	3.258031929	1.13E-17	Ptpn6	protein tyrosine phosphatase, non-receptor type 6	SH2 domain binding///SH3 domain binding///hydrolase activity///phosphoprotein phosphatase activity///phosphoric monoester hydrolase activity///phosphotyrosine binding///protein binding///protein tyrosine phosphatase activity	B cell receptor signaling pathway///cytokine and chemokine mediated signaling pathway///dephosphorylation///intracellular signaling cascade///negative regulation of MAP kinase activity///negative regulation of MAPKKK cascade///negative regulation of T cell proliferation///negative regulation of T cell receptor signaling pathway///negative regulation of humoral immune response mediated by circulat…	alpha-beta T cell receptor complex///cytoplasm///nucleus	GO:0042169///GO:0017124///GO:0016787///GO:0004721///GO:0016791///GO:0001784///GO:0005515///GO:0004725	GO:0050853///GO:0019221///GO:0016311///GO:0007242///GO:0043407///GO:0043409///GO:0042130///GO:0050860///GO:0002924///GO:0050732///GO:0006470///GO:0006470///GO:0045577	GO:0042105///GO:0005737///GO:0005634
TENC1	88	4171	181	2.410269853	1.28E-17	Tenc1	tensin like C1 domain-containing phosphatase	diacylglycerol binding///hydrolase activity///metal ion binding///phosphoprotein phosphatase activity///protein binding///protein kinase binding///receptor binding///zinc ion binding	biological_process///intracellular signaling cascade	cell junction///cellular_component	GO:0019992///GO:0016787///GO:0046872///GO:0004721///GO:0005515///GO:0019901///GO:0005102///GO:0008270	GO:0008150///GO:0007242	GO:0030054///GO:0005575
TMBIM1	71	2819	181	2.877308703	1.34E-17	Tmbim1	transmembrane BAX inhibitor motif containing 1	molecular_function	biological_process	integral to membrane///membrane	GO:0003674	GO:0008150	GO:0016021///GO:0016020
NCF2	62	2189	181	3.235706448	1.58E-17	Ncf2	neutrophil cytosolic factor 2	superoxide-generating NADPH oxidase activity	NADP catabolic process///superoxide metabolic process	acrosome///cytoplasm///cytosol	GO:0016175	GO:0006742///GO:0006801	GO:0001669///GO:0005737///GO:0005829
ANPEP	90	4357	181	2.35981597	1.59E-17	Anpep	alanyl (membrane) aminopeptidase	aminopeptidase activity///hydrolase activity///membrane alanyl aminopeptidase activity///metal ion binding///metallopeptidase activity///peptidase activity///zinc ion binding	angiogenesis///cell differentiation///multicellular organismal development///proteolysis	integral to membrane///membrane	GO:0004177///GO:0016787///GO:0004179///GO:0046872///GO:0008237///GO:0008233///GO:0008270	GO:0001525///GO:0030154///GO:0007275///GO:0006508	GO:0016021///GO:0016020
BIRC3	62	2192	181	3.231278018	1.68E-17	Birc3	baculoviral IAP repeat-containing 3	metal ion binding///protein binding///zinc ion binding	anti-apoptosis///apoptosis///regulation of apoptosis	cytoplasm///intracellular	GO:0046872///GO:0005515///GO:0008270	GO:0006916///GO:0006915///GO:0042981	GO:0005737///GO:0005622
CALCRL	63	2264	181	3.17897647	1.83E-17	Calcrl	calcitonin receptor-like	G-protein coupled receptor activity///calcitonin gene-related polypeptide receptor activity///calcitonin receptor activity///receptor activity///signal transducer activity	G-protein coupled receptor protein signaling pathway///G-protein signaling, adenylate cyclase activating pathway///heart development///positive regulation of cell proliferation///positive regulation of smooth muscle cell proliferation///signal transduction	extracellular space///integral to membrane///membrane	GO:0004930///GO:0001635///GO:0004948///GO:0004872///GO:0004871	GO:0007186///GO:0007189///GO:0007507///GO:0008284///GO:0048661///GO:0007165	GO:0005615///GO:0016021///GO:0016020
RNASET2A	46	1214	181	4.328748274	2.02E-17	Rnaset2a	ribonuclease T2A			mitochondrion			GO:0005739
ARHGAP9	61	2133	181	3.267098032	2.03E-17	Arhgap9	Rho GTPase activating protein 9	GTPase activator activity	biological_process	cellular_component	GO:0005096	GO:0008150	GO:0005575
CMTM6	51	1501	181	3.881616902	2.10E-17	Cmtm6	CKLF-like MARVEL transmembrane domain containing 6	cytokine activity	chemotaxis	extracellular space///integral to membrane///membrane	GO:0005125	GO:0006935	GO:0005615///GO:0016021///GO:0016020
TMEM140	50	1443	181	3.958465459	2.15E-17	Tmem140	transmembrane protein 140			integral to membrane///membrane			GO:0016021///GO:0016020
TLN1	49	1385	181	4.041750429	2.15E-17	Tln1	talin 1	actin binding///binding///protein binding///structural constituent of cytoskeleton///structural molecule activity	cell-substrate junction assembly///cortical actin cytoskeleton organization and biogenesis///cytoskeletal anchoring	cell projection///cytoplasm///cytoskeleton///focal adhesion///membrane///ruffle	GO:0003779///GO:0005488///GO:0005515///GO:0005200///GO:0005198	GO:0007044///GO:0030866///GO:0007016	GO:0042995///GO:0005737///GO:0005856///GO:0005925///GO:0016020///GO:0001726
COL14A1	42	1005	181	4.774263833	2.27E-17	Col14a1	collagen, type XIV, alpha 1	extracellular matrix structural constituent conferring tensile strength///protein binding///structural molecule activity	cell adhesion///phosphate transport	collagen///cytoplasm///proteinaceous extracellular matrix	GO:0030020///GO:0005515///GO:0005198	GO:0007155///GO:0006817	GO:0005581///GO:0005737///GO:0005578
RBP4	80	3544	181	2.57881068	2.28E-17	Rbp4	retinol binding protein 4, plasma	binding///retinal binding///retinoid binding///retinol binding///transporter activity	transport	extracellular space	GO:0005488///GO:0016918///GO:0005501///GO:0019841///GO:0005215	GO:0006810	GO:0005615
ENPEP	109	6152	181	2.024106491	2.28E-17	Enpep	glutamyl aminopeptidase	aminopeptidase activity///calcium ion binding///glutamyl aminopeptidase activity///hydrolase activity///membrane alanyl aminopeptidase activity///metal ion binding///metallopeptidase activity///peptidase activity///zinc ion binding	angiogenesis///cell migration///cell proliferation///proteolysis	apical part of cell///apical plasma membrane///brush border///cytoplasmic vesicle///integral to membrane///membrane///plasma membrane	GO:0004177///GO:0005509///GO:0004230///GO:0016787///GO:0004179///GO:0046872///GO:0008237///GO:0008233///GO:0008270	GO:0001525///GO:0016477///GO:0008283///GO:0006508	GO:0045177///GO:0016324///GO:0005903///GO:0031410///GO:0016021///GO:0016020///GO:0005886
ITGA6	83	3792	181	2.500535071	2.42E-17	Itga6	integrin alpha 6	calcium ion binding///protein binding///receptor activity	cell adhesion///cell-matrix adhesion///filopodium formation///integrin-mediated signaling pathway///leukocyte migration///leukocyte migration///odontogenesis of dentine-containing teeth///positive regulation of cell-cell adhesion	basolateral plasma membrane///external side of plasma membrane///integral to membrane///integrin complex///membrane///plasma membrane	GO:0005509///GO:0005515///GO:0004872	GO:0007155///GO:0007160///GO:0046847///GO:0007229///GO:0050900///GO:0050900///GO:0042475///GO:0022409	GO:0016323///GO:0009897///GO:0016021///GO:0008305///GO:0016020///GO:0005886
COL4A2	92	4566	181	2.301839862	2.63E-17	Col4a2	collagen, type IV, alpha 2	extracellular matrix structural constituent///extracellular matrix structural constituent conferring tensile strength///structural molecule activity	cell adhesion///phosphate transport	basement membrane///collagen///collagen type IV///cytoplasm///extracellular space///proteinaceous extracellular matrix	GO:0005201///GO:0030020///GO:0005198	GO:0007155///GO:0006817	GO:0005604///GO:0005581///GO:0005587///GO:0005737///GO:0005615///GO:0005578
CR1L	32	550	181	6.64676731	3.02E-17	Cr1l	complement component (3b/4b) receptor 1-like	receptor activity	complement activation, classical pathway///female pregnancy///immune response///innate immune response///multicellular organismal development///negative regulation of complement activation///regulation of complement activation	integral to membrane///membrane	GO:0004872	GO:0006958///GO:0007565///GO:0006955///GO:0045087///GO:0007275///GO:0045916///GO:0030449	GO:0016021///GO:0016020
PARP3	40	914	181	4.999619831	3.23E-17	Parp3	poly (ADP-ribose) polymerase family, member 3	transferase activity			GO:0016740
HBA-A1	73	3019	181	2.762376899	3.40E-17	Hba-a1	hemoglobin alpha, adult chain 1	heme binding///iron ion binding///metal ion binding///oxygen binding///oxygen transporter activity	oxygen transport///transport	hemoglobin complex	GO:0020037///GO:0005506///GO:0046872///GO:0019825///GO:0005344	GO:0015671///GO:0006810	GO:0005833
KRT18	75	3173	181	2.700314682	3.43E-17	Krt18	keratin 18	structural constituent of cytoskeleton///structural molecule activity	cytoskeleton organization and biogenesis	intermediate filament	GO:0005200///GO:0005198	GO:0007010	GO:0005882
SCPEP1	72	2946	181	2.792048386	3.57E-17	Scpep1	serine carboxypeptidase 1	carboxypeptidase activity///catalytic activity///hydrolase activity///peptidase activity///serine carboxypeptidase activity	proteolysis		GO:0004180///GO:0003824///GO:0016787///GO:0008233///GO:0004185	GO:0006508
IFIT1	123	7655	181	1.835621361	3.58E-17	Ifit1	interferon-induced protein with tetratricopeptide repeats 1	binding	immune response		GO:0005488	GO:0006955
HRASLS3	65	2437	181	3.047060055	3.73E-17	Hrasls3	HRAS like suppressor 3		cell cycle///negative regulation of cell cycle	integral to membrane///membrane		GO:0007049///GO:0045786	GO:0016021///GO:0016020
DCN	125	7887	181	1.810595175	4.03E-17	Dcn	decorin	protein binding		extracellular space///proteinaceous extracellular matrix	GO:0005515		GO:0005615///GO:0005578
ID2	68	2658	181	2.922652104	4.19E-17	Id2	inhibitor of DNA binding 2	protein binding///transcription regulator activity	enucleate erythrocyte differentiation///heart development///lymph node development///multicellular organismal development///negative regulation of transcription from RNA polymerase II promoter///positive regulation of macrophage differentiation///regulation of transcription	cytoplasm///nucleus	GO:0005515///GO:0030528	GO:0043353///GO:0007507///GO:0048535///GO:0007275///GO:0000122///GO:0045651///GO:0045449	GO:0005737///GO:0005634
MAMDC2	107	6004	181	2.03594612	4.35E-17	Mamdc2	MAM domain containing 2			extracellular region///membrane			GO:0005576///GO:0016020
SLC1A5	42	1024	181	4.685678859	4.37E-17	Slc1a5	solute carrier family 1 (neutral amino acid transporter), member 5	neutral amino acid transmembrane transporter activity///sodium:dicarboxylate symporter activity///symporter activity///transmembrane transporter activity	dicarboxylic acid transport///transport	integral to membrane///integral to plasma membrane///membrane	GO:0015175///GO:0017153///GO:0015293///GO:0022857	GO:0006835///GO:0006810	GO:0016021///GO:0005887///GO:0016020
CYP4B1	68	2661	181	2.919357119	4.44E-17	Cyp4b1	cytochrome P450, family 4, subfamily b, polypeptide 1	heme binding///iron ion binding///metal ion binding///monooxygenase activity///oxidoreductase activity///unspecific monooxygenase activity	electron transport	endoplasmic reticulum///extracellular space///membrane///microsome	GO:0020037///GO:0005506///GO:0046872///GO:0004497///GO:0016491///GO:0050381	GO:0006118	GO:0005783///GO:0005615///GO:0016020///GO:0005792
GNGT2	46	1242	181	4.231159746	4.77E-17	Gngt2	guanine nucleotide binding protein (G protein), gamma transducing activity polypeptide 2	signal transducer activity	G-protein coupled receptor protein signaling pathway///signal transduction	heterotrimeric G-protein complex///membrane	GO:0004871	GO:0007186///GO:0007165	GO:0005834///GO:0016020
IFIT3	77	3349	181	2.626629176	4.82E-17	Ifit3	interferon-induced protein with tetratricopeptide repeats 3	binding	immune response		GO:0005488	GO:0006955
EMP3	86	4088	181	2.403315296	4.93E-17	Emp3	epithelial membrane protein 3		cell growth	integral to membrane///membrane		GO:0016049	GO:0016021///GO:0016020
FBN1	88	4263	181	2.358253708	5.24E-17	Fbn1	fibrillin 1	calcium ion binding///extracellular matrix structural constituent		microfibril///proteinaceous extracellular matrix	GO:0005509///GO:0005201		GO:0001527///GO:0005578
SEPX1	62	2245	181	3.154993949	5.30E-17	Sepx1	selenoprotein X 1	metal ion binding///oxidoreductase activity///protein-methionine-R-oxide reductase activity///protein-methionine-S-oxide reductase activity///selenium binding///zinc ion binding	protein repair	cytoplasm///nucleus	GO:0046872///GO:0016491///GO:0000318///GO:0008113///GO:0008430///GO:0008270	GO:0030091	GO:0005737///GO:0005634
EHHADH	96	4976	181	2.204012472	5.43E-17	Ehhadh	enoyl-Coenzyme A, hydratase/3-hydroxyacyl Coenzyme A dehydrogenase	3-hydroxyacyl-CoA dehydrogenase activity///catalytic activity///coenzyme binding///dodecenoyl-CoA delta-isomerase activity///enoyl-CoA hydratase activity///isomerase activity///lyase activity///oxidoreductase activity	acyl-CoA metabolic process///fatty acid beta-oxidation///fatty acid beta-oxidation///fatty acid metabolic process///lipid metabolic process///metabolic process	mitochondrion///peroxisome	GO:0003857///GO:0003824///GO:0050662///GO:0004165///GO:0004300///GO:0016853///GO:0016829///GO:0016491	GO:0006637///GO:0006635///GO:0006635///GO:0006631///GO:0006629///GO:0008152	GO:0005739///GO:0005777
ECM1	58	1978	181	3.349846391	5.53E-17	Ecm1	extracellular matrix protein 1			extracellular region///extracellular space///extracellular space///proteinaceous extracellular matrix			GO:0005576///GO:0005615///GO:0005615///GO:0005578
ATF5	80	3599	181	2.539401237	5.69E-17	Atf5	activating transcription factor 5	DNA binding///RNA polymerase II transcription factor activity///protein dimerization activity///sequence-specific DNA binding///transcription factor activity	anti-apoptosis///NOT regulation of cell proliferation///NOT regulation of progression through cell cycle///regulation of transcription from RNA polymerase II promoter///regulation of transcription, DNA-dependent///transcription	cytoplasm///nucleus///transcription factor complex///transcription factor complex	GO:0003677///GO:0003702///GO:0046983///GO:0043565///GO:0003700	GO:0006916///NOT GO:0042127///NOT GO:0000074///GO:0006357///GO:0006355///GO:0006350	GO:0005737///GO:0005634///GO:0005667///GO:0005667
MAPKAPK2	65	2461	181	3.017344719	6.07E-17	Mapkapk2	MAP kinase-activated protein kinase 2	ATP binding///kinase activity///nucleotide binding///protein kinase activity///protein serine/threonine kinase activity///transferase activity	mRNA stabilization///protein amino acid phosphorylation	cytoplasm///nucleus	GO:0005524///GO:0016301///GO:0000166///GO:0004672///GO:0004674///GO:0016740	GO:0048255///GO:0006468	GO:0005737///GO:0005634
TAX1BP3	95	4897	181	2.216239483	6.44E-17	Tax1bp3	Tax1 (human T-cell leukemia virus type I) binding protein 3	beta-catenin binding///protein binding///transcription regulator activity	Wnt receptor signaling pathway///negative regulation of Wnt receptor signaling pathway///negative regulation of cell proliferation	cytoplasm///nucleus	GO:0008013///GO:0005515///GO:0030528	GO:0016055///GO:0030178///GO:0008285	GO:0005737///GO:0005634
MYO1C	69	2759	181	2.857067998	7.12E-17	Myo1c	myosin IC	ATP binding///actin binding///calmodulin binding///motor activity///nucleotide binding///phospholipid binding///protein C-terminus binding///protein binding	cytoskeleton organization and biogenesis///transport	brush border///membrane///myosin I complex///myosin complex///stereocilium	GO:0005524///GO:0003779///GO:0005516///GO:0003774///GO:0000166///GO:0005543///GO:0008022///GO:0005515	GO:0007010///GO:0006810	GO:0005903///GO:0016020///GO:0045160///GO:0016459///GO:0032420
NAGLU	65	2470	181	3.006350346	7.27E-17	Naglu	alpha-N-acetylglucosaminidase (Sanfilippo disease IIIB)	alpha-N-acetylglucosaminidase activity///hydrolase activity///hydrolase activity, acting on glycosyl bonds///oxidoreductase activity	metabolic process	extracellular space	GO:0004561///GO:0016787///GO:0016798///GO:0016491	GO:0008152	GO:0005615
ADH1	95	4911	181	2.209921553	7.83E-17	Adh1	alcohol dehydrogenase 1 (class I)	alcohol dehydrogenase activity///metal ion binding///oxidoreductase activity///zinc ion binding	retinoid metabolic process	cytoplasm	GO:0004022///GO:0046872///GO:0016491///GO:0008270	GO:0001523	GO:0005737
CD97	66	2557	181	2.948739408	9.87E-17	Cd97	CD97 antigen	G-protein coupled receptor activity///calcium ion binding///protein binding///receptor activity///signal transducer activity///transmembrane receptor activity	G-protein coupled receptor protein signaling pathway///cell adhesion///neuropeptide signaling pathway///signal transduction	extracellular space///integral to membrane///integral to membrane///membrane	GO:0004930///GO:0005509///GO:0005515///GO:0004872///GO:0004871///GO:0004888	GO:0007186///GO:0007155///GO:0007218///GO:0007165	GO:0005615///GO:0016021///GO:0016021///GO:0016020
SAMHD1	57	1940	181	3.356574664	1.04E-16	Samhd1	SAM domain and HD domain, 1	catalytic activity///hydrolase activity	immune response		GO:0003824///GO:0016787	GO:0006955
HCLS1	74	3160	181	2.675271257	1.07E-16	Hcls1	hematopoietic cell specific Lyn substrate 1	SH3 domain binding///protein binding	erythrocyte differentiation///positive regulation of cell proliferation///positive regulation of tyrosine phosphorylation of STAT protein///response to hormone stimulus	cytoplasm///mitochondrion///nucleus	GO:0017124///GO:0005515	GO:0030218///GO:0008284///GO:0042531///GO:0009725	GO:0005737///GO:0005739///GO:0005634
MKNK2	44	1167	181	4.307298867	1.42E-16	Mknk2	MAP kinase-interacting serine/threonine kinase 2	ATP binding///kinase activity///magnesium ion binding///metal ion binding///nucleotide binding///protein binding///protein kinase activity///protein serine/threonine kinase activity///transferase activity///zinc ion binding	protein amino acid phosphorylation///protein kinase cascade///regulation of translation		GO:0005524///GO:0016301///GO:0000287///GO:0046872///GO:0000166///GO:0005515///GO:0004672///GO:0004674///GO:0016740///GO:0008270	GO:0006468///GO:0007243///GO:0006417
OAF	84	3994	181	2.402671583	1.57E-16	Oaf	OAF homolog (Drosophila)			extracellular space			GO:0005615
FMO1	90	4512	181	2.278749597	1.57E-16	Fmo1	flavin containing monooxygenase 1	FAD binding///NADP binding///flavin-containing monooxygenase activity///monooxygenase activity///oxidoreductase activity///transporter activity	electron transport///transport	endoplasmic reticulum///integral to membrane///intrinsic to endoplasmic reticulum membrane///membrane///microsome	GO:0050660///GO:0050661///GO:0004499///GO:0004497///GO:0016491///GO:0005215	GO:0006118///GO:0006810	GO:0005783///GO:0016021///GO:0031227///GO:0016020///GO:0005792
ME1	74	3185	181	2.654272268	1.64E-16	Me1	malic enzyme 1, NADP(+)-dependent, cytosolic	NAD binding///malate dehydrogenase (decarboxylating) activity///malate dehydrogenase (oxaloacetate-decarboxylating) (NADP+) activity///malic enzyme activity///metal ion binding///oxidoreductase activity///oxidoreductase activity, acting on the CH-OH group of donors, NAD or NADP as acceptor	malate metabolic process	cytoplasm///soluble fraction	GO:0051287///GO:0004471///GO:0004473///GO:0004470///GO:0046872///GO:0016491///GO:0016616	GO:0006108	GO:0005737///GO:0005625
CXCL10	95	4971	181	2.183247787	1.80E-16	Cxcl10	chemokine (C-X-C motif) ligand 10	chemokine activity///cytokine activity///electron carrier activity	chemotaxis///electron transport///immune response///inflammatory response	extracellular region///extracellular space	GO:0008009///GO:0005125///GO:0009055	GO:0006935///GO:0006118///GO:0006955///GO:0006954	GO:0005576///GO:0005615
TSPAN12	97	5158	181	2.148392279	1.86E-16	Tspan12	tetraspanin 12			integral to membrane///membrane///membrane fraction			GO:0016021///GO:0016020///GO:0005624
CSTB	44	1182	181	4.252637714	2.24E-16	Cstb	cystatin B	cysteine protease inhibitor activity///endopeptidase inhibitor activity///protease binding	adult locomotory behavior	cytoplasm///intracellular///nucleus	GO:0004869///GO:0004866///GO:0002020	GO:0008344	GO:0005737///GO:0005622///GO:0005634
NR1H3	51	1592	181	3.659740559	2.31E-16	Nr1h3	nuclear receptor subfamily 1, group H, member 3	DNA binding///copper ion binding///ecdysteroid hormone receptor activity///electron carrier activity///ligand-dependent nuclear receptor activity///metal ion binding///receptor activity///sequence-specific DNA binding///steroid binding///steroid hormone receptor activity///transcription factor activity///transcription regulator activity///zinc ion binding	cellular lipid metabolic process///electron transport///negative regulation of transcription///regulation of transcription, DNA-dependent///transcription	nucleus	GO:0003677///GO:0005507///GO:0004884///GO:0009055///GO:0004879///GO:0046872///GO:0004872///GO:0043565///GO:0005496///GO:0003707///GO:0003700///GO:0030528///GO:0008270	GO:0044255///GO:0006118///GO:0016481///GO:0006355///GO:0006350	GO:0005634
EFNA1	72	3050	181	2.696844113	2.32E-16	Efna1	ephrin A1	GPI anchor binding	activation of MAPK activity///ephrin receptor signaling pathway///neuron differentiation///regulation of axonogenesis	extracellular space///membrane	GO:0048503	GO:0000187///GO:0048013///GO:0030182///GO:0050770	GO:0005615///GO:0016020
2610027C15RIK	92	4726	181	2.223910455	2.62E-16	2610027C15Rik	RIKEN cDNA 2610027C15 gene	protein binding		integral to membrane///membrane	GO:0005515		GO:0016021///GO:0016020
ARHGDIB	92	4726	181	2.223910455	2.62E-16	Arhgdib	Rho, GDP dissociation inhibitor (GDI) beta	GTPase activator activity///Rho GDP-dissociation inhibitor activity///protein binding		cytoplasm	GO:0005096///GO:0005094///GO:0005515		GO:0005737
ACSL1	65	2535	181	2.929264439	2.62E-16	Acsl1	acyl-CoA synthetase long-chain family member 1	acetate-CoA ligase (ADP-forming) activity///catalytic activity///ligase activity///magnesium ion binding	fatty acid metabolic process///lipid metabolic process///metabolic process	endoplasmic reticulum///integral to membrane///membrane///microsome///mitochondrion///peroxisome	GO:0043758///GO:0003824///GO:0016874///GO:0000287	GO:0006631///GO:0006629///GO:0008152	GO:0005783///GO:0016021///GO:0016020///GO:0005792///GO:0005739///GO:0005777
CMBL	110	6461	181	1.944984437	3.07E-16	Cmbl	carboxymethylenebutenolidase-like (Pseudomonas)	catalytic activity///hydrolase activity			GO:0003824///GO:0016787
4930506M07RIK	74	3223	181	2.622977714	3.15E-16	4930506M07Rik	RIKEN cDNA 4930506M07 gene	molecular_function	membrane depolarization///multicellular organismal development	cell projection///growth cone	GO:0003674	GO:0051899///GO:0007275	GO:0042995///GO:0030426
VASP	68	2773	181	2.801445832	3.68E-16	Vasp	vasodilator-stimulated phosphoprotein	actin binding///protein binding	actin cytoskeleton organization and biogenesis///axon guidance///neural tube closure	cell junction///cell projection///cytoplasm///cytoskeleton///filopodium///focal adhesion///lamellipodium///membrane	GO:0003779///GO:0005515	GO:0030036///GO:0007411///GO:0001843	GO:0030054///GO:0042995///GO:0005737///GO:0005856///GO:0030175///GO:0005925///GO:0030027///GO:0016020
4833442J19RIK	46	1313	181	4.002361313	3.81E-16	4833442J19Rik	RIKEN cDNA 4833442J19 gene	protein methyltransferase activity	protein amino acid methylation	cytoplasm	GO:0008276	GO:0006479	GO:0005737
TGFBR2	60	2201	181	3.114256605	3.81E-16	Tgfbr2	transforming growth factor, beta receptor II	ATP binding///kinase activity///magnesium ion binding///manganese ion binding///metal ion binding///nucleotide binding///protein kinase activity///protein serine/threonine kinase activity///receptor activity///receptor signaling protein serine/threonine kinase activity///transferase activity	heart development///patterning of blood vessels///positive regulation of B cell tolerance induction///positive regulation of NK T cell differentiation///positive regulation of T cell tolerance induction///positive regulation of tolerance induction to self antigen///protein amino acid phosphorylation///regulation of cell proliferation///transmembrane receptor protein serine/threonine kinase signal…	external side of plasma membrane///integral to membrane///membrane	GO:0005524///GO:0016301///GO:0000287///GO:0030145///GO:0046872///GO:0000166///GO:0004672///GO:0004674///GO:0004872///GO:0004702///GO:0016740	GO:0007507///GO:0001569///GO:0002663///GO:0051138///GO:0002666///GO:0002651///GO:0006468///GO:0042127///GO:0007178	GO:0009897///GO:0016021///GO:0016020
TIE1	66	2629	181	2.867982757	3.94E-16	Tie1	tyrosine kinase receptor 1	ATP binding///kinase activity///nucleotide binding///protein kinase activity///protein-tyrosine kinase activity///receptor activity///transferase activity///transmembrane receptor protein tyrosine kinase activity	negative regulation of angiogenesis///negative regulation of cell migration///plasma membrane fusion///protein amino acid phosphorylation	extracellular space///integral to membrane///membrane	GO:0005524///GO:0016301///GO:0000166///GO:0004672///GO:0004713///GO:0004872///GO:0016740///GO:0004714	GO:0016525///GO:0030336///GO:0045026///GO:0006468	GO:0005615///GO:0016021///GO:0016020
RARG	42	1094	181	4.385863941	4.34E-16	Rarg	retinoic acid receptor, gamma	DNA binding///ligand-dependent nuclear receptor activity///metal ion binding///protein binding///receptor activity///retinoic acid receptor activity///sequence-specific DNA binding///steroid hormone receptor activity///transcription factor activity///zinc ion binding	embryonic eye morphogenesis///positive regulation of apoptosis///positive regulation of transcription from RNA polymerase II promoter///positive regulation of transcription from RNA polymerase II promoter///regulation of transcription, DNA-dependent///transcription	nucleus///transcription factor complex	GO:0003677///GO:0004879///GO:0046872///GO:0005515///GO:0004872///GO:0003708///GO:0043565///GO:0003707///GO:0003700///GO:0008270	GO:0048048///GO:0043065///GO:0045944///GO:0045944///GO:0006355///GO:0006350	GO:0005634///GO:0005667
APOE	100	5515	181	2.071465333	4.99E-16	Apoe	apolipoprotein E	cholesterol transporter activity///heparin binding///lipid binding///lipid transporter activity///lipoprotein binding	NOT axon regeneration///cellular calcium ion homeostasis///cholesterol catabolic process///cholesterol efflux///cholesterol efflux///cholesterol homeostasis///cholesterol metabolic process///lipid transport///lipoprotein biosynthetic process///lipoprotein metabolic process///NOT protein localization///response to oxidative stress///transport///vasodilation	chylomicron///extracellular region///extracellular space///extracellular space	GO:0017127///GO:0008201///GO:0008289///GO:0005319///GO:0008034	NOT GO:0031103///GO:0006874///GO:0006707///GO:0033344///GO:0033344///GO:0042632///GO:0008203///GO:0006869///GO:0042158///GO:0042157///NOT GO:0008104///GO:0006979///GO:0006810///GO:0042311	GO:0042627///GO:0005576///GO:0005615///GO:0005615
HSD17B11	41	1046	181	4.47790998	5.19E-16	Hsd17b11	hydroxysteroid (17-beta) dehydrogenase 11	oxidoreductase activity	lipid biosynthetic process///metabolic process///steroid biosynthetic process	cytoplasm	GO:0016491	GO:0008610///GO:0008152///GO:0006694	GO:0005737
TGTP	138	9667	181	1.630836993	6.05E-16	Tgtp	T-cell specific GTPase	GTP binding///GTPase activity	immune response///response to virus	cellular_component///intracellular	GO:0005525///GO:0003924	GO:0006955///GO:0009615	GO:0005575///GO:0005622
CYB5	48	1449	181	3.784391325	6.31E-16	Cyb5	cytochrome b-5	heme binding///iron ion binding///metal ion binding///stearoyl-CoA 9-desaturase activity///transition metal ion binding	electron transport///fatty acid metabolic process///transport	endoplasmic reticulum///integral to membrane///membrane///microsome///microsome///mitochondrion	GO:0020037///GO:0005506///GO:0046872///GO:0004768///GO:0046914	GO:0006118///GO:0006631///GO:0006810	GO:0005783///GO:0016021///GO:0016020///GO:0005792///GO:0005792///GO:0005739
DPEP1	74	3267	181	2.587651415	6.59E-16	Dpep1	dipeptidase 1 (renal)	GPI anchor binding///dipeptidase activity///dipeptidyl-peptidase activity///hydrolase activity///membrane dipeptidase activity///metal ion binding///metallopeptidase activity///peptidase activity///zinc ion binding	proteolysis	endoplasmic reticulum///extracellular space///membrane///microsome	GO:0048503///GO:0016805///GO:0008239///GO:0016787///GO:0004237///GO:0046872///GO:0008237///GO:0008233///GO:0008270	GO:0006508	GO:0005783///GO:0005615///GO:0016020///GO:0005792
IQGAP1	48	1453	181	3.77397318	7.02E-16	Iqgap1	IQ motif containing GTPase activating protein 1	GTPase activator activity///Ras GTPase activator activity///calmodulin binding///protein binding	regulation of small GTPase mediated signal transduction///small GTPase mediated signal transduction	cytoplasm///intracellular///membrane	GO:0005096///GO:0005099///GO:0005516///GO:0005515	GO:0051056///GO:0007264	GO:0005737///GO:0005622///GO:0016020
SPARC	80	3768	181	2.425505587	8.35E-16	Sparc	secreted acidic cysteine rich glycoprotein	calcium ion binding///copper ion binding	transmembrane receptor protein tyrosine kinase signaling pathway	basement membrane///extracellular space///proteinaceous extracellular matrix	GO:0005509///GO:0005507	GO:0007169	GO:0005604///GO:0005615///GO:0005578
CYP27A1	81	3858	181	2.398534568	9.23E-16	Cyp27a1	cytochrome P450, family 27, subfamily a, polypeptide 1	cholestanetriol 26-monooxygenase activity///heme binding///iron ion binding///metal ion binding///monooxygenase activity///oxidoreductase activity	electron transport	membrane///mitochondrial inner membrane///mitochondrion	GO:0047749///GO:0020037///GO:0005506///GO:0046872///GO:0004497///GO:0016491	GO:0006118	GO:0016020///GO:0005743///GO:0005739
C4B	78	3613	181	2.466322287	9.74E-16	C4b	complement component 4B (Childo blood group)		complement activation///immunoglobulin mediated immune response			GO:0006956///GO:0016064
IGF2R	40	1013	181	4.511009403	9.94E-16	Igf2r	insulin-like growth factor 2 receptor	insulin-like growth factor binding///receptor activity///transporter activity	transport	endosome///extracellular space///integral to membrane///lysosome///membrane///nuclear envelope lumen///nucleus///trans-Golgi network transport vesicle	GO:0005520///GO:0004872///GO:0005215	GO:0006810	GO:0005768///GO:0005615///GO:0016021///GO:0005764///GO:0016020///GO:0005641///GO:0005634///GO:0030140
D3UCLA1	51	1651	181	3.528956372	9.97E-16	D3Ucla1	DNA segment, Chr 3, University of California at Los Angeles 1		intracellular protein transport across a membrane///protein transport///transport	endoplasmic reticulum///integral to membrane///membrane		GO:0065002///GO:0015031///GO:0006810	GO:0005783///GO:0016021///GO:0016020
GYG	59	2180	181	3.091852053	1.03E-15	Gyg	glycogenin	transferase activity///transferase activity, transferring hexosyl groups	carbohydrate biosynthetic process///glycogen biosynthetic process		GO:0016740///GO:0016758	GO:0016051///GO:0005978
CFP	78	3617	181	2.463594809	1.04E-15	Cfp	complement factor properdin		complement activation, alternative pathway///immune response///innate immune response			GO:0006957///GO:0006955///GO:0045087
KRT8	75	3375	181	2.538695847	1.05E-15	Krt8	keratin 8	ATP binding///protein binding///protein kinase activity///structural constituent of cytoskeleton///structural molecule activity	cellular morphogenesis during differentiation///cytoskeleton organization and biogenesis///multicellular organismal development///protein amino acid phosphorylation///response to other organism	Z disc///intermediate filament///sarcolemma	GO:0005524///GO:0005515///GO:0004672///GO:0005200///GO:0005198	GO:0000904///GO:0007010///GO:0007275///GO:0006468///GO:0051707	GO:0030018///GO:0005882///GO:0042383
C2	88	4472	181	2.248040151	1.10E-15	C2	complement component 2 (within H-2S)	classical-complement-pathway C3/C5 convertase activity///hydrolase activity///peptidase activity///serine-type endopeptidase activity	complement activation///complement activation, classical pathway///immune response///innate immune response///proteolysis	extracellular region///extracellular space	GO:0003813///GO:0016787///GO:0008233///GO:0004252	GO:0006956///GO:0006958///GO:0006955///GO:0045087///GO:0006508	GO:0005576///GO:0005615
TAGLN	110	6572	181	1.912133969	1.16E-15	Tagln	transgelin		NOT cytoskeleton organization and biogenesis///muscle development	cytoplasm		NOT GO:0007010///GO:0007517	GO:0005737
DSE	51	1665	181	3.499283465	1.40E-15	Dse	dermatan sulfate epimerase	chondroitin-glucuronate 5-epimerase activity///isomerase activity		integral to membrane///membrane	GO:0047757///GO:0016853		GO:0016021///GO:0016020
CD9	79	3720	181	2.426092403	1.43E-15	Cd9	CD9 antigen	protein binding	cell adhesion///fusion of sperm to egg plasma membrane///negative regulation of cell proliferation///paranodal junction assembly///single fertilization	integral to membrane///membrane///plasma membrane	GO:0005515	GO:0007155///GO:0007342///GO:0008285///GO:0030913///GO:0007338	GO:0016021///GO:0016020///GO:0005886
IER5	67	2775	181	2.758258732	1.48E-15	Ier5	immediate early response 5
PNPLA2	53	1800	181	3.363771998	1.65E-15	Pnpla2	patatin-like phospholipase domain containing 2	hydrolase activity///triacylglycerol lipase activity	lipid catabolic process///lipid metabolic process///triacylglycerol catabolic process	cytosol///integral to membrane///lipid particle///membrane	GO:0016787///GO:0004806	GO:0016042///GO:0006629///GO:0019433	GO:0005829///GO:0016021///GO:0005811///GO:0016020
DPT	91	4771	181	2.178989624	1.68E-15	Dpt	dermatopontin	protein binding	cell adhesion	extracellular space///proteinaceous extracellular matrix	GO:0005515	GO:0007155	GO:0005615///GO:0005578
1300014I06RIK	60	2274	181	3.014282669	1.69E-15	1300014I06Rik	RIKEN cDNA 1300014I06 gene	phosphoinositide binding///protein binding	cell communication		GO:0035091///GO:0005515	GO:0007154
LY6C1	78	3655	181	2.437981512	1.87E-15	Ly6c1	lymphocyte antigen 6 complex, locus C1			external side of plasma membrane			GO:0009897
LILRB4	72	3174	181	2.591485364	1.92E-15	Lilrb4	leukocyte immunoglobulin-like receptor, subfamily B, member 4	receptor activity	immune response	integral to membrane///membrane	GO:0004872	GO:0006955	GO:0016021///GO:0016020
TRIP6	65	2643	181	2.809566914	2.00E-15	Trip6	thyroid hormone receptor interactor 6	DNA binding///electron carrier activity///heme binding///metal ion binding///receptor activity///zinc ion binding	electron transport///regulation of transcription, DNA-dependent	nucleus	GO:0003677///GO:0009055///GO:0020037///GO:0046872///GO:0004872///GO:0008270	GO:0006118///GO:0006355	GO:0005634
TAPBP	45	1315	181	3.909398548	2.02E-15	Tapbp	TAP binding protein		antigen processing and presentation of endogenous peptide antigen via MHC class I///defense response///peptide antigen stabilization	endoplasmic reticulum///integral to membrane///integral to plasma membrane///membrane///microsome		GO:0019885///GO:0006952///GO:0050823	GO:0005783///GO:0016021///GO:0005887///GO:0016020///GO:0005792
CALD1	79	3745	181	2.409896859	2.09E-15	Cald1	caldesmon 1	actin binding	regulation of smooth muscle contraction	actin cap///membrane fraction	GO:0003779	GO:0006940	GO:0030478///GO:0005624
PTER	84	4175	181	2.298507857	2.30E-15	Pter	phosphotriesterase related	hydrolase activity///hydrolase activity, acting on ester bonds///metal ion binding///zinc ion binding	catabolic process		GO:0016787///GO:0016788///GO:0046872///GO:0008270	GO:0009056
FOLR2	37	885	181	4.776190493	2.50E-15	Folr2	folate receptor 2 (fetal)	GPI anchor binding///folic acid binding///folic acid transporter activity///receptor activity	posttranslational protein targeting to membrane	extracellular space///membrane///membrane fraction	GO:0048503///GO:0005542///GO:0008517///GO:0004872	GO:0006620	GO:0005615///GO:0016020///GO:0005624
PSME1	41	1097	181	4.269730026	2.57E-15	Psme1	proteasome (prosome, macropain) 28 subunit, alpha	proteasome activator activity///protein binding	antigen processing and presentation of exogenous antigen///immune response	cytosol///proteasome activator complex///protein complex	GO:0008538///GO:0005515	GO:0019884///GO:0006955	GO:0005829///GO:0008537///GO:0043234
TFPI	61	2370	181	2.940388228	2.78E-15	Tfpi	tissue factor pathway inhibitor	endopeptidase inhibitor activity///protease inhibitor activity///serine-type endopeptidase inhibitor activity	blood coagulation	extracellular region///extracellular space	GO:0004866///GO:0030414///GO:0004867	GO:0007596	GO:0005576///GO:0005615
PCOLCE	97	5367	181	2.064730273	2.87E-15	Pcolce	procollagen C-endopeptidase enhancer protein	protein binding	proteolysis	extracellular space	GO:0005515	GO:0006508	GO:0005615
VCL	54	1893	181	3.258864717	3.05E-15	Vcl	vinculin	actin binding///protein binding///structural molecule activity	cell adhesion///lamellipodium biogenesis///regulation of cell migration	actin cytoskeleton///adherens junction///cell junction///costamere///costamere///cytoplasm///cytoskeleton///fascia adherens///focal adhesion///intercellular junction///plasma membrane	GO:0003779///GO:0005515///GO:0005198	GO:0007155///GO:0030032///GO:0030334	GO:0015629///GO:0005912///GO:0030054///GO:0043034///GO:0043034///GO:0005737///GO:0005856///GO:0005916///GO:0005925///GO:0005911///GO:0005886
CYB5R3	52	1766	181	3.363843875	3.32E-15	Cyb5r3	cytochrome b5 reductase 3	FAD binding///NAD binding///cytochrome-b5 reductase activity///oxidoreductase activity	cholesterol biosynthetic process///electron transport///lipid biosynthetic process///steroid biosynthetic process///sterol biosynthetic process	cytoplasm///endoplasmic reticulum///membrane///mitochondrial inner membrane///mitochondrion///soluble fraction	GO:0050660///GO:0051287///GO:0004128///GO:0016491	GO:0006695///GO:0006118///GO:0008610///GO:0006694///GO:0016126	GO:0005737///GO:0005783///GO:0016020///GO:0005743///GO:0005739///GO:0005625
BLNK	83	4116	181	2.303699949	3.40E-15	Blnk	B-cell linker	protein binding	B cell activation///intracellular signaling cascade	cytoplasm///membrane	GO:0005515	GO:0042113///GO:0007242	GO:0005737///GO:0016020
CYBB	52	1767	181	3.361940172	3.40E-15	Cybb	cytochrome b-245, beta polypeptide	FAD binding///ion channel activity///iron ion binding///metal ion binding///oxidoreductase activity///voltage-gated ion channel activity	electron transport///ion transport///transport	cytoplasm///integral to membrane///membrane///mitochondrion///mitochondrion///plasma membrane	GO:0050660///GO:0005216///GO:0005506///GO:0046872///GO:0016491///GO:0005244	GO:0006118///GO:0006811///GO:0006810	GO:0005737///GO:0016021///GO:0016020///GO:0005739///GO:0005739///GO:0005886
GADD45G	88	4561	181	2.204173549	3.76E-15	Gadd45g	growth arrest and DNA-damage-inducible 45 gamma	protein binding	T-helper 1 cell differentiation///activation of MAPKK activity///apoptosis///cell differentiation///interferon-gamma biosynthetic process///multicellular organismal development///negative regulation of protein kinase activity///regulation of progression through cell cycle	nucleus	GO:0005515	GO:0045063///GO:0000186///GO:0006915///GO:0030154///GO:0042095///GO:0007275///GO:0006469///GO:0000074	GO:0005634
RRBP1	62	2464	181	2.874578496	4.23E-15	Rrbp1	ribosome binding protein 1	receptor activity	intracellular protein transport across a membrane///protein transport///transport	endoplasmic reticulum///integral to endoplasmic reticulum membrane///integral to membrane///membrane	GO:0004872	GO:0065002///GO:0015031///GO:0006810	GO:0005783///GO:0030176///GO:0016021///GO:0016020
CLIC4	38	954	181	4.550492557	4.51E-15	Clic4	chloride intracellular channel 4 (mitochondrial)	chloride channel activity///chloride ion binding///ion channel activity///voltage-gated chloride channel activity///voltage-gated ion channel activity	chloride transport///ion transport///transport	cytoplasm///integral to membrane///membrane///mitochondrion	GO:0005254///GO:0031404///GO:0005216///GO:0005247///GO:0005244	GO:0006821///GO:0006811///GO:0006810	GO:0005737///GO:0016021///GO:0016020///GO:0005739
LOC626578///MPA2L	87	4486	181	2.215558235	4.54E-15	LOC626578///Mpa2l	macrophage activation 2 like LOC626578///macrophage activation 2 like
TNFRSF1B	42	1179	181	4.069665099	5.58E-15	Tnfrsf1b	tumor necrosis factor receptor superfamily, member 1b	receptor activity///tumor necrosis factor receptor activity	RNA destabilization///cell death///cell proliferation///cell surface receptor linked signal transduction///cytokine and chemokine mediated signaling pathway///inflammatory response///negative regulation of inflammatory response	extracellular space///integral to membrane///membrane	GO:0004872///GO:0005031	GO:0050779///GO:0008219///GO:0008283///GO:0007166///GO:0019221///GO:0006954///GO:0050728	GO:0005615///GO:0016021///GO:0016020
NPEPL1	43	1237	181	3.971201669	5.74E-15	Npepl1	aminopeptidase-like 1	aminopeptidase activity///hydrolase activity///manganese ion binding///metal ion binding///peptidase activity///zinc ion binding	proteolysis	intracellular	GO:0004177///GO:0016787///GO:0030145///GO:0046872///GO:0008233///GO:0008270	GO:0006508	GO:0005622
PLSCR2	93	5053	181	2.102600855	6.19E-15	Plscr2	phospholipid scramblase 2	calcium ion binding///protein binding		integral to membrane///membrane	GO:0005509///GO:0005515		GO:0016021///GO:0016020
OBFC2A	51	1730	181	3.367807497	6.38E-15	Obfc2a	oligonucleotide/oligosaccharide-binding fold containing 2A	RNA binding///nucleic acid binding///single-stranded DNA binding		nucleus	GO:0003723///GO:0003676///GO:0003697		GO:0005634
CLEC7A	65	2708	181	2.742129008	6.46E-15	Clec7a	C-type lectin domain family 7, member a	opsonin binding///polysaccharide binding///receptor activity///sugar binding///zymosan binding///zymosan receptor activity	cell surface pattern recognition receptor signaling pathway///cell-cell adhesion///detection of yeast///immune response///inflammatory response///innate immune response///phagocytosis, engulfment///phagocytosis, recognition///positive regulation of phagocytosis///positive regulation of tumor necrosis factor production///response to molecule of fungal origin///response to yeast	external side of plasma membrane///integral to membrane///membrane	GO:0001846///GO:0030247///GO:0004872///GO:0005529///GO:0001872///GO:0001874	GO:0002752///GO:0016337///GO:0001879///GO:0006955///GO:0006954///GO:0045087///GO:0006911///GO:0006910///GO:0050766///GO:0032760///GO:0002238///GO:0001878	GO:0009897///GO:0016021///GO:0016020
COL15A1	59	2272	181	2.966653818	6.52E-15	Col15a1	collagen, type XV	extracellular matrix structural constituent conferring tensile strength///protein binding///structural molecule activity	cell adhesion///phosphate transport	collagen///cytoplasm///extracellular matrix///extracellular space///proteinaceous extracellular matrix	GO:0030020///GO:0005515///GO:0005198	GO:0007155///GO:0006817	GO:0005581///GO:0005737///GO:0031012///GO:0005615///GO:0005578
OPTN///D2BWG1072E	70	3101	181	2.57881068	7.66E-15	Optn///D2Bwg1072e	optineurin///DNA segment, Chr 2, Brigham & Women's Genetics 1072 expressed	molecular_function	biological_process	Golgi apparatus///cellular_component///cytoplasm	GO:0003674	GO:0008150	GO:0005794///GO:0005575///GO:0005737
EPHX2	81	4011	181	2.307042225	8.79E-15	Ephx2	epoxide hydrolase 2, cytoplasmic	catalytic activity///hydrolase activity///magnesium ion binding///metal ion binding	aromatic compound catabolic process///aromatic compound metabolic process///metabolic process///response to toxin///xenobiotic metabolic process	cytoplasm///extracellular space///peroxisome	GO:0003824///GO:0016787///GO:0000287///GO:0046872	GO:0019439///GO:0006725///GO:0008152///GO:0009636///GO:0006805	GO:0005737///GO:0005615///GO:0005777
LMNA	42	1195	181	4.015175859	8.80E-15	Lmna	lamin A	protein binding///structural molecule activity	nuclear membrane organization and biogenesis	intermediate filament///lamin filament///nucleus	GO:0005515///GO:0005198	GO:0006998	GO:0005882///GO:0005638///GO:0005634
MAP2K3	52	1814	181	3.274833673	9.74E-15	Map2k3	mitogen activated protein kinase kinase 3	ATP binding///MAP kinase kinase activity///MAP kinase kinase activity///kinase activity///nucleotide binding///protein kinase activity///protein serine/threonine kinase activity///protein-tyrosine kinase activity///transferase activity	MAPKKK cascade///MAPKKK cascade///activation of MAPK activity///activation of MAPK activity///cardiac muscle contraction///inflammatory response///protein amino acid phosphorylation///regulation of cytokine biosynthetic process///signal transduction		GO:0005524///GO:0004708///GO:0004708///GO:0016301///GO:0000166///GO:0004672///GO:0004674///GO:0004713///GO:0016740	GO:0000165///GO:0000165///GO:0000187///GO:0000187///GO:0060048///GO:0006954///GO:0006468///GO:0042035///GO:0007165
DCXR	77	3685	181	2.387131916	1.03E-14	Dcxr	dicarbonyl L-xylulose reductase	L-xylulose reductase activity///oxidoreductase activity///oxidoreductase activity, acting on CH-OH group of donors///protein binding	D-xylose metabolic process///NADP metabolic process///carbohydrate metabolic process///glucose metabolic process///metabolic process///xylulose metabolic process	brush border///membrane///microvillus	GO:0050038///GO:0016491///GO:0016614///GO:0005515	GO:0042732///GO:0006739///GO:0005975///GO:0006006///GO:0008152///GO:0005997	GO:0005903///GO:0016020///GO:0005902
TMC6	44	1321	181	3.805161073	1.15E-14	Tmc6	transmembrane channel-like gene family 6	transporter activity	transport	endoplasmic reticulum///integral to membrane///membrane	GO:0005215	GO:0006810	GO:0005783///GO:0016021///GO:0016020
C1R	71	3209	181	2.527620203	1.23E-14	C1r	complement component 1, r subcomponent	calcium ion binding///complement component C1r activity///hydrolase activity///peptidase activity///serine-type endopeptidase activity	complement activation///complement activation, classical pathway///immune response///innate immune response///proteolysis	extracellular region///extracellular space	GO:0005509///GO:0003815///GO:0016787///GO:0008233///GO:0004252	GO:0006956///GO:0006958///GO:0006955///GO:0045087///GO:0006508	GO:0005576///GO:0005615
ISOC1	35	830	181	4.817404771	1.25E-14	Isoc1	isochorismatase domain containing 1	catalytic activity///hydrolase activity	metabolic process	peroxisome	GO:0003824///GO:0016787	GO:0008152	GO:0005777
MET	57	2169	181	3.002192185	1.36E-14	Met	met proto-oncogene	ATP binding///hepatocyte growth factor receptor activity///kinase activity///nucleotide binding///protein binding///protein kinase activity///protein-tyrosine kinase activity///receptor activity///transferase activity///transmembrane receptor protein tyrosine kinase activity	activation of MAPK activity///adult behavior///brain development///hepatocyte growth factor receptor signaling pathway///multicellular organismal development///muscle development///muscle development///myoblast proliferation///protein amino acid autophosphorylation///protein amino acid phosphorylation	basal plasma membrane///extracellular space///integral to membrane///membrane///membrane fraction	GO:0005524///GO:0005008///GO:0016301///GO:0000166///GO:0005515///GO:0004672///GO:0004713///GO:0004872///GO:0016740///GO:0004714	GO:0000187///GO:0030534///GO:0007420///GO:0048012///GO:0007275///GO:0007517///GO:0007517///GO:0051450///GO:0046777///GO:0006468	GO:0009925///GO:0005615///GO:0016021///GO:0016020///GO:0005624
GLIPR1	73	3376	181	2.470265361	1.37E-14	Glipr1	GLI pathogenesis-related 1 (glioma)			extracellular region///integral to membrane///membrane			GO:0005576///GO:0016021///GO:0016020
COL6A2	75	3542	181	2.419000137	1.44E-14	Col6a2	collagen, type VI, alpha 2	extracellular matrix structural constituent///extracellular matrix structural constituent conferring tensile strength///protein binding///structural molecule activity	cell adhesion///phosphate transport	collagen///cytoplasm///extracellular space///membrane///proteinaceous extracellular matrix	GO:0005201///GO:0030020///GO:0005515///GO:0005198	GO:0007155///GO:0006817	GO:0005581///GO:0005737///GO:0005615///GO:0016020///GO:0005578
A630052E07RIK///POSTN	95	5308	181	2.044635408	1.46E-14	A630052E07Rik///Postn	RIKEN cDNA A630052E07 gene///periostin, osteoblast specific factor	heparin binding///protein binding	cell adhesion///extracellular matrix organization and biogenesis///tissue development	extracellular region///extracellular space///proteinaceous extracellular matrix	GO:0008201///GO:0005515	GO:0007155///GO:0030198///GO:0009888	GO:0005576///GO:0005615///GO:0005578
EPB4.1	51	1768	181	3.295422494	1.50E-14	Epb4.1	erythrocyte protein band 4.1	actin binding///cytoskeletal protein binding///spectrin binding///structural molecule activity	actin cytoskeleton organization and biogenesis///cortical actin cytoskeleton organization and biogenesis///regulation of cell shape	actin cytoskeleton///cytoplasm///cytoskeleton///extrinsic to membrane///nucleus	GO:0003779///GO:0008092///GO:0030507///GO:0005198	GO:0030036///GO:0030866///GO:0008360	GO:0015629///GO:0005737///GO:0005856///GO:0019898///GO:0005634
4631422O05RIK	84	4309	181	2.227029544	1.50E-14	4631422O05Rik	RIKEN cDNA 4631422O05 gene
LAPTM5	39	1053	181	4.231159746	1.87E-14	Laptm5	lysosomal-associated protein transmembrane 5		transport	integral to membrane///lysosome///membrane		GO:0006810	GO:0016021///GO:0005764///GO:0016020
CDC42EP2	86	4511	181	2.17795454	2.11E-14	Cdc42ep2	CDC42 effector protein (Rho GTPase binding) 2	opioid peptide activity	regulation of cell shape	cytoplasm///cytoskeleton///membrane	GO:0001515	GO:0008360	GO:0005737///GO:0005856///GO:0016020
PDLIM4	81	4076	181	2.270251807	2.20E-14	Pdlim4	PDZ and LIM domain 4	metal ion binding///protein binding///zinc ion binding	intracellular signaling cascade		GO:0046872///GO:0005515///GO:0008270	GO:0007242
OPTN	80	3992	181	2.289405073	2.26E-14	Optn	optineurin	molecular_function	biological_process	Golgi apparatus///cellular_component///cytoplasm	GO:0003674	GO:0008150	GO:0005794///GO:0005575///GO:0005737
1110007C09RIK	62	2557	181	2.770027929	2.32E-14	1110007C09Rik	RIKEN cDNA 1110007C09 gene	protein binding	regulation of apoptosis	intracellular///nucleus	GO:0005515	GO:0042981	GO:0005622///GO:0005634
LST1	82	4170	181	2.246471865	2.45E-14	Lst1	leukocyte specific transcript 1		cell morphogenesis///dendrite development///immune response///regulation of cell shape	integral to membrane///membrane		GO:0000902///GO:0016358///GO:0006955///GO:0008360	GO:0016021///GO:0016020
PF4	63	2635	181	2.731386234	2.48E-14	Pf4	platelet factor 4	chemokine activity///cytokine activity///heparin binding	chemotaxis///cytokine and chemokine mediated signaling pathway///immune response///leukocyte chemotaxis///negative regulation of angiogenesis///negative regulation of megakaryocyte differentiation///platelet activation	extracellular region///extracellular space	GO:0008009///GO:0005125///GO:0008201	GO:0006935///GO:0019221///GO:0006955///GO:0030595///GO:0016525///GO:0045653///GO:0030168	GO:0005576///GO:0005615
RNH1	54	1993	181	3.095349177	2.54E-14	Rnh1	ribonuclease/angiogenin inhibitor 1	protein binding		cytoplasm	GO:0005515		GO:0005737
GPC4	75	3583	181	2.3913197	2.66E-14	Gpc4	glypican 4	GPI anchor binding		extracellular space///membrane///proteinaceous extracellular matrix	GO:0048503		GO:0005615///GO:0016020///GO:0005578
SPP1	147	11223	181	1.496344385	2.94E-14	Spp1	secreted phosphoprotein 1	cytokine activity///growth factor activity///integrin binding///protein binding	T-helper 1 type immune response///anti-apoptosis///cell adhesion///cell-matrix adhesion///induction of positive chemotaxis///inflammatory response///leukocyte chemotaxis///negative regulation of bone mineralization///ossification///positive regulation of T cell proliferation///regulation of myeloid cell differentiation	apical part of cell///cytoplasm///extracellular region///extracellular space///proteinaceous extracellular matrix	GO:0005125///GO:0008083///GO:0005178///GO:0005515	GO:0042088///GO:0006916///GO:0007155///GO:0007160///GO:0050930///GO:0006954///GO:0030595///GO:0030502///GO:0001503///GO:0042102///GO:0045637	GO:0045177///GO:0005737///GO:0005576///GO:0005615///GO:0005578
HK2	97	5556	181	1.994493768	2.96E-14	Hk2	hexokinase 2	ATP binding///catalytic activity///hexokinase activity///kinase activity///nucleotide binding///transferase activity	carbohydrate phosphorylation///glucose metabolic process///glycolysis	membrane	GO:0005524///GO:0003824///GO:0004396///GO:0016301///GO:0000166///GO:0016740	GO:0046835///GO:0006006///GO:0006096	GO:0016020
1810011O10RIK	74	3513	181	2.406449522	3.19E-14	1810011O10Rik	RIKEN cDNA 1810011O10 gene		apoptosis			GO:0006915
ENTPD1	41	1186	181	3.949320269	3.38E-14	Entpd1	ectonucleoside triphosphate diphosphohydrolase 1	calcium ion binding///hydrolase activity///magnesium ion binding///nucleoside-diphosphatase activity///nucleoside-triphosphatase activity	ATP catabolic process///G-protein coupled receptor protein signaling pathway///platelet activation///purine ribonucleoside diphosphate catabolic process	basal lamina///integral to membrane///membrane///plasma membrane	GO:0005509///GO:0016787///GO:0000287///GO:0017110///GO:0017111	GO:0006200///GO:0007186///GO:0030168///GO:0009181	GO:0005605///GO:0016021///GO:0016020///GO:0005886
5033414K04RIK	40	1130	181	4.043940288	3.48E-14	5033414K04Rik	RIKEN cDNA 5033414K04 gene			cytoplasm			GO:0005737
LOC435565///IIGP1	62	2585	181	2.740023758	3.81E-14	LOC435565///Iigp1	interferon-inducible GTPase-like///interferon inducible GTPase 1	GDP binding///GTP binding///GTPase activity///GTPase activity///hydrolase activity///identical protein binding///nucleotide binding	cytokine and chemokine mediated signaling pathway	Golgi apparatus///cellular_component///cytoplasm///endoplasmic reticulum///membrane///nucleus	GO:0019003///GO:0005525///GO:0003924///GO:0003924///GO:0016787///GO:0042802///GO:0000166	GO:0019221	GO:0005794///GO:0005575///GO:0005737///GO:0005783///GO:0016020///GO:0005634
NDRG1	83	4308	181	2.201028085	4.87E-14	Ndrg1	N-myc downstream regulated gene 1		cell differentiation///mast cell activation	cytoplasm///nucleus		GO:0030154///GO:0045576	GO:0005737///GO:0005634
DUSP1	35	870	181	4.595914896	4.88E-14	Dusp1	dual specificity phosphatase 1	MAP kinase tyrosine/serine/threonine phosphatase activity///hydrolase activity///phosphoprotein phosphatase activity///phosphoric monoester hydrolase activity///protein tyrosine phosphatase activity///protein tyrosine/serine/threonine phosphatase activity	cell cycle///dephosphorylation///protein amino acid dephosphorylation		GO:0017017///GO:0016787///GO:0004721///GO:0016791///GO:0004725///GO:0008138	GO:0007049///GO:0016311///GO:0006470
NFKBIZ	54	2028	181	3.041928456	5.15E-14	Nfkbiz	nuclear factor of kappa light polypeptide gene enhancer in B-cells inhibitor, zeta	DNA binding///transcription factor activity	inflammatory response///regulation of transcription, DNA-dependent	nucleus	GO:0003677///GO:0003700	GO:0006954///GO:0006355	GO:0005634
CKS1B	92	5136	181	2.046378662	5.67E-14	Cks1b	CDC28 protein kinase 1b	cyclin-dependent protein kinase regulator activity///kinase activity	cell cycle///cell division		GO:0016538///GO:0016301	GO:0007049///GO:0051301
TRF	104	6305	181	1.884392794	5.96E-14	Trf	transferrin	ferric iron binding///iron ion binding///metal ion binding	cellular iron ion homeostasis///ion transport///iron ion transport///transport	endocytic vesicle///endocytic vesicle///endosome///extracellular region///extracellular space	GO:0008199///GO:0005506///GO:0046872	GO:0006879///GO:0006811///GO:0006826///GO:0006810	GO:0030139///GO:0030139///GO:0005768///GO:0005576///GO:0005615
BTG1	43	1328	181	3.699078663	6.48E-14	Btg1	B-cell translocation gene 1, anti-proliferative	enzyme binding///kinase binding///protein binding///transcription cofactor activity	cell migration///cellular process///negative regulation of cell growth///negative regulation of cell proliferation///negative regulation of cell proliferation///negative regulation of cell proliferation///positive regulation of angiogenesis///positive regulation of catalytic activity///positive regulation of endothelial cell differentiation///positive regulation of myoblast differentiation///prot…	cytoplasm///nucleus	GO:0019899///GO:0019900///GO:0005515///GO:0003712	GO:0016477///GO:0009987///GO:0030308///GO:0008285///GO:0008285///GO:0008285///GO:0045766///GO:0043085///GO:0045603///GO:0045663///GO:0006479///GO:0042981///GO:0045449///GO:0007286	GO:0005737///GO:0005634
GPR65	63	2695	181	2.670576151	6.98E-14	Gpr65	G-protein coupled receptor 65	G-protein coupled receptor activity///receptor activity///rhodopsin-like receptor activity///signal transducer activity	G-protein coupled receptor protein signaling pathway///signal transduction	integral to membrane///integral to plasma membrane///membrane	GO:0004930///GO:0004872///GO:0001584///GO:0004871	GO:0007186///GO:0007165	GO:0016021///GO:0005887///GO:0016020
BCL2A1A	83	4337	181	2.186310581	7.17E-14	Bcl2a1a	B-cell leukemia/lymphoma 2 related protein A1a	protein binding	apoptosis///regulation of apoptosis	cytoplasm	GO:0005515	GO:0006915///GO:0042981	GO:0005737
OGN	114	7365	181	1.768297311	7.44E-14	Ogn	osteoglycin	growth factor activity///protein binding		proteinaceous extracellular matrix	GO:0008083///GO:0005515		GO:0005578
PGD	29	594	181	5.577437847	8.78E-14	Pgd	phosphogluconate dehydrogenase	NADP binding///coenzyme binding///oxidoreductase activity///phosphogluconate 2-dehydrogenase activity///phosphogluconate dehydrogenase (decarboxylating) activity///phosphogluconate dehydrogenase (decarboxylating) activity	pentose biosynthetic process///pentose-phosphate shunt		GO:0050661///GO:0050662///GO:0016491///GO:0008114///GO:0004616///GO:0004616	GO:0019322///GO:0006098
ALAS2	53	1986	181	3.04873595	8.78E-14	Alas2	aminolevulinic acid synthase 2, erythroid	5-aminolevulinate synthase activity///5-aminolevulinate synthase activity///acyltransferase activity///catalytic activity///protein binding///pyridoxal phosphate binding///transferase activity///transferase activity, transferring nitrogenous groups	biosynthetic process///cellular iron ion homeostasis///erythrocyte differentiation///heme biosynthetic process///hemoglobin biosynthetic process///metabolic process///tetrapyrrole biosynthetic process	mitochondrion///mitochondrion	GO:0003870///GO:0003870///GO:0008415///GO:0003824///GO:0005515///GO:0030170///GO:0016740///GO:0016769	GO:0009058///GO:0006879///GO:0030218///GO:0006783///GO:0042541///GO:0008152///GO:0033014	GO:0005739///GO:0005739
PLCB3	41	1224	181	3.826710652	9.46E-14	Plcb3	phospholipase C, beta 3	calcium ion binding///hydrolase activity///phosphoinositide phospholipase C activity///phospholipase C activity///signal transducer activity	intracellular signaling cascade///lipid catabolic process///lipid metabolic process///signal transduction	nucleus	GO:0005509///GO:0016787///GO:0004435///GO:0004629///GO:0004871	GO:0007242///GO:0016042///GO:0006629///GO:0007165	GO:0005634
RSAD2	65	2872	181	2.58554504	1.04E-13	Rsad2	radical S-adenosyl methionine domain containing 2	4 iron, 4 sulfur cluster binding///catalytic activity///iron ion binding///iron-sulfur cluster binding///metal ion binding	biological_process	extracellular space	GO:0051539///GO:0003824///GO:0005506///GO:0051536///GO:0046872	GO:0008150	GO:0005615
ETFDH	60	2503	181	2.738505309	1.22E-13	Etfdh	electron transferring flavoprotein, dehydrogenase	4 iron, 4 sulfur cluster binding///electron acceptor activity///electron-transferring-flavoprotein dehydrogenase activity///iron ion binding///iron-sulfur cluster binding///metal ion binding///oxidoreductase activity	electron transport///transport	integral to membrane///membrane///membrane fraction///mitochondrial electron transfer flavoprotein complex///mitochondrial inner membrane///mitochondrial inner membrane///mitochondrion///mitochondrion	GO:0051539///GO:0009054///GO:0004174///GO:0005506///GO:0051536///GO:0046872///GO:0016491	GO:0006118///GO:0006810	GO:0016021///GO:0016020///GO:0005624///GO:0017133///GO:0005743///GO:0005743///GO:0005739///GO:0005739
PLTP	64	2807	181	2.604718219	1.27E-13	Pltp	phospholipid transfer protein	lipid binding	lipid transport///transport	extracellular space	GO:0008289	GO:0006869///GO:0006810	GO:0005615
F5	59	2432	181	2.771479225	1.28E-13	F5	coagulation factor V	copper ion binding///extracellular matrix structural constituent///metal ion binding	blood coagulation	collagen	GO:0005507///GO:0005201///GO:0046872	GO:0007596	GO:0005581
PSME2	51	1875	181	3.107363717	1.46E-13	Psme2	proteasome (prosome, macropain) 28 subunit, beta	proteasome activator activity///protein binding	antigen processing and presentation of exogenous antigen	cytosol///proteasome activator complex///protein complex	GO:0008538///GO:0005515	GO:0019884	GO:0005829///GO:0008537///GO:0043234
CRTAP	76	3793	181	2.289042921	1.64E-13	Crtap	cartilage associated protein		spermatogenesis	extracellular space///proteinaceous extracellular matrix		GO:0007283	GO:0005615///GO:0005578
ADAM8	41	1245	181	3.762163726	1.64E-13	Adam8	a disintegrin and metallopeptidase domain 8	hydrolase activity///metal ion binding///metalloendopeptidase activity///metallopeptidase activity///peptidase activity///zinc ion binding	cell-cell adhesion///integrin-mediated signaling pathway///proteolysis	integral to membrane///membrane///plasma membrane	GO:0016787///GO:0046872///GO:0004222///GO:0008237///GO:0008233///GO:0008270	GO:0016337///GO:0007229///GO:0006508	GO:0016021///GO:0016020///GO:0005886
CXCR7	119	7988	181	1.701892371	1.65E-13	Cxcr7	chemokine (C-X-C motif) receptor 7	G-protein coupled receptor activity///chemokine receptor activity///receptor activity///rhodopsin-like receptor activity///signal transducer activity	G-protein coupled receptor protein signaling pathway///chemotaxis///defense response///signal transduction	integral to membrane///membrane	GO:0004930///GO:0004950///GO:0004872///GO:0001584///GO:0004871	GO:0007186///GO:0006935///GO:0006952///GO:0007165	GO:0016021///GO:0016020
MAP3K8	69	3217	181	2.450311037	1.67E-13	Map3k8	mitogen activated protein kinase kinase kinase 8	ATP binding///MAP kinase kinase kinase activity///kinase activity///nucleotide binding///protein binding///protein kinase activity///protein serine/threonine kinase activity///transferase activity	cellular process///protein amino acid phosphorylation///regulation of progression through cell cycle	cytoplasm///intracellular	GO:0005524///GO:0004709///GO:0016301///GO:0000166///GO:0005515///GO:0004672///GO:0004674///GO:0016740	GO:0009987///GO:0006468///GO:0000074	GO:0005737///GO:0005622
3110003A17RIK	61	2597	181	2.683373162	1.70E-13	3110003A17Rik	RIKEN cDNA 3110003A17 gene
TES	83	4405	181	2.152560497	1.75E-13	Tes	testis derived transcript	metal ion binding///zinc ion binding			GO:0046872///GO:0008270
XAF1	40	1189	181	3.843273781	1.76E-13	Xaf1	XIAP associated factor 1	metal ion binding///zinc ion binding	apoptosis///cell cycle///negative regulation of cell cycle	cytoplasm///mitochondrion///nucleus	GO:0046872///GO:0008270	GO:0006915///GO:0007049///GO:0045786	GO:0005737///GO:0005739///GO:0005634
CSRP1	121	8224	181	1.680836441	1.88E-13	Csrp1	cysteine and glycine-rich protein 1	metal ion binding///protein binding///zinc ion binding	actin cytoskeleton organization and biogenesis	actin cytoskeleton///nucleus	GO:0046872///GO:0005515///GO:0008270	GO:0030036	GO:0015629///GO:0005634
LY86	67	3069	181	2.494026712	1.99E-13	Ly86	lymphocyte antigen 86	protein binding	defense response///immune response///inflammatory response	extracellular space///plasma membrane	GO:0005515	GO:0006952///GO:0006955///GO:0006954	GO:0005615///GO:0005886
MAP4K4	70	3312	181	2.414520507	2.07E-13	Map4k4	mitogen-activated protein kinase kinase kinase kinase 4	ATP binding///kinase activity///nucleotide binding///protein kinase activity///protein serine/threonine kinase activity///small GTPase regulator activity///transferase activity	protein amino acid phosphorylation///protein kinase cascade///response to stress		GO:0005524///GO:0016301///GO:0000166///GO:0004672///GO:0004674///GO:0005083///GO:0016740	GO:0006468///GO:0007243///GO:0006950
AHNAK2	56	2244	181	2.850941861	2.18E-13	Ahnak2	AHNAK nucleoprotein 2
PLP2	74	3650	181	2.316125253	2.34E-13	Plp2	proteolipid protein 2			integral to membrane///membrane			GO:0016021///GO:0016020
SERPINB6A	70	3334	181	2.398587858	2.87E-13	Serpinb6a	serine (or cysteine) peptidase inhibitor, clade B, member 6a	endopeptidase inhibitor activity///serine-type endopeptidase inhibitor activity		cytoplasm	GO:0004866///GO:0004867		GO:0005737
CPT2	57	2333	181	2.791150814	2.95E-13	Cpt2	carnitine palmitoyltransferase 2	acyltransferase activity///carnitine O-palmitoyltransferase activity///transferase activity	fatty acid metabolic process///lipid metabolic process///transport	membrane///mitochondrion	GO:0008415///GO:0004095///GO:0016740	GO:0006631///GO:0006629///GO:0006810	GO:0016020///GO:0005739
ID1	90	5088	181	2.020777945	3.06E-13	Id1	inhibitor of DNA binding 1	protein binding///transcription regulator activity	BMP signaling pathway///heart development///multicellular organismal development///negative regulation of transcription from RNA polymerase II promoter///regulation of angiogenesis///regulation of transcription	nucleus	GO:0005515///GO:0030528	GO:0030509///GO:0007507///GO:0007275///GO:0000122///GO:0045765///GO:0045449	GO:0005634
BHLHB2	58	2412	181	2.747096253	3.27E-13	Bhlhb2	basic helix-loop-helix domain containing, class B2	DNA binding///protein binding///protein binding///transcription regulator activity///transcription repressor activity	negative regulation of transcription, DNA-dependent///regulation of transcription///regulation of transcription, DNA-dependent///transcription	nucleus	GO:0003677///GO:0005515///GO:0005515///GO:0030528///GO:0016564	GO:0045892///GO:0045449///GO:0006355///GO:0006350	GO:0005634
ARHGAP18	47	1648	181	3.258095702	3.30E-13	Arhgap18	Rho GTPase activating protein 18	GTPase activator activity///molecular_function	biological_process///signal transduction	cellular_component///intracellular	GO:0005096///GO:0003674	GO:0008150///GO:0007165	GO:0005575///GO:0005622
TRAM1	38	1102	181	3.939355625	3.81E-13	Tram1	translocating chain-associating membrane protein 1		intracellular protein transport across a membrane///protein transport///transport	endoplasmic reticulum///integral to membrane///membrane		GO:0065002///GO:0015031///GO:0006810	GO:0005783///GO:0016021///GO:0016020
VWF	85	4649	181	2.088731258	3.96E-13	Vwf	Von Willebrand factor homolog	protease binding///protein binding	blood coagulation///cell adhesion///cell-substrate adhesion///hemostasis///hemostasis///liver development///placenta development///platelet activation///NOT platelet activation	external side of plasma membrane///extracellular region///extracellular space///proteinaceous extracellular matrix	GO:0002020///GO:0005515	GO:0007596///GO:0007155///GO:0031589///GO:0007599///GO:0007599///GO:0001889///GO:0001890///GO:0030168///NOT GO:0030168	GO:0009897///GO:0005576///GO:0005615///GO:0005578
GSDMD	65	2959	181	2.509525297	4.16E-13	Gsdmd	gasdermin D
PTGIS	51	1929	181	3.020376864	4.32E-13	Ptgis	prostaglandin I2 (prostacyclin) synthase	heme binding///iron ion binding///isomerase activity///metal ion binding///monooxygenase activity///prostaglandin-I synthase activity	electron transport///fatty acid biosynthetic process///lipid biosynthetic process///prostaglandin biosynthetic process	endoplasmic reticulum///extracellular space///integral to membrane///membrane	GO:0020037///GO:0005506///GO:0016853///GO:0046872///GO:0004497///GO:0008116	GO:0006118///GO:0006633///GO:0008610///GO:0001516	GO:0005783///GO:0005615///GO:0016021///GO:0016020
C430049A07RIK///FNDC3B	48	1727	181	3.175207314	4.37E-13	C430049A07Rik///Fndc3b	RIKEN cDNA C430049A07 gene///fibronectin type III domain containing 3B	molecular_function	positive regulation of fat cell differentiation	cellular_component///integral to membrane///membrane	GO:0003674	GO:0045600	GO:0005575///GO:0016021///GO:0016020
ECH1	53	2075	181	2.91797089	4.95E-13	Ech1	enoyl coenzyme A hydratase 1, peroxisomal	catalytic activity///isomerase activity	fatty acid metabolic process///lipid metabolic process///metabolic process	mitochondrion///peroxisome	GO:0003824///GO:0016853	GO:0006631///GO:0006629///GO:0008152	GO:0005739///GO:0005777
RHOC	78	4046	181	2.202378256	4.97E-13	Rhoc	ras homolog gene family, member C	GTP binding///nucleotide binding///protein binding	small GTPase mediated signal transduction	intracellular///membrane///nucleus///plasma membrane	GO:0005525///GO:0000166///GO:0005515	GO:0007264	GO:0005622///GO:0016020///GO:0005634///GO:0005886
ALDH1A1	119	8099	181	1.678567263	5.00E-13	Aldh1a1	aldehyde dehydrogenase family 1, subfamily A1	3-chloroallyl aldehyde dehydrogenase activity///oxidoreductase activity///retinal dehydrogenase activity	embryonic eye morphogenesis///metabolic process///optic cup morphogenesis involved in camera-type eye development///positive regulation of apoptosis///retinoic acid metabolic process///retinoic acid metabolic process	cytoplasm	GO:0004028///GO:0016491///GO:0001758	GO:0048048///GO:0008152///GO:0002072///GO:0043065///GO:0042573///GO:0042573	GO:0005737
WIPF1	78	4052	181	2.199117084	5.38E-13	Wipf1	WAS/WASL interacting protein family, member 1	actin binding///profilin binding	actin filament-based movement///actin polymerization and/or depolymerization///cell morphogenesis///protein complex assembly	actin cytoskeleton///actin cytoskeleton///cytoplasm///cytoplasmic vesicle///cytoskeleton	GO:0003779///GO:0005522	GO:0030048///GO:0008154///GO:0000902///GO:0006461	GO:0015629///GO:0015629///GO:0005737///GO:0031410///GO:0005856
IER3	93	5424	181	1.958783577	5.66E-13	Ier3	immediate early response 3			integral to membrane///membrane			GO:0016021///GO:0016020
ZEB2	64	2902	181	2.519450048	5.81E-13	Zeb2	zinc finger E-box binding homeobox 2	DNA binding///metal ion binding///nucleic acid binding///sequence-specific DNA binding///transcription factor activity///transcription repressor activity///zinc ion binding	central nervous system development///embryonic morphogenesis///negative regulation of transcription///neural crest cell migration///neural tube closure///regulation of transcription, DNA-dependent///somitogenesis///transcription	intracellular///nucleus	GO:0003677///GO:0046872///GO:0003676///GO:0043565///GO:0003700///GO:0016564///GO:0008270	GO:0007417///GO:0048598///GO:0016481///GO:0001755///GO:0001843///GO:0006355///GO:0001756///GO:0006350	GO:0005622///GO:0005634
NAPSA	46	1610	181	3.264037518	5.93E-13	Napsa	napsin A aspartic peptidase	aspartic-type endopeptidase activity///hydrolase activity///pepsin A activity///peptidase activity	proteolysis	extracellular space	GO:0004190///GO:0016787///GO:0004194///GO:0008233	GO:0006508	GO:0005615
FCNA	55	2230	181	2.817610862	6.24E-13	Fcna	ficolin A	receptor binding///sugar binding	phosphate transport///signal transduction	cytoplasm///extracellular space	GO:0005102///GO:0005529	GO:0006817///GO:0007165	GO:0005737///GO:0005615
CD164	30	692	181	4.952658084	6.27E-13	Cd164	CD164 antigen		cell adhesion///heterophilic cell adhesion	extracellular space///integral to membrane///plasma membrane		GO:0007155///GO:0007157	GO:0005615///GO:0016021///GO:0005886
HCK	37	1066	181	3.965223814	6.81E-13	Hck	hemopoietic cell kinase	ATP binding///kinase activity///non-membrane spanning protein tyrosine kinase activity///nucleotide binding///protein kinase activity///protein-tyrosine kinase activity///transferase activity	intracellular signaling cascade///protein amino acid phosphorylation	cytoplasm///membrane	GO:0005524///GO:0016301///GO:0004715///GO:0000166///GO:0004672///GO:0004713///GO:0016740	GO:0007242///GO:0006468	GO:0005737///GO:0016020
CTGF	109	7054	181	1.765282553	7.34E-13	Ctgf	connective tissue growth factor	heparin binding///insulin-like growth factor binding///integrin binding///protein binding	DNA replication///angiogenesis///angiogenesis///cartilage condensation///cell adhesion///cell differentiation///cell migration///cell-matrix adhesion///fibroblast growth factor receptor signaling pathway///integrin-mediated signaling pathway///ossification///regulation of cell growth	extracellular region///extracellular space///proteinaceous extracellular matrix	GO:0008201///GO:0005520///GO:0005178///GO:0005515	GO:0006260///GO:0001525///GO:0001525///GO:0001502///GO:0007155///GO:0030154///GO:0016477///GO:0007160///GO:0008543///GO:0007229///GO:0001503///GO:0001558	GO:0005576///GO:0005615///GO:0005578
AOX1	77	3995	181	2.20189765	7.95E-13	Aox1	aldehyde oxidase 1	2 iron, 2 sulfur cluster binding///NAD binding///aldehyde oxidase activity///electron carrier activity///iron ion binding///iron-sulfur cluster binding///metal ion binding///molybdenum ion binding///oxidoreductase activity	electron transport	cytoplasm	GO:0051537///GO:0051287///GO:0004031///GO:0009055///GO:0005506///GO:0051536///GO:0046872///GO:0030151///GO:0016491	GO:0006118	GO:0005737
ACY3	56	2319	181	2.758738049	8.36E-13	Acy3	aspartoacylase (aminoacylase) 3	aminoacylase activity///aspartoacylase activity///hydrolase activity///hydrolase activity, acting on ester bonds///identical protein binding	metabolic process	apical plasma membrane///cytoplasm///membrane fraction	GO:0004046///GO:0019807///GO:0016787///GO:0016788///GO:0042802	GO:0008152	GO:0016324///GO:0005737///GO:0005624
TMEM195	92	5363	181	1.959761478	8.40E-13	Tmem195	transmembrane protein 195	catalytic activity	metabolic process	integral to membrane///membrane	GO:0003824	GO:0008152	GO:0016021///GO:0016020
TMEM37	53	2106	181	2.875018802	8.82E-13	Tmem37	transmembrane protein 37	calcium channel activity///calcium ion binding///ion channel activity///voltage-gated ion channel activity	calcium ion transport///ion transport///transport	integral to membrane///membrane	GO:0005262///GO:0005509///GO:0005216///GO:0005244	GO:0006816///GO:0006811///GO:0006810	GO:0016021///GO:0016020
TALDO1	30	703	181	4.875162723	9.29E-13	Taldo1	transaldolase 1	catalytic activity///transaldolase activity///transferase activity	carbohydrate metabolic process///metabolic process///pentose-phosphate shunt	cytoplasm	GO:0003824///GO:0004801///GO:0016740	GO:0005975///GO:0008152///GO:0006098	GO:0005737
IL6ST	28	610	181	5.243863554	1.06E-12	Il6st	interleukin 6 signal transducer	hematopoietin/interferon-class (D200-domain) cytokine receptor activity///protein binding///receptor activity	glycogen metabolic process///positive regulation of cell proliferation///regulation of Notch signaling pathway///signal transduction	extracellular space///integral to membrane///membrane	GO:0004896///GO:0005515///GO:0004872	GO:0005977///GO:0008284///GO:0008593///GO:0007165	GO:0005615///GO:0016021///GO:0016020
NFKBIA	24	434	181	6.317491971	1.13E-12	Nfkbia	nuclear factor of kappa light chain gene enhancer in B-cells inhibitor, alpha	protein binding	lipopolysaccharide-mediated signaling pathway///negative regulation of Notch signaling pathway///negative regulation of myeloid cell differentiation///protein import into nucleus, translocation///regulation of cell proliferation///response to exogenous dsRNA///response to lipopolysaccharide	cytoplasm///cytosol///nucleus	GO:0005515	GO:0031663///GO:0045746///GO:0045638///GO:0000060///GO:0042127///GO:0043330///GO:0032496	GO:0005737///GO:0005829///GO:0005634
TNS3	50	1910	181	2.990610292	1.14E-12	Tns3	tensin 3	phosphoric monoester hydrolase activity///protein binding	alveolus development///cell migration///dephosphorylation///intracellular signaling cascade///positive regulation of cell proliferation	cell junction	GO:0016791///GO:0005515	GO:0048286///GO:0016477///GO:0016311///GO:0007242///GO:0008284	GO:0030054
GADD45B	42	1387	181	3.459362042	1.21E-12	Gadd45b	growth arrest and DNA-damage-inducible 45 beta	protein binding	activation of MAPKK activity///apoptosis///cell differentiation///multicellular organismal development///negative regulation of protein kinase activity///regulation of progression through cell cycle	nucleus	GO:0005515	GO:0000186///GO:0006915///GO:0030154///GO:0007275///GO:0006469///GO:0000074	GO:0005634
SLC29A1	74	3770	181	2.242402433	1.22E-12	Slc29a1	solute carrier family 29 (nucleoside transporters), member 1	nucleoside transmembrane transporter activity///nucleoside transmembrane transporter activity	nucleoside transport///transport	integral to membrane///integral to plasma membrane///membrane	GO:0005337///GO:0005337	GO:0015858///GO:0006810	GO:0016021///GO:0005887///GO:0016020
LOH11CR2A	41	1331	181	3.519078767	1.39E-12	Loh11cr2a	loss of heterozygosity, 11, chromosomal region 2, gene A homolog (human)		cell cycle///negative regulation of progression through cell cycle			GO:0007049///GO:0045786
ACSL5	59	2573	181	2.619602594	1.41E-12	Acsl5	acyl-CoA synthetase long-chain family member 5	catalytic activity///ligase activity///long-chain-fatty-acid-CoA ligase activity///magnesium ion binding	fatty acid metabolic process///lipid metabolic process///metabolic process	endoplasmic reticulum///integral to membrane///membrane///microsome///mitochondrial inner membrane///mitochondrion///peroxisome	GO:0003824///GO:0016874///GO:0004467///GO:0000287	GO:0006631///GO:0006629///GO:0008152	GO:0005783///GO:0016021///GO:0016020///GO:0005792///GO:0005743///GO:0005739///GO:0005777
RNF130	44	1521	181	3.304811162	1.43E-12	Rnf130	ring finger protein 130	metal ion binding///peptidase activity///protein binding///zinc ion binding	apoptosis///proteolysis	integral to membrane///membrane	GO:0046872///GO:0008233///GO:0005515///GO:0008270	GO:0006915///GO:0006508	GO:0016021///GO:0016020
POR	62	2804	181	2.526020476	1.43E-12	Por	P450 (cytochrome) oxidoreductase	FMN binding///NADPH-hemoprotein reductase activity///electron carrier activity///iron ion binding///oxidoreductase activity	electron transport	endoplasmic reticulum///integral to membrane///membrane///microsome///soluble fraction	GO:0010181///GO:0003958///GO:0009055///GO:0005506///GO:0016491	GO:0006118	GO:0005783///GO:0016021///GO:0016020///GO:0005792///GO:0005625
FCGR3	65	3041	181	2.441856414	1.46E-12	Fcgr3	Fc receptor, IgG, low affinity III	IgG binding///IgG receptor activity///receptor activity	antibody-dependent cellular cytotoxicity///antigen processing and presentation of exogenous peptide antigen via MHC class I///cell surface receptor linked signal transduction///mast cell activation///mast cell activation///neutrophil chemotaxis///phagocytosis, engulfment///phagocytosis, recognition///positive regulation of phagocytosis///positive regulation of tumor necrosis factor biosynthetic p…	extracellular space///integral to membrane///membrane	GO:0019864///GO:0019770///GO:0004872	GO:0001788///GO:0042590///GO:0007166///GO:0045576///GO:0045576///GO:0030593///GO:0006911///GO:0006910///GO:0050766///GO:0042535///GO:0001812///GO:0001812///GO:0001805///GO:0001798///GO:0050776///GO:0001820	GO:0005615///GO:0016021///GO:0016020
HADH	56	2351	181	2.721188233	1.46E-12	Hadh	hydroxyacyl-Coenzyme A dehydrogenase	3-hydroxyacyl-CoA dehydrogenase activity///coenzyme binding///oxidoreductase activity	fatty acid metabolic process///lipid metabolic process	mitochondrial inner membrane///mitochondrion	GO:0003857///GO:0050662///GO:0016491	GO:0006631///GO:0006629	GO:0005743///GO:0005739
AKR1B8	61	2729	181	2.553580103	1.49E-12	Akr1b8	aldo-keto reductase family 1, member B8	aldehyde reductase activity///oxidoreductase activity		cytoplasm	GO:0004032///GO:0016491		GO:0005737
PARP9	56	2353	181	2.718875281	1.51E-12	Parp9	poly (ADP-ribose) polymerase family, member 9	NAD+ ADP-ribosyltransferase activity///transferase activity		nucleus	GO:0003950///GO:0016740		GO:0005634
GGTA1	50	1925	181	2.967306835	1.53E-12	Ggta1	glycoprotein galactosyltransferase alpha 1, 3	N-acetyllactosaminide 3-alpha-galactosyltransferase activity///manganese ion binding///metal ion binding///transferase activity///transferase activity, transferring glycosyl groups///transferase activity, transferring hexosyl groups	carbohydrate metabolic process	Golgi apparatus///integral to membrane///membrane	GO:0047276///GO:0030145///GO:0046872///GO:0016740///GO:0016757///GO:0016758	GO:0005975	GO:0005794///GO:0016021///GO:0016020
ALAD	63	2898	181	2.483506807	1.83E-12	Alad	aminolevulinate, delta-, dehydratase	catalytic activity///identical protein binding///lyase activity///metal ion binding///porphobilinogen synthase activity///zinc ion binding	heme biosynthetic process///metabolic process///porphyrin biosynthetic process///tetrapyrrole biosynthetic process		GO:0003824///GO:0042802///GO:0016829///GO:0046872///GO:0004655///GO:0008270	GO:0006783///GO:0008152///GO:0006779///GO:0033014
TMEM71	85	4777	181	2.032763579	1.87E-12	Tmem71	transmembrane protein 71			integral to membrane///membrane			GO:0016021///GO:0016020
KRT7	85	4778	181	2.032338137	1.90E-12	Krt7	keratin 7	protein binding///structural constituent of cytoskeleton///structural molecule activity	cytoskeleton organization and biogenesis	intermediate filament	GO:0005515///GO:0005200///GO:0005198	GO:0007010	GO:0005882
PTGS1	57	2444	181	2.664384144	2.00E-12	Ptgs1	prostaglandin-endoperoxide synthase 1	heme binding///iron ion binding///metal ion binding///oxidoreductase activity///oxidoreductase activity, acting on single donors with incorporation of molecular oxygen, incorporation of two atoms of oxygen///peroxidase activity///prostaglandin-endoperoxide synthase activity	blood pressure regulation///electron transport///fatty acid biosynthetic process///keratinocyte differentiation///lipid biosynthetic process///prostaglandin biosynthetic process///response to oxidative stress	cytoplasm///endoplasmic reticulum///extracellular space///membrane///microsome///NOT nucleus	GO:0020037///GO:0005506///GO:0046872///GO:0016491///GO:0016702///GO:0004601///GO:0004666	GO:0008217///GO:0006118///GO:0006633///GO:0030216///GO:0008610///GO:0001516///GO:0006979	GO:0005737///GO:0005783///GO:0005615///GO:0016020///GO:0005792///NOT GO:0005634
TFPI2	68	3308	181	2.348370403	2.09E-12	Tfpi2	tissue factor pathway inhibitor 2	endopeptidase inhibitor activity///protease inhibitor activity///serine-type endopeptidase inhibitor activity	blood coagulation	extracellular region///extracellular space	GO:0004866///GO:0030414///GO:0004867	GO:0007596	GO:0005576///GO:0005615
2610528G24RIK	88	5066	181	1.98445234	2.13E-12	2610528G24Rik	RIKEN cDNA 2610528G24 gene	structural constituent of muscle		muscle thin filament tropomyosin	GO:0008307		GO:0005862
GPR177	79	4250	181	2.123544409	2.22E-12	Gpr177	G protein-coupled receptor 177			integral to membrane///membrane			GO:0016021///GO:0016020
SERPINH1	94	5651	181	1.900315596	2.45E-12	Serpinh1	serine (or cysteine) peptidase inhibitor, clade H, member 1	protein binding///serine-type endopeptidase inhibitor activity///unfolded protein binding	response to heat///response to stress	endoplasmic reticulum///extracellular space	GO:0005515///GO:0004867///GO:0051082	GO:0009408///GO:0006950	GO:0005783///GO:0005615
FLI1	50	1951	181	2.927763022	2.50E-12	Fli1	Friend leukemia integration 1	DNA binding///sequence-specific DNA binding///transcription activator activity///transcription factor activity	cellular process///circulation///organ morphogenesis///regulation of transcription, DNA-dependent///transcription	nucleus	GO:0003677///GO:0043565///GO:0016563///GO:0003700	GO:0009987///GO:0008015///GO:0009887///GO:0006355///GO:0006350	GO:0005634
MR1	49	1883	181	2.972822275	2.57E-12	Mr1	major histocompatibility complex, class I-related		immune response	membrane		GO:0006955	GO:0016020
LYZ1	32	837	181	4.36764877	2.63E-12	Lyz1	lysozyme 1	catalytic activity///hydrolase activity///hydrolase activity, acting on glycosyl bonds///lysozyme activity	cell wall catabolic process///cytolysis///defense response to bacterium///metabolic process	extracellular region///extracellular space	GO:0003824///GO:0016787///GO:0016798///GO:0003796	GO:0016998///GO:0019835///GO:0042742///GO:0008152	GO:0005576///GO:0005615
SOCS3	68	3326	181	2.335661243	2.69E-12	Socs3	suppressor of cytokine signaling 3	protein binding	intracellular signaling cascade///negative regulation of insulin receptor signaling pathway///negative regulation of signal transduction///regulation of cell growth///regulation of protein amino acid phosphorylation		GO:0005515	GO:0007242///GO:0046627///GO:0009968///GO:0001558///GO:0001932
ADAM9	51	2031	181	2.868688808	3.00E-12	Adam9	a disintegrin and metallopeptidase domain 9 (meltrin gamma)	hydrolase activity///metal ion binding///metalloendopeptidase activity///metallopeptidase activity///peptidase activity///protein binding///zinc ion binding	integrin-mediated signaling pathway///proteolysis	cytoplasm///integral to membrane///membrane///plasma membrane	GO:0016787///GO:0046872///GO:0004222///GO:0008237///GO:0008233///GO:0005515///GO:0008270	GO:0007229///GO:0006508	GO:0005737///GO:0016021///GO:0016020///GO:0005886
TMEM179B	40	1306	181	3.498968243	3.31E-12	Tmem179b	transmembrane protein 179B			integral to membrane///membrane			GO:0016021///GO:0016020
TMEM45A	76	4022	181	2.158712033	3.47E-12	Tmem45a	transmembrane protein 45a			integral to membrane///integral to plasma membrane///membrane			GO:0016021///GO:0005887///GO:0016020
MKI67	113	7648	181	1.687927352	3.84E-12	Mki67	antigen identified by monoclonal antibody Ki 67		cell proliferation///meiosis	chromosome, pericentric region///condensed chromosome///cytoplasm///nucleolus///nucleus		GO:0008283///GO:0007126	GO:0000775///GO:0000793///GO:0005737///GO:0005730///GO:0005634
MYLK	65	3107	181	2.38998563	3.84E-12	Mylk	myosin, light polypeptide kinase	ATP binding///calcium ion binding///calmodulin binding///kinase activity///magnesium ion binding///metal ion binding///myosin light chain kinase activity///nucleotide binding///protein kinase activity///protein serine/threonine kinase activity///transferase activity	cytoskeleton organization and biogenesis///protein amino acid phosphorylation	cytoplasm///cytoskeleton	GO:0005524///GO:0005509///GO:0005516///GO:0016301///GO:0000287///GO:0046872///GO:0004687///GO:0000166///GO:0004672///GO:0004674///GO:0016740	GO:0007010///GO:0006468	GO:0005737///GO:0005856
CAPN2	29	699	181	4.739625295	4.58E-12	Capn2	calpain 2	calcium ion binding///calcium-dependent cysteine-type endopeptidase activity///cysteine-type endopeptidase activity///cysteine-type peptidase activity///hydrolase activity///peptidase activity	myoblast fusion///proteolysis	cytoplasm///intracellular///membrane	GO:0005509///GO:0004198///GO:0004197///GO:0008234///GO:0016787///GO:0008233	GO:0007520///GO:0006508	GO:0005737///GO:0005622///GO:0016020
SLC25A20	57	2502	181	2.602619844	5.19E-12	Slc25a20	solute carrier family 25 (mitochondrial carnitine/acylcarnitine translocase), member 20	binding///transporter activity	transport	integral to membrane///membrane///mitochondrial inner membrane///mitochondrial inner membrane///mitochondrion///organelle inner membrane	GO:0005488///GO:0005215	GO:0006810	GO:0016021///GO:0016020///GO:0005743///GO:0005743///GO:0005739///GO:0019866
CDO1	85	4887	181	1.98700872	6.75E-12	Cdo1	cysteine dioxygenase 1, cytosolic	cysteine dioxygenase activity///iron ion binding///metal ion binding///oxidoreductase activity///oxidoreductase activity, acting on single donors with incorporation of molecular oxygen, incorporation of two atoms of oxygen	L-cysteine catabolic process to taurine///L-cysteine metabolic process///taurine metabolic process	cytosol	GO:0017172///GO:0005506///GO:0046872///GO:0016491///GO:0016702	GO:0019452///GO:0046439///GO:0019530	GO:0005829
IDH1	53	2221	181	2.726154703	6.81E-12	Idh1	isocitrate dehydrogenase 1 (NADP+), soluble	isocitrate dehydrogenase (NADP+) activity///magnesium ion binding///manganese ion binding///metal ion binding///oxidoreductase activity///oxidoreductase activity, acting on the CH-OH group of donors, NAD or NADP as acceptor	glutathione metabolic process///glyoxylate cycle///metabolic process///response to oxidative stress///tricarboxylic acid cycle	cytoplasm///cytosol	GO:0004450///GO:0000287///GO:0030145///GO:0046872///GO:0016491///GO:0016616	GO:0006749///GO:0006097///GO:0008152///GO:0006979///GO:0006099	GO:0005737///GO:0005829
CCND2	88	5171	181	1.944156944	6.99E-12	Ccnd2	cyclin D2	cyclin-dependent protein kinase regulator activity///protein binding	cell cycle///cell division///regulation of progression through cell cycle///regulation of progression through cell cycle	nucleus	GO:0016538///GO:0005515	GO:0007049///GO:0051301///GO:0000074///GO:0000074	GO:0005634
1500005K14RIK	68	3397	181	2.286844066	7.20E-12	1500005K14Rik	RIKEN cDNA 1500005K14 gene
DTX3L	62	2913	181	2.431500657	7.50E-12	Dtx3l	deltex 3-like (Drosophila)	metal ion binding///zinc ion binding			GO:0046872///GO:0008270
GALM	52	2156	181	2.755356347	7.78E-12	Galm	galactose mutarotase	aldose 1-epimerase activity///carbohydrate binding///catalytic activity///isomerase activity///NOT protein homodimerization activity	carbohydrate metabolic process	cellular_component///cytoplasm	GO:0004034///GO:0030246///GO:0003824///GO:0016853///NOT GO:0042803	GO:0005975	GO:0005575///GO:0005737
SLC16A7	85	4905	181	1.979716945	8.29E-12	Slc16a7	solute carrier family 16 (monocarboxylic acid transporters), member 7	secondary active monocarboxylate transmembrane transporter activity///symporter activity///transmembrane transporter activity///transporter activity	organic anion transport///transport	integral to membrane///integral to plasma membrane///membrane	GO:0015355///GO:0015293///GO:0022857///GO:0005215	GO:0015711///GO:0006810	GO:0016021///GO:0005887///GO:0016020
PLD4	35	1044	181	3.82992908	8.31E-12	Pld4	phospholipase D family, member 4	catalytic activity///hydrolase activity///phospholipase D activity	lipid catabolic process///metabolic process	integral to membrane///membrane	GO:0003824///GO:0016787///GO:0004630	GO:0016042///GO:0008152	GO:0016021///GO:0016020
GDA	73	3831	181	2.176877019	8.35E-12	Gda	guanine deaminase	guanine deaminase activity///hydrolase activity///zinc ion binding		extracellular space	GO:0008892///GO:0016787///GO:0008270		GO:0005615
IFITM1	76	4095	181	2.120229499	8.68E-12	Ifitm1	interferon induced transmembrane protein 1		anterior/posterior pattern formation///response to biotic stimulus///somitogenesis	integral to membrane		GO:0009952///GO:0009607///GO:0001756	GO:0016021
TRIM14	75	4009	181	2.137215886	8.85E-12	Trim14	tripartite motif-containing 14	metal ion binding///zinc ion binding		intracellular	GO:0046872///GO:0008270		GO:0005622
CENTD2	56	2461	181	2.599558527	9.06E-12	Centd2	centaurin, delta 2	DNA binding///protein binding	neuropeptide signaling pathway	nucleus	GO:0003677///GO:0005515	GO:0007218	GO:0005634
SUCLG2	51	2096	181	2.779726608	9.63E-12	Suclg2	succinate-Coenzyme A ligase, GDP-forming, beta subunit	ATP binding///catalytic activity///ligase activity///succinate-CoA ligase (GDP-forming) activity///succinate-semialdehyde dehydrogenase activity	metabolic process///tricarboxylic acid cycle	mitochondrion	GO:0005524///GO:0003824///GO:0016874///GO:0004776///GO:0004777	GO:0008152///GO:0006099	GO:0005739
S100A9	110	7421	181	1.693376155	9.74E-12	S100a9	S100 calcium binding protein A9 (calgranulin B)	calcium ion binding	actin cytoskeleton reorganization///leukocyte chemotaxis///regulation of integrin biosynthetic process		GO:0005509	GO:0031532///GO:0030595///GO:0045113
HPSE	45	1680	181	3.060035173	1.00E-11	Hpse	heparanase	calcium ion binding///heparanase activity///hydrolase activity///magnesium ion binding		extracellular region///lysosome///membrane///proteinaceous extracellular matrix	GO:0005509///GO:0030305///GO:0016787///GO:0000287		GO:0005576///GO:0005764///GO:0016020///GO:0005578
MSLN	55	2394	181	2.624591572	1.03E-11	Msln	mesothelin	GPI anchor binding///protein binding	cell adhesion	Golgi apparatus///extracellular space///membrane	GO:0048503///GO:0005515	GO:0007155	GO:0005794///GO:0005615///GO:0016020
1110038D17RIK	43	1550	181	3.169275139	1.06E-11	1110038D17Rik	RIKEN cDNA 1110038D17 gene
MARCO	52	2175	181	2.731286567	1.08E-11	Marco	macrophage receptor with collagenous structure	copper ion binding///protein-lysine 6-oxidase activity///receptor activity///scavenger receptor activity	phosphate transport	cytoplasm///integral to membrane///membrane	GO:0005507///GO:0004720///GO:0004872///GO:0005044	GO:0006817	GO:0005737///GO:0016021///GO:0016020
1190002H23RIK	90	5405	181	1.902260533	1.13E-11	1190002H23Rik	RIKEN cDNA 1190002H23 gene	protein binding///protein kinase activator activity	cell cycle	cytoplasm///nucleus	GO:0005515///GO:0030295	GO:0007049	GO:0005737///GO:0005634
GPSM3	40	1361	181	3.35756982	1.17E-11	Gpsm3	G-protein signalling modulator 3 (AGS3-like, C. elegans)	GTPase activator activity	signal transduction	cytoplasm	GO:0005096	GO:0007165	GO:0005737
MRVI1	54	2327	181	2.651066141	1.17E-11	Mrvi1	MRV integration site 1			cytoplasm///integral to membrane///membrane///sarcoplasmic reticulum			GO:0005737///GO:0016021///GO:0016020///GO:0016529
TMEM159///4930560O18RIK	68	3433	181	2.262863179	1.17E-11	Tmem159///4930560O18Rik	transmembrane protein 159///RIKEN cDNA 4930560O18 gene			integral to membrane///membrane			GO:0016021///GO:0016020
PRKCDBP	68	3436	181	2.260887454	1.22E-11	Prkcdbp	protein kinase C, delta binding protein		cell cycle///negative regulation of cell cycle			GO:0007049///GO:0045786
CDC2A	97	6099	181	1.816922016	1.23E-11	Cdc2a	cell division cycle 2 homolog A (S. pombe)	ATP binding///Hsp70 protein binding///RNA polymerase subunit kinase activity///cyclin-dependent protein kinase activity///kinase activity///nucleotide binding///protein binding///protein kinase activity///protein serine/threonine kinase activity///transferase activity	cell cycle///cell division///mitosis///mitotic cell cycle G2/M transition DNA damage checkpoint///protein amino acid phosphorylation	nucleus	GO:0005524///GO:0030544///GO:0008353///GO:0004693///GO:0016301///GO:0000166///GO:0005515///GO:0004672///GO:0004674///GO:0016740	GO:0007049///GO:0051301///GO:0007067///GO:0007095///GO:0006468	GO:0005634
ISLR	92	5612	181	1.872808412	1.31E-11	Islr	immunoglobulin superfamily containing leucine-rich repeat			extracellular space			GO:0005615
DBI	49	1973	181	2.837214569	1.37E-11	Dbi	diazepam binding inhibitor	acyl-CoA binding///binding///lipid binding	transport	mitochondrion	GO:0000062///GO:0005488///GO:0008289	GO:0006810	GO:0005739
IFI205	58	2642	181	2.507947071	1.41E-11	Ifi205	interferon activated gene 205	protein binding	regulation of transcription, DNA-dependent///transcription	nucleus	GO:0005515	GO:0006355///GO:0006350	GO:0005634
RBMS1	43	1564	181	3.140905668	1.42E-11	Rbms1	RNA binding motif, single stranded interacting protein 1	DNA binding///RNA binding///double-stranded DNA binding///nucleic acid binding///nucleotide binding///single-stranded DNA binding	DNA replication	nucleus	GO:0003677///GO:0003723///GO:0003690///GO:0003676///GO:0000166///GO:0003697	GO:0006260	GO:0005634
KCNJ8	65	3200	181	2.320526673	1.43E-11	Kcnj8	potassium inwardly-rectifying channel, subfamily J, member 8	ATP-activated inward rectifier potassium channel activity///inward rectifier potassium channel activity///ion channel activity///potassium channel activity///potassium ion binding///voltage-gated ion channel activity	ion transport///potassium ion transport///transport	integral to membrane///membrane///myofibril	GO:0015272///GO:0005242///GO:0005216///GO:0005267///GO:0030955///GO:0005244	GO:0006811///GO:0006813///GO:0006810	GO:0016021///GO:0016020///GO:0030016
4931406C07RIK	46	1772	181	2.965632282	1.60E-11	4931406C07Rik	RIKEN cDNA 4931406C07 gene	hydrolase activity///metal ion binding///zinc ion binding		nucleus	GO:0016787///GO:0046872///GO:0008270		GO:0005634
FAH	64	3130	181	2.335924614	1.68E-11	Fah	fumarylacetoacetate hydrolase	DNA binding///calcium ion binding///catalytic activity///fumarylacetoacetase activity///hydrolase activity///magnesium ion binding///metal ion binding	L-phenylalanine catabolic process///arginine catabolic process///aromatic amino acid family metabolic process///metabolic process///regulation of transcription, DNA-dependent///tyrosine catabolic process	nucleus	GO:0003677///GO:0005509///GO:0003824///GO:0004334///GO:0016787///GO:0000287///GO:0046872	GO:0006559///GO:0006527///GO:0009072///GO:0008152///GO:0006355///GO:0006572	GO:0005634
FKBP9	63	3054	181	2.356647913	1.81E-11	Fkbp9	FK506 binding protein 9	calcium ion binding///isomerase activity///peptidyl-prolyl cis-trans isomerase activity	protein folding	endoplasmic reticulum///extracellular space	GO:0005509///GO:0016853///GO:0003755	GO:0006457	GO:0005783///GO:0005615
CXCL1	40	1382	181	3.306550308	1.86E-11	Cxcl1	chemokine (C-X-C motif) ligand 1	chemokine activity///cytokine activity///growth factor activity	cellular process///immune response///inflammatory response///regulation of progression through cell cycle	extracellular region///extracellular space///extracellular space///intracellular	GO:0008009///GO:0005125///GO:0008083	GO:0009987///GO:0006955///GO:0006954///GO:0000074	GO:0005576///GO:0005615///GO:0005615///GO:0005622
MAF	57	2584	181	2.520028966	1.89E-11	Maf	avian musculoaponeurotic fibrosarcoma (v-maf) AS42 oncogene homolog	DNA binding///protein binding///protein dimerization activity///sequence-specific DNA binding///transcription factor activity	cell development///cytokine production///lens development in camera-type eye///positive regulation of transcription from RNA polymerase II promoter///positive regulation of transcription from RNA polymerase II promoter///regulation of chondrocyte differentiation///regulation of transcription///regulation of transcription, DNA-dependent///transcription	cytoplasm///nucleus	GO:0003677///GO:0005515///GO:0046983///GO:0043565///GO:0003700	GO:0048468///GO:0001816///GO:0002088///GO:0045944///GO:0045944///GO:0032330///GO:0045449///GO:0006355///GO:0006350	GO:0005737///GO:0005634
GPD1	70	3639	181	2.197552053	1.92E-11	Gpd1	glycerol-3-phosphate dehydrogenase 1 (soluble)	NAD binding///coenzyme binding///glycerol-3-phosphate dehydrogenase (NAD+) activity///oxidoreductase activity///oxidoreductase activity, acting on CH-OH group of donors///oxidoreductase activity, acting on the CH-OH group of donors, NAD or NADP as acceptor	carbohydrate metabolic process///gluconeogenesis///glycerol-3-phosphate catabolic process///glycerol-3-phosphate metabolic process	cytoplasm///glycerol-3-phosphate dehydrogenase complex	GO:0051287///GO:0050662///GO:0004367///GO:0016491///GO:0016614///GO:0016616	GO:0005975///GO:0006094///GO:0046168///GO:0006072	GO:0005737///GO:0009331
CLU	80	4524	181	2.020182372	2.04E-11	Clu	clusterin		cell death	extracellular space		GO:0008219	GO:0005615
ERBB3	52	2218	181	2.678335565	2.23E-11	Erbb3	v-erb-b2 erythroblastic leukemia viral oncogene homolog 3 (avian)	ATP binding///kinase activity///nucleotide binding///protein binding///protein kinase activity///NOT protein-tyrosine kinase activity///receptor activity///transferase activity///transmembrane receptor protein tyrosine kinase activity	Schwann cell differentiation///cranial nerve development///heart development///negative regulation of neuron apoptosis///peripheral nervous system development///protein amino acid phosphorylation///regulation of progression through cell cycle///transmembrane receptor protein tyrosine kinase signaling pathway	apical plasma membrane///integral to membrane///lateral plasma membrane///membrane	GO:0005524///GO:0016301///GO:0000166///GO:0005515///GO:0004672///NOT GO:0004713///GO:0004872///GO:0016740///GO:0004714	GO:0014037///GO:0021545///GO:0007507///GO:0043524///GO:0007422///GO:0006468///GO:0000074///GO:0007169	GO:0016324///GO:0016021///GO:0016328///GO:0016020
ADAMTS1	93	5762	181	1.843880965	2.27E-11	Adamts1	a disintegrin-like and metallopeptidase (reprolysin type) with thrombospondin type 1 motif, 1	heparin binding///hydrolase activity///metal ion binding///metalloendopeptidase activity///metalloendopeptidase activity///metalloendopeptidase activity///metallopeptidase activity///peptidase activity///protein binding///zinc ion binding	integrin-mediated signaling pathway///kidney development///negative regulation of angiogenesis///ovulation from ovarian follicle///proteolysis	basement membrane///cytoplasmic vesicle///extracellular matrix///proteinaceous extracellular matrix	GO:0008201///GO:0016787///GO:0046872///GO:0004222///GO:0004222///GO:0004222///GO:0008237///GO:0008233///GO:0005515///GO:0008270	GO:0007229///GO:0001822///GO:0016525///GO:0001542///GO:0006508	GO:0005604///GO:0031410///GO:0031012///GO:0005578
TMEM77	33	967	181	3.898617718	2.28E-11	Tmem77	transmembrane protein 77			integral to membrane///membrane			GO:0016021///GO:0016020
FES	34	1025	181	3.789467948	2.31E-11	Fes	feline sarcoma oncogene	ATP binding///kinase activity///non-membrane spanning protein tyrosine kinase activity///nucleotide binding///protein kinase activity///protein-tyrosine kinase activity///transferase activity	cellular process///intracellular signaling cascade///protein amino acid phosphorylation///regulation of progression through cell cycle	intracellular	GO:0005524///GO:0016301///GO:0004715///GO:0000166///GO:0004672///GO:0004713///GO:0016740	GO:0009987///GO:0007242///GO:0006468///GO:0000074	GO:0005622
ENSMUSG00000063303///DSP	66	3319	181	2.27174651	2.36E-11	ENSMUSG00000063303///Dsp	predicted gene, ENSMUSG00000063303///desmoplakin			basolateral plasma membrane///desmosome///mitochondrion			GO:0016323///GO:0030057///GO:0005739
COBLL1	48	1933	181	2.836825158	2.38E-11	Cobll1	Cobl-like 1	molecular_function	biological_process	cellular_component	GO:0003674	GO:0008150	GO:0005575
RGS2	73	3915	181	2.130170079	2.40E-11	Rgs2	regulator of G-protein signaling 2	GTPase activator activity///signal transducer activity	G-protein coupled receptor protein signaling pathway///cell cycle///negative regulation of signal transduction///spermatogenesis///transmembrane receptor protein tyrosine kinase signaling pathway	nucleus	GO:0005096///GO:0004871	GO:0007186///GO:0007049///GO:0009968///GO:0007283///GO:0007169	GO:0005634
CTNNA1	29	751	181	4.411448843	2.51E-11	Ctnna1	catenin (cadherin associated protein), alpha 1	actin filament binding///cadherin binding///protein binding///structural molecule activity	apical junction assembly///cell adhesion///establishment and/or maintenance of cell polarity///negative regulation of apoptosis///negative regulation of neuroblast proliferation///negative regulation of neuroblast proliferation///positive regulation of smoothened signaling pathway	actin cytoskeleton///adherens junction///cell junction///cytoplasm///cytoskeleton///lamellipodium///zonula adherens	GO:0051015///GO:0045296///GO:0005515///GO:0005198	GO:0043297///GO:0007155///GO:0007163///GO:0043066///GO:0007406///GO:0007406///GO:0045880	GO:0015629///GO:0005912///GO:0030054///GO:0005737///GO:0005856///GO:0030027///GO:0005915
CCR1	34	1029	181	3.774737266	2.56E-11	Ccr1	chemokine (C-C motif) receptor 1	C-C chemokine receptor activity///G-protein coupled receptor activity///protein binding///receptor activity///rhodopsin-like receptor activity///signal transducer activity	G-protein coupled receptor protein signaling pathway///inflammatory response///leukocyte chemotaxis///leukocyte chemotaxis///myeloid cell differentiation///signal transduction	integral to membrane///membrane	GO:0016493///GO:0004930///GO:0005515///GO:0004872///GO:0001584///GO:0004871	GO:0007186///GO:0006954///GO:0030595///GO:0030595///GO:0030099///GO:0007165	GO:0016021///GO:0016020
ELK3	61	2918	181	2.388183722	2.56E-11	Elk3	ELK3, member of ETS oncogene family	DNA binding///sequence-specific DNA binding///transcription factor activity	angiogenesis///cellular process///regulation of progression through cell cycle///regulation of transcription, DNA-dependent///transcription///wound healing	nucleus	GO:0003677///GO:0043565///GO:0003700	GO:0001525///GO:0009987///GO:0000074///GO:0006355///GO:0006350///GO:0042060	GO:0005634
CCL5	85	5007	181	1.939387181	2.59E-11	Ccl5	chemokine (C-C motif) ligand 5	chemokine activity///cytokine activity	chemotaxis///immune response///inflammatory response///signal transduction	extracellular region///extracellular space	GO:0008009///GO:0005125	GO:0006935///GO:0006955///GO:0006954///GO:0007165	GO:0005576///GO:0005615
CHRNB1	36	1149	181	3.579362291	2.64E-11	Chrnb1	cholinergic receptor, nicotinic, beta polypeptide 1 (muscle)	extracellular ligand-gated ion channel activity///ion channel activity///neurotransmitter receptor activity///nicotinic acetylcholine-activated cation-selective channel activity///contributes_to nicotinic acetylcholine-activated cation-selective channel activity///protein binding///receptor activity	ion transport///regulation of membrane potential///transport	cell junction///extracellular space///integral to membrane///membrane///nicotinic acetylcholine-gated receptor-channel complex///plasma membrane///postsynaptic membrane///synapse	GO:0005230///GO:0005216///GO:0030594///GO:0004889///contributes_to GO:0004889///GO:0005515///GO:0004872	GO:0006811///GO:0042391///GO:0006810	GO:0030054///GO:0005615///GO:0016021///GO:0016020///GO:0005892///GO:0005886///GO:0045211///GO:0045202
ACADM	47	1874	181	2.86517701	2.92E-11	Acadm	acyl-Coenzyme A dehydrogenase, medium chain	FAD binding///acyl-CoA dehydrogenase activity///oxidoreductase activity///oxidoreductase activity, acting on the CH-CH group of donors	electron transport///fatty acid metabolic process///lipid metabolic process///metabolic process	mitochondrion	GO:0050660///GO:0003995///GO:0016491///GO:0016627	GO:0006118///GO:0006631///GO:0006629///GO:0008152	GO:0005739
SERPINA3N	105	7014	181	1.710199298	3.16E-11	Serpina3n	serine (or cysteine) peptidase inhibitor, clade A, member 3N	endopeptidase inhibitor activity///serine-type endopeptidase inhibitor activity	acute-phase response///biological_process	extracellular space	GO:0004866///GO:0004867	GO:0006953///GO:0008150	GO:0005615
TIMP3	88	5312	181	1.892551874	3.25E-11	Timp3	tissue inhibitor of metalloproteinase 3	enzyme inhibitor activity///metalloendopeptidase inhibitor activity///protein binding	transmembrane receptor protein tyrosine kinase signaling pathway	basement membrane///proteinaceous extracellular matrix	GO:0004857///GO:0008191///GO:0005515	GO:0007169	GO:0005604///GO:0005578
TMEM51	63	3103	181	2.319433686	3.57E-11	Tmem51	transmembrane protein 51			integral to membrane///membrane			GO:0016021///GO:0016020
KCTD12B	49	2034	181	2.752126029	4.00E-11	Kctd12b	potassium channel tetramerisation domain containing 12b	ion channel activity			GO:0005216
C1QDC2	30	821	181	4.17446942	4.14E-11	C1qdc2	C1q domain containing 2			extracellular space			GO:0005615
WWTR1	61	2958	181	2.355889149	4.52E-11	Wwtr1	WW domain containing transcription regulator 1	protein binding///protein homodimerization activity///transcription coactivator activity///transcription corepressor activity///transcription regulator activity	negative regulation of fat cell differentiation///negative regulation of transcription from RNA polymerase II promoter///osteoblast differentiation///osteoblast differentiation///positive regulation of transcription from RNA polymerase II promoter///positive regulation of transcription from RNA polymerase II promoter///regulation of transcription, DNA-dependent///transcription	cytoplasm///nucleus///transcription factor complex	GO:0005515///GO:0042803///GO:0003713///GO:0003714///GO:0030528	GO:0045599///GO:0000122///GO:0001649///GO:0001649///GO:0045944///GO:0045944///GO:0006355///GO:0006350	GO:0005737///GO:0005634///GO:0005667
PCK1	64	3203	181	2.282686244	4.58E-11	Pck1	phosphoenolpyruvate carboxykinase 1, cytosolic	GTP binding///carboxy-lyase activity///kinase activity///lyase activity///nucleotide binding///phosphoenolpyruvate carboxykinase (GTP) activity///phosphoenolpyruvate carboxykinase activity///purine nucleotide binding	gluconeogenesis///glycerol biosynthetic process from pyruvate///lipid metabolic process	cytoplasm	GO:0005525///GO:0016831///GO:0016301///GO:0016829///GO:0000166///GO:0004613///GO:0004611///GO:0017076	GO:0006094///GO:0046327///GO:0006629	GO:0005737
RBP1	96	6130	181	1.789097237	4.63E-11	Rbp1	retinol binding protein 1, cellular	binding///lipid binding///retinal binding///retinoid binding///retinol binding///transporter activity	retinol metabolic process///transport	cytoplasm	GO:0005488///GO:0008289///GO:0016918///GO:0005501///GO:0019841///GO:0005215	GO:0042572///GO:0006810	GO:0005737
4833417J20RIK///CPT1A	34	1054	181	3.68520365	4.83E-11	4833417J20Rik///Cpt1a	RIKEN cDNA 4833417J20 gene///carnitine palmitoyltransferase 1a, liver	acyltransferase activity///carnitine O-palmitoyltransferase activity///transferase activity	fatty acid metabolic process///lipid metabolic process///transport	integral to membrane///membrane///mitochondrial inner membrane///mitochondrion///outer membrane	GO:0008415///GO:0004095///GO:0016740	GO:0006631///GO:0006629///GO:0006810	GO:0016021///GO:0016020///GO:0005743///GO:0005739///GO:0019867
COLEC12	53	2343	181	2.58420384	5.08E-11	Colec12	collectin sub-family member 12	binding///calcium ion binding///low-density lipoprotein binding///metal ion binding///pattern recognition receptor activity///receptor activity///sugar binding///sugar binding	immune response///phagocytosis, recognition///phosphate transport	cytoplasm///integral to membrane///integral to membrane///membrane	GO:0005488///GO:0005509///GO:0030169///GO:0046872///GO:0008329///GO:0004872///GO:0005529///GO:0005529	GO:0006955///GO:0006910///GO:0006817	GO:0005737///GO:0016021///GO:0016021///GO:0016020
CYP4F13	38	1301	181	3.336794696	5.10E-11	Cyp4f13	cytochrome P450, family 4, subfamily f, polypeptide 13	iron ion binding///metal ion binding///monooxygenase activity///oxidoreductase activity	electron transport	endoplasmic reticulum///extracellular space///integral to membrane///membrane///microsome	GO:0005506///GO:0046872///GO:0004497///GO:0016491	GO:0006118	GO:0005783///GO:0005615///GO:0016021///GO:0016020///GO:0005792
AGPAT9///4933407I02RIK///4930458D05RIK	64	3212	181	2.276290175	5.16E-11	Agpat9///4933407I02Rik///4930458D05Rik	1-acylglycerol-3-phosphate O-acyltransferase 9///RIKEN cDNA 4933407I02 gene///RIKEN cDNA 4930458D05 gene	1-acylglycerol-3-phosphate O-acyltransferase activity///acyltransferase activity///transferase activity///acyltransferase activity	metabolic process///phospholipid biosynthetic process///metabolic process	endoplasmic reticulum///integral to membrane///membrane	GO:0003841///GO:0008415///GO:0016740///GO:0008415	GO:0008152///GO:0008654///GO:0008152	GO:0005783///GO:0016021///GO:0016020
SLC40A1	82	4790	181	1.955696801	5.18E-11	Slc40a1	solute carrier family 40 (iron-regulated transporter), member 1	binding///iron ion binding///iron ion transmembrane transporter activity	ion transport///iron ion transport///transport	integral to membrane///membrane///mitochondrial inner membrane///synaptic vesicle	GO:0005488///GO:0005506///GO:0005381	GO:0006811///GO:0006826///GO:0006810	GO:0016021///GO:0016020///GO:0005743///GO:0008021
MYD88	37	1241	181	3.406066548	5.42E-11	Myd88	myeloid differentiation primary response gene 88	protein binding///transmembrane receptor activity	MyD88-dependent toll-like receptor signaling pathway///MyD88-dependent toll-like receptor signaling pathway///activation of NF-kappaB transcription factor///activation of NF-kappaB transcription factor///cell surface receptor linked signal transduction///immune response///immunoglobulin mediated immune response///inflammatory response///innate immune response///interferon type I biosynthetic proc…	cytoplasm///intrinsic to membrane	GO:0005515///GO:0004888	GO:0002755///GO:0002755///GO:0051092///GO:0051092///GO:0007166///GO:0006955///GO:0016064///GO:0006954///GO:0045087///GO:0045351///GO:0031663///GO:0043123///GO:0043123///GO:0046330///GO:0045080///GO:0032760///GO:0032760///GO:0032496///GO:0032496///GO:0002238///GO:0009615///GO:0007165///GO:0007178	GO:0005737///GO:0031224
AU020206	76	4249	181	2.043384278	5.51E-11	AU020206	expressed sequence AU020206
GPR137B-PS///GPR137B	47	1911	181	2.809702626	5.67E-11	Gpr137b-ps///Gpr137b	G protein-coupled receptor 137B, pseudogene///G protein-coupled receptor 137B			integral to membrane			GO:0016021
VAT1	50	2132	181	2.67920528	6.14E-11	Vat1	vesicle amine transport protein 1 homolog (T californica)	binding///catalytic activity///oxidoreductase activity///zinc ion binding	metabolic process///oxidation reduction		GO:0005488///GO:0003824///GO:0016491///GO:0008270	GO:0008152///GO:0055114
COPZ2	59	2820	181	2.390155133	6.15E-11	Copz2	coatomer protein complex, subunit zeta 2	protein binding///protein transporter activity	intracellular protein transport///protein complex assembly///protein transport///transport///vesicle-mediated transport	COPI vesicle coat///COPI-coated vesicle///Golgi apparatus///cytoplasm///endoplasmic reticulum///membrane///membrane coat	GO:0005515///GO:0008565	GO:0006886///GO:0006461///GO:0015031///GO:0006810///GO:0016192	GO:0030126///GO:0030137///GO:0005794///GO:0005737///GO:0005783///GO:0016020///GO:0030117
ACAA1A	46	1845	181	2.848292902	6.16E-11	Acaa1a	acetyl-Coenzyme A acyltransferase 1A	acetyl-CoA C-acetyltransferase activity///acetyl-CoA C-acyltransferase activity///acyltransferase activity///catalytic activity///transferase activity	fatty acid metabolic process///lipid metabolic process///metabolic process	peroxisome	GO:0003985///GO:0003988///GO:0008415///GO:0003824///GO:0016740	GO:0006631///GO:0006629///GO:0008152	GO:0005777
VKORC1	52	2284	181	2.600940579	6.55E-11	Vkorc1	vitamin K epoxide reductase complex, subunit 1	oxidoreductase activity///vitamin-K-epoxide reductase (warfarin-sensitive) activity///vitamin-K-epoxide reductase (warfarin-sensitive) activity	positive regulation of coagulation///vitamin K biosynthetic process///vitamin K metabolic process	endoplasmic reticulum///integral to membrane///membrane	GO:0016491///GO:0047057///GO:0047057	GO:0050820///GO:0042371///GO:0042373	GO:0005783///GO:0016021///GO:0016020
GPNMB	42	1575	181	3.046435017	6.74E-11	Gpnmb	glycoprotein (transmembrane) nmb	heparin binding///integrin binding	cell adhesion///metabolic process	cytoplasmic membrane-bound vesicle///cytoplasmic vesicle///integral to membrane///integral to plasma membrane///membrane	GO:0008201///GO:0005178	GO:0007155///GO:0008152	GO:0016023///GO:0031410///GO:0016021///GO:0005887///GO:0016020
C3AR1	15	175	181	9.792112555	6.85E-11	C3ar1	complement component 3a receptor 1	C3a anaphylatoxin receptor activity///G-protein coupled receptor activity///anaphylatoxin receptor activity///receptor activity///rhodopsin-like receptor activity///signal transducer activity	G-protein coupled receptor protein signaling pathway///chemotaxis///complement activation///signal transduction	integral to membrane///membrane	GO:0004943///GO:0004930///GO:0004942///GO:0004872///GO:0001584///GO:0004871	GO:0007186///GO:0006935///GO:0006956///GO:0007165	GO:0016021///GO:0016020
MAOB	91	5675	181	1.831887136	6.93E-11	Maob	monoamine oxidase B	amine oxidase activity///electron carrier activity///oxidoreductase activity	oxidation reduction	integral to membrane///membrane///mitochondrial inner membrane///mitochondrion	GO:0008131///GO:0009055///GO:0016491	GO:0055114	GO:0016021///GO:0016020///GO:0005743///GO:0005739
ANXA11	21	398	181	6.02780798	7.49E-11	Anxa11	annexin A11	calcium ion binding///calcium-dependent phospholipid binding///phosphatidylethanolamine binding		nucleus	GO:0005509///GO:0005544///GO:0008429		GO:0005634
SDC2	52	2294	181	2.589602565	7.67E-11	Sdc2	syndecan 2	cytoskeletal protein binding		integral to membrane///membrane	GO:0008092		GO:0016021///GO:0016020
COL4A5	57	2679	181	2.430666237	7.84E-11	Col4a5	collagen, type IV, alpha 5	extracellular matrix structural constituent///extracellular matrix structural constituent conferring tensile strength	cell adhesion	basement membrane///basement membrane///collagen type IV///collagen type IV///extracellular space///membrane///proteinaceous extracellular matrix	GO:0005201///GO:0030020	GO:0007155	GO:0005604///GO:0005604///GO:0005587///GO:0005587///GO:0005615///GO:0016020///GO:0005578
ARHGEF6	67	3499	181	2.187530146	8.29E-11	Arhgef6	Rac/Cdc42 guanine nucleotide exchange factor (GEF) 6	Rho guanyl-nucleotide exchange factor activity///guanyl-nucleotide exchange factor activity///molecular_function	biological_process///intracellular signaling cascade///regulation of Rho protein signal transduction	cellular_component///intracellular	GO:0005089///GO:0005085///GO:0003674	GO:0008150///GO:0007242///GO:0035023	GO:0005575///GO:0005622
CSF2RB	29	795	181	4.167293184	9.48E-11	Csf2rb	colony stimulating factor 2 receptor, beta, low-affinity (granulocyte-macrophage)	hematopoietin/interferon-class (D200-domain) cytokine receptor activity///interleukin receptor activity///receptor activity	cytokine and chemokine mediated signaling pathway	extracellular space///integral to membrane///membrane	GO:0004896///GO:0004907///GO:0004872	GO:0019221	GO:0005615///GO:0016021///GO:0016020
FNDC3B	47	1946	181	2.759168406	1.04E-10	Fndc3b	fibronectin type III domain containing 3B	molecular_function	positive regulation of fat cell differentiation	cellular_component///integral to membrane///membrane	GO:0003674	GO:0045600	GO:0005575///GO:0016021///GO:0016020
FYB	59	2860	181	2.35672639	1.08E-10	Fyb	FYN binding protein		NOT mast cell activation	cytoplasm///nucleus		NOT GO:0045576	GO:0005737///GO:0005634
ITFG3///FYN	42	1601	181	2.996961369	1.12E-10	Itfg3///Fyn	integrin alpha FG-GAP repeat containing 3///Fyn proto-oncogene	ATP binding///kinase activity///manganese ion binding///metal ion binding///non-membrane spanning protein tyrosine kinase activity///nucleotide binding///protein binding///protein kinase activity///protein tyrosine kinase activity///transferase activity///tubulin binding	activated T cell proliferation///cell surface receptor linked signal transduction///detection of mechanical stimulus involved in sensory perception of pain///forebrain development///forebrain development///multicellular organismal development///myelination///neuron migration///neuron migration///peptidyl-tyrosine phosphorylation///peptidyl-tyrosine phosphorylation///protein amino acid autophospho…	integral to membrane///membrane///membrane	GO:0005524///GO:0016301///GO:0030145///GO:0046872///GO:0004715///GO:0000166///GO:0005515///GO:0004672///GO:0004713///GO:0016740///GO:0015631	GO:0050798///GO:0007166///GO:0050966///GO:0030900///GO:0030900///GO:0007275///GO:0042552///GO:0001764///GO:0001764///GO:0018108///GO:0018108///GO:0046777///GO:0006468///GO:0008360///GO:0045471	GO:0016021///GO:0016020///GO:0016020
IGF1	55	2548	181	2.465962411	1.13E-10	Igf1	insulin-like growth factor 1	growth factor activity///hormone activity///insulin-like growth factor receptor binding///protein binding///prothoracicotrophic hormone activity	anti-apoptosis///branching morphogenesis of a tube///cell development///chondroitin sulfate proteoglycan biosynthetic process///glial cell differentiation///insulin-like growth factor receptor signaling pathway///insulin-like growth factor receptor signaling pathway///mammary gland development///multicellular organism growth///nervous system development///organ morphogenesis///positive regulation…	extracellular region///extracellular space	GO:0008083///GO:0005179///GO:0005159///GO:0005515///GO:0018445	GO:0006916///GO:0048754///GO:0048468///GO:0050650///GO:0010001///GO:0048009///GO:0048009///GO:0030879///GO:0035264///GO:0007399///GO:0009887///GO:0021940///GO:0045944///GO:0051246///GO:0033143///GO:0030104	GO:0005576///GO:0005615
JUNB	66	3448	181	2.186753674	1.27E-10	Junb	Jun-B oncogene	DNA binding///protein dimerization activity///sequence-specific DNA binding///transcription factor activity	cellular process///regulation of progression through cell cycle///regulation of transcription, DNA-dependent///transcription	intracellular///nucleus	GO:0003677///GO:0046983///GO:0043565///GO:0003700	GO:0009987///GO:0000074///GO:0006355///GO:0006350	GO:0005622///GO:0005634
LY96	43	1676	181	2.931012211	1.27E-10	Ly96	lymphocyte antigen 96		defense response///immune response///inflammatory response	extracellular space///plasma membrane		GO:0006952///GO:0006955///GO:0006954	GO:0005615///GO:0005886
IL18BP	39	1408	181	3.164354554	1.27E-10	Il18bp	interleukin 18 binding protein			extracellular space			GO:0005615
ITIH5	63	3201	181	2.24842322	1.33E-10	Itih5	inter-alpha (globulin) inhibitor H5	endopeptidase inhibitor activity///serine-type endopeptidase inhibitor activity	hyaluronan metabolic process	extracellular region///extracellular space	GO:0004866///GO:0004867	GO:0030212	GO:0005576///GO:0005615
EHD4	61	3043	181	2.290082189	1.45E-10	Ehd4	EH-domain containing 4	ATP binding///DNA binding///GTP binding///GTPase activity///calcium ion binding///nucleotide binding		intracellular	GO:0005524///GO:0003677///GO:0005525///GO:0003924///GO:0005509///GO:0000166		GO:0005622
TSPAN8	32	981	181	3.726526015	1.49E-10	Tspan8	tetraspanin 8
EZR	81	4797	181	1.929027802	1.53E-10	Ezr	ezrin	binding///cytoskeletal protein binding///protein binding///structural molecule activity	establishment and/or maintenance of apical/basal cell polarity///regulation of cell shape	apical part of cell///apical plasma membrane///basal body///cytoplasm///cytoskeleton///extrinsic to membrane///membrane///uropod	GO:0005488///GO:0008092///GO:0005515///GO:0005198	GO:0035088///GO:0008360	GO:0045177///GO:0016324///GO:0005932///GO:0005737///GO:0005856///GO:0019898///GO:0016020///GO:0001931
PLEK	57	2726	181	2.388758198	1.54E-10	Plek	pleckstrin	calcium ion binding	intracellular signaling cascade		GO:0005509	GO:0007242
RELB	44	1756	181	2.862538598	1.54E-10	Relb	avian reticuloendotheliosis viral (v-rel) oncogene related B	DNA binding///transcription factor activity	T-helper 1 cell differentiation///T-helper 1 type immune response///antigen processing and presentation///cellular process///myeloid dendritic cell differentiation///regulation of progression through cell cycle///regulation of transcription///regulation of transcription, DNA-dependent///transcription	intracellular///nucleus	GO:0003677///GO:0003700	GO:0045063///GO:0042088///GO:0019882///GO:0009987///GO:0043011///GO:0000074///GO:0045449///GO:0006355///GO:0006350	GO:0005622///GO:0005634
PIRA1	81	4798	181	1.928625753	1.55E-10	Pira1	paired-Ig-like receptor A1	molecular_function	biological_process	cellular_component	GO:0003674	GO:0008150	GO:0005575
THRSP	87	5369	181	1.851181643	1.60E-10	Thrsp	thyroid hormone responsive SPOT14 homolog (Rattus)			nucleus			GO:0005634
OLFML3	113	8062	181	1.601248869	1.73E-10	Olfml3	olfactomedin-like 3			extracellular space			GO:0005615
FBLN5	65	3389	181	2.191114002	1.75E-10	Fbln5	fibulin 5	calcium ion binding///protein binding	cell adhesion	extracellular space	GO:0005509///GO:0005515	GO:0007155	GO:0005615
DHRS4	49	2124	181	2.63551052	1.80E-10	Dhrs4	dehydrogenase/reductase (SDR family) member 4	carbonyl reductase (NADPH) activity///oxidoreductase activity///retinal dehydrogenase activity	metabolic process///retinal metabolic process	mitochondrion///peroxisome	GO:0004090///GO:0016491///GO:0001758	GO:0008152///GO:0042574	GO:0005739///GO:0005777
FABP5	47	1983	181	2.707686191	1.96E-10	Fabp5	fatty acid binding protein 5, epidermal	binding///lipid binding///transporter activity	glucose metabolic process///glucose transport///lipid metabolic process///phosphatidylcholine biosynthetic process///transport	cytoplasm	GO:0005488///GO:0008289///GO:0005215	GO:0006006///GO:0015758///GO:0006629///GO:0006656///GO:0006810	GO:0005737
ACTA1	115	8303	181	1.582289656	2.03E-10	Acta1	actin, alpha 1, skeletal muscle	ATP binding///motor activity///nucleotide binding///protein binding///structural constituent of cytoskeleton///structural molecule activity	cytoskeleton organization and biogenesis///muscle contraction///muscle development///skeletal muscle fiber development	actin cytoskeleton///actin filament///cytoplasm///cytoskeleton///striated muscle thin filament	GO:0005524///GO:0003774///GO:0000166///GO:0005515///GO:0005200///GO:0005198	GO:0007010///GO:0006936///GO:0007517///GO:0048741	GO:0015629///GO:0005884///GO:0005737///GO:0005856///GO:0005865
C130094E24	65	3406	181	2.180177732	2.16E-10	C130094E24	hypothetical protein C130094E24
TLR4	32	996	181	3.670403635	2.17E-10	Tlr4	toll-like receptor 4	catalytic activity///protein binding///receptor activity///transmembrane receptor activity	activation of NF-kappaB-inducing kinase///immune response///inflammatory response///innate immune response///macrophage activation///mast cell activation///metabolic process///positive regulation of I-kappaB kinase/NF-kappaB cascade///positive regulation of JNK cascade///positive regulation of JNK cascade///positive regulation of interleukin-1 biosynthetic process///positive regulation of interle…	integral to membrane///intrinsic to membrane///membrane	GO:0003824///GO:0005515///GO:0004872///GO:0004888	GO:0007250///GO:0006955///GO:0006954///GO:0045087///GO:0042116///GO:0045576///GO:0008152///GO:0043123///GO:0046330///GO:0046330///GO:0045362///GO:0045368///GO:0045410///GO:0009617///GO:0007165	GO:0016021///GO:0031224///GO:0016020
FIGF	48	2068	181	2.651635895	2.39E-10	Figf	c-fos induced growth factor	growth factor activity///protein binding///protein homodimerization activity///NOT vascular endothelial growth factor receptor 2 binding///vascular endothelial growth factor receptor 3 binding	angiogenesis///cell differentiation///cell proliferation///multicellular organismal development///positive regulation of cell proliferation///regulation of progression through cell cycle///vascular endothelial growth factor receptor signaling pathway	extracellular region///extracellular space///membrane	GO:0008083///GO:0005515///GO:0042803///NOT GO:0043184///GO:0043185	GO:0001525///GO:0030154///GO:0008283///GO:0007275///GO:0008284///GO:0000074///GO:0048010	GO:0005576///GO:0005615///GO:0016020
TRP53INP2	50	2226	181	2.566067231	2.78E-10	Trp53inp2	transformation related protein 53 inducible nuclear protein 2			nucleus			GO:0005634
CLEC4A3	39	1449	181	3.074817952	2.90E-10	Clec4a3	C-type lectin domain family 4, member a3	receptor activity///sugar binding		integral to membrane///membrane	GO:0004872///GO:0005529		GO:0016021///GO:0016020
CAPN1	36	1255	181	3.277041652	2.96E-10	Capn1	calpain 1	calcium ion binding///calcium-dependent cysteine-type endopeptidase activity///cysteine-type endopeptidase activity///cysteine-type peptidase activity///hydrolase activity///peptidase activity	proteolysis	cytoplasm///intracellular///membrane	GO:0005509///GO:0004198///GO:0004197///GO:0008234///GO:0016787///GO:0008233	GO:0006508	GO:0005737///GO:0005622///GO:0016020
HMOX1	56	2696	181	2.372964961	3.09E-10	Hmox1	heme oxygenase (decycling) 1	heme oxygenase (decyclizing) activity///iron ion binding///metal ion binding///oxidoreductase activity	heme oxidation///response to stimulus	endoplasmic reticulum///integral to membrane///microsome	GO:0004392///GO:0005506///GO:0046872///GO:0016491	GO:0006788///GO:0050896	GO:0005783///GO:0016021///GO:0005792
ABCG2	58	2856	181	2.320026667	3.10E-10	Abcg2	ATP-binding cassette, sub-family G (WHITE), member 2	ATP binding///ATPase activity///nucleoside-triphosphatase activity///nucleotide binding	transport	integral to membrane///membrane	GO:0005524///GO:0016887///GO:0017111///GO:0000166	GO:0006810	GO:0016021///GO:0016020
ENPP2	73	4133	181	2.017811725	3.16E-10	Enpp2	ectonucleotide pyrophosphatase/phosphodiesterase 2	alkylglycerophosphoethanolamine phosphodiesterase activity///endonuclease activity///hydrolase activity///metal ion binding///nucleic acid binding///nucleotide diphosphatase activity///phosphodiesterase I activity	chemotaxis///lipid catabolic process///metabolic process///nucleotide metabolic process	extracellular space///integral to plasma membrane	GO:0047391///GO:0004519///GO:0016787///GO:0046872///GO:0003676///GO:0004551///GO:0004528	GO:0006935///GO:0016042///GO:0008152///GO:0009117	GO:0005615///GO:0005887
TWSG1	34	1135	181	3.422206737	3.33E-10	Twsg1	twisted gastrulation homolog 1 (Drosophila)	protein binding	BMP signaling pathway///camera-type eye development///cell differentiation///embryonic development///forebrain development///forebrain development///hemopoiesis///mesoderm formation///multicellular organismal development///negative regulation of BMP signaling pathway///negative regulation of BMP signaling pathway///negative regulation of osteoblast differentiation///ossification///positive regula…	extracellular space	GO:0005515	GO:0030509///GO:0043010///GO:0030154///GO:0009790///GO:0030900///GO:0030900///GO:0030097///GO:0001707///GO:0007275///GO:0030514///GO:0030514///GO:0045668///GO:0001503///GO:0030513///GO:0009888	GO:0005615
AK3	34	1136	181	3.419194231	3.41E-10	Ak3	adenylate kinase 3	ATP binding///GTP binding///adenylate kinase activity///kinase activity///nucleobase, nucleoside, nucleotide kinase activity///nucleoside triphosphate adenylate kinase activity///nucleotide binding///nucleotide kinase activity///phosphotransferase activity, phosphate group as acceptor///shikimate kinase activity///transferase activity	amino acid biosynthetic process///nucleobase, nucleoside, nucleotide and nucleic acid metabolic process	cytoplasm///mitochondrion	GO:0005524///GO:0005525///GO:0004017///GO:0016301///GO:0019205///GO:0046899///GO:0000166///GO:0019201///GO:0016776///GO:0004765///GO:0016740	GO:0008652///GO:0006139	GO:0005737///GO:0005739
SCN7A	55	2625	181	2.393627513	3.45E-10	Scn7a	sodium channel, voltage-gated, type VII, alpha	cation channel activity///ion channel activity///sodium channel activity///voltage-gated ion channel activity///voltage-gated sodium channel activity	cation transport///ion transport///sodium ion transport///transport	integral to membrane///membrane///voltage-gated sodium channel complex	GO:0005261///GO:0005216///GO:0005272///GO:0005244///GO:0005248	GO:0006812///GO:0006811///GO:0006814///GO:0006810	GO:0016021///GO:0016020///GO:0001518
SNAI2	58	2870	181	2.308709464	3.74E-10	Snai2	snail homolog 2 (Drosophila)	DNA binding///metal ion binding///nucleic acid binding///zinc ion binding	multicellular organismal development///regulation of survival gene product activity///regulation of transcription, DNA-dependent///response to radiation///response to radiation///transcription	intracellular///nucleus	GO:0003677///GO:0046872///GO:0003676///GO:0008270	GO:0007275///GO:0045884///GO:0006355///GO:0009314///GO:0009314///GO:0006350	GO:0005622///GO:0005634
C1S	70	3885	181	2.058402038	3.87E-10	C1s	complement component 1, s subcomponent	calcium ion binding///complement component C1s activity///hydrolase activity///metal ion binding///peptidase activity///serine-type endopeptidase activity	complement activation, classical pathway///immune response///innate immune response///proteolysis	extracellular space	GO:0005509///GO:0003816///GO:0016787///GO:0046872///GO:0008233///GO:0004252	GO:0006958///GO:0006955///GO:0045087///GO:0006508	GO:0005615
CES3	75	4332	181	1.97786207	3.90E-10	Ces3	carboxylesterase 3	carboxylesterase activity///catalytic activity///hydrolase activity	acyl-CoA metabolic process///response to toxin	endoplasmic reticulum///extracellular space	GO:0004091///GO:0003824///GO:0016787	GO:0006637///GO:0009636	GO:0005783///GO:0005615
CNN2	82	4986	181	1.878818226	4.17E-10	Cnn2	calponin 2	actin binding///calmodulin binding	actomyosin structure organization and biogenesis		GO:0003779///GO:0005516	GO:0031032
ABCD2	57	2800	181	2.325626732	4.31E-10	Abcd2	ATP-binding cassette, sub-family D (ALD), member 2	ATP binding///ATPase activity///ATPase activity, coupled to transmembrane movement of substances///nucleoside-triphosphatase activity///nucleotide binding///protein binding	transport	integral to membrane///membrane///peroxisome	GO:0005524///GO:0016887///GO:0042626///GO:0017111///GO:0000166///GO:0005515	GO:0006810	GO:0016021///GO:0016020///GO:0005777
CYR61	52	2407	181	2.46803003	4.32E-10	Cyr61	cysteine rich protein 61	growth factor binding///heparin binding///insulin-like growth factor binding///protein binding	cell adhesion///chemotaxis///patterning of blood vessels///regulation of cell growth	extracellular region///extracellular space	GO:0019838///GO:0008201///GO:0005520///GO:0005515	GO:0007155///GO:0006935///GO:0001569///GO:0001558	GO:0005576///GO:0005615
ITGA5	23	533	181	4.929737715	4.33E-10	Itga5	integrin alpha 5 (fibronectin receptor alpha)	calcium ion binding///integrin binding///protein binding///receptor activity	cell adhesion///cell-cell adhesion mediated by integrin///cell-substrate junction assembly///heterophilic cell adhesion///integrin-mediated signaling pathway///leukocyte adhesion///memory	external side of plasma membrane///integral to membrane///integrin complex///membrane///synaptosome	GO:0005509///GO:0005178///GO:0005515///GO:0004872	GO:0007155///GO:0033631///GO:0007044///GO:0007157///GO:0007229///GO:0007159///GO:0007613	GO:0009897///GO:0016021///GO:0008305///GO:0016020///GO:0019717
BICC1	66	3552	181	2.122727102	4.57E-10	Bicc1	bicaudal C homolog 1 (Drosophila)	RNA binding///nucleic acid binding	multicellular organismal development		GO:0003723///GO:0003676	GO:0007275
MGST2	70	3903	181	2.048909024	4.76E-10	Mgst2	microsomal glutathione S-transferase 2	transferase activity			GO:0016740
GJB2	76	4450	181	1.951087595	5.23E-10	Gjb2	gap junction protein, beta 2	gap junction channel activity///protein binding	cell communication///cell-cell signaling	cell junction///connexon complex///gap junction///integral to membrane///membrane	GO:0005243///GO:0005515	GO:0007154///GO:0007267	GO:0030054///GO:0005922///GO:0005921///GO:0016021///GO:0016020
PSCDBP	44	1827	181	2.751295992	5.37E-10	Pscdbp	pleckstrin homology, Sec7 and coiled-coil domains, binding protein	protein binding	regulation of cell adhesion	cell cortex///cytoplasm///membrane	GO:0005515	GO:0030155	GO:0005938///GO:0005737///GO:0016020
PALLD	46	1972	181	2.664858217	5.43E-10	Palld	palladin, cytoskeletal associated protein	ATP binding///actin binding///protein binding///vascular endothelial growth factor receptor activity	protein amino acid phosphorylation	actin filament///cytoplasm///cytoskeleton///nucleus	GO:0005524///GO:0003779///GO:0005515///GO:0005021	GO:0006468	GO:0005884///GO:0005737///GO:0005856///GO:0005634
PHF11	43	1758	181	2.79429833	5.55E-10	Phf11	PHD finger protein 11
SSPN	70	3917	181	2.041585887	5.59E-10	Sspn	sarcospan			cytoplasm///cytoskeleton///integral to membrane///membrane///sarcolemma			GO:0005737///GO:0005856///GO:0016021///GO:0016020///GO:0042383
TRAF3IP2	61	3147	181	2.214401049	5.64E-10	Traf3ip2	Traf3 interacting protein 2	protein binding	B cell apoptosis///humoral immune response///immunoglobulin secretion		GO:0005515	GO:0001783///GO:0006959///GO:0048305
TIPARP	36	1288	181	3.193080181	5.95E-10	Tiparp	TCDD-inducible poly(ADP-ribose) polymerase	NAD+ ADP-ribosyltransferase activity///metal ion binding///molecular_function///nucleic acid binding///transferase activity///transferase activity, transferring glycosyl groups///zinc ion binding	protein amino acid ADP-ribosylation	cellular_component///nucleus	GO:0003950///GO:0046872///GO:0003674///GO:0003676///GO:0016740///GO:0016757///GO:0008270	GO:0006471	GO:0005575///GO:0005634
APOC1	68	3750	181	2.071575812	6.15E-10	Apoc1	apolipoprotein C-I	lipid transporter activity	lipid transport///lipoprotein metabolic process///transport	extracellular region///extracellular space	GO:0005319	GO:0006869///GO:0042157///GO:0006810	GO:0005576///GO:0005615
SLC16A12	77	4559	181	1.929497941	6.29E-10	Slc16a12	solute carrier family 16 (monocarboxylic acid transporters), member 12	symporter activity///transporter activity	transport	integral to membrane///membrane	GO:0015293///GO:0005215	GO:0006810	GO:0016021///GO:0016020
ACADS	57	2828	181	2.302600724	6.30E-10	Acads	acyl-Coenzyme A dehydrogenase, short chain	FAD binding///acyl-CoA dehydrogenase activity///butyryl-CoA dehydrogenase activity///oxidoreductase activity///oxidoreductase activity, acting on the CH-CH group of donors	electron transport///fatty acid metabolic process///lipid metabolic process///metabolic process	mitochondrion	GO:0050660///GO:0003995///GO:0004085///GO:0016491///GO:0016627	GO:0006118///GO:0006631///GO:0006629///GO:0008152	GO:0005739
4632428N05RIK	42	1695	181	2.830758202	6.31E-10	4632428N05Rik	RIKEN cDNA 4632428N05 gene	receptor activity		extracellular space///integral to membrane///membrane	GO:0004872		GO:0005615///GO:0016021///GO:0016020
IRF8	49	2204	181	2.539847706	6.33E-10	Irf8	interferon regulatory factor 8	DNA binding///transcription factor activity	immune response///myeloid cell differentiation///regulation of transcription, DNA-dependent///transcription	intracellular///nucleus	GO:0003677///GO:0003700	GO:0006955///GO:0030099///GO:0006355///GO:0006350	GO:0005622///GO:0005634
ENSMUSG00000053098///TMEM16F	30	922	181	3.717179386	6.42E-10	ENSMUSG00000053098///Tmem16f	predicted gene, ENSMUSG00000053098///transmembrane protein 16F			integral to membrane///membrane			GO:0016021///GO:0016020
TMOD3	56	2754	181	2.322989664	6.86E-10	Tmod3	tropomodulin 3	actin binding///microtubule minus-end binding///tropomyosin binding	negative regulation of cell motility///pointed-end actin filament capping	cytoplasm///cytoskeleton///filamentous actin///lamellipodium///ruffle	GO:0003779///GO:0051011///GO:0005523	GO:0051271///GO:0051694	GO:0005737///GO:0005856///GO:0031941///GO:0030027///GO:0001726
LAMC1	35	1231	181	3.248128318	6.91E-10	Lamc1	laminin, gamma 1	extracellular matrix structural constituent///protein binding	cell adhesion	basal lamina///basement membrane///extracellular matrix///extracellular space///laminin-10 complex///proteinaceous extracellular matrix	GO:0005201///GO:0005515	GO:0007155	GO:0005605///GO:0005604///GO:0031012///GO:0005615///GO:0043259///GO:0005578
1100001G20RIK	77	4569	181	1.92527492	6.99E-10	1100001G20Rik	RIKEN cDNA 1100001G20 gene
MOSC2	43	1772	181	2.772221481	7.07E-10	Mosc2	MOCO sulphurase C-terminal domain containing 2	catalytic activity///molybdenum ion binding///oxidoreductase activity///pyridoxal phosphate binding	oxidation reduction	extracellular space///integral to membrane///membrane///mitochondrial inner membrane///mitochondrion///outer membrane	GO:0003824///GO:0030151///GO:0016491///GO:0030170	GO:0055114	GO:0005615///GO:0016021///GO:0016020///GO:0005743///GO:0005739///GO:0019867
LIMS1	36	1299	181	3.166041011	7.46E-10	Lims1	LIM and senescent cell antigen-like domains 1	metal ion binding///protein binding///zinc ion binding	cell-cell adhesion///cell-matrix adhesion///chordate embryonic development///establishment and/or maintenance of cell polarity	cell junction///focal adhesion	GO:0046872///GO:0005515///GO:0008270	GO:0016337///GO:0007160///GO:0043009///GO:0007163	GO:0030054///GO:0005925
FLNA	55	2683	181	2.34188305	7.75E-10	Flna	filamin, alpha	actin binding///actin binding///protein binding///protein kinase C binding	early endosome to late endosome transport	cytoplasm///cytoskeleton///trans-Golgi network	GO:0003779///GO:0003779///GO:0005515///GO:0005080	GO:0045022	GO:0005737///GO:0005856///GO:0005802
SLC10A6	40	1569	181	2.912461775	7.91E-10	Slc10a6	solute carrier family 10 (sodium/bile acid cotransporter family), member 6			integral to membrane			GO:0016021
TNFAIP8	73	4220	181	1.976212289	8.29E-10	Tnfaip8	tumor necrosis factor, alpha-induced protein 8		apoptosis	cytoplasm		GO:0006915	GO:0005737
NEDD9	53	2532	181	2.391307108	8.54E-10	Nedd9	neural precursor cell expressed, developmentally down-regulated gene 9	protein binding	cell adhesion///cell cycle///cell division///mitosis///regulation of cell growth	cytoplasm///cytoskeleton///nucleus	GO:0005515	GO:0007155///GO:0007049///GO:0051301///GO:0007067///GO:0001558	GO:0005737///GO:0005856///GO:0005634
DENND4C	40	1574	181	2.903209991	8.66E-10	Dennd4c	DENN/MADD domain containing 4C
POLD4	31	995	181	3.559277093	9.00E-10	Pold4	polymerase (DNA-directed), delta 4	DNA-directed DNA polymerase activity///nucleotidyltransferase activity///transferase activity	DNA replication///positive regulation of endothelial cell proliferation	nucleus	GO:0003887///GO:0016779///GO:0016740	GO:0006260///GO:0001938	GO:0005634
COL6A1	74	4322	181	1.956005824	9.38E-10	Col6a1	collagen, type VI, alpha 1	extracellular matrix structural constituent///extracellular matrix structural constituent conferring tensile strength///protein binding///structural molecule activity	cell adhesion///phosphate transport	collagen///cytoplasm///extracellular space///proteinaceous extracellular matrix	GO:0005201///GO:0030020///GO:0005515///GO:0005198	GO:0007155///GO:0006817	GO:0005581///GO:0005737///GO:0005615///GO:0005578
ACTN1///STRM	41	1648	181	2.842168591	9.45E-10	Actn1///Strm	actinin, alpha 1///striamin	actin binding///actin filament binding///calcium ion binding///protein binding///protein homodimerization activity///protein binding///transcription corepressor activity	actin filament bundle formation///biological_process///cortical cytoskeleton organization and biogenesis///negative regulation of transcription	Z disc///actin cytoskeleton///cortical cytoskeleton///cytoplasm///cytoskeleton///dense core granule membrane///focal adhesion///secretory granule///stress fiber///nucleus	GO:0003779///GO:0051015///GO:0005509///GO:0005515///GO:0042803///GO:0005515///GO:0003714	GO:0051017///GO:0008150///GO:0030865///GO:0016481	GO:0030018///GO:0015629///GO:0030863///GO:0005737///GO:0005856///GO:0032127///GO:0005925///GO:0030141///GO:0001725///GO:0005634
BID	81	4974	181	1.860383266	9.66E-10	Bid	BH3 interacting domain death agonist	protein binding	apoptosis///positive regulation of apoptosis///regulation of apoptosis	cytoplasm///membrane///mitochondrion	GO:0005515	GO:0006915///GO:0043065///GO:0042981	GO:0005737///GO:0016020///GO:0005739
5033414D02RIK	60	3111	181	2.203304014	1.02E-09	5033414D02Rik	RIKEN cDNA 5033414D02 gene			integral to membrane///membrane			GO:0016021///GO:0016020
PHYH	50	2313	181	2.46954849	1.04E-09	Phyh	phytanoyl-CoA hydroxylase	L-ascorbic acid binding///catalytic activity///iron ion binding///oxidoreductase activity///phytanoyl-CoA dioxygenase activity///protein binding	fatty acid alpha-oxidation	peroxisome	GO:0031418///GO:0003824///GO:0005506///GO:0016491///GO:0048244///GO:0005515	GO:0001561	GO:0005777
HSPA1B	59	3032	181	2.223033468	1.07E-09	Hspa1b	heat shock protein 1B	ATP binding///nucleotide binding///protein binding	DNA repair///anti-apoptosis///negative regulation of caspase activity///response to heat///response to stress///telomere maintenance		GO:0005524///GO:0000166///GO:0005515	GO:0006281///GO:0006916///GO:0043154///GO:0009408///GO:0006950///GO:0000723
RIN2	68	3799	181	2.044856355	1.08E-09	Rin2	Ras and Rab interactor 2	GTPase activator activity	endocytosis///intracellular signaling cascade///signal transduction	cytoplasm	GO:0005096	GO:0006897///GO:0007242///GO:0007165	GO:0005737
TPM2	63	3374	181	2.133136552	1.17E-09	Tpm2	tropomyosin 2, beta	actin binding///protein binding///structural constituent of cytoskeleton	muscle contraction	cytoplasm///cytoskeleton///muscle thin filament tropomyosin	GO:0003779///GO:0005515///GO:0005200	GO:0006936	GO:0005737///GO:0005856///GO:0005862
CCDC109B	66	3632	181	2.075970999	1.18E-09	Ccdc109b	coiled-coil domain containing 109B			integral to membrane///membrane			GO:0016021///GO:0016020
ALAS1	29	888	181	3.730853695	1.18E-09	Alas1	aminolevulinic acid synthase 1	5-aminolevulinate synthase activity///acyltransferase activity///catalytic activity///pyridoxal phosphate binding///transferase activity///transferase activity, transferring nitrogenous groups	biosynthetic process///heme biosynthetic process///metabolic process///tetrapyrrole biosynthetic process	mitochondrion	GO:0003870///GO:0008415///GO:0003824///GO:0030170///GO:0016740///GO:0016769	GO:0009058///GO:0006783///GO:0008152///GO:0033014	GO:0005739
ACSS1	86	5477	181	1.793820144	1.21E-09	Acss1	acyl-CoA synthetase short-chain family member 1	AMP binding///acetate-CoA ligase activity///catalytic activity///ligase activity	acetyl-CoA biosynthetic process///metabolic process	mitochondrial matrix///mitochondrion	GO:0016208///GO:0003987///GO:0003824///GO:0016874	GO:0006085///GO:0008152	GO:0005759///GO:0005739
MT1	78	4717	181	1.889086798	1.24E-09	Mt1	metallothionein 1	copper ion binding///metal ion binding///zinc ion binding	cellular metal ion homeostasis///cellular zinc ion homeostasis///detoxification of copper ion///nitric oxide mediated signal transduction	cytosol///lysosome	GO:0005507///GO:0046872///GO:0008270	GO:0006875///GO:0006882///GO:0010273///GO:0007263	GO:0005829///GO:0005764
AGPAT2	54	2642	181	2.334985204	1.31E-09	Agpat2	1-acylglycerol-3-phosphate O-acyltransferase 2 (lysophosphatidic acid acyltransferase, beta)	1-acylglycerol-3-phosphate O-acyltransferase activity///acyltransferase activity///transferase activity	metabolic process///phospholipid biosynthetic process	endoplasmic reticulum///integral to membrane///membrane	GO:0003841///GO:0008415///GO:0016740	GO:0008152///GO:0008654	GO:0005783///GO:0016021///GO:0016020
PFN1	53	2569	181	2.356866328	1.43E-09	Pfn1	profilin 1	actin binding///protein binding	actin cytoskeleton organization and biogenesis///cytoskeleton organization and biogenesis///neural tube closure///regulation of actin polymerization and/or depolymerization///regulation of transcription from RNA polymerase II promoter///sequestering of actin monomers	actin cytoskeleton///cytoplasm///cytoskeleton///nucleus	GO:0003779///GO:0005515	GO:0030036///GO:0007010///GO:0001843///GO:0008064///GO:0006357///GO:0042989	GO:0015629///GO:0005737///GO:0005856///GO:0005634
TNFRSF12A	79	4825	181	1.870479531	1.44E-09	Tnfrsf12a	tumor necrosis factor receptor superfamily, member 12a	protein binding///receptor activity	angiogenesis///apoptosis///cell adhesion///cell death///cell differentiation///multicellular organismal development///positive regulation of axon extension///substrate-bound cell migration, cell attachment to substrate	cell surface///integral to membrane///membrane///plasma membrane///ruffle	GO:0005515///GO:0004872	GO:0001525///GO:0006915///GO:0007155///GO:0008219///GO:0030154///GO:0007275///GO:0045773///GO:0006931	GO:0009986///GO:0016021///GO:0016020///GO:0005886///GO:0001726
FHL1	61	3223	181	2.162184332	1.46E-09	Fhl1	four and a half LIM domains 1	heme binding///metal ion binding///zinc ion binding	cell differentiation///multicellular organismal development	cytoplasm///nucleus	GO:0020037///GO:0046872///GO:0008270	GO:0030154///GO:0007275	GO:0005737///GO:0005634
CD82	32	1081	181	3.381796504	1.60E-09	Cd82	CD82 antigen			integral to membrane///membrane///plasma membrane			GO:0016021///GO:0016020///GO:0005886
AB124611	58	2982	181	2.221997372	1.62E-09	AB124611	cDNA sequence AB124611
LASS2	28	843	181	3.794492014	1.64E-09	Lass2	longevity assurance homolog 2 (S. cerevisiae)	DNA binding///sequence-specific DNA binding///transcription factor activity	lipid biosynthetic process///regulation of transcription, DNA-dependent	endoplasmic reticulum///integral to membrane///membrane///nucleus	GO:0003677///GO:0043565///GO:0003700	GO:0008610///GO:0006355	GO:0005783///GO:0016021///GO:0016020///GO:0005634
CXCL9	39	1541	181	2.891246731	1.66E-09	Cxcl9	chemokine (C-X-C motif) ligand 9	chemokine activity///cytokine activity	immune response///inflammatory response	extracellular region///extracellular space	GO:0008009///GO:0005125	GO:0006955///GO:0006954	GO:0005576///GO:0005615
HEXB	38	1474	181	2.945162754	1.70E-09	Hexb	hexosaminidase B	beta-N-acetylhexosaminidase activity///beta-N-acetylhexosaminidase activity///beta-N-acetylhexosaminidase activity///catalytic activity///cation binding///hydrolase activity///hydrolase activity, acting on glycosyl bonds///protein heterodimerization activity///protein homodimerization activity///protein homodimerization activity	carbohydrate metabolic process///cellular calcium ion homeostasis///cellular calcium ion homeostasis///cellular protein metabolic process///ganglioside catabolic process///glycosaminoglycan metabolic process///glycosphingolipid metabolic process///locomotory behavior///locomotory behavior///lysosome organization and biogenesis///lysosome organization and biogenesis///male courtship behavior///met…	acrosome///lysosome///membrane	GO:0004563///GO:0004563///GO:0004563///GO:0003824///GO:0043169///GO:0016787///GO:0016798///GO:0046982///GO:0042803///GO:0042803	GO:0005975///GO:0006874///GO:0006874///GO:0044267///GO:0006689///GO:0030203///GO:0006687///GO:0007626///GO:0007626///GO:0007040///GO:0007040///GO:0008049///GO:0008152///GO:0042552///GO:0050905///GO:0050885///GO:0050885///GO:0009313///GO:0048477///GO:0007341///GO:0008654///GO:0031323///GO:0007605///GO:0019915///GO:0019915///GO:0019953///GO:0007338///GO:0001501	GO:0001669///GO:0005764///GO:0016020
D330050I23RIK	60	3157	181	2.171200123	1.81E-09	D330050I23Rik	RIKEN cDNA D330050I23 gene
TRIM47	44	1906	181	2.637260114	1.98E-09	Trim47	tripartite motif-containing 47	metal ion binding///protein binding///zinc ion binding		cytoplasm///intracellular///nucleus	GO:0046872///GO:0005515///GO:0008270		GO:0005737///GO:0005622///GO:0005634
IL1RN	24	630	181	4.352050024	2.01E-09	Il1rn	interleukin 1 receptor antagonist	interleukin-1 receptor antagonist activity///interleukin-1 receptor binding///receptor activity	cell surface receptor linked signal transduction///immune response///inflammatory response///insulin secretion///lipid metabolic process	cytoplasm///extracellular region///integral to plasma membrane	GO:0005152///GO:0005149///GO:0004872	GO:0007166///GO:0006955///GO:0006954///GO:0030073///GO:0006629	GO:0005737///GO:0005576///GO:0005887
FRRS1	44	1911	181	2.630359905	2.15E-09	Frrs1	ferric-chelate reductase 1	dopamine beta-monooxygenase activity///ferric-chelate reductase activity///receptor activity	catecholamine metabolic process	extracellular space///integral to membrane	GO:0004500///GO:0000293///GO:0004872	GO:0006584	GO:0005615///GO:0016021
DHRS7	15	226	181	7.58238804	2.16E-09	Dhrs7	dehydrogenase/reductase (SDR family) member 7	oxidoreductase activity	metabolic process		GO:0016491	GO:0008152
9130404D14RIK	58	3005	181	2.204990403	2.17E-09	9130404D14Rik	RIKEN cDNA 9130404D14 gene
C730049O14RIK	78	4773	181	1.866922779	2.19E-09	C730049O14Rik	RIKEN cDNA C730049O14 gene
RNF125	61	3260	181	2.137644203	2.28E-09	Rnf125	ring finger protein 125	ligase activity///metal ion binding///protein binding///zinc ion binding	immune response///ubiquitin cycle		GO:0016874///GO:0046872///GO:0005515///GO:0008270	GO:0006955///GO:0006512
2310016C16RIK	99	6865	181	1.647471231	2.44E-09	2310016C16Rik	RIKEN cDNA 2310016C16 gene	glutathione peroxidase activity///oxidoreductase activity///peroxidase activity		integral to membrane	GO:0004602///GO:0016491///GO:0004601		GO:0016021
FKBP7	64	3526	181	2.073580272	2.56E-09	Fkbp7	FK506 binding protein 7	calcium ion binding///isomerase activity///peptidyl-prolyl cis-trans isomerase activity///protein binding	protein folding	endoplasmic reticulum///extracellular space	GO:0005509///GO:0016853///GO:0003755///GO:0005515	GO:0006457	GO:0005783///GO:0005615
MS4A6D	26	747	181	3.976270604	2.59E-09	Ms4a6d	membrane-spanning 4-domains, subfamily A, member 6D	receptor activity	signal transduction	integral to membrane///membrane	GO:0004872	GO:0007165	GO:0016021///GO:0016020
PARP14	37	1432	181	2.951765772	2.75E-09	Parp14	poly (ADP-ribose) polymerase family, member 14	NAD+ ADP-ribosyltransferase activity///nucleic acid binding///transferase activity///transferase activity, transferring glycosyl groups	regulation of transcription, DNA-dependent///transcription	cytoplasm///nucleus	GO:0003950///GO:0003676///GO:0016740///GO:0016757	GO:0006355///GO:0006350	GO:0005737///GO:0005634
LHFPL2	39	1573	181	2.832429251	2.94E-09	Lhfpl2	lipoma HMGIC fusion partner-like 2	transferase activity	metabolic process	integral to membrane///membrane	GO:0016740	GO:0008152	GO:0016021///GO:0016020
LGMN	50	2388	181	2.391987293	3.05E-09	Lgmn	legumain	cysteine-type endopeptidase activity///cysteine-type peptidase activity///hydrolase activity///legumain activity///peptidase activity	negative regulation of body size///proteolysis	apical part of cell///late endosome///lysosome	GO:0004197///GO:0008234///GO:0016787///GO:0001509///GO:0008233	GO:0040015///GO:0006508	GO:0045177///GO:0005770///GO:0005764
LPIN1	56	2868	181	2.230653255	3.07E-09	Lpin1	lipin 1	phosphatidate phosphatase activity	actin cytoskeleton reorganization///cellular response to insulin stimulus///lipid metabolic process///regulation of fat cell differentiation///ruffle organization and biogenesis	nucleus///nucleus	GO:0008195	GO:0031532///GO:0032869///GO:0006629///GO:0045598///GO:0031529	GO:0005634///GO:0005634
WAS	51	2469	181	2.359784111	3.16E-09	Was	Wiskott-Aldrich syndrome homolog (human)	identical protein binding	T cell activation///actin filament polymerization///actin filament-based movement///actin polymerization and/or depolymerization///endosome transport	cytoplasm///cytoskeleton///vesicle membrane	GO:0042802	GO:0042110///GO:0030041///GO:0030048///GO:0008154///GO:0016197	GO:0005737///GO:0005856///GO:0012506
NT5E	32	1117	181	3.272803957	3.51E-09	Nt5e	5' nucleotidase, ecto	5'-nucleotidase activity///GPI anchor binding///hydrolase activity///hydrolase activity, acting on ester bonds///metal ion binding///nucleotide binding///zinc ion binding	nucleotide catabolic process	extracellular space///integral to membrane///membrane	GO:0008253///GO:0048503///GO:0016787///GO:0016788///GO:0046872///GO:0000166///GO:0008270	GO:0009166	GO:0005615///GO:0016021///GO:0016020
DCI	46	2103	181	2.498858965	4.18E-09	Dci	dodecenoyl-Coenzyme A delta isomerase (3,2 trans-enoyl-Coenyme A isomerase)	catalytic activity///dodecenoyl-CoA delta-isomerase activity///isomerase activity	fatty acid beta-oxidation///fatty acid metabolic process///lipid metabolic process///metabolic process	mitochondrial inner membrane///mitochondrion///mitochondrion	GO:0003824///GO:0004165///GO:0016853	GO:0006635///GO:0006631///GO:0006629///GO:0008152	GO:0005743///GO:0005739///GO:0005739
NFKB1	47	2183	181	2.459615995	4.44E-09	Nfkb1	nuclear factor of kappa light chain gene enhancer in B-cells 1, p105	DNA binding///protein binding///specific transcriptional repressor activity///transcription factor activity	apoptosis///lymph node development///negative regulation of interleukin-12 biosynthetic process///negative regulation of transcription, DNA-dependent///positive regulation of transcription from RNA polymerase II promoter///regulation of transcription///regulation of transcription, DNA-dependent///signal transduction///transcription	cytoplasm///nucleus///nucleus	GO:0003677///GO:0005515///GO:0016566///GO:0003700	GO:0006915///GO:0048535///GO:0045083///GO:0045892///GO:0045944///GO:0045449///GO:0006355///GO:0007165///GO:0006350	GO:0005737///GO:0005634///GO:0005634
SERPINB6B	47	2183	181	2.459615995	4.44E-09	Serpinb6b	serine (or cysteine) peptidase inhibitor, clade B, member 6b	peptidase activity			GO:0008233
GAS6	64	3581	181	2.041732488	4.78E-09	Gas6	growth arrest specific 6	calcium ion binding///metal ion binding	regulation of cell growth	extracellular region///extracellular space	GO:0005509///GO:0046872	GO:0001558	GO:0005576///GO:0005615
PCX	58	3070	181	2.158304939	4.83E-09	Pcx	pyruvate carboxylase	ATP binding///biotin binding///catalytic activity///ligase activity///manganese ion binding///nucleotide binding///pyruvate carboxylase activity	gluconeogenesis///lipid biosynthetic process///metabolic process	cytoplasm///mitochondrial inner membrane///mitochondrion	GO:0005524///GO:0009374///GO:0003824///GO:0016874///GO:0030145///GO:0000166///GO:0004736	GO:0006094///GO:0008610///GO:0008152	GO:0005737///GO:0005743///GO:0005739
IFITM6	47	2191	181	2.450635197	4.98E-09	Ifitm6	interferon induced transmembrane protein 6			integral to membrane			GO:0016021
LHFP	87	5733	181	1.733646301	5.28E-09	Lhfp	lipoma HMGIC fusion partner			integral to membrane///membrane			GO:0016021///GO:0016020
2210016F16RIK	22	562	181	4.472079874	6.18E-09	2210016F16Rik	RIKEN cDNA 2210016F16 gene
GEM	89	5952	181	1.708245442	6.31E-09	Gem	GTP binding protein (gene overexpressed in skeletal muscle)	GTP binding///nucleotide binding	small GTPase mediated signal transduction	membrane	GO:0005525///GO:0000166	GO:0007264	GO:0016020
MARVELD1	20	463	181	4.934829941	6.35E-09	Marveld1	MARVEL (membrane-associating) domain containing 1	molecular_function	biological_process	cellular_component///integral to membrane///membrane	GO:0003674	GO:0008150	GO:0005575///GO:0016021///GO:0016020
RNF213	30	1023	181	3.350185136	6.92E-09	Rnf213	ring finger protein 213
PPFIBP2	34	1280	181	3.03453488	6.94E-09	Ppfibp2	protein tyrosine phosphatase, receptor-type, F interacting protein, binding protein 2	DNA binding///integrase activity///receptor activity	DNA integration		GO:0003677///GO:0008907///GO:0004872	GO:0015074
AK2	45	2063	181	2.491933636	7.07E-09	Ak2	adenylate kinase 2	ATP binding///adenylate kinase activity///kinase activity///nucleobase, nucleoside, nucleotide kinase activity///nucleotide binding///nucleotide kinase activity///phosphotransferase activity, phosphate group as acceptor///transferase activity	nucleobase, nucleoside, nucleotide and nucleic acid metabolic process	mitochondrial inner membrane///mitochondrion	GO:0005524///GO:0004017///GO:0016301///GO:0019205///GO:0000166///GO:0019201///GO:0016776///GO:0016740	GO:0006139	GO:0005743///GO:0005739
LAMB2	55	2853	181	2.202338669	7.12E-09	Lamb2	laminin, beta 2	calcium ion binding///extracellular matrix structural constituent///oxidoreductase activity///phospholipase A2 activity///protein binding	axon extension involved in regeneration///cell adhesion///electron transport///lipid catabolic process	basal lamina///basement membrane///membrane///proteinaceous extracellular matrix	GO:0005509///GO:0005201///GO:0016491///GO:0004623///GO:0005515	GO:0048677///GO:0007155///GO:0006118///GO:0016042	GO:0005605///GO:0005604///GO:0016020///GO:0005578
PLEKHO1	60	3275	181	2.092970622	7.41E-09	Plekho1	pleckstrin homology domain containing, family O member 1
COMT	34	1285	181	3.022727351	7.64E-09	Comt	catechol-O-methyltransferase	O-methyltransferase activity///catechol O-methyltransferase activity///magnesium ion binding///metal ion binding///methyltransferase activity///transferase activity	catecholamine metabolic process///dopamine catabolic process///neurotransmitter catabolic process	cytoplasm///extracellular space///integral to membrane///membrane	GO:0008171///GO:0016206///GO:0000287///GO:0046872///GO:0008168///GO:0016740	GO:0006584///GO:0042420///GO:0042135	GO:0005737///GO:0005615///GO:0016021///GO:0016020
PTPRB	47	2223	181	2.415358397	7.87E-09	Ptprb	protein tyrosine phosphatase, receptor type, B	hydrolase activity///phosphoprotein phosphatase activity///protein tyrosine phosphatase activity///receptor activity	transmembrane receptor protein tyrosine phosphatase signaling pathway	plasma membrane	GO:0016787///GO:0004721///GO:0004725///GO:0004872	GO:0007185	GO:0005886
EVI2A	81	5191	181	1.782613439	7.90E-09	Evi2a	ecotropic viral integration site 2a	transmembrane receptor activity	cell proliferation///cellular process	integral to membrane///membrane	GO:0004888	GO:0008283///GO:0009987	GO:0016021///GO:0016020
H2-DMB1	32	1156	181	3.162389291	7.92E-09	H2-DMb1	histocompatibility 2, class II, locus Mb1		antigen processing and presentation///antigen processing and presentation of exogenous peptide antigen via MHC class II///antigen processing and presentation of peptide or polysaccharide antigen via MHC class II///chaperone cofactor-dependent protein folding///immune response	MHC class II protein complex///endosome///integral to membrane///lysosome///membrane		GO:0019882///GO:0019886///GO:0002504///GO:0051085///GO:0006955	GO:0042613///GO:0005768///GO:0016021///GO:0005764///GO:0016020
PLEKHA2	44	1996	181	2.51834558	7.99E-09	Plekha2	pleckstrin homology domain-containing, family A (phosphoinositide binding specific) member 2	lipid binding///phosphatidylinositol binding		cytoplasm///membrane///nucleus	GO:0008289///GO:0005545		GO:0005737///GO:0016020///GO:0005634
SIX5	30	1032	181	3.320968405	8.42E-09	Six5	sine oculis-related homeobox 5 homolog (Drosophila)	DNA binding///protein binding///sequence-specific DNA binding///transcription factor activity	multicellular organismal development///regulation of transcription///regulation of transcription, DNA-dependent///transcription	nucleus///transcription factor complex	GO:0003677///GO:0005515///GO:0043565///GO:0003700	GO:0007275///GO:0045449///GO:0006355///GO:0006350	GO:0005634///GO:0005667
EFEMP1	105	7653	181	1.567403355	8.50E-09	Efemp1	epidermal growth factor-containing fibulin-like extracellular matrix protein 1	calcium ion binding		extracellular region///extracellular space	GO:0005509		GO:0005576///GO:0005615
NAGA	39	1635	181	2.725022148	8.52E-09	Naga	N-acetyl galactosaminidase, alpha	alpha-N-acetylgalactosaminidase activity///catalytic activity///cation binding///hydrolase activity///hydrolase activity, acting on glycosyl bonds///hydrolase activity, hydrolyzing O-glycosyl compounds	carbohydrate metabolic process///metabolic process	lysosome	GO:0008456///GO:0003824///GO:0043169///GO:0016787///GO:0016798///GO:0004553	GO:0005975///GO:0008152	GO:0005764
H2-BL	18	378	181	5.44006253	8.78E-09	H2-Bl	histocompatibility 2, blastocyst		immune response///protection from natural killer cell mediated cytotoxicity	cell surface///cytoplasm///integral to membrane///plasma membrane		GO:0006955///GO:0042270	GO:0009986///GO:0005737///GO:0016021///GO:0005886
GPR126	42	1855	181	2.586595769	8.95E-09	Gpr126	G protein-coupled receptor 126	G-protein coupled receptor activity///receptor activity///signal transducer activity	G-protein coupled receptor protein signaling pathway///neuropeptide signaling pathway///signal transduction	cell surface///cytoplasm///integral to membrane///membrane///plasma membrane	GO:0004930///GO:0004872///GO:0004871	GO:0007186///GO:0007218///GO:0007165	GO:0009986///GO:0005737///GO:0016021///GO:0016020///GO:0005886
GAMT	54	2791	181	2.210329957	9.13E-09	Gamt	guanidinoacetate methyltransferase	guanidinoacetate N-methyltransferase activity///methyltransferase activity///transferase activity	creatine biosynthetic process///organ morphogenesis///regulation of body size///spermatogenesis		GO:0030731///GO:0008168///GO:0016740	GO:0006601///GO:0009887///GO:0040014///GO:0007283
TMEM43	41	1785	181	2.624030162	9.41E-09	Tmem43	transmembrane protein 43			integral to membrane///membrane			GO:0016021///GO:0016020
FXYD1	92	6301	181	1.668021077	9.43E-09	Fxyd1	FXYD domain-containing ion transport regulator 1	chloride channel activity///chloride ion binding///ion channel activity	ion transport///transport	extracellular space///integral to membrane///membrane	GO:0005254///GO:0031404///GO:0005216	GO:0006811///GO:0006810	GO:0005615///GO:0016021///GO:0016020
VNN1	53	2714	181	2.230946793	9.68E-09	Vnn1	vanin 1	GPI anchor binding///hydrolase activity///hydrolase activity, acting on carbon-nitrogen (but not peptide) bonds///hydrolase activity, acting on carbon-nitrogen (but not peptide) bonds, in linear amides	nitrogen compound metabolic process	extracellular space///membrane	GO:0048503///GO:0016787///GO:0016810///GO:0016811	GO:0006807	GO:0005615///GO:0016020
CCL2	44	2009	181	2.502049666	9.69E-09	Ccl2	chemokine (C-C motif) ligand 2	G-protein-coupled receptor binding///chemokine activity///cytokine activity///protein binding	chemotaxis///immune response///inflammatory response///signal transduction	extracellular region///extracellular space	GO:0001664///GO:0008009///GO:0005125///GO:0005515	GO:0006935///GO:0006955///GO:0006954///GO:0007165	GO:0005576///GO:0005615
IRAK2	26	798	181	3.722148047	9.89E-09	Irak2	interleukin-1 receptor-associated kinase 2	ATP binding///protein binding///protein kinase activity///protein serine/threonine kinase activity	NOT activation of NF-kappaB-inducing kinase activity///apoptosis///lipopolysaccharide-mediated signaling pathway///negative regulation of transcription factor activity///positive regulation of NF-kappaB transcription factor activity///NOT protein amino acid autophosphorylation///protein amino acid phosphorylation///regulation of apoptosis///signal transduction	cellular_component	GO:0005524///GO:0005515///GO:0004672///GO:0004674	NOT GO:0007250///GO:0006915///GO:0031663///GO:0043433///GO:0051092///NOT GO:0046777///GO:0006468///GO:0042981///GO:0007165	GO:0005575
NAMPT	34	1299	181	2.990149843	9.97E-09	Nampt	nicotinamide phosphoribosyltransferase	nicotinamide phosphoribosyltransferase activity///transferase activity///transferase activity, transferring glycosyl groups	NAD biosynthetic process///pyridine nucleotide biosynthetic process	cytoplasm	GO:0047280///GO:0016740///GO:0016757	GO:0009435///GO:0019363	GO:0005737
RBKS	43	1937	181	2.536074582	1.01E-08	Rbks	ribokinase	kinase activity///ribokinase activity///transferase activity	D-ribose metabolic process		GO:0016301///GO:0004747///GO:0016740	GO:0006014
WFDC2	51	2560	181	2.27590116	1.07E-08	Wfdc2	WAP four-disulfide core domain 2	endopeptidase inhibitor activity///protease inhibitor activity///serine-type endopeptidase inhibitor activity		extracellular space	GO:0004866///GO:0030414///GO:0004867		GO:0005615
RHOG	41	1797	181	2.606507423	1.14E-08	Rhog	ras homolog gene family, member G	GTP binding///GTPase activity///nucleotide binding	Rac protein signal transduction///Rho protein signal transduction///actin cytoskeleton organization and biogenesis///positive regulation of transcription///small GTPase mediated signal transduction	cellular_component///intracellular///membrane	GO:0005525///GO:0003924///GO:0000166	GO:0016601///GO:0007266///GO:0030036///GO:0045941///GO:0007264	GO:0005575///GO:0005622///GO:0016020
GPR116	55	2897	181	2.168889273	1.22E-08	Gpr116	G protein-coupled receptor 116	G-protein coupled receptor activity///receptor activity	G-protein coupled receptor protein signaling pathway	integral to membrane///membrane	GO:0004930///GO:0004872	GO:0007186	GO:0016021///GO:0016020
PAFAH2	47	2261	181	2.374764139	1.34E-08	Pafah2	platelet-activating factor acetylhydrolase 2	1-alkyl-2-acetylglycerophosphocholine esterase activity///catalytic activity///hydrolase activity	lipid catabolic process	2-acetyl-1-alkylglycerophosphocholine esterase complex///cytoplasm	GO:0003847///GO:0003824///GO:0016787	GO:0016042	GO:0008247///GO:0005737
CLIC1	55	2906	181	2.162172134	1.36E-08	Clic1	chloride intracellular channel 1	chloride channel activity///chloride ion binding///ion channel activity///protein binding///voltage-gated chloride channel activity///voltage-gated ion channel activity	chloride transport///ion transport///transport	cytoplasm///membrane///nuclear envelope///nucleus	GO:0005254///GO:0031404///GO:0005216///GO:0005515///GO:0005247///GO:0005244	GO:0006821///GO:0006811///GO:0006810	GO:0005737///GO:0016020///GO:0005635///GO:0005634
MAPKAPK3	40	1737	181	2.630772899	1.39E-08	Mapkapk3	mitogen-activated protein kinase-activated protein kinase 3	ATP binding///kinase activity///nucleotide binding///protein kinase activity///protein serine/threonine kinase activity///transferase activity	protein amino acid phosphorylation	cytoplasm///nucleus	GO:0005524///GO:0016301///GO:0000166///GO:0004672///GO:0004674///GO:0016740	GO:0006468	GO:0005737///GO:0005634
2210403K04RIK	34	1317	181	2.949282192	1.40E-08	2210403K04Rik	RIKEN cDNA 2210403K04 gene
CDH5	31	1122	181	3.156399917	1.47E-08	Cdh5	cadherin 5	calcium ion binding///protein binding	blood vessel maturation///cell adhesion///cell-cell adhesion///homophilic cell adhesion///negative regulation of cell proliferation	extracellular space///integral to membrane///intercellular junction///membrane///tight junction	GO:0005509///GO:0005515	GO:0001955///GO:0007155///GO:0016337///GO:0007156///GO:0008285	GO:0005615///GO:0016021///GO:0005911///GO:0016020///GO:0005923
NOSTRIN	42	1888	181	2.541385144	1.48E-08	Nostrin	nitric oxide synthase trafficker	DNA binding///protein binding///transcription repressor activity	endocytosis///negative regulation of transcription, DNA-dependent	cytoplasm///cytoplasmic vesicle///membrane///nucleus	GO:0003677///GO:0005515///GO:0016564	GO:0006897///GO:0045892	GO:0005737///GO:0031410///GO:0016020///GO:0005634
IL18	35	1396	181	2.864216304	1.71E-08	Il18	interleukin 18	cytokine activity///interleukin-1 receptor binding	T-helper 1 type immune response///angiogenesis///immune response///induction of apoptosis via death domain receptors///interferon-gamma biosynthetic process///interleukin-13 biosynthetic process///positive regulation of activated T cell proliferation///regulation of cell adhesion///sleep	extracellular region///extracellular space	GO:0005125///GO:0005149	GO:0042088///GO:0001525///GO:0006955///GO:0008625///GO:0042095///GO:0042231///GO:0042104///GO:0030155///GO:0030431	GO:0005576///GO:0005615
CDR2	61	3437	181	2.027558947	1.74E-08	Cdr2	cerebellar degeneration-related 2	molecular_function	biological_process	cytoplasm	GO:0003674	GO:0008150	GO:0005737
P2RY6	33	1262	181	2.987292657	1.75E-08	P2ry6	pyrimidinergic receptor P2Y, G-protein coupled, 6	G-protein coupled receptor activity///UDP-activated nucleotide receptor activity///purinergic nucleotide receptor activity, G-protein coupled///pyrimidine nucleotide binding///receptor activity///rhodopsin-like receptor activity///signal transducer activity	G-protein coupled receptor protein signaling pathway///signal transduction///transepithelial chloride transport	integral to membrane///membrane	GO:0004930///GO:0045029///GO:0045028///GO:0019103///GO:0004872///GO:0001584///GO:0004871	GO:0007186///GO:0007165///GO:0030321	GO:0016021///GO:0016020
NUCB2	64	3700	181	1.976065957	1.75E-08	Nucb2	nucleobindin 2	DNA binding///calcium ion binding	cellular calcium ion homeostasis	cytoplasm///endoplasmic reticulum///extracellular space///nuclear outer membrane///nucleus	GO:0003677///GO:0005509	GO:0006874	GO:0005737///GO:0005783///GO:0005615///GO:0005640///GO:0005634
F730021E23RIK///PDE7B	89	6070	181	1.675037375	1.76E-08	F730021E23Rik///Pde7b	RIKEN cDNA F730021E23 gene///phosphodiesterase 7B	3',5'-cyclic-AMP phosphodiesterase activity///3',5'-cyclic-nucleotide phosphodiesterase activity///catalytic activity///hydrolase activity	signal transduction		GO:0004115///GO:0004114///GO:0003824///GO:0016787	GO:0007165
TMEM86A	19	444	181	4.888704841	1.80E-08	Tmem86a	transmembrane protein 86A			integral to membrane///membrane			GO:0016021///GO:0016020
GLTP	26	823	181	3.609081581	1.83E-08	Gltp	glycolipid transfer protein	glycolipid binding///glycolipid transporter activity	glycolipid transport///lipid transport///transport	cytoplasm	GO:0051861///GO:0017089	GO:0046836///GO:0006869///GO:0006810	GO:0005737
BC004044	40	1756	181	2.602307816	1.88E-08	BC004044	cDNA sequence BC004044	calcium ion binding			GO:0005509
SKAP2	23	654	181	4.01766086	1.94E-08	Skap2	src family associated phosphoprotein 2		B cell activation///negative regulation of cell proliferation	cytoplasm///plasma membrane		GO:0042113///GO:0008285	GO:0005737///GO:0005886
KCTD12	63	3622	181	1.987079715	1.95E-08	Kctd12	potassium channel tetramerisation domain containing 12	protein binding///voltage-gated potassium channel activity	potassium ion transport	membrane///voltage-gated potassium channel complex	GO:0005515///GO:0005249	GO:0006813	GO:0016020///GO:0008076
BNIP2	24	710	181	3.861678191	1.95E-08	Bnip2	BCL2/adenovirus E1B interacting protein 1, NIP2		apoptosis	cytoplasm		GO:0006915	GO:0005737
PHLDA1	43	1982	181	2.478494685	1.97E-08	Phlda1	pleckstrin homology-like domain, family A, member 1		FasL biosynthetic process///apoptosis	cytoplasm///cytoplasmic vesicle///membrane///nucleus		GO:0045210///GO:0006915	GO:0005737///GO:0031410///GO:0016020///GO:0005634
PYCARD	24	711	181	3.856246857	2.01E-08	Pycard	PYD and CARD domain containing	apoptotic protease activator activity///caspase activity///protein binding///transcription factor activity	apoptosis///cell cycle///induction of apoptosis///inflammatory response///negative regulation of progression through cell cycle///proteolysis///regulation of apoptosis///regulation of caspase activity///regulation of transcription, DNA-dependent	cytoplasm///cytosol///extracellular region///intracellular	GO:0016505///GO:0030693///GO:0005515///GO:0003700	GO:0006915///GO:0007049///GO:0006917///GO:0006954///GO:0045786///GO:0006508///GO:0042981///GO:0043281///GO:0006355	GO:0005737///GO:0005829///GO:0005576///GO:0005622
HSPB6	48	2370	181	2.313748114	2.02E-08	Hspb6	heat shock protein, alpha-crystallin-related, B6		response to stress			GO:0006950
D330022A01RIK///UBE1L	16	311	181	5.877366592	2.14E-08	D330022A01Rik///Ube1l	RIKEN cDNA D330022A01 gene///ubiquitin-activating enzyme E1-like	ISG15 activating enzyme activity	ISG15-protein conjugation///modification-dependent protein catabolic process		GO:0019782	GO:0032020///GO:0019941
SLC27A2	95	6713	181	1.616702629	2.24E-08	Slc27a2	solute carrier family 27 (fatty acid transporter), member 2	catalytic activity///ligase activity///long-chain-fatty-acid-CoA ligase activity	fatty acid metabolic process///lipid metabolic process///long-chain fatty acid metabolic process///metabolic process	endoplasmic reticulum///extracellular space///integral to membrane///membrane///mitochondrion///peroxisome	GO:0003824///GO:0016874///GO:0004467	GO:0006631///GO:0006629///GO:0001676///GO:0008152	GO:0005783///GO:0005615///GO:0016021///GO:0016020///GO:0005739///GO:0005777
ABCA9	30	1079	181	3.176310838	2.27E-08	Abca9	ATP-binding cassette, sub-family A (ABC1), member 9	ATP binding///ATPase activity///ATPase activity, coupled to transmembrane movement of substances///nucleoside-triphosphatase activity///nucleotide binding	transport	integral to membrane///membrane	GO:0005524///GO:0016887///GO:0042626///GO:0017111///GO:0000166	GO:0006810	GO:0016021///GO:0016020
KANK2	46	2223	181	2.363967793	2.30E-08	Kank2	KN motif and ankyrin repeat domains 2	DNA binding///transcription factor activity	regulation of transcription, DNA-dependent		GO:0003677///GO:0003700	GO:0006355
LOC67527	76	4829	181	1.797958128	2.32E-08	LOC67527	murine leukemia retrovirus
SMOC2	77	4926	181	1.785745252	2.36E-08	Smoc2	SPARC related modular calcium binding 2	calcium ion binding	biological_process	extracellular space///proteinaceous extracellular matrix	GO:0005509	GO:0008150	GO:0005615///GO:0005578
LIMS2	50	2544	181	2.245308827	2.43E-08	Lims2	LIM and senescent cell antigen like domains 2	metal ion binding///molecular_function///zinc ion binding	biological_process	cell junction///focal adhesion	GO:0046872///GO:0003674///GO:0008270	GO:0008150	GO:0030054///GO:0005925
ACO1	25	776	181	3.680454676	2.44E-08	Aco1	aconitase 1	4 iron, 4 sulfur cluster binding///RNA binding///aconitate hydratase activity///aconitate hydratase activity///iron ion binding///iron-responsive element binding///iron-sulfur cluster binding///lyase activity///metal ion binding	cellular iron ion homeostasis///cellular iron ion homeostasis///metabolic process///regulation of translation///tricarboxylic acid cycle	cytoplasm///cytosol	GO:0051539///GO:0003723///GO:0003994///GO:0003994///GO:0005506///GO:0030350///GO:0051536///GO:0016829///GO:0046872	GO:0006879///GO:0006879///GO:0008152///GO:0006417///GO:0006099	GO:0005737///GO:0005829
BMP2	58	3215	181	2.060963036	2.61E-08	Bmp2	bone morphogenetic protein 2	cytokine activity///growth factor activity///protein binding	BMP signaling pathway///bone mineralization///cardiac cell differentiation///cartilage development///cell differentiation///cell fate commitment///embryonic development///epithelial to mesenchymal transition///growth///inflammatory response///multicellular organismal development///negative regulation of cell proliferation///odontogenesis of dentine-containing teeth///organ morphogenesis///ossific…	extracellular space///extracellular space	GO:0005125///GO:0008083///GO:0005515	GO:0030509///GO:0030282///GO:0035051///GO:0051216///GO:0030154///GO:0045165///GO:0009790///GO:0001837///GO:0040007///GO:0006954///GO:0007275///GO:0008285///GO:0042475///GO:0009887///GO:0001503///GO:0001649///GO:0048711///GO:0048711///GO:0045597///GO:0045778///GO:0045669///GO:0007179///GO:0001658	GO:0005615///GO:0005615
CDKN1C	106	7923	181	1.528408329	3.00E-08	Cdkn1c	cyclin-dependent kinase inhibitor 1C (P57)	cyclin-dependent protein kinase inhibitor activity///kinase activity///protein binding///protein kinase inhibitor activity	cell cycle///cell cycle arrest///negative regulation of transcription from RNA polymerase II promoter///neuron maturation	nucleus	GO:0004861///GO:0016301///GO:0005515///GO:0004860	GO:0007049///GO:0007050///GO:0000122///GO:0042551	GO:0005634
CTSB	27	908	181	3.397043452	3.26E-08	Ctsb	cathepsin B	cathepsin B activity///cysteine-type endopeptidase activity///cysteine-type peptidase activity///hydrolase activity///peptidase activity///peroxidase activity	proteolysis///regulation of catalytic activity///response to oxidative stress	lysosome///mitochondrion	GO:0004213///GO:0004197///GO:0008234///GO:0016787///GO:0008233///GO:0004601	GO:0006508///GO:0050790///GO:0006979	GO:0005764///GO:0005739
CCL8	19	462	181	4.698235822	3.34E-08	Ccl8	chemokine (C-C motif) ligand 8	chemokine activity///cytokine activity///heparin binding	chemotaxis///immune response///inflammatory response///signal transduction	extracellular region///extracellular space	GO:0008009///GO:0005125///GO:0008201	GO:0006935///GO:0006955///GO:0006954///GO:0007165	GO:0005576///GO:0005615
ABCC3	46	2256	181	2.329388477	3.59E-08	Abcc3	ATP-binding cassette, sub-family C (CFTR/MRP), member 3	ATP binding///ATPase activity, coupled to transmembrane movement of substances///nucleotide binding	canalicular bile acid transport	integral to membrane///integral to plasma membrane///membrane	GO:0005524///GO:0042626///GO:0000166	GO:0015722	GO:0016021///GO:0005887///GO:0016020
APBB1IP	27	913	181	3.378439709	3.65E-08	Apbb1ip	amyloid beta (A4) precursor protein-binding, family B, member 1 interacting protein		signal transduction	cell junction///cell projection///cytoplasm///cytoskeleton///membrane		GO:0007165	GO:0030054///GO:0042995///GO:0005737///GO:0005856///GO:0016020
NAPRT1	51	2659	181	2.191164712	3.70E-08	Naprt1	nicotinate phosphoribosyltransferase domain containing 1	nicotinate phosphoribosyltransferase activity///transferase activity///transferase activity, transferring glycosyl groups	pyridine nucleotide biosynthetic process	cytoplasm	GO:0004516///GO:0016740///GO:0016757	GO:0019363	GO:0005737
1110059G02RIK	60	3423	181	2.002477005	3.85E-08	1110059G02Rik	RIKEN cDNA 1110059G02 gene
SEPP1	53	2830	181	2.139501624	3.98E-08	Sepp1	selenoprotein P, plasma, 1	selenium binding	brain development///growth///locomotory behavior///post-embryonic development///selenium metabolic process///selenium metabolic process///sexual reproduction	extracellular region///extracellular space	GO:0008430	GO:0007420///GO:0040007///GO:0007626///GO:0009791///GO:0001887///GO:0001887///GO:0019953	GO:0005576///GO:0005615
GSTO1	35	1446	181	2.765177012	4.06E-08	Gsto1	glutathione S-transferase omega 1	glutathione transferase activity///transferase activity	metabolic process	cytoplasm	GO:0004364///GO:0016740	GO:0008152	GO:0005737
PLVAP	68	4144	181	1.874616142	4.12E-08	Plvap	plasmalemma vesicle associated protein			cytoplasm///integral to membrane///membrane			GO:0005737///GO:0016021///GO:0016020
LTBP1	36	1519	181	2.707496559	4.24E-08	Ltbp1	latent transforming growth factor beta binding protein 1	calcium ion binding///growth factor binding	transforming growth factor beta receptor signaling pathway	extracellular space///proteinaceous extracellular matrix	GO:0005509///GO:0019838	GO:0007179	GO:0005615///GO:0005578
GGH	31	1181	181	2.998713554	4.67E-08	Ggh	gamma-glutamyl hydrolase	catalytic activity///gamma-glutamyl hydrolase activity///hydrolase activity	glutamine metabolic process	extracellular space///lysosome	GO:0003824///GO:0008464///GO:0016787	GO:0006541	GO:0005615///GO:0005764
NLRC5///AI451557	31	1182	181	2.996176571	4.76E-08	Nlrc5///AI451557	NLR family, CARD domain containing 5///expressed sequence AI451557
PCTP	52	2764	181	2.1492577	4.87E-08	Pctp	phosphatidylcholine transfer protein	lipid binding	cholesterol metabolic process///lipid transport///transport	cytoplasm	GO:0008289	GO:0008203///GO:0006869///GO:0006810	GO:0005737
RAB7L1	25	805	181	3.547866868	4.91E-08	Rab7l1	RAB7, member RAS oncogene family-like 1	GTP binding///nucleotide binding	protein transport///small GTPase mediated signal transduction///transport	membrane	GO:0005525///GO:0000166	GO:0015031///GO:0007264///GO:0006810	GO:0016020
S3-12	55	3019	181	2.081242869	5.09E-08	S3-12	plasma membrane associated protein, S3-12			cytoplasm///lipid particle///membrane///plasma membrane			GO:0005737///GO:0005811///GO:0016020///GO:0005886
RAMP2	61	3541	181	1.968009066	5.31E-08	Ramp2	receptor (calcitonin) activity modifying protein 2	coreceptor, soluble ligand activity///protein transporter activity///receptor activity	G-protein coupled receptor protein signaling pathway///intracellular protein transport///regulation of G-protein coupled receptor protein signaling pathway///transport	extracellular space///integral to membrane///membrane	GO:0015027///GO:0008565///GO:0004872	GO:0007186///GO:0006886///GO:0008277///GO:0006810	GO:0005615///GO:0016021///GO:0016020
MFAP5	38	1678	181	2.587109594	5.39E-08	Mfap5	microfibrillar associated protein 5	extracellular matrix constituent conferring elasticity	biological_process	extracellular space///microfibril///proteinaceous extracellular matrix	GO:0030023	GO:0008150	GO:0005615///GO:0001527///GO:0005578
ST3GAL6	35	1468	181	2.72373703	5.87E-08	St3gal6	ST3 beta-galactoside alpha-2,3-sialyltransferase 6	sialyltransferase activity///transferase activity///transferase activity, transferring glycosyl groups	protein amino acid glycosylation	Golgi apparatus///integral to Golgi membrane///integral to membrane///membrane	GO:0008373///GO:0016740///GO:0016757	GO:0006486	GO:0005794///GO:0030173///GO:0016021///GO:0016020
PDIA5	58	3291	181	2.01336863	6.03E-08	Pdia5	protein disulfide isomerase associated 5	arsenate reductase (thioredoxin) activity///electron carrier activity///isomerase activity///protein disulfide isomerase activity	cell redox homeostasis///electron transport///protein folding///response to stress	endoplasmic reticulum///extracellular space	GO:0030612///GO:0009055///GO:0016853///GO:0003756	GO:0045454///GO:0006118///GO:0006457///GO:0006950	GO:0005783///GO:0005615
CLDN1	37	1616	181	2.61567363	6.36E-08	Cldn1	claudin 1	identical protein binding///protein binding///structural molecule activity	calcium-independent cell-cell adhesion	cell junction///extracellular space///integral to membrane///membrane///tight junction	GO:0042802///GO:0005515///GO:0005198	GO:0016338	GO:0030054///GO:0005615///GO:0016021///GO:0016020///GO:0005923
PTHR1	71	4468	181	1.815383445	6.43E-08	Pthr1	parathyroid hormone receptor 1	G-protein coupled receptor activity///parathyroid hormone receptor activity///parathyroid hormone receptor activity///receptor activity///signal transducer activity	G-protein coupled receptor protein signaling pathway///G-protein signaling, adenylate cyclase activating pathway///G-protein signaling, coupled to IP3 second messenger (phospholipase C activating)///bone mineralization///bone resorption///cell maturation///cellular calcium ion homeostasis///chondrocyte differentiation///chondrocyte differentiation///negative regulation of cell proliferation///oss…	integral to membrane///membrane	GO:0004930///GO:0004991///GO:0004991///GO:0004872///GO:0004871	GO:0007186///GO:0007189///GO:0007200///GO:0030282///GO:0045453///GO:0048469///GO:0006874///GO:0002062///GO:0002062///GO:0008285///GO:0001503///GO:0002076///GO:0008284///GO:0007165///GO:0001501	GO:0016021///GO:0016020
TMCC3	18	432	181	4.760054714	6.46E-08	Tmcc3	transmembrane and coiled coil domains 3			integral to membrane///membrane			GO:0016021///GO:0016020
KLHL6	56	3128	181	2.0452409	6.65E-08	Klhl6	kelch-like 6 (Drosophila)	protein binding			GO:0005515
HERPUD1	35	1476	181	2.708974227	6.70E-08	Herpud1	homocysteine-inducible, endoplasmic reticulum stress-inducible, ubiquitin-like domain member 1		protein modification process///response to stress///response to unfolded protein	endoplasmic reticulum///endoplasmic reticulum membrane///integral to membrane///membrane		GO:0006464///GO:0006950///GO:0006986	GO:0005783///GO:0005789///GO:0016021///GO:0016020
MYOZ1	30	1134	181	3.022256961	6.71E-08	Myoz1	myozenin 1	protein binding///structural molecule activity		actin cytoskeleton///actin cytoskeleton///cell projection///nucleus	GO:0005515///GO:0005198		GO:0015629///GO:0015629///GO:0042995///GO:0005634
EPAS1	64	3837	181	1.905510566	7.13E-08	Epas1	endothelial PAS domain protein 1	DNA binding///DNA binding///DNA binding///protein binding///protein heterodimerization activity///signal transducer activity///transcription factor activity///transcription factor binding///transcription regulator activity	angiogenesis///blood vessel remodeling///cardiac chronotropy///cell differentiation///cell maturation///embryonic placenta development///erythrocyte differentiation///hemopoiesis///lung development///mitochondrion organization and biogenesis///multicellular organismal development///norepinephrine metabolic process///positive regulation of transcription from RNA polymerase II promoter///positive r…	cytoplasm///nucleus///transcription factor complex///transcription factor complex	GO:0003677///GO:0003677///GO:0003677///GO:0005515///GO:0046982///GO:0004871///GO:0003700///GO:0008134///GO:0030528	GO:0001525///GO:0001974///GO:0002027///GO:0030154///GO:0048469///GO:0001892///GO:0030218///GO:0030097///GO:0030324///GO:0007005///GO:0007275///GO:0042415///GO:0045944///GO:0045944///GO:0045944///GO:0045944///GO:0045449///GO:0043619///NOT GO:0043619///GO:0043619///GO:0006355///GO:0001666///GO:0001666///GO:0006979///GO:0006979///GO:0007165///GO:0043129///GO:0006350///GO:0007601	GO:0005737///GO:0005634///GO:0005667///GO:0005667
RBM47	36	1553	181	2.648221039	7.35E-08	Rbm47	RNA binding motif protein 47	RNA binding///nucleic acid binding///nucleotide binding			GO:0003723///GO:0003676///GO:0000166
ABHD14B	43	2083	181	2.358318034	8.12E-08	Abhd14b	abhydrolase domain containing 14b	catalytic activity///hydrolase activity		cytoplasm///nucleus	GO:0003824///GO:0016787		GO:0005737///GO:0005634
GSTA3	71	4501	181	1.802073591	8.72E-08	Gsta3	glutathione S-transferase, alpha 3	glutathione transferase activity///transferase activity	metabolic process	cytoplasm	GO:0004364///GO:0016740	GO:0008152	GO:0005737
PCAF	14	258	181	6.199141023	8.88E-08	Pcaf	p300/CBP-associated factor	H3/H4 histone acetyltransferase activity///N-acetyltransferase activity///histone acetyltransferase activity///protein binding///transcription coactivator activity///transferase activity	histone acetylation///positive regulation of transcription///protein amino acid acetylation///regulation of transcription, DNA-dependent	histone acetyltransferase complex///kinetochore///nucleus	GO:0004406///GO:0008080///GO:0004402///GO:0005515///GO:0003713///GO:0016740	GO:0016573///GO:0045941///GO:0006473///GO:0006355	GO:0000123///GO:0000776///GO:0005634
LRRK1	31	1216	181	2.912401897	8.92E-08	Lrrk1	leucine-rich repeat kinase 1	ATP binding///GTP binding///kinase activity///magnesium ion binding///manganese ion binding///metal ion binding///nucleotide binding///protein binding///protein kinase activity///protein serine/threonine kinase activity///transferase activity	protein amino acid phosphorylation///small GTPase mediated signal transduction	cytoplasm///intracellular	GO:0005524///GO:0005525///GO:0016301///GO:0000287///GO:0030145///GO:0046872///GO:0000166///GO:0005515///GO:0004672///GO:0004674///GO:0016740	GO:0006468///GO:0007264	GO:0005737///GO:0005622
PLAUR	28	1019	181	3.139113609	9.04E-08	Plaur	plasminogen activator, urokinase receptor	GPI anchor binding///U-plasminogen activator receptor activity///kinase activity///receptor activity	cell surface receptor linked signal transduction	extracellular space///integral to membrane///membrane	GO:0048503///GO:0030377///GO:0016301///GO:0004872	GO:0007166	GO:0005615///GO:0016021///GO:0016020
BC006779	44	2169	181	2.317481686	9.05E-08	BC006779	cDNA sequence BC006779	ATP binding///nucleotide binding///receptor activity			GO:0005524///GO:0000166///GO:0004872
ANXA6	34	1425	181	2.725757647	9.25E-08	Anxa6	annexin A6	calcium ion binding///calcium-dependent phospholipid binding	calcium ion transport///regulation of muscle contraction	cytoplasm///perinuclear region of cytoplasm	GO:0005509///GO:0005544	GO:0006816///GO:0006937	GO:0005737///GO:0048471
ZYX	39	1788	181	2.491840723	9.26E-08	Zyx	zyxin	metal ion binding///protein binding///zinc ion binding	cell adhesion	cell-cell adherens junction///cytoplasm///cytoskeleton	GO:0046872///GO:0005515///GO:0008270	GO:0007155	GO:0005913///GO:0005737///GO:0005856
ELAVL1	49	2572	181	2.176448034	9.35E-08	Elavl1	ELAV (embryonic lethal, abnormal vision, Drosophila)-like 1 (Hu antigen R)	RNA binding///nucleic acid binding///nucleotide binding	mRNA stabilization	nucleus	GO:0003723///GO:0003676///GO:0000166	GO:0048255	GO:0005634
IL1B	23	715	181	3.674895388	9.56E-08	Il1b	interleukin 1 beta	cytokine activity///growth factor activity///interleukin-1 receptor binding	cell proliferation///fever///immune response///inflammatory response///leukocyte migration///neutrophil chemotaxis///positive regulation of I-kappaB kinase/NF-kappaB cascade///positive regulation of I-kappaB kinase/NF-kappaB cascade///positive regulation of JNK cascade///positive regulation of JNK cascade///positive regulation of chemokine biosynthetic process///positive regulation of interleukin…	extracellular region///extracellular space	GO:0005125///GO:0008083///GO:0005149	GO:0008283///GO:0001660///GO:0006955///GO:0006954///GO:0050900///GO:0030593///GO:0043123///GO:0043123///GO:0046330///GO:0046330///GO:0045080///GO:0045410///GO:0032755///GO:0000074	GO:0005576///GO:0005615
4930533I22RIK///HERC5	65	3959	181	1.875646717	9.73E-08	4930533I22Rik///Herc5	RIKEN cDNA 4930533I22 gene///hect domain and RLD 5	cyclin binding///ubiquitin-protein ligase activity	protein ubiquitination	cytoplasm	GO:0030332///GO:0004842	GO:0016567	GO:0005737
TIMP2	75	4895	181	1.750377627	9.98E-08	Timp2	tissue inhibitor of metalloproteinase 2	enzyme activator activity///enzyme inhibitor activity///integrin binding///metalloendopeptidase inhibitor activity///metalloendopeptidase inhibitor activity///protein binding	negative regulation of cell proliferation///regulation of MAPKKK cascade///regulation of cAMP metabolic process///regulation of neuron differentiation///regulation of neuron differentiation	basement membrane///cell surface///extracellular space///proteinaceous extracellular matrix	GO:0008047///GO:0004857///GO:0005178///GO:0008191///GO:0008191///GO:0005515	GO:0008285///GO:0043408///GO:0030814///GO:0045664///GO:0045664	GO:0005604///GO:0009986///GO:0005615///GO:0005578
UNC93B1	22	662	181	3.796539107	1.07E-07	Unc93b1	unc-93 homolog B1 (C. elegans)	molecular_function	antigen processing and presentation of exogenous peptide antigen via MHC class II///toll-like receptor signaling pathway	endoplasmic reticulum///integral to membrane///membrane	GO:0003674	GO:0019886///GO:0002224	GO:0005783///GO:0016021///GO:0016020
SCP2	30	1160	181	2.954516719	1.09E-07	Scp2	sterol carrier protein 2, liver	lipid binding///oxidoreductase activity///protein binding///sterol carrier activity///sterol carrier protein X-related thiolase activity///transferase activity	acyl-CoA metabolic process///lipid transport///metabolic process///peroxisome organization and biogenesis///transport	cytoplasm///mitochondrion///peroxisome	GO:0008289///GO:0016491///GO:0005515///GO:0005498///GO:0004770///GO:0016740	GO:0006637///GO:0006869///GO:0008152///GO:0007031///GO:0006810	GO:0005737///GO:0005739///GO:0005777
MGP	118	9453	181	1.426052571	1.11E-07	Mgp	matrix Gla protein	calcium ion binding	cartilage development///cell differentiation///multicellular organismal development///ossification///regulation of bone mineralization	extracellular region///extracellular space	GO:0005509	GO:0051216///GO:0030154///GO:0007275///GO:0001503///GO:0030500	GO:0005576///GO:0005615
STEAP4	52	2837	181	2.093954277	1.13E-07	Steap4	STEAP family member 4	FAD binding///binding///catalytic activity///copper ion binding///electron carrier activity///iron ion binding///metal ion binding///oxidoreductase activity	fat cell differentiation///ion transport///iron ion transport///metabolic process///oxidation reduction///transport	Golgi apparatus///integral to membrane///integral to plasma membrane///membrane///plasma membrane	GO:0050660///GO:0005488///GO:0003824///GO:0005507///GO:0009055///GO:0005506///GO:0046872///GO:0016491	GO:0045444///GO:0006811///GO:0006826///GO:0008152///GO:0055114///GO:0006810	GO:0005794///GO:0016021///GO:0005887///GO:0016020///GO:0005886
TLR2	27	968	181	3.186482908	1.18E-07	Tlr2	toll-like receptor 2	protein binding///receptor activity///transmembrane receptor activity	MyD88-dependent toll-like receptor signaling pathway///cell surface pattern recognition receptor signaling pathway///chloramphenicol transport///immune response///inflammatory response///innate immune response///positive regulation of tumor necrosis factor production///response to molecule of fungal origin///signal transduction///toll-like receptor signaling pathway	cytoplasmic vesicle///integral to membrane///intrinsic to membrane///membrane///plasma membrane	GO:0005515///GO:0004872///GO:0004888	GO:0002755///GO:0002752///GO:0042892///GO:0006955///GO:0006954///GO:0045087///GO:0032760///GO:0002238///GO:0007165///GO:0002224	GO:0031410///GO:0016021///GO:0031224///GO:0016020///GO:0005886
SHISA5	33	1370	181	2.751798054	1.19E-07	Shisa5	shisa homolog 5 (Xenopus laevis)		apoptosis///apoptotic program///induction of apoptosis	endoplasmic reticulum///integral to membrane///membrane///nuclear envelope///nucleus		GO:0006915///GO:0008632///GO:0006917	GO:0005783///GO:0016021///GO:0016020///GO:0005635///GO:0005634
SH3BGRL	51	2759	181	2.111745912	1.21E-07	Sh3bgrl	SH3-binding domain glutamic acid-rich protein like	molecular_function	biological_process	cellular_component	GO:0003674	GO:0008150	GO:0005575
IGFBP6	71	4540	181	1.786593223	1.24E-07	Igfbp6	insulin-like growth factor binding protein 6	growth factor binding///insulin-like growth factor binding	regulation of cell growth	extracellular region///extracellular space	GO:0019838///GO:0005520	GO:0001558	GO:0005576///GO:0005615
BAG3	48	2516	181	2.179484511	1.27E-07	Bag3	Bcl2-associated athanogene 3	protein binding	anti-apoptosis///apoptosis///negative regulation of apoptosis///regulation of apoptosis	cytosol	GO:0005515	GO:0006916///GO:0006915///GO:0043066///GO:0042981	GO:0005829
CSF1	18	454	181	4.52939127	1.34E-07	Csf1	colony stimulating factor 1 (macrophage)	cytokine activity///growth factor activity///protein binding	cellular process///positive regulation of Ras protein signal transduction///positive regulation of body size///positive regulation of cell migration///positive regulation of cell proliferation///positive regulation of cell-matrix adhesion///positive regulation of odontogenesis of dentine-containing teeth///positive regulation of osteoclast differentiation///positive regulation of osteoclast diffe…	extracellular space///integral to membrane///membrane	GO:0005125///GO:0008083///GO:0005515	GO:0009987///GO:0046579///GO:0040018///GO:0030335///GO:0008284///GO:0001954///GO:0042488///GO:0045672///GO:0045672///GO:0045860///GO:0030278	GO:0005615///GO:0016021///GO:0016020
PSEN2	32	1309	181	2.792759374	1.38E-07	Psen2	presenilin 2	hydrolase activity///peptidase activity///protein binding	Notch signaling pathway///anagen///apoptosis///cell fate specification///embryonic limb morphogenesis///intracellular signaling cascade///negative regulation of apoptosis///negative regulation of apoptosis///positive regulation of apoptosis///protein maturation via proteolysis	Golgi apparatus///cell soma///cytosol///endoplasmic reticulum///integral to membrane///membrane///membrane fraction	GO:0016787///GO:0008233///GO:0005515	GO:0007219///GO:0042640///GO:0006915///GO:0001708///GO:0030326///GO:0007242///GO:0043066///GO:0043066///GO:0043065///GO:0051605	GO:0005794///GO:0043025///GO:0005829///GO:0005783///GO:0016021///GO:0016020///GO:0005624
CLEC2D	66	4088	181	1.844404762	1.39E-07	Clec2d	C-type lectin domain family 2, member d	binding///natural killer cell lectin-like receptor binding///protein binding///receptor activity///sugar binding///transmembrane receptor activity	cellular defense response///negative regulation of osteoclast differentiation///protection from natural killer cell mediated cytotoxicity	external side of plasma membrane///integral to membrane///integral to plasma membrane///membrane	GO:0005488///GO:0046703///GO:0005515///GO:0004872///GO:0005529///GO:0004888	GO:0006968///GO:0045671///GO:0042270	GO:0009897///GO:0016021///GO:0005887///GO:0016020
AGA	32	1311	181	2.788498871	1.42E-07	Aga	aspartylglucosaminidase	N4-(beta-N-acetylglucosaminyl)-L-asparaginase activity///hydrolase activity		extracellular space///lysosome	GO:0003948///GO:0016787		GO:0005615///GO:0005764
LCN2	102	7696	181	1.514113038	1.43E-07	Lcn2	lipocalin 2	binding///transporter activity	transport		GO:0005488///GO:0005215	GO:0006810
FER1L3	25	852	181	3.352151207	1.43E-07	Fer1l3	fer-1-like 3, myoferlin (C. elegans)			integral to membrane///membrane///nucleus			GO:0016021///GO:0016020///GO:0005634
NEDD1	38	1748	181	2.483506807	1.53E-07	Nedd1	neural precursor cell expressed, developmentally down-regulated gene 1
MATN2	98	7277	181	1.538497827	1.54E-07	Matn2	matrilin 2			extracellular space///proteinaceous extracellular matrix			GO:0005615///GO:0005578
IL7R	37	1675	181	2.523539454	1.56E-07	Il7r	interleukin 7 receptor	hematopoietin/interferon-class (D200-domain) cytokine receptor activity///interleukin receptor activity///receptor activity	cell surface receptor linked signal transduction///lymph node development	external side of plasma membrane///integral to membrane///membrane	GO:0004896///GO:0004907///GO:0004872	GO:0007166///GO:0048535	GO:0009897///GO:0016021///GO:0016020
LRP1	36	1602	181	2.56722052	1.57E-07	Lrp1	low density lipoprotein receptor-related protein 1	calcium ion binding///metal ion binding///protein binding///receptor activity	endocytosis///multicellular organismal development///negative regulation of Wnt receptor signaling pathway	coated pit///cytoplasm///integral to membrane///membrane///membrane fraction///nucleus	GO:0005509///GO:0046872///GO:0005515///GO:0004872	GO:0006897///GO:0007275///GO:0030178	GO:0005905///GO:0005737///GO:0016021///GO:0016020///GO:0005624///GO:0005634
ACOX1	38	1754	181	2.475011345	1.67E-07	Acox1	acyl-Coenzyme A oxidase 1, palmitoyl	FAD binding///acyl-CoA dehydrogenase activity///acyl-CoA oxidase activity///oxidoreductase activity///oxidoreductase activity, acting on the CH-CH group of donors	electron transport///fatty acid beta-oxidation///fatty acid metabolic process///lipid metabolic process///metabolic process///spermatogenesis	mitochondrion///peroxisomal membrane///peroxisome	GO:0050660///GO:0003995///GO:0003997///GO:0016491///GO:0016627	GO:0006118///GO:0006635///GO:0006631///GO:0006629///GO:0008152///GO:0007283	GO:0005739///GO:0005778///GO:0005777
RBL1	66	4108	181	1.835425187	1.68E-07	Rbl1	retinoblastoma-like 1 (p107)	protein binding	cell cycle///chromatin modification///negative regulation of progression through cell cycle///negative regulation of transcription from RNA polymerase II promoter///regulation of transcription, DNA-dependent///transcription	nucleus///transcription factor complex	GO:0005515	GO:0007049///GO:0016568///GO:0045786///GO:0000122///GO:0006355///GO:0006350	GO:0005634///GO:0005667
H2-DMB2	25	862	181	3.313263142	1.77E-07	H2-DMb2	histocompatibility 2, class II, locus Mb2	protein binding	antigen processing and presentation///antigen processing and presentation///antigen processing and presentation of exogenous peptide antigen via MHC class II///antigen processing and presentation of peptide or polysaccharide antigen via MHC class II///chaperone cofactor-dependent protein folding///immune response	MHC class II protein complex///endosome membrane///integral to membrane///late endosome///lysosomal membrane///lysosome///membrane///multivesicular body	GO:0005515	GO:0019882///GO:0019882///GO:0019886///GO:0002504///GO:0051085///GO:0006955	GO:0042613///GO:0010008///GO:0016021///GO:0005770///GO:0005765///GO:0005764///GO:0016020///GO:0005771
HMGCS2	44	2223	181	2.261186585	1.81E-07	Hmgcs2	3-hydroxy-3-methylglutaryl-Coenzyme A synthase 2	catalytic activity///hydroxymethylglutaryl-CoA synthase activity///transferase activity	biosynthetic process///cholesterol biosynthetic process///isoprenoid biosynthetic process///lipid biosynthetic process///steroid biosynthetic process///sterol biosynthetic process	mitochondrial inner membrane///mitochondrion	GO:0003824///GO:0004421///GO:0016740	GO:0009058///GO:0006695///GO:0008299///GO:0008610///GO:0006694///GO:0016126	GO:0005743///GO:0005739
EG382639	37	1686	181	2.507075081	1.84E-07	EG382639	predicted gene, EG382639
TMEM204	48	2547	181	2.152957609	1.84E-07	Tmem204	transmembrane protein 204			cell junction///integral to membrane///membrane			GO:0030054///GO:0016021///GO:0016020
BTG2	34	1468	181	2.645915972	1.86E-07	Btg2	B-cell translocation gene 2, anti-proliferative	protein binding	anterior/posterior pattern formation///negative regulation of apoptosis///neuron differentiation///protein amino acid methylation///regulation of transcription, DNA-dependent///response to DNA damage stimulus///transcription		GO:0005515	GO:0009952///GO:0043066///GO:0030182///GO:0006479///GO:0006355///GO:0006974///GO:0006350
G6PDX	28	1056	181	3.029125727	1.87E-07	G6pdx	glucose-6-phosphate dehydrogenase X-linked	glucose-6-phosphate dehydrogenase activity///glucose-6-phosphate dehydrogenase activity///oxidoreductase activity///protein homodimerization activity	NADP biosynthetic process///NADP biosynthetic process///angiotensin mediated vasoconstriction during regulation of blood pressure///angiotensin mediated vasodilation during regulation of blood pressure///carbohydrate metabolic process///cytokine production///erythrocyte development///glucose metabolic process///glutathione metabolic process///interleukin-10 production///interleukin-12 production/…		GO:0004345///GO:0004345///GO:0016491///GO:0042803	GO:0006741///GO:0006741///GO:0001998///GO:0002033///GO:0005975///GO:0001816///GO:0048821///GO:0006006///GO:0006749///GO:0032613///GO:0032615///GO:0019322///GO:0019322///GO:0040014///GO:0006979
1110006O17RIK	29	1123	181	2.950131862	1.89E-07	1110006O17Rik	RIKEN cDNA 1110006O17 gene
GNS	18	465	181	4.422244379	1.90E-07	Gns	glucosamine (N-acetyl)-6-sulfatase	N-acetylglucosamine-6-sulfatase activity///calcium ion binding///hydrolase activity///metal ion binding///sulfuric ester hydrolase activity///sulfuric ester hydrolase activity	glycosaminoglycan metabolic process///metabolic process	integral to membrane///lysosome///membrane	GO:0008449///GO:0005509///GO:0016787///GO:0046872///GO:0008484///GO:0008484	GO:0030203///GO:0008152	GO:0016021///GO:0005764///GO:0016020
CD86	31	1259	181	2.812931459	1.91E-07	Cd86	CD86 antigen	receptor activity	defense response	external side of plasma membrane///integral to membrane///membrane	GO:0004872	GO:0006952	GO:0009897///GO:0016021///GO:0016020
COX7A1	63	3849	181	1.869888991	1.93E-07	Cox7a1	cytochrome c oxidase, subunit VIIa 1	cytochrome-c oxidase activity///electron carrier activity///oxidoreductase activity	electron transport	integral to membrane///membrane///mitochondrial respiratory chain///mitochondrion	GO:0004129///GO:0009055///GO:0016491	GO:0006118	GO:0016021///GO:0016020///GO:0005746///GO:0005739
MPZL2	59	3493	181	1.929641419	1.98E-07	Mpzl2	myelin protein zero-like 2	protein binding	cell adhesion	extracellular space///integral to membrane///membrane	GO:0005515	GO:0007155	GO:0005615///GO:0016021///GO:0016020
HMGB2	74	4880	181	1.732347781	2.01E-07	Hmgb2	high mobility group box 2	DNA binding	DNA packaging///regulation of transcription, DNA-dependent	chromatin///chromosome///nucleus	GO:0003677	GO:0006323///GO:0006355	GO:0000785///GO:0005694///GO:0005634
C030046G05	47	2473	181	2.17118549	2.02E-07	C030046G05	hypothetical protein C030046G05
2610034B18RIK	40	1921	181	2.378788405	2.08E-07	2610034B18Rik	RIKEN cDNA 2610034B18 gene
F2R	72	4693	181	1.75269008	2.09E-07	F2r	coagulation factor II (thrombin) receptor	G-protein coupled receptor activity///receptor activity///rhodopsin-like receptor activity///signal transducer activity///thrombin receptor activity	G-protein coupled receptor protein signaling pathway///blood coagulation///signal transduction	extracellular space///integral to membrane///membrane	GO:0004930///GO:0004872///GO:0001584///GO:0004871///GO:0015057	GO:0007186///GO:0007596///GO:0007165	GO:0005615///GO:0016021///GO:0016020
LOC553150///AA407270	54	3065	181	2.012734391	2.15E-07	LOC553150///AA407270	glutamate receptor, ionotropic, N-methyl D-aspartate-like 1A combined protein///expressed sequence AA407270
BAIAP2L1	43	2158	181	2.2763561	2.17E-07	Baiap2l1	BAI1-associated protein 2-like 1		filopodium formation///nervous system development///signal transduction			GO:0046847///GO:0007399///GO:0007165
ATF1	39	1849	181	2.409632889	2.20E-07	Atf1	activating transcription factor 1	DNA binding///cysteine protease inhibitor activity///protein binding///protein dimerization activity///sequence-specific DNA binding///transcription factor activity	regulation of transcription, DNA-dependent///transcription	nucleus///transcription factor complex	GO:0003677///GO:0004869///GO:0005515///GO:0046983///GO:0043565///GO:0003700	GO:0006355///GO:0006350	GO:0005634///GO:0005667
KIF1C	19	523	181	4.15025803	2.23E-07	Kif1c	kinesin family member 1C	ATP binding///microtubule motor activity///motor activity///nucleotide binding	microtubule-based movement///retrograde vesicle-mediated transport, Golgi to ER	Golgi apparatus///microtubule///microtubule associated complex	GO:0005524///GO:0003777///GO:0003774///GO:0000166	GO:0007018///GO:0006890	GO:0005794///GO:0005874///GO:0005875
MYL9	109	8529	181	1.459995677	2.23E-07	Myl9	myosin, light polypeptide 9, regulatory	calcium ion binding///motor activity	muscle development	myosin complex	GO:0005509///GO:0003774	GO:0007517	GO:0016459
0610037M15RIK	54	3069	181	2.010111082	2.24E-07	0610037M15Rik	RIKEN cDNA 0610037M15 gene
SMOC1	59	3506	181	1.922486445	2.25E-07	Smoc1	SPARC related modular calcium binding 1	calcium ion binding///molecular_function	biological_process	basement membrane///cellular_component///proteinaceous extracellular matrix	GO:0005509///GO:0003674	GO:0008150	GO:0005604///GO:0005575///GO:0005578
CDC42BPG	38	1780	181	2.438859494	2.42E-07	Cdc42bpg	CDC42 binding protein kinase gamma (DMPK-like)	ATP binding///diacylglycerol binding///kinase activity///magnesium ion binding///metal ion binding///nucleotide binding///protein kinase activity///protein serine/threonine kinase activity///small GTPase regulator activity///transferase activity///zinc ion binding	intracellular signaling cascade///protein amino acid phosphorylation	cytoplasm	GO:0005524///GO:0019992///GO:0016301///GO:0000287///GO:0046872///GO:0000166///GO:0004672///GO:0004674///GO:0005083///GO:0016740///GO:0008270	GO:0007242///GO:0006468	GO:0005737
DOCK2	31	1273	181	2.781995842	2.42E-07	Dock2	dedicator of cyto-kinesis 2	Rac GTPase activator activity///guanyl-nucleotide exchange factor activity	T cell activation///T cell proliferation///alpha-beta T cell activation///alpha-beta T cell proliferation///chemotaxis///cytoskeleton organization and biogenesis///establishment of T cell polarity///formation of immunological synapse///lipid raft polarization///negative thymic T cell selection///positive regulation of Rac protein signal transduction///positive thymic T cell selection	cellular_component///cytoplasm///cytoskeleton///membrane	GO:0030675///GO:0005085	GO:0042110///GO:0042098///GO:0046631///GO:0046633///GO:0006935///GO:0007010///GO:0001768///GO:0001771///GO:0001766///GO:0045060///GO:0035022///GO:0045059	GO:0005575///GO:0005737///GO:0005856///GO:0016020
PHYHD1	34	1486	181	2.613865846	2.46E-07	Phyhd1	phytanoyl-CoA dioxygenase domain containing 1	oxidoreductase activity///oxidoreductase activity, acting on single donors with incorporation of molecular oxygen, incorporation of two atoms of oxygen///protein binding	oxidation reduction	integral to membrane///membrane	GO:0016491///GO:0016702///GO:0005515	GO:0055114	GO:0016021///GO:0016020
9830115L13RIK	47	2491	181	2.155496474	2.49E-07	9830115L13Rik	RIKEN cDNA 9830115L13 gene
PDE3B	58	3441	181	1.925601907	2.85E-07	Pde3b	phosphodiesterase 3B, cGMP-inhibited	3',5'-cyclic-nucleotide phosphodiesterase activity///catalytic activity///hydrolase activity	endocrine pancreas development///glucose homeostasis///regulation of insulin secretion///signal transduction	integral to membrane///membrane	GO:0004114///GO:0003824///GO:0016787	GO:0031018///GO:0042593///GO:0050796///GO:0007165	GO:0016021///GO:0016020
ETFB	39	1868	181	2.385123775	2.86E-07	Etfb	electron transferring flavoprotein, beta polypeptide	electron carrier activity///electron carrier activity	electron transport///protein targeting///transport	mitochondrial electron transfer flavoprotein complex///mitochondrial matrix///mitochondrion///mitochondrion	GO:0009055///GO:0009055	GO:0006118///GO:0006605///GO:0006810	GO:0017133///GO:0005759///GO:0005739///GO:0005739
ADAMTS2	34	1497	181	2.594659083	2.92E-07	Adamts2	a disintegrin-like and metallopeptidase (reprolysin type) with thrombospondin type 1 motif, 2	hydrolase activity///metal ion binding///metalloendopeptidase activity///metallopeptidase activity///peptidase activity///procollagen N-endopeptidase activity///zinc ion binding	collagen catabolic process///collagen fibril organization///integrin-mediated signaling pathway///lung development///protein maturation via proteolysis///proteolysis///skin development///spermatogenesis	extracellular matrix///extracellular region///proteinaceous extracellular matrix	GO:0016787///GO:0046872///GO:0004222///GO:0008237///GO:0008233///GO:0017074///GO:0008270	GO:0030574///GO:0030199///GO:0007229///GO:0030324///GO:0051605///GO:0006508///GO:0043588///GO:0007283	GO:0031012///GO:0005576///GO:0005578
PSCD4	35	1571	181	2.545159745	2.97E-07	Pscd4	pleckstrin homology, Sec7 and coiled/coil domains 4	ARF guanyl-nucleotide exchange factor activity///guanyl-nucleotide exchange factor activity	regulation of ARF protein signal transduction	intracellular	GO:0005086///GO:0005085	GO:0032012	GO:0005622
MEIS1	70	4544	181	1.759879384	2.97E-07	Meis1	Meis homeobox 1	DNA binding///RNA polymerase II transcription factor activity, enhancer binding///protein binding///sequence-specific DNA binding///transcription factor activity	multicellular organismal development///regulation of transcription///regulation of transcription from RNA polymerase II promoter///regulation of transcription, DNA-dependent///transcription	nucleus///transcription factor complex	GO:0003677///GO:0003705///GO:0005515///GO:0043565///GO:0003700	GO:0007275///GO:0045449///GO:0006357///GO:0006355///GO:0006350	GO:0005634///GO:0005667
CCND1	45	2344	181	2.193199271	3.01E-07	Ccnd1	cyclin D1	cyclin-dependent protein kinase regulator activity///kinase activity///protein binding///protein kinase activity	cell cycle///cell division///fat cell differentiation///protein amino acid phosphorylation///re-entry into mitotic cell cycle///regulation of progression through cell cycle///unfolded protein response	cyclin-dependent protein kinase holoenzyme complex///cytosol///nucleus	GO:0016538///GO:0016301///GO:0005515///GO:0004672	GO:0007049///GO:0051301///GO:0045444///GO:0006468///GO:0000320///GO:0000074///GO:0030968	GO:0000307///GO:0005829///GO:0005634
NBL1	73	4832	181	1.725913878	3.03E-07	Nbl1	neuroblastoma, suppression of tumorigenicity 1		cell cycle///negative regulation of progression through cell cycle	extracellular space		GO:0007049///GO:0045786	GO:0005615
1110054M08RIK	49	2675	181	2.092644614	3.09E-07	1110054M08Rik	RIKEN cDNA 1110054M08 gene
ATP8B1	53	3015	181	2.008222088	3.14E-07	Atp8b1	ATPase, class I, type 8B, member 1	molecular_function///phospholipid-translocating ATPase activity	bile acid metabolic process	cellular_component	GO:0003674///GO:0004012	GO:0008206	GO:0005575
TMEM14C	34	1503	181	2.584301162	3.20E-07	Tmem14c	transmembrane protein 14C			integral to membrane///membrane///mitochondrion			GO:0016021///GO:0016020///GO:0005739
MME	74	4941	181	1.710960772	3.38E-07	Mme	membrane metallo endopeptidase	hydrolase activity///metal ion binding///metallopeptidase activity///neprilysin activity///peptidase activity///zinc ion binding	proteolysis	integral to membrane///membrane	GO:0016787///GO:0046872///GO:0008237///GO:0004245///GO:0008233///GO:0008270	GO:0006508	GO:0016021///GO:0016020
2210023G05RIK	48	2603	181	2.106639658	3.51E-07	2210023G05Rik	RIKEN cDNA 2210023G05 gene	carboxylesterase activity///catalytic activity///hydrolase activity			GO:0004091///GO:0003824///GO:0016787
CRISPLD2	59	3556	181	1.895454858	3.68E-07	Crispld2	cysteine-rich secretory protein LCCL domain containing 2			extracellular region			GO:0005576
NUCB1	31	1303	181	2.717943751	4.00E-07	Nucb1	nucleobindin 1	DNA binding///calcium ion binding		Golgi apparatus///cytoplasm///membrane	GO:0003677///GO:0005509		GO:0005794///GO:0005737///GO:0016020
ADRB2	34	1519	181	2.557080083	4.08E-07	Adrb2	adrenergic receptor, beta 2	G-protein coupled receptor activity///adrenoceptor activity///beta2-adrenergic receptor activity///beta2-adrenergic receptor activity///protein binding///receptor activity///rhodopsin-like receptor activity///signal transducer activity	G-protein coupled receptor protein signaling pathway///G-protein coupled receptor protein signaling pathway///G-protein signaling, adenylate cyclase activating pathway///G-protein signaling, adenylate cyclase activating pathway///bone resorption///brown fat cell differentiation///diet induced thermogenesis///heat generation///negative regulation of body size///negative regulation of smooth muscle…	apical plasma membrane///integral to membrane///integral to plasma membrane///membrane///membrane fraction///nucleus///plasma membrane	GO:0004930///GO:0004935///GO:0004941///GO:0004941///GO:0005515///GO:0004872///GO:0001584///GO:0004871	GO:0007186///GO:0007186///GO:0007189///GO:0007189///GO:0045453///GO:0050873///GO:0002024///GO:0031649///GO:0040015///GO:0045986///GO:0001993///GO:0002025///GO:0002025///GO:0030501///GO:0045944///GO:0002028///GO:0009409///GO:0007165	GO:0016324///GO:0016021///GO:0005887///GO:0016020///GO:0005624///GO:0005634///GO:0005886
CYP2E1	47	2534	181	2.118919383	4.11E-07	Cyp2e1	cytochrome P450, family 2, subfamily e, polypeptide 1	heme binding///iron ion binding///metal ion binding///monooxygenase activity///oxidoreductase activity///oxidoreductase activity, acting on paired donors, with incorporation or reduction of molecular oxygen, reduced flavin or flavoprotein as one donor, and incorporation of one atom of oxygen	electron transport	endoplasmic reticulum///extracellular space///membrane///microsome	GO:0020037///GO:0005506///GO:0046872///GO:0004497///GO:0016491///GO:0016712	GO:0006118	GO:0005783///GO:0005615///GO:0016020///GO:0005792
ENSMUSG00000073567///TNFAIP8	26	967	181	3.071638202	4.15E-07	ENSMUSG00000073567///Tnfaip8	predicted gene, ENSMUSG00000073567///tumor necrosis factor, alpha-induced protein 8		apoptosis	cytoplasm		GO:0006915	GO:0005737
SEMA4A	58	3482	181	1.902928249	4.26E-07	Sema4a	sema domain, immunoglobulin domain (Ig), transmembrane domain (TM) and short cytoplasmic domain, (semaphorin) 4A	receptor activity	cell differentiation///multicellular organismal development///nervous system development	integral to membrane///membrane	GO:0004872	GO:0030154///GO:0007275///GO:0007399	GO:0016021///GO:0016020
F13A1	45	2377	181	2.162750985	4.45E-07	F13a1	coagulation factor XIII, A1 subunit	acyltransferase activity///calcium ion binding///metal ion binding///protein-glutamine gamma-glutamyltransferase activity///transferase activity	blood coagulation///peptide cross-linking	cytoplasm	GO:0008415///GO:0005509///GO:0046872///GO:0003810///GO:0016740	GO:0007596///GO:0018149	GO:0005737
ECHS1	38	1828	181	2.37481942	4.69E-07	Echs1	enoyl Coenzyme A hydratase, short chain, 1, mitochondrial	catalytic activity///enoyl-CoA hydratase activity///long-chain-enoyl-CoA hydratase activity///lyase activity	fatty acid metabolic process///lipid metabolic process///metabolic process	mitochondrion///mitochondrion	GO:0003824///GO:0004300///GO:0016508///GO:0016829	GO:0006631///GO:0006629///GO:0008152	GO:0005739///GO:0005739
PHLDA3	50	2802	181	2.038567329	4.96E-07	Phlda3	pleckstrin homology-like domain, family A, member 3
PNPLA7	47	2551	181	2.104798792	4.98E-07	Pnpla7	patatin-like phospholipase domain containing 7	hydrolase activity///lysophospholipase activity	lipid metabolic process///phosphatidylcholine metabolic process	endoplasmic reticulum membrane///integral to membrane///membrane	GO:0016787///GO:0004622	GO:0006629///GO:0046470	GO:0005789///GO:0016021///GO:0016020
PSTPIP2	41	2069	181	2.263844291	5.20E-07	Pstpip2	proline-serine-threonine phosphatase-interacting protein 2	actin binding	cytoskeleton organization and biogenesis	cytoplasm///cytoskeleton///cytosol///membrane///membrane fraction	GO:0003779	GO:0007010	GO:0005737///GO:0005856///GO:0005829///GO:0016020///GO:0005624
AF251705	16	395	181	4.627496228	5.20E-07	AF251705	cDNA sequence AF251705	protein binding///receptor activity	biological_process///immune response	integral to membrane///membrane///plasma membrane///plasma membrane	GO:0005515///GO:0004872	GO:0008150///GO:0006955	GO:0016021///GO:0016020///GO:0005886///GO:0005886
PEX11A	38	1836	181	2.364471623	5.23E-07	Pex11a	peroxisomal biogenesis factor 11a		peroxisome fission///peroxisome organization and biogenesis	integral to membrane///membrane///peroxisomal membrane///peroxisome		GO:0016559///GO:0007031	GO:0016021///GO:0016020///GO:0005778///GO:0005777
BNIP3	35	1610	181	2.483506807	5.27E-07	Bnip3	BCL2/adenovirus E1B interacting protein 1, NIP3		apoptosis///apoptosis///positive regulation of apoptosis///regulation of apoptosis	integral to membrane///membrane///mitochondrial envelope///mitochondrial membrane///mitochondrion///mitochondrion		GO:0006915///GO:0006915///GO:0043065///GO:0042981	GO:0016021///GO:0016020///GO:0005740///GO:0031966///GO:0005739///GO:0005739
CDCP1	35	1611	181	2.481965214	5.34E-07	Cdcp1	CUB domain containing protein 1			integral to membrane///membrane			GO:0016021///GO:0016020
PPAP2B	62	3872	181	1.829277225	5.62E-07	Ppap2b	phosphatidic acid phosphatase type 2B	hydrolase activity///lipid phosphatase activity///phosphatidate phosphatase activity	blood vessel development///gastrulation (sensu Mammalia)///multicellular organismal development///phospholipid metabolic process///regulation of Wnt receptor signaling pathway	endoplasmic reticulum///integral to membrane///membrane	GO:0016787///GO:0042577///GO:0008195	GO:0001568///GO:0010003///GO:0007275///GO:0006644///GO:0030111	GO:0005783///GO:0016021///GO:0016020
SLC38A4	64	4057	181	1.802179946	5.69E-07	Slc38a4	solute carrier family 38, member 4	amine transmembrane transporter activity///sodium ion binding///symporter activity	amino acid transport///ion transport///sodium ion transport///transport	integral to membrane///membrane	GO:0005275///GO:0031402///GO:0015293	GO:0006865///GO:0006811///GO:0006814///GO:0006810	GO:0016021///GO:0016020
JUN	58	3518	181	1.883455418	6.03E-07	Jun	Jun oncogene	DNA binding///protein binding///protein dimerization activity///sequence-specific DNA binding///transcription factor activity	cellular process///leading edge cell differentiation///negative regulation of protein amino acid autophosphorylation///positive regulation of transcription from RNA polymerase II promoter///regulation of progression through cell cycle///regulation of transcription, DNA-dependent///transcription	intracellular///nucleus///transcription factor complex	GO:0003677///GO:0005515///GO:0046983///GO:0043565///GO:0003700	GO:0009987///GO:0035026///GO:0031953///GO:0045944///GO:0000074///GO:0006355///GO:0006350	GO:0005622///GO:0005634///GO:0005667
TLR6	17	452	181	4.296686556	6.25E-07	Tlr6	toll-like receptor 6	protein binding///receptor activity///transmembrane receptor activity	immune response///inflammatory response///innate immune response///positive regulation of I-kappaB kinase/NF-kappaB cascade///positive regulation of JNK activity///signal transduction	cytoplasmic vesicle///integral to membrane///intrinsic to membrane///membrane	GO:0005515///GO:0004872///GO:0004888	GO:0006955///GO:0006954///GO:0045087///GO:0043123///GO:0043507///GO:0007165	GO:0031410///GO:0016021///GO:0031224///GO:0016020
5330426P16RIK	61	3795	181	1.836289882	6.40E-07	5330426P16Rik	RIKEN cDNA 5330426P16 gene
CREB3L2	53	3084	181	1.963291049	6.43E-07	Creb3l2	cAMP responsive element binding protein 3-like 2	DNA binding///protein dimerization activity///sequence-specific DNA binding///transcription factor activity	regulation of transcription, DNA-dependent///response to unfolded protein///transcription	endoplasmic reticulum///integral to membrane///membrane///nucleus	GO:0003677///GO:0046983///GO:0043565///GO:0003700	GO:0006355///GO:0006986///GO:0006350	GO:0005783///GO:0016021///GO:0016020///GO:0005634
3110001A13RIK	49	2744	181	2.040023449	6.61E-07	3110001A13Rik	RIKEN cDNA 3110001A13 gene	molecular_function	biological_process	cellular_component	GO:0003674	GO:0008150	GO:0005575
CLEC4A2	23	800	181	3.284437753	6.70E-07	Clec4a2	C-type lectin domain family 4, member a2	sugar binding	immune response	integral to membrane///membrane///membrane fraction	GO:0005529	GO:0006955	GO:0016021///GO:0016020///GO:0005624
DUSP4	81	5716	181	1.618884948	6.74E-07	Dusp4	dual specificity phosphatase 4	MAP kinase tyrosine/serine/threonine phosphatase activity///hydrolase activity///phosphoprotein phosphatase activity///phosphoric monoester hydrolase activity///protein tyrosine phosphatase activity///protein tyrosine/serine/threonine phosphatase activity	dephosphorylation///protein amino acid dephosphorylation	nucleus	GO:0017017///GO:0016787///GO:0004721///GO:0016791///GO:0004725///GO:0008138	GO:0016311///GO:0006470	GO:0005634
ABCA8A	62	3893	181	1.819409559	6.81E-07	Abca8a	ATP-binding cassette, sub-family A (ABC1), member 8a	ATP binding///ATPase activity///ATPase activity, coupled to transmembrane movement of substances///nucleoside-triphosphatase activity///nucleotide binding	transport	integral to membrane///membrane	GO:0005524///GO:0016887///GO:0042626///GO:0017111///GO:0000166	GO:0006810	GO:0016021///GO:0016020
LILRB3	49	2747	181	2.037795538	6.82E-07	Lilrb3	leukocyte immunoglobulin-like receptor, subfamily B (with TM and ITIM domains), member 3	receptor activity	B cell homeostasis///B cell mediated immunity///cytokine and chemokine mediated signaling pathway///myeloid dendritic cell differentiation		GO:0004872	GO:0001782///GO:0019724///GO:0019221///GO:0043011
RAB34	49	2747	181	2.037795538	6.82E-07	Rab34	RAB34, member of RAS oncogene family	GTP binding///GTPase activity///guanyl nucleotide binding///nucleotide binding	endocytosis///protein transport///small GTPase mediated signal transduction///transport	Golgi apparatus///cytoplasm///early endosome///ruffle	GO:0005525///GO:0003924///GO:0019001///GO:0000166	GO:0006897///GO:0015031///GO:0007264///GO:0006810	GO:0005794///GO:0005737///GO:0005769///GO:0001726
HYAL2	25	929	181	3.07430875	6.99E-07	Hyal2	hyaluronoglucosaminidase 2	GPI anchor binding///catalytic activity///hyalurononglucosaminidase activity///hydrolase activity///hydrolase activity, acting on glycosyl bonds///receptor activity	carbohydrate metabolic process///metabolic process	membrane	GO:0048503///GO:0003824///GO:0004415///GO:0016787///GO:0016798///GO:0004872	GO:0005975///GO:0008152	GO:0016020
CD83	95	7170	181	1.513657566	7.18E-07	Cd83	CD83 antigen			extracellular space///integral to membrane///plasma membrane			GO:0005615///GO:0016021///GO:0005886
SLC15A3	35	1632	181	2.450028162	7.21E-07	Slc15a3	solute carrier family 15, member 3	oligopeptide transporter activity///symporter activity///transporter activity	oligopeptide transport///protein transport///transport	integral to membrane///lysosome///membrane	GO:0015198///GO:0015293///GO:0005215	GO:0006857///GO:0015031///GO:0006810	GO:0016021///GO:0005764///GO:0016020
IL1R1	30	1270	181	2.698613696	7.34E-07	Il1r1	interleukin 1 receptor, type I	interleukin-1 receptor activity///interleukin-1, Type I, activating receptor activity///protein binding///receptor activity///signal transducer activity///transmembrane receptor activity	cytokine and chemokine mediated signaling pathway///innate immune response///signal transduction	extracellular space///integral to membrane///integral to plasma membrane///intrinsic to membrane///membrane	GO:0004908///GO:0004909///GO:0005515///GO:0004872///GO:0004871///GO:0004888	GO:0019221///GO:0045087///GO:0007165	GO:0005615///GO:0016021///GO:0005887///GO:0031224///GO:0016020
TMEM205	43	2258	181	2.175543164	7.42E-07	Tmem205	transmembrane protein 205			integral to membrane///membrane			GO:0016021///GO:0016020
HMBS	42	2179	181	2.201989514	7.56E-07	Hmbs	hydroxymethylbilane synthase	hydroxymethylbilane synthase activity///transferase activity	heme biosynthetic process///porphyrin biosynthetic process///tetrapyrrole biosynthetic process		GO:0004418///GO:0016740	GO:0006783///GO:0006779///GO:0033014
SEC24D	37	1787	181	2.365376937	7.57E-07	Sec24d	SEC24 related gene family, member D (S. cerevisiae)
AMY1	99	7610	181	1.486187911	7.77E-07	Amy1	amylase 1, salivary	alpha-amylase activity///amylase activity///calcium ion binding///catalytic activity///cation binding///chloride ion binding///hydrolase activity///hydrolase activity, acting on glycosyl bonds///metal ion binding	carbohydrate metabolic process///metabolic process	extracellular space	GO:0004556///GO:0016160///GO:0005509///GO:0003824///GO:0043169///GO:0031404///GO:0016787///GO:0016798///GO:0046872	GO:0005975///GO:0008152	GO:0005615
SLC25A10	25	935	181	3.054580565	7.85E-07	Slc25a10	solute carrier family 25 (mitochondrial carrier, dicarboxylate transporter), member 10	binding///secondary active transmembrane transporter activity	mitochondrial transport///transport	integral to membrane///membrane///mitochondrial inner membrane///mitochondrion	GO:0005488///GO:0015291	GO:0006839///GO:0006810	GO:0016021///GO:0016020///GO:0005743///GO:0005739
AI662270	75	5150	181	1.663708444	8.41E-07	AI662270	expressed sequence AI662270
FST	46	2518	181	2.087013663	8.72E-07	Fst	follistatin		BMP signaling pathway///female gonad development///gamete generation///hair follicle morphogenesis///keratinocyte proliferation///negative regulation of cell differentiation///negative regulation of cell differentiation///odontogenesis of dentine-containing teeth///pattern specification process///positive regulation of hair follicle development	extracellular space		GO:0030509///GO:0008585///GO:0007276///GO:0031069///GO:0043616///GO:0045596///GO:0045596///GO:0042475///GO:0007389///GO:0051798	GO:0005615
PLEKHG1	39	1953	181	2.281316545	8.75E-07	Plekhg1	pleckstrin homology domain containing, family G (with RhoGef domain) member 1
SERPINE1	56	3388	181	1.888286168	9.56E-07	Serpine1	serine (or cysteine) peptidase inhibitor, clade E, member 1	endopeptidase inhibitor activity///plasminogen activator activity///protein binding///serine-type endopeptidase inhibitor activity	regulation of angiogenesis	extracellular space	GO:0004866///GO:0008243///GO:0005515///GO:0004867	GO:0045765	GO:0005615
UBE1L	38	1882	181	2.306679011	9.58E-07	Ube1l	ubiquitin-activating enzyme E1-like	ISG15 activating enzyme activity	ISG15-protein conjugation///modification-dependent protein catabolic process		GO:0019782	GO:0032020///GO:0019941
PLSCR1	57	3480	181	1.871193922	9.82E-07	Plscr1	phospholipid scramblase 1	calcium ion binding	myeloid cell differentiation///response to virus	integral to membrane///membrane	GO:0005509	GO:0030099///GO:0009615	GO:0016021///GO:0016020
CAV2	54	3223	181	1.914064818	1.07E-06	Cav2	caveolin 2	protein homodimerization activity	endocytosis///endoplasmic reticulum organization and biogenesis///mitochondrion organization and biogenesis///negative regulation of cell proliferation///negative regulation of endothelial cell proliferation///protein oligomerization///skeletal muscle fiber development	Golgi apparatus///caveola///caveolar membrane///integral to membrane///integral to plasma membrane///membrane///perinuclear region of cytoplasm///plasma membrane///plasma membrane	GO:0042803	GO:0006897///GO:0007029///GO:0007005///GO:0008285///GO:0001937///GO:0051259///GO:0048741	GO:0005794///GO:0005901///GO:0016599///GO:0016021///GO:0005887///GO:0016020///GO:0048471///GO:0005886///GO:0005886
PI4K2B	37	1814	181	2.330170114	1.08E-06	Pi4k2b	phosphatidylinositol 4-kinase type 2 beta	1-phosphatidylinositol 4-kinase activity///kinase activity///phosphotransferase activity, alcohol group as acceptor///transferase activity		cytoplasm///membrane	GO:0004430///GO:0016301///GO:0016773///GO:0016740		GO:0005737///GO:0016020
YAP1	31	1368	181	2.588801687	1.12E-06	Yap1	yes-associated protein 1	protein binding///transcription activator activity///transcription coactivator activity	positive regulation of transcription from RNA polymerase II promoter	transcription factor complex	GO:0005515///GO:0016563///GO:0003713	GO:0045944	GO:0005667
FAT1	65	4231	181	1.755066262	1.15E-06	Fat1	FAT tumor suppressor homolog 1 (Drosophila)	calcium ion binding///protein binding	actin filament organization///cell-cell adhesion///establishment and/or maintenance of cell polarity	cell junction///filopodium///lamellipodium	GO:0005509///GO:0005515	GO:0007015///GO:0016337///GO:0007163	GO:0030054///GO:0030175///GO:0030027
ERAP1	25	956	181	2.987482038	1.17E-06	Erap1	endoplasmic reticulum aminopeptidase 1	aminopeptidase activity///hydrolase activity///leucyl aminopeptidase activity///membrane alanyl aminopeptidase activity///metal ion binding///metallopeptidase activity///methionyl aminopeptidase activity///peptidase activity///receptor activity///zinc ion binding	immune response///positive regulation of angiogenesis///proteolysis	cytoplasm///endoplasmic reticulum///extracellular space///integral to membrane///membrane	GO:0004177///GO:0016787///GO:0004178///GO:0004179///GO:0046872///GO:0008237///GO:0004239///GO:0008233///GO:0004872///GO:0008270	GO:0006955///GO:0045766///GO:0006508	GO:0005737///GO:0005783///GO:0005615///GO:0016021///GO:0016020
2310047A01RIK	26	1023	181	2.903493785	1.18E-06	2310047A01Rik	RIKEN cDNA 2310047A01 gene
PSMB10	33	1520	181	2.480239035	1.22E-06	Psmb10	proteasome (prosome, macropain) subunit, beta type 10	endopeptidase activity///hydrolase activity///peptidase activity///threonine endopeptidase activity	ubiquitin-dependent protein catabolic process	cytoplasm///cytosol///nucleus///proteasome core complex (sensu Eukaryota)///protein complex	GO:0004175///GO:0016787///GO:0008233///GO:0004298	GO:0006511	GO:0005737///GO:0005829///GO:0005634///GO:0005839///GO:0043234
UHRF1	86	6305	181	1.558247887	1.23E-06	Uhrf1	ubiquitin-like, containing PHD and RING finger domains, 1	DNA binding///ligase activity///metal ion binding///protein binding///transporter activity///zinc ion binding	DNA repair///cell cycle///cell proliferation///multicellular organismal development///protein modification process///regulation of transcription, DNA-dependent///response to DNA damage stimulus///transcription///transport///ubiquitin cycle	nucleus	GO:0003677///GO:0016874///GO:0046872///GO:0005515///GO:0005215///GO:0008270	GO:0006281///GO:0007049///GO:0008283///GO:0007275///GO:0006464///GO:0006355///GO:0006974///GO:0006350///GO:0006810///GO:0006512	GO:0005634
SERPINB1A	105	8337	181	1.43880747	1.25E-06	Serpinb1a	serine (or cysteine) peptidase inhibitor, clade B, member 1a	endopeptidase inhibitor activity///serine-type endopeptidase inhibitor activity	regulation of protein catabolic process	cellular_component///cytoplasm	GO:0004866///GO:0004867	GO:0042176	GO:0005575///GO:0005737
BC039210	21	706	181	3.398112714	1.25E-06	BC039210	cDNA sequence BC039210
TBC1D2B	20	647	181	3.531416171	1.28E-06	Tbc1d2b	TBC1 domain family, member 2B	GTPase activator activity///Rab GTPase activator activity	regulation of Rab GTPase activity	intracellular	GO:0005096///GO:0005097	GO:0032313	GO:0005622
TOB1	25	962	181	2.968849094	1.31E-06	Tob1	transducer of ErbB-2.1	SMAD binding///protein binding///transcription corepressor activity	SMAD protein nuclear translocation///negative regulation of BMP signaling pathway///negative regulation of osteoblast differentiation	cytoplasm	GO:0046332///GO:0005515///GO:0003714	GO:0007184///GO:0030514///GO:0045668	GO:0005737
KRT19	76	5309	181	1.635400226	1.35E-06	Krt19	keratin 19	structural constituent of cytoskeleton///structural molecule activity	cytoskeleton organization and biogenesis	Z disc///intermediate filament///sarcolemma	GO:0005200///GO:0005198	GO:0007010	GO:0030018///GO:0005882///GO:0042383
GNAI3	28	1168	181	2.738661616	1.36E-06	Gnai3	guanine nucleotide binding protein, alpha inhibiting 3	GTP binding///GTPase activity///guanyl nucleotide binding///nucleotide binding///protein binding///signal transducer activity	G-protein coupled receptor protein signaling pathway///NOT regulation of heart contraction///signal transduction	Golgi apparatus///cytoplasm///heterotrimeric G-protein complex	GO:0005525///GO:0003924///GO:0019001///GO:0000166///GO:0005515///GO:0004871	GO:0007186///NOT GO:0008016///GO:0007165	GO:0005794///GO:0005737///GO:0005834
LMO7	74	5114	181	1.653081183	1.37E-06	Lmo7	LIM domain only 7	actinin binding///metal ion binding///zinc ion binding	cell-cell adhesion	apical plasma membrane///cell-cell adherens junction	GO:0042805///GO:0046872///GO:0008270	GO:0016337	GO:0016324///GO:0005913
TOR1AIP2	21	710	181	3.378968417	1.37E-06	Tor1aip2	torsin A interacting protein 2	protein binding		endoplasmic reticulum///integral to membrane///membrane	GO:0005515		GO:0005783///GO:0016021///GO:0016020
MOBKL1B	39	1989	181	2.240025748	1.37E-06	Mobkl1b	MOB1, Mps One Binder kinase activator-like 1B (yeast)	metal ion binding///protein binding///zinc ion binding			GO:0046872///GO:0005515///GO:0008270
AW548124	28	1169	181	2.736318878	1.39E-06	AW548124	expressed sequence AW548124	ATP binding///nucleotide binding///protein kinase activity///protein tyrosine kinase activity	protein amino acid phosphorylation		GO:0005524///GO:0000166///GO:0004672///GO:0004713	GO:0006468
FOSR///FOS	90	6741	181	1.525251177	1.43E-06	Fosr///Fos	FBJ osteosarcoma related oncogene///FBJ osteosarcoma oncogene	DNA binding///protein dimerization activity///sequence-specific DNA binding///transcription factor activity///transcription factor activity	nervous system development///regulation of transcription, DNA-dependent///regulation of transcription, DNA-dependent///response to drug	nucleus///nucleus///nucleus///transcription factor complex	GO:0003677///GO:0046983///GO:0043565///GO:0003700///GO:0003700	GO:0007399///GO:0006355///GO:0006355///GO:0042493	GO:0005634///GO:0005634///GO:0005634///GO:0005667
ZFP503	61	3886	181	1.793288755	1.45E-06	Zfp503	zinc finger protein 503	metal ion binding///zinc ion binding	regulation of transcription, DNA-dependent///transcription	intracellular///nucleus	GO:0046872///GO:0008270	GO:0006355///GO:0006350	GO:0005622///GO:0005634
TWIST1	30	1315	181	2.606265699	1.49E-06	Twist1	twist gene homolog 1 (Drosophila)	DNA binding///transcription factor activity///transcription regulator activity	apoptosis///cell differentiation///embryonic forelimb morphogenesis///embryonic limb morphogenesis///hindlimb morphogenesis///multicellular organismal development///negative regulation of cell differentiation///negative regulation of striated muscle development///neural tube closure///neuron migration///regulation of transcription///regulation of transcription, DNA-dependent///transcription	nucleus	GO:0003677///GO:0003700///GO:0030528	GO:0006915///GO:0030154///GO:0035115///GO:0030326///GO:0035137///GO:0007275///GO:0045596///GO:0045843///GO:0001843///GO:0001764///GO:0045449///GO:0006355///GO:0006350	GO:0005634
5430435G22RIK	21	716	181	3.350653039	1.56E-06	5430435G22Rik	RIKEN cDNA 5430435G22 gene	GTP binding///GTPase activity///carboxypeptidase A activity///nucleotide binding	protein transport///proteolysis///small GTPase mediated signal transduction///transport	lysosome	GO:0005525///GO:0003924///GO:0004182///GO:0000166	GO:0015031///GO:0006508///GO:0007264///GO:0006810	GO:0005764
CFB	55	3353	181	1.873925506	1.59E-06	Cfb	complement factor B	alternative-complement-pathway C3/C5 convertase activity///chymotrypsin activity///hydrolase activity///peptidase activity///serine-type endopeptidase activity///trypsin activity	cell proliferation///complement activation///complement activation, alternative pathway///complement activation, alternative pathway///immune response///innate immune response///proteolysis	extracellular region	GO:0003812///GO:0004263///GO:0016787///GO:0008233///GO:0004252///GO:0004295	GO:0008283///GO:0006956///GO:0006957///GO:0006957///GO:0006955///GO:0045087///GO:0006508	GO:0005576
RRM1	72	4940	181	1.665055576	1.61E-06	Rrm1	ribonucleotide reductase M1	ATP binding///catalytic activity///nucleotide binding///oxidoreductase activity///ribonucleoside-diphosphate reductase activity	DNA replication	cytoplasm///ribonucleoside-diphosphate reductase complex	GO:0005524///GO:0003824///GO:0000166///GO:0016491///GO:0004748	GO:0006260	GO:0005737///GO:0005971
ALDH9A1	33	1540	181	2.448028139	1.62E-06	Aldh9a1	aldehyde dehydrogenase 9, subfamily A1	3-chloroallyl aldehyde dehydrogenase activity///aldehyde dehydrogenase (NAD) activity///aminobutyraldehyde dehydrogenase activity///electron carrier activity///oxidoreductase activity///oxidoreductase activity, acting on the aldehyde or oxo group of donors, NAD or NADP as acceptor	aldehyde metabolic process///carnitine metabolic process///metabolic process	cytoplasm///cytosol	GO:0004028///GO:0004029///GO:0019145///GO:0009055///GO:0016491///GO:0016620	GO:0006081///GO:0009437///GO:0008152	GO:0005737///GO:0005829
TRPV2	70	4752	181	1.682847626	1.69E-06	Trpv2	transient receptor potential cation channel, subfamily V, member 2	DNA binding///calcium channel activity///calcium ion binding///cation channel activity///cation channel activity///ion channel activity///transcription factor activity	calcium ion transport///cation transport///ion transport///regulation of transcription, DNA-dependent///response to temperature stimulus///transport	cytoplasm///integral to membrane///intracellular///membrane///plasma membrane	GO:0003677///GO:0005262///GO:0005509///GO:0005261///GO:0005261///GO:0005216///GO:0003700	GO:0006816///GO:0006812///GO:0006811///GO:0006355///GO:0009266///GO:0006810	GO:0005737///GO:0016021///GO:0005622///GO:0016020///GO:0005886
RELL1	36	1772	181	2.320929612	1.71E-06	Rell1	RELT-like 1			integral to membrane///membrane			GO:0016021///GO:0016020
CCL7	23	846	181	3.105851303	1.72E-06	Ccl7	chemokine (C-C motif) ligand 7	chemokine activity///cytokine activity///heparin binding	chemotaxis///immune response///inflammatory response///signal transduction	extracellular region///extracellular space	GO:0008009///GO:0005125///GO:0008201	GO:0006935///GO:0006955///GO:0006954///GO:0007165	GO:0005576///GO:0005615
EAR3	43	2331	181	2.107411611	1.72E-06	Ear3	eosinophil-associated, ribonuclease A family, member 3	endonuclease activity///hydrolase activity///nuclease activity///nucleic acid binding///pancreatic ribonuclease activity			GO:0004519///GO:0016787///GO:0004518///GO:0003676///GO:0004522
GSTM1	42	2250	181	2.132504512	1.74E-06	Gstm1	glutathione S-transferase, mu 1	glutathione transferase activity///transferase activity	metabolic process	cytoplasm	GO:0004364///GO:0016740	GO:0008152	GO:0005737
LOXL1	40	2089	181	2.187483258	1.76E-06	Loxl1	lysyl oxidase-like 1	copper ion binding///electron carrier activity///metal ion binding///oxidoreductase activity///oxidoreductase activity, acting on the CH-NH2 group of donors, oxygen as acceptor///protein binding///protein-lysine 6-oxidase activity	protein modification process	extracellular region///proteinaceous extracellular matrix	GO:0005507///GO:0009055///GO:0046872///GO:0016491///GO:0016641///GO:0005515///GO:0004720	GO:0006464	GO:0005576///GO:0005578
[truncated: 11,371 more rows]
