# Supplementary material for: GeneFriends: An online co-expression analysis tool to identify novel gene targets for aging and complex diseases
Source: BMC Genomics. 2012 Oct 6;13:535. doi: 10.1186/1471-2164-13-535 (PMC3495651; doi:10.1186/1471-2164-13-535)
Supplement: Additional file 4 — Co-expressed transcription factors with aging related gene seed list. [file 1471-2164-13-535-S4.txt]

	N Total		N Select		R	p-value	Rank	p-value (corrected)
MA0061 (NF-kappaB)	2132		172		1,481	0,00000003462	1	0,00001478122
V$ISRE_01 (ISRE)	2411		185		1,409	0,00000035943	2	0,00007673759
MA0107 (p65)	2174		167		1,41	0,00000135119	3	0,00019231974
V$GC_01 (GC)	9594		596		1,14	0,00000154403	4	0,00016482474
V$NFKAPPAB_01 (NFKAPPAB)	2085		161		1,418	0,00000156654	5	0,0001337823
MA0051 (Irf-2)	1440		117		1,492	0,0000043976	6	0,00031296273
V$SP1_01 (SP1)	7474		475		1,167	0,00000540406	7	0,00032964756
V$NFKB_Q6 (NFKB)	2433		179		1,351	0,00000821762	8	0,00043861553
MA0056 (MZF_1-4)	4521		304		1,234	0,00001032408	9	0,00048982014
V$NFKAPPAB65_01 (NFKAPPAB65)	2204		164		1,366	0,00001092279	10	0,00046640316
V$IRF1_01 (IRF1)	1851		141		1,398	0,00001472826	11	0,00057172435
V$NFKB_C (NFKB)	1635		123		1,381	0,00008943077	12	0,00318224493
V$MZF1_01 (MZF1)	5057		327		1,187	0,00011453008	13	0,00376187272
MA0050 (Irf-1)	3187		216		1,244	0,00018178542	14	0,00554445534
V$CREL_01 (CREL)	3152		213		1,241	0,00024054435	15	0,00684749601
MA0102 (cEBP)	3106		210		1,241	0,00026038784	16	0,00694910044
V$SREBP1_02 (SREBP1)	1707		123		1,323	0,00051914906	17	0,01303980301
MA0073 (RREB-1)	5643		353		1,148	0,00076066313	18	0,01804461907
V$PAX4_03 (PAX4)	3765		245		1,195	0,00076954061	19	0,01729441272
V$SP1_Q6 (SP1)	9475		565		1,095	0,00092027435	20	0,01964785779
MA0079 (SP1)	7190		438		1,118	0,00117043068	21	0,02379875794
V$MZF1_02 (MZF1)	5883		363		1,133	0,00170091318	22	0,03301317715
MA0101 (c-REL)	3146		204		1,19	0,0026718732	23	0,04960390829
V$IRF2_01 (IRF2)	1412		100		1,3	0,00277889892	24	0,0494412416
V$GKLF_01 (GKLF)	7519		452		1,104	0,0028207479	25	0,04817837399
V$STAT_01 (STAT)	3411		219		1,179	0,00300052669	26	0,04927787974
V$BARBIE_01 (BARBIE)	3432		218		1,166	0,00507417368	27	0,0802471158
MA0090 (TEF-1)	2631		168		1,172	0,01116219163	28	0,17022342235
V$IK3_01 (IK3)	2581		164		1,166	0,01431702543	29	0,21080586191
V$TCF11MAFG_01 (TCF11MAFG)	2345		150		1,174	0,01504898537	30	0,21419722892
V$CEBPB_02 (CEBPB)	3654		224		1,125	0,02091270313	31	0,28805562499
V$MTATA_B (MTATA)	1274		85		1,225	0,02231642045	32	0,29778473539
MA0009 (Brachyury)	1143		77		1,237	0,02293787524	33	0,2968022052
V$MYOGNF1_01 (MYOGNF1)	1233		82		1,221	0,02598189376	34	0,32630202019
MA0039 (Gklf)	6248		368		1,081	0,02910320275	35	0,35505906794
V$RREB1_01 (RREB1)	6707		393		1,076	0,03130447865	36	0,37130588622
MA0083 (SRF)	579		41		1,3	0,03614495322	37	0,41713230357
V$AREB6_04 (AREB6)	6161		361		1,076	0,04010704905	38	0,45067657947
V$LYF1_01 (LYF1)	5254		310		1,083	0,04285438731	39	0,4692006048
V$AP1_C (AP1)	4530		269		1,09	0,04571941122	40	0,48805472354
MA0066 (PPARgamma)	1074		70		1,196	0,05151387304	41	0,53649812081
MA0023 (Dorsal_2)	2836		172		1,113	0,05502316356	42	0,55940218032
MA0105 (p50)	1400		89		1,167	0,05535261333	43	0,54966434762
V$PAX1_B (PAX1)	250		19		1,395	0,05551461503	44	0,53874408088
V$NFKAPPAB50_01 (NFKAPPAB50)	1744		109		1,147	0,05665034801	45	0,53754884936
V$MEIS1_01 (MEIS1)	5454		318		1,07	0,06697620451	46	0,62171391787
V$NKX25_01 (NKX25)	4756		278		1,073	0,0775866732	47	0,70488321613
MA0047 (HNF-3beta)	6415		369		1,056	0,08951845765	48	0,79634125106
V$NF1_Q6 (NF1)	4967		288		1,064	0,09768848866	49	0,85128541451
V$P53_02 (P53)	4826		280		1,065	0,09957012534	50	0,85032886662
P$ATHB9_01 (ATHB9)	431		29		1,235	0,10104381293	51	0,84599428067
MA0072 (RORalfa-2)	1278		79		1,135	0,10539257526	52	0,86543516988
V$IK1_01 (IK1)	3817		223		1,072	0,10844970495	53	0,87373626503
V$SRF_C (SRF)	1714		104		1,114	0,10862734169	54	0,85896063288
P$CPRF_Q2 (CPRF)	2100		126		1,101	0,11000388116	55	0,85403015668
V$GATA2_03 (GATA2)	4826		279		1,061	0,11278342456	56	0,85997361224
V$TAACC_B (TAACC)	945		59		1,146	0,12055023015	57	0,90306927197
MA0029 (Evi-1)	1603		97		1,111	0,12208852917	58	0,89882419172
V$IK2_01 (IK2)	6343		362		1,048	0,12672761083	59	0,91716421688
V$AP4_Q6 (AP4)	3341		195		1,071	0,12952934206	60	0,92181716743
MA0005 (Agamous)	2863		168		1,077	0,13221904635	61	0,92553332448
V$CP2_01 (CP2)	3989		231		1,063	0,13360156119	62	0,92012689548
V$PADS_C (PADS)	4396		253		1,057	0,14482052624	63	0,98156132919
