# Supplementary material for: GeneFriends: An online co-expression analysis tool to identify novel gene targets for aging and complex diseases
Source: BMC Genomics. 2012 Oct 6;13:535. doi: 10.1186/1471-2164-13-535 (PMC3495651; doi:10.1186/1471-2164-13-535)
Supplement: Additional file 5 — Co-expressed genes with causative cancer gene seed list. [file 1471-2164-13-535-S5.txt]

NFKBIL2	19	1061	45	2.12E-13	Nfkbil2	nuclear factor of kappa light polypeptide gene enhancer in B-cells inhibitor-like 2	binding///protein binding		cytoplasm	GO:0005488///GO:0005515		GO:0005737
CHTF18	24	2270	45	3.51E-12	Chtf18	CTF18, chromosome transmission fidelity factor 18 homolog (S. cerevisiae)	ATP binding///nucleotide binding			GO:0005524///GO:0000166
CDC25C	24	2281	45	3.89E-12	Cdc25c	cell division cycle 25 homolog C (S. pombe)	hydrolase activity///phosphoprotein phosphatase activity///protein binding///protein tyrosine phosphatase activity	M phase of mitotic cell cycle///cell cycle///cell division///mitosis///protein amino acid dephosphorylation	cytoplasm///intracellular///nucleus	GO:0016787///GO:0004721///GO:0005515///GO:0004725	GO:0000087///GO:0007049///GO:0051301///GO:0007067///GO:0006470	GO:0005737///GO:0005622///GO:0005634
CDC7	30	4015	45	6.94E-12	Cdc7	cell division cycle 7 (S. cerevisiae)	ATP binding///kinase activity///nucleotide binding///protein kinase activity///protein serine/threonine kinase activity///transferase activity	cell cycle///cell division///protein amino acid phosphorylation	nucleus	GO:0005524///GO:0016301///GO:0000166///GO:0004672///GO:0004674///GO:0016740	GO:0007049///GO:0051301///GO:0006468	GO:0005634
E130303B06RIK	20	1510	45	9.94E-12	E130303B06Rik	RIKEN cDNA E130303B06 gene
CEP152	15	709	45	1.40E-11	Cep152	centrosomal protein 152
BC055324	24	2436	45	1.59E-11	BC055324	cDNA sequence BC055324
CENPP	23	2247	45	2.54E-11	Cenpp	centromere protein P			chromosome///chromosome, pericentric region///nucleus			GO:0005694///GO:0000775///GO:0005634
ANLN	32	4961	45	3.51E-11	Anln	anillin, actin binding protein (scraps homolog, Drosophila)	actin binding	cell cycle///cell division///cytokinesis///mitosis	actin cytoskeleton///contractile ring///cytoplasm///cytoskeleton///nucleus	GO:0003779	GO:0007049///GO:0051301///GO:0000910///GO:0007067	GO:0015629///GO:0005826///GO:0005737///GO:0005856///GO:0005634
HIRIP3	21	1848	45	4.30E-11	Hirip3	HIRA interacting protein 3
KIF2C	15	769	45	4.35E-11	Kif2c	kinesin family member 2C	ATP binding///microtubule motor activity///motor activity///nucleotide binding	microtubule-based movement	cytoplasm///microtubule///microtubule associated complex///nucleus	GO:0005524///GO:0003777///GO:0003774///GO:0000166	GO:0007018	GO:0005737///GO:0005874///GO:0005875///GO:0005634
CLSPN	22	2132	45	7.60E-11	Clspn	claspin homolog (Xenopus laevis)	DNA binding///DNA secondary structure binding///protein binding	DNA repair///DNA replication checkpoint///cell cycle///response to DNA damage stimulus	chromosome///nucleus	GO:0003677///GO:0000217///GO:0005515	GO:0006281///GO:0000076///GO:0007049///GO:0006974	GO:0005694///GO:0005634
MXD3	12	431	45	1.03E-10	Mxd3	Max dimerization protein 3	contributes_to DNA binding///protein binding///transcription factor activity///transcription regulator activity	negative regulation of transcription///regulation of transcription///regulation of transcription, DNA-dependent///transcription	nucleus///transcription factor complex	contributes_to GO:0003677///GO:0005515///GO:0003700///GO:0030528	GO:0016481///GO:0045449///GO:0006355///GO:0006350	GO:0005634///GO:0005667
ATAD5	23	2409	45	1.05E-10	Atad5	ATPase family, AAA domain containing 5	ATP binding///nucleoside-triphosphatase activity///nucleotide binding	response to DNA damage stimulus	nucleus	GO:0005524///GO:0017111///GO:0000166	GO:0006974	GO:0005634
PALB2	16	986	45	1.24E-10	Palb2	partner and localizer of BRCA2			nucleus			GO:0005634
GTSE1	20	1753	45	1.45E-10	Gtse1	G two S phase expressed protein 1			cytoplasm///microtubule			GO:0005737///GO:0005874
CENPN	22	2216	45	1.61E-10	Cenpn	centromere protein N			chromosome///chromosome, pericentric region///nucleus			GO:0005694///GO:0000775///GO:0005634
CENPF	18	1365	45	1.74E-10	Cenpf	centromere protein F	dynein binding///molecular_function///protein C-terminus binding///protein heterodimerization activity///protein homodimerization activity///transcription factor binding	G2 phase of mitotic cell cycle///M phase of mitotic cell cycle///metaphase plate congression///negative regulation of transcription///regulation of striated muscle development	chromosome, pericentric region///cytoplasm///NOT kinetochore///nuclear envelope///nuclear matrix///nucleus///outer kinetochore of condensed chromosome///pronucleus///spindle pole	GO:0045502///GO:0003674///GO:0008022///GO:0046982///GO:0042803///GO:0008134	GO:0000085///GO:0000087///GO:0051310///GO:0016481///GO:0016202	GO:0000775///GO:0005737///NOT GO:0000776///GO:0005635///GO:0016363///GO:0005634///GO:0000940///GO:0045120///GO:0000922
TDP1	21	2016	45	2.18E-10	Tdp1	tyrosyl-DNA phosphodiesterase 1	hydrolase activity///phosphoric diester hydrolase activity	DNA repair///response to DNA damage stimulus	nucleus	GO:0016787///GO:0008081	GO:0006281///GO:0006974	GO:0005634
H2AFX	22	2266	45	2.48E-10	H2afx	H2A histone family, member X	DNA binding///damaged DNA binding	NOT DNA damage checkpoint///DNA recombination///DNA repair///DNA repair///cell cycle///chromosome organization and biogenesis (sensu Eukaryota)///double-strand break repair via homologous recombination///meiosis///nucleosome assembly///response to DNA damage stimulus///spermatogenesis	chromatin///chromosome///nucleosome///nucleus///nucleus///replication fork	GO:0003677///GO:0003684	NOT GO:0000077///GO:0006310///GO:0006281///GO:0006281///GO:0007049///GO:0007001///GO:0000724///GO:0007126///GO:0006334///GO:0006974///GO:0007283	GO:0000785///GO:0005694///GO:0000786///GO:0005634///GO:0005634///GO:0005657
RAD51C	16	1048	45	3.03E-10	Rad51c	Rad51 homolog c (S. cerevisiae)	ATP binding///DNA-dependent ATPase activity///damaged DNA binding///nucleotide binding	DNA recombination///DNA repair///response to DNA damage stimulus		GO:0005524///GO:0008094///GO:0003684///GO:0000166	GO:0006310///GO:0006281///GO:0006974
MNS1	32	5369	45	3.18E-10	Mns1	meiosis-specific nuclear structural protein 1		meiosis	intermediate filament///nuclear envelope///nucleus		GO:0007126	GO:0005882///GO:0005635///GO:0005634
NUP43	21	2058	45	3.19E-10	Nup43	nucleoporin 43		intracellular protein transport across a membrane///mRNA transport///protein transport///transport	membrane///nuclear pore///nucleus		GO:0065002///GO:0051028///GO:0015031///GO:0006810	GO:0016020///GO:0005643///GO:0005634
PASK	17	1232	45	3.34E-10	Pask	PAS domain containing serine/threonine kinase	ATP binding///kinase activity///nucleotide binding///protein kinase activity///protein serine/threonine kinase activity///signal transducer activity///transferase activity	protein amino acid phosphorylation///regulation of transcription, DNA-dependent///signal transduction	cytoplasm///intracellular	GO:0005524///GO:0016301///GO:0000166///GO:0004672///GO:0004674///GO:0004871///GO:0016740	GO:0006468///GO:0006355///GO:0007165	GO:0005737///GO:0005622
DSCC1	22	2303	45	3.39E-10	Dscc1	defective in sister chromatid cohesion 1 homolog (S. cerevisiae)	DNA binding	DNA replication///cell cycle	nucleus	GO:0003677	GO:0006260///GO:0007049	GO:0005634
OIP5	24	2829	45	3.74E-10	Oip5	Opa interacting protein 5	protein binding		Cajal body///chromatin///chromocenter///nucleus///nucleus	GO:0005515		GO:0015030///GO:0000785///GO:0010369///GO:0005634///GO:0005634
NCAPH	22	2330	45	4.24E-10	Ncaph	non-SMC condensin I complex, subunit H		cell cycle///cell division///mitosis///mitotic cell cycle///mitotic chromosome condensation	cytoplasm///nucleus		GO:0007049///GO:0051301///GO:0007067///GO:0000278///GO:0007076	GO:0005737///GO:0005634
CKAP2L	17	1253	45	4.33E-10	Ckap2l	cytoskeleton associated protein 2-like
SKP2	28	4049	45	4.80E-10	Skp2	S-phase kinase-associated protein 2 (p45)	kinase activity	G1/S transition of mitotic cell cycle///negative regulation of survival gene product activity///regulation of progression through cell cycle///ubiquitin cycle///ubiquitin-dependent protein catabolic process	ubiquitin ligase complex	GO:0016301	GO:0000082///GO:0008634///GO:0000074///GO:0006512///GO:0006511	GO:0000151
ETAA1	18	1454	45	4.81E-10	Etaa1	Ewing's tumor-associated antigen 1			cytoplasm			GO:0005737
RAD51AP1	23	2599	45	4.84E-10	Rad51ap1	RAD51 associated protein 1	DNA binding///RNA binding///molecular_function	DNA recombination///DNA repair///response to DNA damage stimulus	nucleus	GO:0003677///GO:0003723///GO:0003674	GO:0006310///GO:0006281///GO:0006974	GO:0005634
BRCA2	20	1882	45	5.12E-10	Brca2	breast cancer 2	protein binding	DNA damage response, signal transduction by p53 class mediator resulting in induction of apoptosis///DNA damage response, signal transduction by p53 class mediator resulting in induction of apoptosis///DNA damage response, signal transduction by p53 class mediator resulting in transcription of p21 class mediator///DNA damage response, signal transduction resulting in induction of apoptosis///DNA …	cytoplasm///nucleus	GO:0005515	GO:0042771///GO:0042771///GO:0006978///GO:0008630///GO:0006281///GO:0007420///GO:0007569///GO:0008283///GO:0043009///GO:0007001///GO:0033205///GO:0006302///GO:0000724///GO:0008585///GO:0001833///GO:0007141///GO:0001556///GO:0045931///GO:0048478///GO:0006974///GO:0010225///GO:0010165///GO:0010332///GO:0007283	GO:0005737///GO:0005634
4632434I11RIK	26	3464	45	5.96E-10	4632434I11Rik	RIKEN cDNA 4632434I11 gene
6720463M24RIK	22	2374	45	6.08E-10	6720463M24Rik	RIKEN cDNA 6720463M24 gene		cell cycle///cell division///mitosis			GO:0007049///GO:0051301///GO:0007067
DEK	17	1300	45	7.59E-10	Dek	DEK oncogene (DNA binding)	DNA binding///nucleic acid binding		nucleus	GO:0003677///GO:0003676		GO:0005634
EXO1	17	1304	45	7.96E-10	Exo1	exonuclease 1	5'-3' exonuclease activity///DNA binding///catalytic activity///endonuclease activity///exonuclease activity///hydrolase activity///nuclease activity///structure-specific DNA binding	DNA repair///humoral immune response mediated by circulating immunoglobulin///immune response///isotype switching///meiosis///nucleobase, nucleoside, nucleotide and nucleic acid metabolic process///response to DNA damage stimulus///somatic hypermutation of immunoglobulin genes	nucleus	GO:0008409///GO:0003677///GO:0003824///GO:0004519///GO:0004527///GO:0016787///GO:0004518///GO:0043566	GO:0006281///GO:0002455///GO:0006955///GO:0045190///GO:0007126///GO:0006139///GO:0006974///GO:0016446	GO:0005634
4930422G04RIK	18	1505	45	8.37E-10	4930422G04Rik	RIKEN cDNA 4930422G04 gene	hydrolase activity			GO:0016787
MUTYH	17	1312	45	8.74E-10	Mutyh	mutY homolog (E. coli)	4 iron, 4 sulfur cluster binding///DNA N-glycosylase activity///DNA binding///endonuclease activity///hydrolase activity///hydrolase activity, acting on glycosyl bonds///iron ion binding///iron-sulfur cluster binding///metal ion binding	DNA repair///base-excision repair///metabolic process///response to DNA damage stimulus	intracellular///nucleus	GO:0051539///GO:0019104///GO:0003677///GO:0004519///GO:0016787///GO:0016798///GO:0005506///GO:0051536///GO:0046872	GO:0006281///GO:0006284///GO:0008152///GO:0006974	GO:0005622///GO:0005634
CASC5	17	1318	45	9.36E-10	Casc5	cancer susceptibility candidate 5			nucleus			GO:0005634
6030408C04RIK	20	1959	45	1.04E-09	6030408C04Rik	RIKEN cDNA 6030408C04 gene	metal ion binding///protein binding///ubiquitin-protein ligase activity///zinc ion binding	protein modification process///ubiquitin cycle	cytoplasm///intracellular///nucleus	GO:0046872///GO:0005515///GO:0004842///GO:0008270	GO:0006464///GO:0006512	GO:0005737///GO:0005622///GO:0005634
E2F1	19	1754	45	1.23E-09	E2f1	E2F transcription factor 1	DNA binding///protein binding///transcription activator activity///transcription factor activity///transcription factor binding	apoptosis///cell cycle///forebrain development///positive regulation of transcription from RNA polymerase II promoter///positive regulation of transcription, DNA-dependent///regulation of progression through cell cycle///regulation of transcription///regulation of transcription, DNA-dependent///transcription	cytoplasm///nucleus///transcription factor complex	GO:0003677///GO:0005515///GO:0016563///GO:0003700///GO:0008134	GO:0006915///GO:0007049///GO:0030900///GO:0045944///GO:0045893///GO:0000074///GO:0045449///GO:0006355///GO:0006350	GO:0005737///GO:0005634///GO:0005667
DTL	22	2464	45	1.24E-09	Dtl	denticleless homolog (Drosophila)		DNA replication///response to DNA damage stimulus///ubiquitin cycle	cytoplasm///nucleus		GO:0006260///GO:0006974///GO:0006512	GO:0005737///GO:0005634
2310022K01RIK	15	1000	45	1.62E-09	2310022K01Rik	RIKEN cDNA 2310022K01 gene
TTK	22	2512	45	1.79E-09	Ttk	Ttk protein kinase	ATP binding///kinase activity///nucleotide binding///protein kinase activity///protein serine/threonine kinase activity///protein-tyrosine kinase activity///transferase activity	protein amino acid phosphorylation		GO:0005524///GO:0016301///GO:0000166///GO:0004672///GO:0004674///GO:0004713///GO:0016740	GO:0006468
4930427A07RIK	13	695	45	1.88E-09	4930427A07Rik	RIKEN cDNA 4930427A07 gene
RCC2	23	2794	45	2.04E-09	Rcc2	regulator of chromosome condensation 2		cell cycle///cell division///mitosis	chromosome, pericentric region///microtubule///nucleus		GO:0007049///GO:0051301///GO:0007067	GO:0000775///GO:0005874///GO:0005634
PDCD11	16	1201	45	2.17E-09	Pdcd11	programmed cell death protein 11		apoptosis///positive regulation of I-kappaB kinase/NF-kappaB cascade///regulation of transcription, DNA-dependent	cytosol		GO:0006915///GO:0043123///GO:0006355	GO:0005829
ASPM	15	1028	45	2.35E-09	Aspm	asp (abnormal spindle)-like, microcephaly associated (Drosophila)	calmodulin binding///molecular_function	cell cycle///cell division///forebrain neuroblast division///maintenance of centrosome localization///mitosis///negative regulation of asymmetric cell division///negative regulation of neuron differentiation	cytoplasm///nucleus///spindle pole	GO:0005516///GO:0003674	GO:0007049///GO:0051301///GO:0021873///GO:0051661///GO:0007067///GO:0045769///GO:0045665	GO:0005737///GO:0005634///GO:0000922
EME1	17	1401	45	2.36E-09	Eme1	essential meiotic endonuclease 1 homolog 1 (S. pombe)	endonuclease activity///hydrolase activity///magnesium ion binding///metal ion binding///nuclease activity	DNA recombination///DNA repair///response to DNA damage stimulus	nucleus	GO:0004519///GO:0016787///GO:0000287///GO:0046872///GO:0004518	GO:0006310///GO:0006281///GO:0006974	GO:0005634
CEP192	19	1829	45	2.48E-09	Cep192	centrosomal protein 192
INCENP	20	2062	45	2.54E-09	Incenp	inner centromere protein		cell cycle///cell division///mitosis	central element///chromosome, pericentric region///chromosome, pericentric region///microtubule///midbody///nucleus///synaptonemal complex		GO:0007049///GO:0051301///GO:0007067	GO:0000801///GO:0000775///GO:0000775///GO:0005874///GO:0030496///GO:0005634///GO:0000795
BRCA1	22	2566	45	2.67E-09	Brca1	breast cancer 1	DNA binding///RNA binding///damaged DNA binding///hydrolase activity, hydrolyzing O-glycosyl compounds///metal ion binding///protein binding///zinc ion binding	DNA damage response, signal transduction resulting in induction of apoptosis///DNA repair///DNA replication///carbohydrate metabolic process///cell cycle///centrosome cycle///centrosome duplication///chordate embryonic development///dosage compensation, by inactivation of X chromosome///fatty acid biosynthetic process///lipid biosynthetic process///negative regulation of progression through cell …	centrosome///condensed chromosome///cytoplasm///intracellular///nucleus	GO:0003677///GO:0003723///GO:0003684///GO:0004553///GO:0046872///GO:0005515///GO:0008270	GO:0008630///GO:0006281///GO:0006260///GO:0005975///GO:0007049///GO:0007098///GO:0051298///GO:0043009///GO:0009048///GO:0006633///GO:0008610///GO:0045786///GO:0006974	GO:0005813///GO:0000793///GO:0005737///GO:0005622///GO:0005634
ARHGAP19	20	2077	45	2.88E-09	Arhgap19	Rho GTPase activating protein 19	GTPase activator activity///molecular_function	biological_process///signal transduction	cellular_component///intracellular	GO:0005096///GO:0003674	GO:0008150///GO:0007165	GO:0005575///GO:0005622
NCAPD3	17	1421	45	2.93E-09	Ncapd3	non-SMC condensin II complex, subunit D3		cell cycle///cell division///mitosis///mitotic chromosome condensation	nucleus		GO:0007049///GO:0051301///GO:0007067///GO:0007076	GO:0005634
PFAS	20	2080	45	2.95E-09	Pfas	phosphoribosylformylglycinamidine synthase (FGAR amidotransferase)	ATP binding///ligase activity///nucleotide binding///phosphoribosylformylglycinamidine synthase activity///transferase activity	glutamine metabolic process///purine nucleotide biosynthetic process		GO:0005524///GO:0016874///GO:0000166///GO:0004642///GO:0016740	GO:0006541///GO:0006164
CCDC5	22	2592	45	3.24E-09	Ccdc5	coiled-coil domain containing 5	molecular_function	biological_process///cell cycle///cell division///mitosis	cellular_component///cytoplasm///microtubule	GO:0003674	GO:0008150///GO:0007049///GO:0051301///GO:0007067	GO:0005575///GO:0005737///GO:0005874
LMNB2	15	1055	45	3.34E-09	Lmnb2	lamin B2	structural molecule activity		intermediate filament///lamin filament///membrane///nucleus	GO:0005198		GO:0005882///GO:0005638///GO:0016020///GO:0005634
KIF23	24	3151	45	3.46E-09	Kif23	kinesin family member 23	ATP binding///motor activity///nucleotide binding		microtubule///microtubule associated complex	GO:0005524///GO:0003774///GO:0000166		GO:0005874///GO:0005875
4930534B04RIK	16	1243	45	3.54E-09	4930534B04Rik	RIKEN cDNA 4930534B04 gene
PLK4	27	4073	45	3.56E-09	Plk4	polo-like kinase 4 (Drosophila)	ATP binding///kinase activity///nucleotide binding///protein binding///protein kinase activity///protein serine/threonine kinase activity///protein-tyrosine kinase activity///transferase activity	protein amino acid phosphorylation		GO:0005524///GO:0016301///GO:0000166///GO:0005515///GO:0004672///GO:0004674///GO:0004713///GO:0016740	GO:0006468
NUP37	23	2875	45	3.58E-09	Nup37	nucleoporin 37		intracellular protein transport across a membrane///mRNA transport///protein transport///transport	membrane///nuclear pore///nucleus		GO:0065002///GO:0051028///GO:0015031///GO:0006810	GO:0016020///GO:0005643///GO:0005634
CHEK1	19	1870	45	3.58E-09	Chek1	checkpoint kinase 1 homolog (S. pombe)	ATP binding///kinase activity///nucleotide binding///protein binding///protein kinase activity///protein serine/threonine kinase activity///transferase activity	DNA damage checkpoint///DNA damage checkpoint///DNA repair///G2/M transition of mitotic cell cycle///cell cycle///protein amino acid phosphorylation///response to DNA damage stimulus	cytoplasm///nucleus///replication fork	GO:0005524///GO:0016301///GO:0000166///GO:0005515///GO:0004672///GO:0004674///GO:0016740	GO:0000077///GO:0000077///GO:0006281///GO:0000086///GO:0007049///GO:0006468///GO:0006974	GO:0005737///GO:0005634///GO:0005657
PUS7	19	1871	45	3.61E-09	Pus7	pseudouridylate synthase 7 homolog (S. cerevisiae)	isomerase activity///pseudouridylate synthase activity	tRNA processing		GO:0016853///GO:0004730	GO:0008033
RECQL4	13	736	45	3.72E-09	Recql4	RecQ protein-like 4	ATP binding///ATP-dependent helicase activity///helicase activity///hydrolase activity///metal ion binding///nucleic acid binding///nucleotide binding///zinc ion binding	DNA recombination///negative regulation of sister chromatid cohesion///pigmentation///positive regulation of cell proliferation///skeletal development///skeletal morphogenesis	cytoplasm///nucleus	GO:0005524///GO:0008026///GO:0004386///GO:0016787///GO:0046872///GO:0003676///GO:0000166///GO:0008270	GO:0006310///GO:0045875///GO:0043473///GO:0008284///GO:0001501///GO:0048705	GO:0005737///GO:0005634
2410004L22RIK	18	1655	45	3.79E-09	2410004L22Rik	RIKEN cDNA 2410004L22 gene
GINS3	13	738	45	3.84E-09	Gins3	GINS complex subunit 3 (Psf3 homolog)
CDCA2	20	2113	45	3.88E-09	Cdca2	cell division cycle associated 2	molecular_function	biological_process///cell cycle///cell division///mitosis	cellular_component///nucleus	GO:0003674	GO:0008150///GO:0007049///GO:0051301///GO:0007067	GO:0005575///GO:0005634
BUB1B	22	2629	45	4.23E-09	Bub1b	budding uninhibited by benzimidazoles 1 homolog, beta (S. cerevisiae)	ATP binding///kinase activity///nucleotide binding///protein kinase activity///protein serine/threonine kinase activity///transferase activity	apoptosis///cell cycle///cell division///mitosis///negative regulation of progression through cell cycle///protein amino acid phosphorylation	cytoplasm///kinetochore///nucleus///outer kinetochore of condensed chromosome	GO:0005524///GO:0016301///GO:0000166///GO:0004672///GO:0004674///GO:0016740	GO:0006915///GO:0007049///GO:0051301///GO:0007067///GO:0045786///GO:0006468	GO:0005737///GO:0000776///GO:0005634///GO:0000940
KIF4	19	1890	45	4.27E-09	Kif4	kinesin family member 4	ATP binding///DNA binding///microtubule motor activity///motor activity///nucleotide binding	microtubule-based movement///microtubule-based process	kinesin complex///microtubule///microtubule associated complex///nucleus	GO:0005524///GO:0003677///GO:0003777///GO:0003774///GO:0000166	GO:0007018///GO:0007017	GO:0005871///GO:0005874///GO:0005875///GO:0005634
DLGAP5	19	1891	45	4.31E-09	Dlgap5	discs, large (Drosophila) homolog-associated protein 5		cell cycle///cell-cell signaling	cytoplasm///nucleus		GO:0007049///GO:0007267	GO:0005737///GO:0005634
4632404H22RIK	20	2134	45	4.60E-09	4632404H22Rik	RIKEN cDNA 4632404H22 gene
WDR90	15	1083	45	4.75E-09	Wdr90	WD repeat domain 90
CENPH	25	3505	45	5.01E-09	Cenph	centromere protein H	kinetochore binding///protein binding	chromosome segregation///kinetochore organization and biogenesis///mitosis	chromosome///chromosome, pericentric region///kinetochore///kinetochore///nucleus	GO:0043515///GO:0005515	GO:0007059///GO:0051383///GO:0007067	GO:0005694///GO:0000775///GO:0000776///GO:0000776///GO:0005634
LOC100038822///6430706D22RIK///A730008H23RIK	16	1275	45	5.09E-09	LOC100038822///6430706D22Rik///A730008H23Rik	hypothetical protein LOC100038822///RIKEN cDNA 6430706D22 gene///RIKEN cDNA A730008H23 gene
RAD54L	15	1099	45	5.78E-09	Rad54l	RAD54 like (S. cerevisiae)	ATP binding///DNA binding///helicase activity///hydrolase activity///nucleic acid binding///nucleotide binding	DNA repair///chromosome organization and biogenesis (sensu Eukaryota)///double-strand break repair///double-strand break repair via homologous recombination///response to DNA damage stimulus///response to drug///response to ionizing radiation	nucleus	GO:0005524///GO:0003677///GO:0004386///GO:0016787///GO:0003676///GO:0000166	GO:0006281///GO:0007001///GO:0006302///GO:0000724///GO:0006974///GO:0042493///GO:0010212	GO:0005634
NUP107	24	3236	45	5.94E-09	Nup107	nucleoporin 107		intracellular protein transport across a membrane///mRNA transport///protein transport///transport	membrane///nuclear pore///nucleus		GO:0065002///GO:0051028///GO:0015031///GO:0006810	GO:0016020///GO:0005643///GO:0005634
A430091L06RIK///NASP	19	1934	45	6.24E-09	A430091L06Rik///Nasp	RIKEN cDNA A430091L06 gene///nuclear autoantigenic sperm protein (histone-binding)	Hsp90 protein binding///histone binding///protein binding	DNA replication///blastocyst development///cell cycle///cell proliferation///histone exchange///protein transport///transport	cytoplasm///nucleus	GO:0051879///GO:0042393///GO:0005515	GO:0006260///GO:0001824///GO:0007049///GO:0008283///GO:0043486///GO:0015031///GO:0006810	GO:0005737///GO:0005634
PPIL5	15	1112	45	6.77E-09	Ppil5	peptidylprolyl isomerase (cyclophilin) like 5	isomerase activity			GO:0016853
PSMC3IP	20	2183	45	6.81E-09	Psmc3ip	proteasome (prosome, macropain) 26S subunit, ATPase 3, interacting protein			cytosol///protein complex			GO:0005829///GO:0043234
SASS6	20	2186	45	6.97E-09	Sass6	spindle assembly 6 homolog (C. elegans)		cell cycle			GO:0007049
DCTD	18	1726	45	7.35E-09	Dctd	dCMP deaminase	catalytic activity///dCMP deaminase activity///hydrolase activity///metal ion binding///zinc ion binding	nucleotide biosynthetic process		GO:0003824///GO:0004132///GO:0016787///GO:0046872///GO:0008270	GO:0009165
MCM10	14	944	45	7.52E-09	Mcm10	minichromosome maintenance deficient 10 (S. cerevisiae)	metal ion binding///zinc ion binding	DNA replication	nucleus	GO:0046872///GO:0008270	GO:0006260	GO:0005634
ANKLE1	9	276	45	7.79E-09	Ankle1	ankyrin repeat and LEM domain containing 1	molecular_function	biological_process	cellular_component	GO:0003674	GO:0008150	GO:0005575
4930547N16RIK	17	1520	45	8.03E-09	4930547N16Rik	RIKEN cDNA 4930547N16 gene	DNA binding		cytoplasm///nucleus	GO:0003677		GO:0005737///GO:0005634
IQGAP3///A630076J08	10	381	45	8.05E-09	Iqgap3///A630076J08	IQ motif containing GTPase activating protein 3///hypothetical protein A630076J08
RANGRF	22	2722	45	8.12E-09	Rangrf	RAN guanine nucleotide release factor	Ran GTPase binding///guanyl-nucleotide exchange factor activity	nucleocytoplasmic transport	nucleoplasm	GO:0008536///GO:0005085	GO:0006913	GO:0005654
1110034A24RIK	16	1326	45	8.87E-09	1110034A24Rik	RIKEN cDNA 1110034A24 gene
CDCA7L	21	2470	45	8.88E-09	Cdca7l	cell division cycle associated 7 like	protein binding	positive regulation of cell proliferation///regulation of transcription, DNA-dependent///transcription	cytoplasm///nucleus	GO:0005515	GO:0008284///GO:0006355///GO:0006350	GO:0005737///GO:0005634
MLF1IP	13	793	45	9.02E-09	Mlf1ip	myeloid leukemia factor 1 interacting protein	protein binding	regulation of transcription, DNA-dependent///transcription	chromosome///chromosome, pericentric region///cytoplasm///nucleus	GO:0005515	GO:0006355///GO:0006350	GO:0005694///GO:0000775///GO:0005737///GO:0005634
ESPL1	23	3017	45	9.17E-09	Espl1	extra spindle poles-like 1 (S. cerevisiae)	cysteine-type peptidase activity///hydrolase activity///peptidase activity	chromosome segregation///homologous chromosome segregation///meiosis I///meiotic spindle organization and biogenesis///proteolysis	cytoplasm///nucleus	GO:0008234///GO:0016787///GO:0008233	GO:0007059///GO:0045143///GO:0007127///GO:0000212///GO:0006508	GO:0005737///GO:0005634
DTYMK	19	1987	45	9.74E-09	Dtymk	deoxythymidylate kinase	ATP binding///kinase activity///nucleotide binding///thymidylate kinase activity///transferase activity	dTDP biosynthetic process///dTTP biosynthetic process///nucleotide biosynthetic process		GO:0005524///GO:0016301///GO:0000166///GO:0004798///GO:0016740	GO:0006233///GO:0006235///GO:0009165
TACC3	16	1335	45	9.76E-09	Tacc3	transforming, acidic coiled-coil containing protein 3	protein binding///protein domain specific binding	astral microtubule organization and biogenesis///cell proliferation///cerebral cortex development///cytoplasmic sequestering of transcription factor///hemopoiesis///interkinetic nuclear migration///microtubule cytoskeleton organization and biogenesis///neurogenesis///regulation of cell cycle///regulation of microtubule-based process///response to stress	centrosome///centrosome///cytoplasm	GO:0005515///GO:0019904	GO:0030953///GO:0008283///GO:0021987///GO:0042994///GO:0030097///GO:0022027///GO:0000226///GO:0022008///GO:0051726///GO:0032886///GO:0006950	GO:0005813///GO:0005813///GO:0005737
DDX11	8	196	45	1.04E-08	Ddx11	DEAD/H (Asp-Glu-Ala-Asp/His) box polypeptide 11 (CHL1-like helicase homolog, S. cerevisiae)	ATP binding///ATP-dependent DNA helicase activity///ATP-dependent helicase activity///DNA binding///RNA binding///helicase activity///hydrolase activity///hydrolase activity, acting on acid anhydrides, in phosphorus-containing anhydrides///nucleic acid binding///nucleotide binding	cell cycle///nucleobase, nucleoside, nucleotide and nucleic acid metabolic process	nucleus	GO:0005524///GO:0004003///GO:0008026///GO:0003677///GO:0003723///GO:0004386///GO:0016787///GO:0016818///GO:0003676///GO:0000166	GO:0007049///GO:0006139	GO:0005634
NUP85	18	1776	45	1.15E-08	Nup85	nucleoporin 85	CCR2 chemokine receptor binding	chemotaxis///cytokine and chemokine mediated signaling pathway///intracellular protein transport across a membrane///lamellipodium biogenesis///mRNA transport///macrophage chemotaxis///protein transport///transport	cytoplasm///membrane///nuclear pore///nucleus///plasma membrane	GO:0031727	GO:0006935///GO:0019221///GO:0065002///GO:0030032///GO:0051028///GO:0048246///GO:0015031///GO:0006810	GO:0005737///GO:0016020///GO:0005643///GO:0005634///GO:0005886
HMGB3	18	1776	45	1.15E-08	Hmgb3	high mobility group box 3	DNA binding	DNA packaging///negative regulation of B cell differentiation///negative regulation of myeloid cell differentiation///regulation of transcription, DNA-dependent	chromatin///chromosome///nucleus	GO:0003677	GO:0006323///GO:0045578///GO:0045638///GO:0006355	GO:0000785///GO:0005694///GO:0005634
TTC27	17	1566	45	1.25E-08	Ttc27	tetratricopeptide repeat domain 27	binding			GO:0005488
C79407	16	1359	45	1.26E-08	C79407	expressed sequence C79407			nucleus			GO:0005634
TRAIP	15	1169	45	1.32E-08	Traip	TRAF-interacting protein	metal ion binding///protein binding///receptor signaling protein activity///zinc ion binding	signal transduction///signal transduction	cytoplasm	GO:0046872///GO:0005515///GO:0005057///GO:0008270	GO:0007165///GO:0007165	GO:0005737
4930503L19RIK	23	3077	45	1.34E-08	4930503L19Rik	RIKEN cDNA 4930503L19 gene			extracellular region			GO:0005576
AATF	17	1574	45	1.35E-08	Aatf	apoptosis antagonizing transcription factor	protein binding	cell adhesion///embryonic cleavage///negative regulation of amyloid precursor protein biosynthetic process///regulation of progression through mitotic cell cycle///ribosome biogenesis and assembly	cytoplasm///nucleolus///nucleus	GO:0005515	GO:0007155///GO:0040016///GO:0042985///GO:0007346///GO:0042254	GO:0005737///GO:0005730///GO:0005634
GEMIN4	21	2532	45	1.38E-08	Gemin4	gem (nuclear organelle) associated protein 4	protein binding///ribonucleoprotein binding	biological_process	Cajal body///nucleolus	GO:0005515///GO:0043021	GO:0008150	GO:0015030///GO:0005730
PRIM2	22	2814	45	1.51E-08	Prim2	DNA primase, p58 subunit	DNA binding///DNA primase activity///DNA-directed RNA polymerase activity///nucleotidyltransferase activity///transferase activity	DNA replication///DNA replication, synthesis of RNA primer///metabolic process///transcription	alpha DNA polymerase:primase complex	GO:0003677///GO:0003896///GO:0003899///GO:0016779///GO:0016740	GO:0006260///GO:0006269///GO:0008152///GO:0006350	GO:0005658
TRIM59	32	6190	45	1.52E-08	Trim59	tripartite motif-containing 59	metal ion binding///protein binding///zinc ion binding		integral to membrane///intracellular///membrane	GO:0046872///GO:0005515///GO:0008270		GO:0016021///GO:0005622///GO:0016020
CENPJ	20	2291	45	1.56E-08	Cenpj	centromere protein J	gamma-tubulin binding///protein binding///transcription coactivator activity	astral microtubule nucleation///positive regulation of JAK-STAT cascade	centrosome///cytoplasm///cytoskeleton///microtubule	GO:0043015///GO:0005515///GO:0003713	GO:0030954///GO:0046427	GO:0005813///GO:0005737///GO:0005856///GO:0005874
TDRKH	21	2550	45	1.57E-08	Tdrkh	tudor and KH domain containing protein	RNA binding///nucleic acid binding			GO:0003723///GO:0003676
CDCA7	22	2823	45	1.60E-08	Cdca7	cell division cycle associated 7	molecular_function	regulation of cell proliferation///regulation of transcription, DNA-dependent///transcription	nucleus	GO:0003674	GO:0042127///GO:0006355///GO:0006350	GO:0005634
2410017P07RIK	9	301	45	1.63E-08	2410017P07Rik	RIKEN cDNA 2410017P07 gene
DUT	22	2828	45	1.65E-08	Dut	deoxyuridine triphosphatase	dUTP diphosphatase activity///hydrolase activity///magnesium ion binding///pseudouridylate synthase activity	DNA replication///nucleobase, nucleoside, nucleotide and nucleic acid metabolic process///nucleotide metabolic process///tRNA metabolic process	mitochondrion///mitochondrion///nucleus	GO:0004170///GO:0016787///GO:0000287///GO:0004730	GO:0006260///GO:0006139///GO:0009117///GO:0006399	GO:0005739///GO:0005739///GO:0005634
NRM	16	1387	45	1.67E-08	Nrm	nurim (nuclear envelope membrane protein)			integral to membrane///membrane///nuclear inner membrane///nuclear lamina///nucleus			GO:0016021///GO:0016020///GO:0005637///GO:0005652///GO:0005634
HELLS	23	3113	45	1.68E-08	Hells	helicase, lymphoid specific	ATP binding///DNA binding///chromatin binding///helicase activity///hydrolase activity///nucleic acid binding///nucleotide binding	DNA methylation///anti-apoptosis///cell cycle///cell division///centric heterochromatin formation///chromatin silencing///lymphocyte differentiation///lymphocyte proliferation///maintenance of DNA methylation///methylation-dependent chromatin silencing///mitosis///multicellular organismal development///regulation of transcription, DNA-dependent///transcription///urogenital system development	centric heterochromatin///nucleus	GO:0005524///GO:0003677///GO:0003682///GO:0004386///GO:0016787///GO:0003676///GO:0000166	GO:0006306///GO:0006916///GO:0007049///GO:0051301///GO:0031508///GO:0006342///GO:0030098///GO:0046651///GO:0010216///GO:0006346///GO:0007067///GO:0007275///GO:0006355///GO:0006350///GO:0001655	GO:0005721///GO:0005634
PLK1	23	3126	45	1.82E-08	Plk1	polo-like kinase 1 (Drosophila)	ATP binding///kinase activity///nucleotide binding///protein binding///protein kinase activity///protein serine/threonine kinase activity///transferase activity	cell cycle///cell division///mitosis///protein amino acid phosphorylation	nucleus	GO:0005524///GO:0016301///GO:0000166///GO:0005515///GO:0004672///GO:0004674///GO:0016740	GO:0007049///GO:0051301///GO:0007067///GO:0006468	GO:0005634
NCAPG2	27	4382	45	1.86E-08	Ncapg2	non-SMC condensin II complex, subunit G2	protein binding	cell cycle///cell division///inner cell mass cell proliferation///mitosis///mitotic chromosome condensation	nucleus	GO:0005515	GO:0007049///GO:0051301///GO:0001833///GO:0007067///GO:0007076	GO:0005634
KIF20B	19	2068	45	1.87E-08	Kif20b	kinesin family member 20B	ATP binding///microtubule motor activity///motor activity///nucleotide binding	cell cycle///cell division///microtubule-based movement///mitosis	cytoplasm///microtubule///microtubule associated complex///nucleus	GO:0005524///GO:0003777///GO:0003774///GO:0000166	GO:0007049///GO:0051301///GO:0007018///GO:0007067	GO:0005737///GO:0005874///GO:0005875///GO:0005634
SMC2	28	4731	45	1.91E-08	Smc2	structural maintenance of chromosomes 2	ATP binding///nucleotide binding///protein binding	DNA metabolic process///cell cycle///cell division///chromosome organization and biogenesis///chromosome segregation///mitosis///mitotic chromosome condensation	chromosome///cytoplasm///nucleus	GO:0005524///GO:0000166///GO:0005515	GO:0006259///GO:0007049///GO:0051301///GO:0051276///GO:0007059///GO:0007067///GO:0007076	GO:0005694///GO:0005737///GO:0005634
NEK2	15	1204	45	1.96E-08	Nek2	NIMA (never in mitosis gene a)-related expressed kinase 2	ATP binding///kinase activity///magnesium ion binding///metal ion binding///nucleotide binding///protein binding///protein kinase activity///protein serine/threonine kinase activity///transferase activity	cell cycle///cell division///meiosis///mitosis///mitotic sister chromatid segregation///protein amino acid phosphorylation	chromosome, pericentric region///condensed nuclear chromosome///midbody///nucleus///spindle pole	GO:0005524///GO:0016301///GO:0000287///GO:0046872///GO:0000166///GO:0005515///GO:0004672///GO:0004674///GO:0016740	GO:0007049///GO:0051301///GO:0007126///GO:0007067///GO:0000070///GO:0006468	GO:0000775///GO:0000794///GO:0030496///GO:0005634///GO:0000922
PIF1	9	309	45	2.04E-08	Pif1	PIF1 5'-to-3' DNA helicase homolog (S. cerevisiae)	ATP binding///DNA binding///helicase activity///hydrolase activity///nucleotide binding		nucleus	GO:0005524///GO:0003677///GO:0004386///GO:0016787///GO:0000166		GO:0005634
CCNF	20	2331	45	2.09E-08	Ccnf	cyclin F	cyclin-dependent protein kinase regulator activity	cell cycle///cell division///mitosis///placenta development///re-entry into mitotic cell cycle///regulation of progression through cell cycle	nucleus	GO:0016538	GO:0007049///GO:0051301///GO:0007067///GO:0001890///GO:0000320///GO:0000074	GO:0005634
ZFP367	13	856	45	2.22E-08	Zfp367	zinc finger protein 367	DNA binding///metal ion binding///nucleic acid binding///transcription factor activity///zinc ion binding	regulation of transcription from RNA polymerase II promoter///regulation of transcription, DNA-dependent///transcription	intracellular///nucleus	GO:0003677///GO:0046872///GO:0003676///GO:0003700///GO:0008270	GO:0006357///GO:0006355///GO:0006350	GO:0005622///GO:0005634
RPL3///SYNGR1	21	2607	45	2.32E-08	Rpl3///Syngr1	ribosomal protein L3///synaptogyrin 1	structural constituent of ribosome	translation///protein targeting	cytoplasm///intracellular///ribonucleoprotein complex///ribosome///cell junction///integral to membrane///membrane///synapse///synaptic vesicle	GO:0003735	GO:0006412///GO:0006605	GO:0005737///GO:0005622///GO:0030529///GO:0005840///GO:0030054///GO:0016021///GO:0016020///GO:0045202///GO:0008021
F730047E07RIK	14	1035	45	2.39E-08	F730047E07Rik	RIKEN cDNA F730047E07 gene
FBXL10	14	1037	45	2.45E-08	Fbxl10	F-box and leucine-rich repeat protein 10	DNA binding///histone demethylase activity (H3-K36 specific)///iron ion binding///metal ion binding///oxidoreductase activity///oxidoreductase activity, acting on single donors with incorporation of molecular oxygen, incorporation of two atoms of oxygen///protein binding///zinc ion binding	chromatin modification///regulation of transcription, DNA-dependent///transcription///ubiquitin cycle	nucleus	GO:0003677///GO:0051864///GO:0005506///GO:0046872///GO:0016491///GO:0016702///GO:0005515///GO:0008270	GO:0016568///GO:0006355///GO:0006350///GO:0006512	GO:0005634
2610039C10RIK	21	2622	45	2.57E-08	2610039C10Rik	RIKEN cDNA 2610039C10 gene
DIS3	21	2628	45	2.68E-08	Dis3	DIS3 mitotic control homolog (S. cerevisiae)	RNA binding///exonuclease activity///hydrolase activity///nuclease activity///ribonuclease activity	rRNA processing	cytoplasm///exosome (RNase complex)///nucleus	GO:0003723///GO:0004527///GO:0016787///GO:0004518///GO:0004540	GO:0006364	GO:0005737///GO:0000178///GO:0005634
AK122525	18	1876	45	2.70E-08	AK122525	cDNA sequence AK122525
POLE	25	3806	45	2.81E-08	Pole	polymerase (DNA directed), epsilon	DNA binding///DNA-directed DNA polymerase activity///metal ion binding///nucleic acid binding///nucleotide binding///nucleotidyltransferase activity///transferase activity///zinc ion binding	DNA repair///DNA replication///nucleobase, nucleoside, nucleotide and nucleic acid metabolic process///response to DNA damage stimulus	nucleus	GO:0003677///GO:0003887///GO:0046872///GO:0003676///GO:0000166///GO:0016779///GO:0016740///GO:0008270	GO:0006281///GO:0006260///GO:0006139///GO:0006974	GO:0005634
FOXM1	11	567	45	2.85E-08	Foxm1	forkhead box M1	DNA binding///protein binding///sequence-specific DNA binding///transcription factor activity	liver development///positive regulation of cell proliferation///positive regulation of transcription from RNA polymerase II promoter///regulation of cell proliferation///regulation of transcription, DNA-dependent///transcription///vasculogenesis	nucleus///transcription factor complex	GO:0003677///GO:0005515///GO:0043565///GO:0003700	GO:0001889///GO:0008284///GO:0045944///GO:0042127///GO:0006355///GO:0006350///GO:0001570	GO:0005634///GO:0005667
3110082I17RIK	19	2125	45	2.91E-08	3110082I17Rik	RIKEN cDNA 3110082I17 gene
ZMYND19	23	3205	45	2.95E-08	Zmynd19	zinc finger, MYND domain containing 19	metal ion binding///zinc ion binding		cytoplasm///membrane///membrane fraction///synaptosome	GO:0046872///GO:0008270		GO:0005737///GO:0016020///GO:0005624///GO:0019717
HEATR1	18	1888	45	2.97E-08	Heatr1	HEAT repeat containing 1
KIF18A	13	880	45	3.07E-08	Kif18a	kinesin family member 18A	ATP binding///microtubule motor activity///motor activity///nucleotide binding	microtubule-based movement///protein transport///transport	microtubule///microtubule associated complex	GO:0005524///GO:0003777///GO:0003774///GO:0000166	GO:0007018///GO:0015031///GO:0006810	GO:0005874///GO:0005875
CENPI	24	3512	45	3.09E-08	Cenpi	centromere protein I			chromosome///chromosome, pericentric region///nucleus			GO:0005694///GO:0000775///GO:0005634
PKMYT1	10	440	45	3.10E-08	Pkmyt1	protein kinase, membrane associated tyrosine/threonine 1	ATP binding///kinase activity///nucleotide binding///protein kinase activity///protein serine/threonine kinase activity///transferase activity	cell cycle///protein amino acid phosphorylation	Golgi apparatus///endoplasmic reticulum///membrane	GO:0005524///GO:0016301///GO:0000166///GO:0004672///GO:0004674///GO:0016740	GO:0007049///GO:0006468	GO:0005794///GO:0005783///GO:0016020
KIF11	22	2931	45	3.21E-08	Kif11	kinesin family member 11	ATP binding///microtubule motor activity///motor activity///nucleotide binding	cell cycle///cell division///microtubule-based movement///microtubule-based process///mitosis///mitotic centrosome separation	kinesin complex///microtubule///microtubule associated complex	GO:0005524///GO:0003777///GO:0003774///GO:0000166	GO:0007049///GO:0051301///GO:0007018///GO:0007017///GO:0007067///GO:0007100	GO:0005871///GO:0005874///GO:0005875
ERCC6L	25	3833	45	3.25E-08	Ercc6l	excision repair cross-complementing rodent repair deficiency complementation group 6 - like	helicase activity			GO:0004386
2700049P18RIK	16	1460	45	3.43E-08	2700049P18Rik	RIKEN cDNA 2700049P18 gene
PMS1	18	1906	45	3.44E-08	Pms1	postmeiotic segregation increased 1 (S. cerevisiae)		DNA repair///mismatch repair///response to DNA damage stimulus			GO:0006281///GO:0006298///GO:0006974
POLD1	23	3234	45	3.51E-08	Pold1	polymerase (DNA directed), delta 1, catalytic subunit	3'-5' exonuclease activity///DNA binding///DNA-directed DNA polymerase activity///exonuclease activity///hydrolase activity///metal ion binding///nuclease activity///nucleic acid binding///nucleotide binding///nucleotidyltransferase activity///transferase activity///zinc ion binding	DNA replication///DNA replication proofreading///base-excision repair, gap-filling///nucleobase, nucleoside, nucleotide and nucleic acid metabolic process	nucleus	GO:0008408///GO:0003677///GO:0003887///GO:0004527///GO:0016787///GO:0046872///GO:0004518///GO:0003676///GO:0000166///GO:0016779///GO:0016740///GO:0008270	GO:0006260///GO:0045004///GO:0006287///GO:0006139	GO:0005634
TUBE1	10	446	45	3.52E-08	Tube1	epsilon-tubulin 1	GTP binding///GTPase activity///nucleotide binding///structural constituent of cytoskeleton///structural molecule activity	cell morphogenesis///centrosome cycle///microtubule-based movement///microtubule-based process///protein polymerization	microtubule///pericentriolar material///protein complex	GO:0005525///GO:0003924///GO:0000166///GO:0005200///GO:0005198	GO:0000902///GO:0007098///GO:0007018///GO:0007017///GO:0051258	GO:0005874///GO:0000242///GO:0043234
VARS	23	3235	45	3.53E-08	Vars	valyl-tRNA synthetase	ATP binding///aminoacyl-tRNA ligase activity///ligase activity///nucleotide binding///valine-tRNA ligase activity	tRNA aminoacylation for protein translation///translation///valyl-tRNA aminoacylation	cytoplasm///mitochondrion	GO:0005524///GO:0004812///GO:0016874///GO:0000166///GO:0004832	GO:0006418///GO:0006412///GO:0006438	GO:0005737///GO:0005739
DNMT1	20	2408	45	3.63E-08	Dnmt1	DNA methyltransferase (cytosine-5) 1	DNA (cytosine-5-)-methyltransferase activity///DNA binding///catalytic activity///metal ion binding///methyltransferase activity///protein binding///transcription factor binding///transcription repressor activity///transferase activity///zinc ion binding	DNA methylation///gene silencing///negative regulation of transcription, DNA-dependent///negative regulation of transcription, DNA-dependent///regulation of transcription, DNA-dependent///transcription	cytoplasm///heterochromatin///nucleus///replication fork	GO:0003886///GO:0003677///GO:0003824///GO:0046872///GO:0008168///GO:0005515///GO:0008134///GO:0016564///GO:0016740///GO:0008270	GO:0006306///GO:0016458///GO:0045892///GO:0045892///GO:0006355///GO:0006350	GO:0005737///GO:0000792///GO:0005634///GO:0005657
EG434175///CCNB1	23	3243	45	3.70E-08	EG434175///Ccnb1	predicted gene, EG434175///cyclin B1	cyclin-dependent protein kinase regulator activity///kinase activity///protein binding	cell cycle///cell division///cytokinesis///mitosis///protein amino acid phosphorylation///regulation of cell cycle	cytoplasm///nucleus///nucleus///nucleus	GO:0016538///GO:0016301///GO:0005515	GO:0007049///GO:0051301///GO:0000910///GO:0007067///GO:0006468///GO:0051726	GO:0005737///GO:0005634///GO:0005634///GO:0005634
PMF1	14	1074	45	3.79E-08	Pmf1	polyamine-modulated factor 1	protein binding///transcription coactivator activity	cell cycle///cell division///chromosome segregation///mitosis///regulation of transcription, DNA-dependent///transcription	nucleus	GO:0005515///GO:0003713	GO:0007049///GO:0051301///GO:0007059///GO:0007067///GO:0006355///GO:0006350	GO:0005634
2810433K01RIK	15	1267	45	3.84E-08	2810433K01Rik	RIKEN cDNA 2810433K01 gene		cell cycle///cell division///mitosis			GO:0007049///GO:0051301///GO:0007067
RIF1	17	1703	45	4.32E-08	Rif1	Rap1 interacting factor 1 homolog (yeast)	molecular_function	cell cycle///response to DNA damage stimulus///stem cell maintenance	chromosome///chromosome, telomeric region///female pronucleus///male pronucleus///nucleus	GO:0003674	GO:0007049///GO:0006974///GO:0019827	GO:0005694///GO:0000781///GO:0001939///GO:0001940///GO:0005634
ORC1L	12	742	45	4.38E-08	Orc1l	origin recognition complex, subunit 1-like (S.cereviaiae)	ATP binding///DNA binding///nucleoside-triphosphatase activity///nucleotide binding	DNA replication	nucleus	GO:0005524///GO:0003677///GO:0017111///GO:0000166	GO:0006260	GO:0005634
C130069I09RIK	17	1706	45	4.43E-08	C130069I09Rik	RIKEN cDNA C130069I09 gene
CENPC1	14	1088	45	4.45E-08	Cenpc1	centromere protein C1	DNA binding///protein binding		chromosome///chromosome, pericentric region///nucleus	GO:0003677///GO:0005515		GO:0005694///GO:0000775///GO:0005634
KBTBD8	17	1709	45	4.55E-08	Kbtbd8	kelch repeat and BTB (POZ) domain containing 8	molecular_function///protein binding	biological_process	cellular_component	GO:0003674///GO:0005515	GO:0008150	GO:0005575
WDR89	14	1090	45	4.55E-08	Wdr89	WD repeat domain 89			ribonucleoprotein complex			GO:0030529
2610036L11RIK	21	2712	45	4.67E-08	2610036L11Rik	RIKEN cDNA 2610036L11 gene			nucleus			GO:0005634
CASP8AP2	20	2449	45	4.83E-08	Casp8ap2	caspase 8 associated protein 2	apoptotic protease activator activity///caspase activator activity///identical protein binding///protein binding	apoptosis///caspase activation///induction of apoptosis via death domain receptors///regulation of transcription, DNA-dependent///transcription	cytoplasm///nucleus	GO:0016505///GO:0008656///GO:0042802///GO:0005515	GO:0006915///GO:0006919///GO:0008625///GO:0006355///GO:0006350	GO:0005737///GO:0005634
D9MGI32///NOL5A	19	2196	45	4.95E-08	D9Mgi32///Nol5a	DNA Segment, Chr 9, Mouse Genome Informatics 32///nucleolar protein 5A		ribosome biogenesis and assembly	nucleus		GO:0042254	GO:0005634
TESK2	18	1957	45	5.17E-08	Tesk2	testis-specific kinase 2	ATP binding///kinase activity///magnesium ion binding///manganese ion binding///metal ion binding///nucleotide binding///protein kinase activity///protein serine/threonine kinase activity///protein tyrosine kinase activity///transferase activity	protein amino acid phosphorylation	nucleus	GO:0005524///GO:0016301///GO:0000287///GO:0030145///GO:0046872///GO:0000166///GO:0004672///GO:0004674///GO:0004713///GO:0016740	GO:0006468	GO:0005634
PPAT	17	1728	45	5.34E-08	Ppat	phosphoribosyl pyrophosphate amidotransferase	transferase activity			GO:0016740
D2ERTD750E	13	926	45	5.56E-08	D2Ertd750e	DNA segment, Chr 2, ERATO Doi 750, expressed	protein binding	biological_process	cellular_component///nucleus	GO:0005515	GO:0008150	GO:0005575///GO:0005634
PHF16	18	1969	45	5.68E-08	Phf16	PHD finger protein 16	metal ion binding///protein binding///zinc ion binding			GO:0046872///GO:0005515///GO:0008270
2410016O06RIK	13	928	45	5.70E-08	2410016O06Rik	RIKEN cDNA 2410016O06 gene	RNA binding	chromatin modification///chromatin remodeling///regulation of transcription, DNA-dependent///ribosome biogenesis and assembly///transcription	nucleolar preribosome///nucleolus///nucleus	GO:0003723	GO:0016568///GO:0006338///GO:0006355///GO:0042254///GO:0006350	GO:0030685///GO:0005730///GO:0005634
TERA	16	1516	45	5.79E-08	Tera	teratocarcinoma expressed, serine rich	molecular_function	biological_process	cellular_component	GO:0003674	GO:0008150	GO:0005575
BB182297	19	2221	45	5.94E-08	BB182297	expressed sequence BB182297
TGIF2	13	934	45	6.14E-08	Tgif2	TGFB-induced factor 2	DNA binding///molecular_function///sequence-specific DNA binding///transcription factor activity	biological_process///regulation of transcription///regulation of transcription, DNA-dependent///transcription	cellular_component///nucleus	GO:0003677///GO:0003674///GO:0043565///GO:0003700	GO:0008150///GO:0045449///GO:0006355///GO:0006350	GO:0005575///GO:0005634
DHFR	15	1315	45	6.27E-08	Dhfr	dihydrofolate reductase	NADP binding///dihydrofolate reductase activity///oxidoreductase activity	glycine biosynthetic process///nucleotide biosynthetic process///one-carbon compound metabolic process		GO:0050661///GO:0004146///GO:0016491	GO:0006545///GO:0009165///GO:0006730
CENPT	18	1983	45	6.33E-08	Cenpt	centromere protein T			chromosome///chromosome, pericentric region///nucleus			GO:0005694///GO:0000775///GO:0005634
NSL1	12	772	45	6.73E-08	Nsl1	NSL1, MIND kinetochore complex component, homolog (S. cerevisiae)		cell cycle///cell division///chromosome segregation///mitosis	nucleus		GO:0007049///GO:0051301///GO:0007059///GO:0007067	GO:0005634
CCNE1	18	1997	45	7.05E-08	Ccne1	cyclin E1	cyclin-dependent protein kinase regulator activity///cyclin-dependent protein kinase regulator activity///kinase activity///protein binding	DNA replication initiation///cell cycle///cell division///protein amino acid phosphorylation///regulation of progression through cell cycle	cyclin-dependent protein kinase holoenzyme complex///nucleus	GO:0016538///GO:0016538///GO:0016301///GO:0005515	GO:0006270///GO:0007049///GO:0051301///GO:0006468///GO:0000074	GO:0000307///GO:0005634
XRCC6	14	1131	45	7.19E-08	Xrcc6	X-ray repair complementing defective repair in Chinese hamster cells 6	ATP-dependent DNA helicase activity///DNA binding///nucleic acid binding	DNA recombination///DNA repair///double-strand break repair///double-strand break repair via nonhomologous end joining///response to DNA damage stimulus	DNA-dependent protein kinase complex///cytoplasm///nucleus	GO:0004003///GO:0003677///GO:0003676	GO:0006310///GO:0006281///GO:0006302///GO:0006303///GO:0006974	GO:0005958///GO:0005737///GO:0005634
IMPDH2	17	1765	45	7.28E-08	Impdh2	inosine 5'-phosphate dehydrogenase 2	IMP dehydrogenase activity///catalytic activity///metal ion binding///oxidoreductase activity///potassium ion binding	GMP biosynthetic process///lymphocyte proliferation///metabolic process///purine nucleotide biosynthetic process		GO:0003938///GO:0003824///GO:0046872///GO:0016491///GO:0030955	GO:0006177///GO:0046651///GO:0008152///GO:0006164
BLM	23	3362	45	7.35E-08	Blm	Bloom syndrome homolog (human)	ATP binding///ATP-dependent 3'-5' DNA helicase activity///ATP-dependent helicase activity///DNA binding///helicase activity///hydrolase activity///hydrolase activity, acting on acid anhydrides, in phosphorus-containing anhydrides///nucleic acid binding///nucleotide binding///protein binding	DNA recombination///DNA repair///DNA replication///alpha-beta T cell differentiation///chromosome organization and biogenesis///negative regulation of mitotic recombination///positive regulation of alpha-beta T cell proliferation///regulation of binding///telomere maintenance	intracellular///nucleus///replication fork	GO:0005524///GO:0043140///GO:0008026///GO:0003677///GO:0004386///GO:0016787///GO:0016818///GO:0003676///GO:0000166///GO:0005515	GO:0006310///GO:0006281///GO:0006260///GO:0046632///GO:0051276///GO:0045950///GO:0046641///GO:0051098///GO:0000723	GO:0005622///GO:0005634///GO:0005657
TPX2	22	3067	45	7.36E-08	Tpx2	TPX2, microtubule-associated protein homolog (Xenopus laevis)	protein kinase binding	spindle assembly	aster///nucleus///spindle microtubule	GO:0019901	GO:0051225	GO:0005818///GO:0005634///GO:0005876
CENPK	20	2515	45	7.55E-08	Cenpk	centromere protein K	protein binding	positive regulation of transcription from RNA polymerase II promoter	chromosome///chromosome, pericentric region///nucleus	GO:0005515	GO:0045944	GO:0005694///GO:0000775///GO:0005634
NUP205	19	2259	45	7.79E-08	Nup205	nucleoporin 205			membrane			GO:0016020
WHSC1	24	3683	45	7.92E-08	Whsc1	Wolf-Hirschhorn syndrome candidate 1 (human)	DNA binding///histone-lysine N-methyltransferase activity///metal ion binding///methyltransferase activity///protein binding///transferase activity///zinc ion binding	chromatin modification///regulation of transcription, DNA-dependent///transcription	nucleus	GO:0003677///GO:0018024///GO:0046872///GO:0008168///GO:0005515///GO:0016740///GO:0008270	GO:0016568///GO:0006355///GO:0006350	GO:0005634
PRPF3	14	1141	45	8.01E-08	Prpf3	PRP3 pre-mRNA processing factor 3 homolog (yeast)		RNA splicing///mRNA processing	nucleus///spliceosome		GO:0008380///GO:0006397	GO:0005634///GO:0005681
BUB1	28	5036	45	8.04E-08	Bub1	budding uninhibited by benzimidazoles 1 homolog (S. cerevisiae)	ATP binding///kinase activity///nucleotide binding///protein kinase activity///protein serine/threonine kinase activity///transferase activity	cell cycle///cell division///mitosis///protein amino acid phosphorylation	chromosome, pericentric region///kinetochore///nucleus	GO:0005524///GO:0016301///GO:0000166///GO:0004672///GO:0004674///GO:0016740	GO:0007049///GO:0051301///GO:0007067///GO:0006468	GO:0000775///GO:0000776///GO:0005634
LSM5	21	2800	45	8.17E-08	Lsm5	LSM5 homolog, U6 small nuclear RNA associated (S. cerevisiae)	RNA binding///protein binding///protein heterodimerization activity	RNA splicing///mRNA catabolic process///mRNA metabolic process///mRNA processing	cytoplasm///nucleus///ribonucleoprotein complex	GO:0003723///GO:0005515///GO:0046982	GO:0008380///GO:0006402///GO:0016071///GO:0006397	GO:0005737///GO:0005634///GO:0030529
CCDC77	12	787	45	8.29E-08	Ccdc77	coiled-coil domain containing 77
ZWILCH	27	4697	45	8.70E-08	Zwilch	Zwilch, kinetochore associated, homolog (Drosophila)	molecular_function	biological_process	kinetochore	GO:0003674	GO:0008150	GO:0000776
APITD1	22	3101	45	9.00E-08	Apitd1	apoptosis-inducing, TAF9-like domain 1			chromosome///chromosome, pericentric region///nucleus			GO:0005694///GO:0000775///GO:0005634
CHAF1B	21	2824	45	9.49E-08	Chaf1b	chromatin assembly factor 1, subunit B (p60)		DNA repair///DNA replication///cell cycle///regulation of transcription, DNA-dependent///response to DNA damage stimulus///transcription	nucleus		GO:0006281///GO:0006260///GO:0007049///GO:0006355///GO:0006974///GO:0006350	GO:0005634
RBMX2	18	2037	45	9.55E-08	Rbmx2	RNA binding motif protein, X-linked 2	RNA binding///nucleic acid binding///nucleotide binding			GO:0003723///GO:0003676///GO:0000166
2010317E24RIK	8	263	45	9.78E-08	2010317E24Rik	RIKEN cDNA 2010317E24 gene
NFATC2IP	16	1577	45	9.99E-08	Nfatc2ip	nuclear factor of activated T-cells, cytoplasmic, calcineurin-dependent 2 interacting protein	protein binding	cytokine production///protein modification process///regulation of transcription, DNA-dependent	cytoplasm///nucleus	GO:0005515	GO:0001816///GO:0006464///GO:0006355	GO:0005737///GO:0005634
UBE2CBP	13	975	45	1.01E-07	Ube2cbp	ubiquitin-conjugating enzyme E2C binding protein	carboxypeptidase activity			GO:0004180
KNTC1	24	3733	45	1.03E-07	Kntc1	kinetochore associated 1		cell cycle///cell division///mitosis	cytoplasm///nucleus		GO:0007049///GO:0051301///GO:0007067	GO:0005737///GO:0005634
ATAD2	23	3432	45	1.09E-07	Atad2	ATPase family, AAA domain containing 2	ATP binding///nucleoside-triphosphatase activity///nucleotide binding			GO:0005524///GO:0017111///GO:0000166
NUP188	10	504	45	1.09E-07	Nup188	nucleoporin 188		intracellular protein transport across a membrane///mRNA transport///protein transport///transport	membrane///nuclear pore///nucleus		GO:0065002///GO:0051028///GO:0015031///GO:0006810	GO:0016020///GO:0005643///GO:0005634
CEP55	22	3136	45	1.10E-07	Cep55	centrosomal protein 55		cell cycle///cell division///mitosis			GO:0007049///GO:0051301///GO:0007067
E2F7	16	1590	45	1.12E-07	E2f7	E2F transcription factor 7	DNA binding///transcription factor activity///transcription repressor activity	cell cycle///negative regulation of cell proliferation///regulation of transcription///regulation of transcription, DNA-dependent///transcription	nucleus///transcription factor complex	GO:0003677///GO:0003700///GO:0016564	GO:0007049///GO:0008285///GO:0045449///GO:0006355///GO:0006350	GO:0005634///GO:0005667
STIL	25	4077	45	1.15E-07	Stil	Scl/Tal1 interrupting locus		multicellular organismal development	cytoplasm		GO:0007275	GO:0005737
ORC6L	18	2066	45	1.18E-07	Orc6l	origin recognition complex, subunit 6-like (S. cerevisiae)	DNA binding	DNA replication	nuclear origin of replication recognition complex///nucleus	GO:0003677	GO:0006260	GO:0005664///GO:0005634
CKAP2	26	4418	45	1.19E-07	Ckap2	cytoskeleton associated protein 2	molecular_function	apoptosis///biological_process///cell cycle	cellular_component///cytoplasm///microtubule	GO:0003674	GO:0006915///GO:0008150///GO:0007049	GO:0005575///GO:0005737///GO:0005874
ORC2L	12	814	45	1.19E-07	Orc2l	origin recognition complex, subunit 2-like (S. cerevisiae)	DNA replication origin binding	DNA replication	chromatin///inner kinetochore of condensed chromosome///nuclear origin of replication recognition complex///nucleus///origin recognition complex	GO:0003688	GO:0006260	GO:0000785///GO:0000939///GO:0005664///GO:0005634///GO:0000808
DNAJC9	20	2587	45	1.21E-07	Dnajc9	DnaJ (Hsp40) homolog, subfamily C, member 9	heat shock protein binding			GO:0031072
CEP57	15	1383	45	1.21E-07	Cep57	centrosomal protein 57	fibroblast growth factor binding///protein binding///protein homodimerization activity	biological_process///fibroblast growth factor receptor signaling pathway///protein import into nucleus, translocation///spermatid development	centrosome///cytoplasm///microtubule///nucleus	GO:0017134///GO:0005515///GO:0042803	GO:0008150///GO:0008543///GO:0000060///GO:0007286	GO:0005813///GO:0005737///GO:0005874///GO:0005634
NUSAP1	23	3452	45	1.21E-07	Nusap1	nucleolar and spindle associated protein 1	DNA binding///microtubule binding	cell cycle///cell division///cytokinesis after mitosis///establishment of mitotic spindle localization///mitosis///mitotic chromosome condensation///mitotic sister chromatid segregation///positive regulation of mitosis	cytoplasm///microtubule///nucleolus///nucleus///spindle microtubule	GO:0003677///GO:0008017	GO:0007049///GO:0051301///GO:0000281///GO:0040001///GO:0007067///GO:0007076///GO:0000070///GO:0045840	GO:0005737///GO:0005874///GO:0005730///GO:0005634///GO:0005876
5730590G19RIK	8	271	45	1.23E-07	5730590G19Rik	RIKEN cDNA 5730590G19 gene
BC052040	12	817	45	1.24E-07	BC052040	cDNA sequence BC052040
6430706D22RIK	12	818	45	1.26E-07	6430706D22Rik	RIKEN cDNA 6430706D22 gene
TCF19	16	1605	45	1.27E-07	Tcf19	transcription factor 19	transcription factor activity	regulation of transcription, DNA-dependent	nucleus///transcription factor complex	GO:0003700	GO:0006355	GO:0005634///GO:0005667
RFWD3	15	1391	45	1.30E-07	Rfwd3	ring finger and WD repeat domain 3	metal ion binding///protein binding///zinc ion binding			GO:0046872///GO:0005515///GO:0008270
CDC45L	21	2877	45	1.31E-07	Cdc45l	cell division cycle 45 homolog (S. cerevisiae)-like		DNA replication///DNA replication initiation///cell cycle///cell division///regulation of progression through cell cycle	nucleus		GO:0006260///GO:0006270///GO:0007049///GO:0051301///GO:0000074	GO:0005634
AK122209	14	1188	45	1.32E-07	AK122209	cDNA sequence AK122209
TAF5	20	2603	45	1.34E-07	Taf5	TAF5 RNA polymerase II, TATA box binding protein (TBP)-associated factor	transcription factor activity///transcription regulator activity	regulation of transcription///regulation of transcription, DNA-dependent///transcription	nucleus///transcription factor TFIID complex///transcription factor TFIID complex	GO:0003700///GO:0030528	GO:0045449///GO:0006355///GO:0006350	GO:0005634///GO:0005669///GO:0005669
6720460F02RIK	11	663	45	1.37E-07	6720460F02Rik	RIKEN cDNA 6720460F02 gene
6230416J20RIK	19	2345	45	1.41E-07	6230416J20Rik	RIKEN cDNA 6230416J20 gene
RRP15	18	2093	45	1.44E-07	Rrp15	ribosomal RNA processing 15 homolog (S. cerevisiae)
DONSON	15	1402	45	1.45E-07	Donson	downstream neighbor of SON	molecular_function	biological_process///multicellular organismal development	cellular_component///nucleus	GO:0003674	GO:0008150///GO:0007275	GO:0005575///GO:0005634
PWP2	11	667	45	1.46E-07	Pwp2	PWP2 periodic tryptophan protein homolog (yeast)	signal transducer activity	signal transduction	nucleus	GO:0004871	GO:0007165	GO:0005634
FANCB	12	831	45	1.49E-07	Fancb	Fanconi anemia, complementation group B		DNA repair///response to DNA damage stimulus	nucleus		GO:0006281///GO:0006974	GO:0005634
SHCBP1	31	6349	45	1.58E-07	Shcbp1	Shc SH2-domain binding protein 1	SH2 domain binding///protein binding			GO:0042169///GO:0005515
ACTL6A	15	1413	45	1.60E-07	Actl6a	actin-like 6A	ATP binding///chromatin binding///protein binding	chromatin modification///chromatin remodeling///regulation of cell growth///regulation of transcription, DNA-dependent///transcription	chromatin remodeling complex///nucleus	GO:0005524///GO:0003682///GO:0005515	GO:0016568///GO:0006338///GO:0001558///GO:0006355///GO:0006350	GO:0016585///GO:0005634
BC030867	8	281	45	1.61E-07	BC030867	cDNA sequence BC030867
TOPBP1	20	2647	45	1.77E-07	Topbp1	topoisomerase (DNA) II beta binding protein	DNA binding	DNA repair///meiotic recombination///response to DNA damage stimulus	condensed nuclear chromosome///intracellular///nucleus	GO:0003677	GO:0006281///GO:0007131///GO:0006974	GO:0000794///GO:0005622///GO:0005634
BC048355	15	1426	45	1.80E-07	BC048355	cDNA sequence BC048355			nucleus			GO:0005634
NMRAL1	20	2650	45	1.80E-07	Nmral1	NmrA-like family domain containing 1	oxidoreductase activity///transcription repressor activity	regulation of nitrogen utilization		GO:0016491///GO:0016564	GO:0006808
ZC3H8	12	847	45	1.83E-07	Zc3h8	zinc finger CCCH type containing 8	metal ion binding///nucleic acid binding///zinc ion binding	biological_process	nucleus	GO:0046872///GO:0003676///GO:0008270	GO:0008150	GO:0005634
E130016E03RIK	11	683	45	1.85E-07	E130016E03Rik	RIKEN cDNA E130016E03 gene
USP1	20	2663	45	1.96E-07	Usp1	ubiquitin specific peptdiase 1	cysteine-type peptidase activity///hydrolase activity///peptidase activity///ubiquitin thiolesterase activity	DNA repair///response to DNA damage stimulus///ubiquitin cycle///ubiquitin-dependent protein catabolic process	nucleus	GO:0008234///GO:0016787///GO:0008233///GO:0004221	GO:0006281///GO:0006974///GO:0006512///GO:0006511	GO:0005634
LIN54	12	853	45	1.97E-07	Lin54	lin-54 homolog (C. elegans)
2810417H13RIK	22	3240	45	1.99E-07	2810417H13Rik	RIKEN cDNA 2810417H13 gene			mitochondrion///nucleus			GO:0005739///GO:0005634
AURKB	26	4527	45	1.99E-07	Aurkb	aurora kinase B	ATP binding///DNA binding///N-methyltransferase activity///kinase activity///magnesium ion binding///metal ion binding///nucleotide binding///protein kinase activity///protein serine/threonine kinase activity///transferase activity	DNA methylation///cell cycle///cell division///mitosis///protein amino acid phosphorylation	chromosome///chromosome, pericentric region///nucleus	GO:0005524///GO:0003677///GO:0008170///GO:0016301///GO:0000287///GO:0046872///GO:0000166///GO:0004672///GO:0004674///GO:0016740	GO:0006306///GO:0007049///GO:0051301///GO:0007067///GO:0006468	GO:0005694///GO:0000775///GO:0005634
MRE11A	13	1035	45	2.01E-07	Mre11a	meiotic recombination 11 homolog A (S. cerevisiae)	endonuclease activity///exonuclease activity///hydrolase activity///manganese ion binding///nuclease activity	DNA metabolic process///DNA repair///double-strand break repair///meiosis///response to DNA damage stimulus	nucleus	GO:0004519///GO:0004527///GO:0016787///GO:0030145///GO:0004518	GO:0006259///GO:0006281///GO:0006302///GO:0007126///GO:0006974	GO:0005634
MCM8	14	1236	45	2.13E-07	Mcm8	minichromosome maintenance deficient 8 (S. cerevisiae)	ATP binding///DNA binding///nucleoside-triphosphatase activity///nucleotide binding	DNA replication///cell cycle///regulation of transcription, DNA-dependent///transcription	nucleus	GO:0005524///GO:0003677///GO:0017111///GO:0000166	GO:0006260///GO:0007049///GO:0006355///GO:0006350	GO:0005634
SMC4	26	4548	45	2.19E-07	Smc4	structural maintenance of chromosomes 4	ATP binding///nucleotide binding///protein binding	DNA metabolic process///cell cycle///cell division///chromosome organization and biogenesis///chromosome segregation///mitosis///mitotic chromosome condensation	chromosome///cytoplasm///nucleus	GO:0005524///GO:0000166///GO:0005515	GO:0006259///GO:0007049///GO:0051301///GO:0051276///GO:0007059///GO:0007067///GO:0007076	GO:0005694///GO:0005737///GO:0005634
1700029F09RIK	21	2966	45	2.22E-07	1700029F09Rik	RIKEN cDNA 1700029F09 gene
LRWD1	16	1672	45	2.23E-07	Lrwd1	leucine-rich repeats and WD repeat domain containing 1
CDCA5	24	3891	45	2.32E-07	Cdca5	cell division cycle associated 5	protein binding	cell cycle///cell division///mitosis	cytoplasm///nucleus	GO:0005515	GO:0007049///GO:0051301///GO:0007067	GO:0005737///GO:0005634
CAD	18	2162	45	2.35E-07	Cad	carbamoyl-phosphate synthetase 2, aspartate transcarbamylase, and dihydroorotase	aspartate carbamoyltransferase activity///ligase activity///transferase activity	'de novo' pyrimidine base biosynthetic process	cellular_component	GO:0004070///GO:0016874///GO:0016740	GO:0006207	GO:0005575
2310007D09RIK	12	869	45	2.40E-07	2310007D09Rik	RIKEN cDNA 2310007D09 gene
UBE2T	26	4571	45	2.44E-07	Ube2t	ubiquitin-conjugating enzyme E2T (putative)	ligase activity///small conjugating protein ligase activity///ubiquitin-protein ligase activity	protein modification process///ubiquitin cycle		GO:0016874///GO:0019787///GO:0004842	GO:0006464///GO:0006512
6330503K22RIK	24	3911	45	2.56E-07	6330503K22Rik	RIKEN cDNA 6330503K22 gene
TIPIN	23	3607	45	2.76E-07	Tipin	timeless interacting protein	protein binding	biological_process///cell cycle///cell division///mitosis///response to DNA damage stimulus	cytoplasm///nucleus	GO:0005515	GO:0008150///GO:0007049///GO:0051301///GO:0007067///GO:0006974	GO:0005737///GO:0005634
CDC20	26	4600	45	2.78E-07	Cdc20	cell division cycle 20 homolog (S. cerevisiae)	protein binding	cell cycle///cell division///mitosis///ubiquitin cycle		GO:0005515	GO:0007049///GO:0051301///GO:0007067///GO:0006512
WDR67	7	202	45	2.80E-07	Wdr67	WD repeat domain 67	Rab GTPase activator activity	regulation of Rab GTPase activity	intracellular	GO:0005097	GO:0032313	GO:0005622
GINS1	21	3007	45	2.81E-07	Gins1	GINS complex subunit 1 (Psf1 homolog)	protein binding	DNA replication///inner cell mass cell proliferation	cytoplasm///nucleus	GO:0005515	GO:0006260///GO:0001833	GO:0005737///GO:0005634
MDC1	17	1942	45	2.89E-07	Mdc1	mediator of DNA damage checkpoint 1		DNA repair///cell cycle///response to DNA damage stimulus	intracellular///nucleus		GO:0006281///GO:0007049///GO:0006974	GO:0005622///GO:0005634
2700099C18RIK	13	1069	45	2.90E-07	2700099C18Rik	RIKEN cDNA 2700099C18 gene
DKC1	19	2455	45	2.92E-07	Dkc1	dyskeratosis congenita 1, dyskerin homolog (human)	RNA binding///isomerase activity///pseudouridylate synthase activity///snoRNP binding///tRNA-pseudouridine synthase activity	RNA processing///rRNA modification///rRNA modification///rRNA processing///ribosome biogenesis and assembly///tRNA pseudouridine synthesis	nucleolus///nucleolus///nucleus///ribonucleoprotein complex	GO:0003723///GO:0016853///GO:0004730///GO:0030519///GO:0016439	GO:0006396///GO:0000154///GO:0000154///GO:0006364///GO:0042254///GO:0031119	GO:0005730///GO:0005730///GO:0005634///GO:0030529
FEN1	18	2196	45	2.98E-07	Fen1	flap structure specific endonuclease 1	DNA binding///catalytic activity///endonuclease activity///exonuclease activity///flap endonuclease activity///hydrolase activity///magnesium ion binding///manganese ion binding///nuclease activity	DNA repair///DNA replication	nucleus	GO:0003677///GO:0003824///GO:0004519///GO:0004527///GO:0048256///GO:0016787///GO:0000287///GO:0030145///GO:0004518	GO:0006281///GO:0006260	GO:0005634
CCDC34	17	1950	45	3.07E-07	Ccdc34	coiled-coil domain containing 34
GINS2	24	3953	45	3.15E-07	Gins2	GINS complex subunit 2 (Psf2 homolog)		DNA replication	nucleus		GO:0006260	GO:0005634
MELK	26	4630	45	3.18E-07	Melk	maternal embryonic leucine zipper kinase	ATP binding///kinase activity///nucleotide binding///protein kinase activity///protein serine/threonine kinase activity///transferase activity	protein amino acid phosphorylation	cytoplasm	GO:0005524///GO:0016301///GO:0000166///GO:0004672///GO:0004674///GO:0016740	GO:0006468	GO:0005737
2310008H04RIK	17	1957	45	3.23E-07	2310008H04Rik	RIKEN cDNA 2310008H04 gene
MAD2L1	25	4292	45	3.26E-07	Mad2l1	MAD2 (mitotic arrest deficient, homolog)-like 1 (yeast)	molecular_function	cell cycle///cell division///mitosis///mitotic cell cycle spindle assembly checkpoint///mitotic cell cycle spindle assembly checkpoint///mitotic sister chromatid segregation///negative regulation of mitotic metaphase/anaphase transition	chromosome, pericentric region///kinetochore///nucleus///spindle pole body	GO:0003674	GO:0007049///GO:0051301///GO:0007067///GO:0007094///GO:0007094///GO:0000070///GO:0045841	GO:0000775///GO:0000776///GO:0005634///GO:0005816
GSG2	27	4997	45	3.35E-07	Gsg2	germ cell-specific gene 2	ATP binding///kinase activity///magnesium ion binding///nucleotide binding///protein kinase activity///protein serine/threonine kinase activity///protein-tyrosine kinase activity///transferase activity	cell cycle///chromatin modification///integrin-mediated signaling pathway///protein amino acid phosphorylation///protein kinase cascade///regulation of progression through cell cycle	nucleus///nucleus	GO:0005524///GO:0016301///GO:0000287///GO:0000166///GO:0004672///GO:0004674///GO:0004713///GO:0016740	GO:0007049///GO:0016568///GO:0007229///GO:0006468///GO:0007243///GO:0000074	GO:0005634///GO:0005634
FBL	18	2214	45	3.36E-07	Fbl	fibrillarin	RNA binding///methyltransferase activity///snoRNA binding///transferase activity	rRNA processing///snoRNA metabolic process	Cajal body///Cajal body///nucleolus///nucleus///ribonucleoprotein complex	GO:0003723///GO:0008168///GO:0030515///GO:0016740	GO:0006364///GO:0016074	GO:0015030///GO:0015030///GO:0005730///GO:0005634///GO:0030529
NUP160	21	3039	45	3.37E-07	Nup160	nucleoporin 160	acid phosphatase activity///nucleocytoplasmic transporter activity	intracellular protein transport across a membrane///mRNA export from nucleus///mRNA transport///protein transport///transport	nuclear pore///nucleus	GO:0003993///GO:0005487	GO:0065002///GO:0006406///GO:0051028///GO:0015031///GO:0006810	GO:0005643///GO:0005634
BRIP1	10	573	45	3.53E-07	Brip1	BRCA1 interacting protein C-terminal helicase 1	ATP binding///ATP-dependent DNA helicase activity///ATP-dependent helicase activity///DNA binding///helicase activity///hydrolase activity///hydrolase activity, acting on acid anhydrides, in phosphorus-containing anhydrides///nucleic acid binding///nucleotide binding	DNA repair///nucleobase, nucleoside, nucleotide and nucleic acid metabolic process///regulation of transcription from RNA polymerase II promoter///response to DNA damage stimulus	cytoplasm///nucleus	GO:0005524///GO:0004003///GO:0008026///GO:0003677///GO:0004386///GO:0016787///GO:0016818///GO:0003676///GO:0000166	GO:0006281///GO:0006139///GO:0006357///GO:0006974	GO:0005737///GO:0005634
RACGAP1	26	4657	45	3.59E-07	Racgap1	Rac GTPase-activating protein 1	GTPase activator activity///diacylglycerol binding///electron carrier activity///iron ion binding///metal ion binding///zinc ion binding	cell cycle///cell division///electron transport///embryonic development///intracellular signaling cascade///neuroblast proliferation///signal transduction	cytoplasm///intracellular///nucleus	GO:0005096///GO:0019992///GO:0009055///GO:0005506///GO:0046872///GO:0008270	GO:0007049///GO:0051301///GO:0006118///GO:0009790///GO:0007242///GO:0007405///GO:0007165	GO:0005737///GO:0005622///GO:0005634
NUF2	26	4662	45	3.67E-07	Nuf2	NUF2, NDC80 kinetochore complex component, homolog (S. cerevisiae)	molecular_function	attachment of spindle microtubules to kinetochore///cell cycle///cell division///mitosis	chromosome, pericentric region///kinetochore///nucleus	GO:0003674	GO:0008608///GO:0007049///GO:0051301///GO:0007067	GO:0000775///GO:0000776///GO:0005634
POLD2	21	3056	45	3.71E-07	Pold2	polymerase (DNA directed), delta 2, regulatory subunit	DNA binding///DNA-directed DNA polymerase activity///nucleotidyltransferase activity///transferase activity	DNA replication	nucleus	GO:0003677///GO:0003887///GO:0016779///GO:0016740	GO:0006260	GO:0005634
NCAPD2	28	5390	45	3.72E-07	Ncapd2	non-SMC condensin I complex, subunit D2		cell cycle///cell division///chromosome condensation///mitosis///mitotic chromosome condensation	condensed chromosome///condensed chromosome///cytoplasm///nucleus///pronucleus		GO:0007049///GO:0051301///GO:0030261///GO:0007067///GO:0007076	GO:0000793///GO:0000793///GO:0005737///GO:0005634///GO:0045120
MCM5	24	3991	45	3.79E-07	Mcm5	minichromosome maintenance deficient 5, cell division cycle 46 (S. cerevisiae)	ATP binding///DNA binding///DNA-dependent ATPase activity///nucleotide binding	DNA replication///DNA replication initiation///cell division///regulation of transcription, DNA-dependent///transcription	nucleus	GO:0005524///GO:0003677///GO:0008094///GO:0000166	GO:0006260///GO:0006270///GO:0051301///GO:0006355///GO:0006350	GO:0005634
2810408I11RIK	12	912	45	4.02E-07	2810408I11Rik	RIKEN cDNA 2810408I11 gene
SUV39H2	12	912	45	4.02E-07	Suv39h2	suppressor of variegation 3-9 homolog 2 (Drosophila)	chromatin binding///histone-lysine N-methyltransferase activity///methyltransferase activity///protein binding///protein methyltransferase activity///transferase activity///zinc ion binding	cell cycle///cell differentiation///chromatin assembly or disassembly///chromatin modification///histone H3-K9 methylation///male meiosis///regulation of transcription, DNA-dependent///transcription	chromatin///chromosome///chromosome, telomeric region///nuclear heterochromatin///nucleus	GO:0003682///GO:0018024///GO:0008168///GO:0005515///GO:0008276///GO:0016740///GO:0008270	GO:0007049///GO:0030154///GO:0006333///GO:0016568///GO:0051567///GO:0007140///GO:0006355///GO:0006350	GO:0000785///GO:0005694///GO:0000781///GO:0005720///GO:0005634
PRC1	22	3372	45	4.06E-07	Prc1	protein regulator of cytokinesis 1		cell cycle///cell division///cytokinesis	cytoplasm///microtubule///nucleus///spindle		GO:0007049///GO:0051301///GO:0000910	GO:0005737///GO:0005874///GO:0005634///GO:0005819
PRR11	9	442	45	4.15E-07	Prr11	proline rich 11
3000004C01RIK	14	1306	45	4.16E-07	3000004C01Rik	RIKEN cDNA 3000004C01 gene	ATP binding///microtubule motor activity///motor activity///nucleotide binding	microtubule-based movement	microtubule///microtubule associated complex	GO:0005524///GO:0003777///GO:0003774///GO:0000166	GO:0007018	GO:0005874///GO:0005875
TMEM194///1700012D01RIK	10	589	45	4.54E-07	Tmem194///1700012D01Rik	transmembrane protein 194///RIKEN cDNA 1700012D01 gene			integral to membrane///membrane			GO:0016021///GO:0016020
DNA2	14	1317	45	4.61E-07	Dna2	DNA replication helicase 2 homolog (yeast)	ATP binding///DNA binding///helicase activity///hydrolase activity///nucleotide binding	DNA replication		GO:0005524///GO:0003677///GO:0004386///GO:0016787///GO:0000166	GO:0006260
UNG	15	1541	45	4.88E-07	Ung	uracil DNA glycosylase	hydrolase activity///hydrolase activity, acting on glycosyl bonds///uracil DNA N-glycosylase activity///uracil DNA N-glycosylase activity///uridine nucleosidase activity	DNA repair///base-excision repair///metabolic process///response to DNA damage stimulus///somatic hypermutation of immunoglobulin genes///somatic recombination of immunoglobulin gene segments///somatic recombination of immunoglobulin gene segments	mitochondrion///nucleus	GO:0016787///GO:0016798///GO:0004844///GO:0004844///GO:0045437	GO:0006281///GO:0006284///GO:0008152///GO:0006974///GO:0016446///GO:0016447///GO:0016447	GO:0005739///GO:0005634
3110001I22RIK	17	2017	45	4.96E-07	3110001I22Rik	RIKEN cDNA 3110001I22 gene
SGOL2	17	2020	45	5.07E-07	Sgol2	shugoshin-like 2 (S. pombe)	molecular_function	cell cycle///cell division///chromosome segregation///meiotic sister chromatid cohesion, centromeric///protein localization	chromosome, pericentric region///condensed nuclear chromosome, pericentric region///mitotic cohesin complex///nucleus	GO:0003674	GO:0007049///GO:0051301///GO:0007059///GO:0051754///GO:0008104	GO:0000775///GO:0000780///GO:0030892///GO:0005634
GSTCD	15	1546	45	5.09E-07	Gstcd	glutathione S-transferase, C-terminal domain containing	S-adenosylmethionine-dependent methyltransferase activity///protein binding///transferase activity			GO:0008757///GO:0005515///GO:0016740
ADAT2	16	1781	45	5.24E-07	Adat2	adenosine deaminase, tRNA-specific 2, TAD2 homolog (S. cerevisiae)	hydrolase activity///metal ion binding///molecular_function///zinc ion binding	biological_process///tRNA processing	cellular_component	GO:0016787///GO:0046872///GO:0003674///GO:0008270	GO:0008150///GO:0008033	GO:0005575
CTPS	13	1127	45	5.29E-07	Ctps	cytidine 5'-triphosphate synthase	CTP synthase activity///catalytic activity///ligase activity	glutamine metabolic process///pyrimidine nucleotide biosynthetic process		GO:0003883///GO:0003824///GO:0016874	GO:0006541///GO:0006221
MAGOHB	18	2286	45	5.42E-07	Magohb	mago-nashi homolog B (Drosophila)		sex determination	nucleus		GO:0007530	GO:0005634
PBK	25	4407	45	5.53E-07	Pbk	PDZ binding kinase	ATP binding///kinase activity///nucleotide binding///protein binding///protein kinase activity///protein serine/threonine kinase activity///transferase activity	peptidyl-serine phosphorylation///peptidyl-threonine phosphorylation///protein amino acid phosphorylation	cellular_component	GO:0005524///GO:0016301///GO:0000166///GO:0005515///GO:0004672///GO:0004674///GO:0016740	GO:0018105///GO:0018107///GO:0006468	GO:0005575
USP37	15	1557	45	5.57E-07	Usp37	ubiquitin specific peptidase 37	cysteine-type endopeptidase activity///cysteine-type peptidase activity///hydrolase activity///peptidase activity///ubiquitin thiolesterase activity	ubiquitin cycle///ubiquitin-dependent protein catabolic process		GO:0004197///GO:0008234///GO:0016787///GO:0008233///GO:0004221	GO:0006512///GO:0006511
PPAN	14	1338	45	5.58E-07	Ppan	peter pan homolog (Drosophila)	molecular_function	regulation of cell growth by extracellular stimulus	nucleus	GO:0003674	GO:0001560	GO:0005634
POLE2	18	2291	45	5.60E-07	Pole2	polymerase (DNA directed), epsilon 2 (p59 subunit)	DNA binding///DNA-directed DNA polymerase activity///nucleotidyltransferase activity///transferase activity	DNA replication	nucleus	GO:0003677///GO:0003887///GO:0016779///GO:0016740	GO:0006260	GO:0005634
FANCI	8	332	45	5.65E-07	Fanci	Fanconi anemia, complementation group I		DNA repair///cell cycle///response to DNA damage stimulus	chromosome///nucleus		GO:0006281///GO:0007049///GO:0006974	GO:0005694///GO:0005634
PSAT1	25	4415	45	5.74E-07	Psat1	phosphoserine aminotransferase 1	catalytic activity///phosphoserine transaminase activity///pyridoxal phosphate binding///transaminase activity///transferase activity	L-serine biosynthetic process///amino acid biosynthetic process///metabolic process		GO:0003824///GO:0004648///GO:0030170///GO:0008483///GO:0016740	GO:0006564///GO:0008652///GO:0008152
PUS7L	17	2046	45	6.07E-07	Pus7l	pseudouridylate synthase 7 homolog (S. cerevisiae)-like	RNA binding///isomerase activity///pseudouridylate synthase activity///tRNA-pseudouridine synthase activity	pseudouridine synthesis///tRNA processing///tRNA pseudouridine synthesis		GO:0003723///GO:0016853///GO:0004730///GO:0016439	GO:0001522///GO:0008033///GO:0031119
TIMM8A1	18	2304	45	6.09E-07	Timm8a1	translocase of inner mitochondrial membrane 8 homolog a1 (yeast)	metal ion binding///zinc ion binding	intracellular protein transport across a membrane///protein import into mitochondrial inner membrane///protein targeting to mitochondrion///protein transport///transport	membrane///mitochondrial intermembrane space protein transporter complex///mitochondrion	GO:0046872///GO:0008270	GO:0065002///GO:0045039///GO:0006626///GO:0015031///GO:0006810	GO:0016020///GO:0042719///GO:0005739
NOL5	23	3770	45	6.25E-07	Nol5	nucleolar protein 5	nucleic acid binding///snoRNP binding	ribosome biogenesis and assembly	nucleolus///nucleus	GO:0003676///GO:0030519	GO:0042254	GO:0005730///GO:0005634
NUP155	13	1144	45	6.26E-07	Nup155	nucleoporin 155	nucleocytoplasmic transporter activity///structural constituent of nuclear pore	intracellular protein transport across a membrane///mRNA transport///nucleocytoplasmic transport///protein transport///transport	membrane///nuclear pore///nucleus	GO:0005487///GO:0017056	GO:0065002///GO:0051028///GO:0006913///GO:0015031///GO:0006810	GO:0016020///GO:0005643///GO:0005634
FANCA	10	611	45	6.32E-07	Fanca	Fanconi anemia, complementation group A		DNA repair///female gonad development///male gonad development///male meiosis///regulation of cell proliferation///response to DNA damage stimulus	cytoplasm///nucleus		GO:0006281///GO:0008585///GO:0008584///GO:0007140///GO:0042127///GO:0006974	GO:0005737///GO:0005634
RPA1	19	2584	45	6.50E-07	Rpa1	replication protein A1	DNA binding///chromatin binding///metal ion binding///nucleic acid binding///zinc ion binding	DNA replication///meiosis	DNA replication factor A complex///PML body///condensed chromosome///nucleus	GO:0003677///GO:0003682///GO:0046872///GO:0003676///GO:0008270	GO:0006260///GO:0007126	GO:0005662///GO:0016605///GO:0000793///GO:0005634
2700038G22RIK	20	2867	45	6.55E-07	2700038G22Rik	RIKEN cDNA 2700038G22 gene
VRK1	16	1811	45	6.56E-07	Vrk1	vaccinia related kinase 1	ATP binding///kinase activity///nucleotide binding///protein kinase activity///protein serine/threonine kinase activity///transferase activity	protein amino acid autophosphorylation///protein amino acid phosphorylation	nucleus	GO:0005524///GO:0016301///GO:0000166///GO:0004672///GO:0004674///GO:0016740	GO:0046777///GO:0006468	GO:0005634
NUP93	18	2317	45	6.62E-07	Nup93	nucleoporin 93		intracellular protein transport across a membrane///mRNA transport///protein transport///transport	membrane///nuclear pore///nucleus		GO:0065002///GO:0051028///GO:0015031///GO:0006810	GO:0016020///GO:0005643///GO:0005634
SPAG5	26	4802	45	6.77E-07	Spag5	sperm associated antigen 5	metallopeptidase activity///microtubule binding	cell cycle///cell division///mitosis///proteolysis	cytoplasm///kinetochore///microtubule///spindle///spindle microtubule	GO:0008237///GO:0008017	GO:0007049///GO:0051301///GO:0007067///GO:0006508	GO:0005737///GO:0000776///GO:0005874///GO:0005819///GO:0005876
TTF2	16	1822	45	7.12E-07	Ttf2	transcription termination factor, RNA polymerase II	ATP binding///ATP-dependent helicase activity///DNA binding///helicase activity///hydrolase activity///nucleic acid binding///nucleotide binding///zinc ion binding	RNA splicing///mRNA processing///regulation of transcription, DNA-dependent///transcription///transcription termination	cytoplasm///nucleus///spliceosome	GO:0005524///GO:0008026///GO:0003677///GO:0004386///GO:0016787///GO:0003676///GO:0000166///GO:0008270	GO:0008380///GO:0006397///GO:0006355///GO:0006350///GO:0006353	GO:0005737///GO:0005634///GO:0005681
ASF1B	26	4818	45	7.25E-07	Asf1b	ASF1 anti-silencing function 1 homolog B (S. cerevisiae)	histone binding	chromatin assembly or disassembly///chromatin modification///nucleosome assembly///regulation of transcription, DNA-dependent///transcription	chromatin///nucleus	GO:0042393	GO:0006333///GO:0016568///GO:0006334///GO:0006355///GO:0006350	GO:0000785///GO:0005634
DYRK3	25	4469	45	7.30E-07	Dyrk3	dual-specificity tyrosine-(Y)-phosphorylation regulated kinase 3	ATP binding///kinase activity///magnesium ion binding///metal ion binding///nucleotide binding///protein kinase activity///protein serine/threonine kinase activity///protein tyrosine kinase activity///transferase activity	erythrocyte differentiation///peptidyl-tyrosine phosphorylation///protein amino acid phosphorylation	cellular_component///nucleus	GO:0005524///GO:0016301///GO:0000287///GO:0046872///GO:0000166///GO:0004672///GO:0004674///GO:0004713///GO:0016740	GO:0030218///GO:0018108///GO:0006468	GO:0005575///GO:0005634
GEN1	10	621	45	7.32E-07	Gen1	Gen homolog 1, endonuclease (Drosophila)	DNA binding///catalytic activity///endonuclease activity///hydrolase activity///magnesium ion binding///metal ion binding///nuclease activity	DNA repair///response to DNA damage stimulus	nucleus	GO:0003677///GO:0003824///GO:0004519///GO:0016787///GO:0000287///GO:0046872///GO:0004518	GO:0006281///GO:0006974	GO:0005634
RFC5	22	3487	45	7.35E-07	Rfc5	replication factor C (activator 1) 5	ATP binding///DNA clamp loader activity///nucleoside-triphosphatase activity///nucleotide binding	DNA repair///DNA replication	DNA replication factor C complex///nucleus	GO:0005524///GO:0003689///GO:0017111///GO:0000166	GO:0006281///GO:0006260	GO:0005663///GO:0005634
DEPDC1B	20	2888	45	7.38E-07	Depdc1b	DEP domain containing 1B	GTPase activator activity///molecular_function	biological_process///intracellular signaling cascade///signal transduction	cellular_component///intracellular	GO:0005096///GO:0003674	GO:0008150///GO:0007242///GO:0007165	GO:0005575///GO:0005622
HMMR	15	1593	45	7.45E-07	Hmmr	hyaluronan mediated motility receptor (RHAMM)	hyaluronic acid binding///receptor activity		cytoplasm	GO:0005540///GO:0004872		GO:0005737
GNL3	14	1371	45	7.47E-07	Gnl3	guanine nucleotide binding protein-like 3 (nucleolar)	GTP binding///molecular_function///nucleotide binding	biological_process	intracellular///nucleolus///nucleus	GO:0005525///GO:0003674///GO:0000166	GO:0008150	GO:0005622///GO:0005730///GO:0005634
1500003O22RIK	17	2081	45	7.72E-07	1500003O22Rik	RIKEN cDNA 1500003O22 gene			nucleus			GO:0005634
TYMS	13	1166	45	7.76E-07	Tyms	thymidylate synthase	methyltransferase activity///thymidylate synthase activity///transferase activity	dTMP biosynthetic process///nucleotide biosynthetic process		GO:0008168///GO:0004799///GO:0016740	GO:0006231///GO:0009165
NDC80	24	4144	45	7.79E-07	Ndc80	NDC80 homolog, kinetochore complex component (S. cerevisiae)	protein binding///protein binding	cell cycle///cell division///mitosis///mitotic metaphase	chromosome, pericentric region///nucleus	GO:0005515///GO:0005515	GO:0007049///GO:0051301///GO:0007067///GO:0000089	GO:0000775///GO:0005634
WDR12	15	1600	45	7.87E-07	Wdr12	WD repeat domain 12	protein binding	Notch signaling pathway	nucleus	GO:0005515	GO:0007219	GO:0005634
MASTL	6	146	45	8.02E-07	Mastl	microtubule associated serine/threonine kinase-like	ATP binding///kinase activity///nucleotide binding///protein kinase activity///protein serine/threonine kinase activity///transferase activity	protein amino acid phosphorylation		GO:0005524///GO:0016301///GO:0000166///GO:0004672///GO:0004674///GO:0016740	GO:0006468
STMN1	19	2623	45	8.20E-07	Stmn1	stathmin 1	protein binding///tubulin binding	axonogenesis///cell differentiation///intracellular signaling cascade///microtubule depolymerization///mitotic spindle organization and biogenesis///multicellular organismal development///negative regulation of microtubule polymerization///nervous system development///positive regulation of cell motility	cytoplasm///microtubule	GO:0005515///GO:0015631	GO:0007409///GO:0030154///GO:0007242///GO:0007019///GO:0007052///GO:0007275///GO:0031115///GO:0007399///GO:0051272	GO:0005737///GO:0005874
2700029M09RIK	14	1388	45	8.66E-07	2700029M09Rik	RIKEN cDNA 2700029M09 gene
PHGDH	20	2919	45	8.77E-07	Phgdh	3-phosphoglycerate dehydrogenase	NAD binding///cofactor binding///oxidoreductase activity///oxidoreductase activity, acting on the CH-OH group of donors, NAD or NADP as acceptor///phosphoglycerate dehydrogenase activity	L-serine biosynthetic process///amino acid biosynthetic process///metabolic process		GO:0051287///GO:0048037///GO:0016491///GO:0016616///GO:0004617	GO:0006564///GO:0008652///GO:0008152
TUBA1C	12	983	45	8.87E-07	Tuba1c	tubulin, alpha 1C	GTP binding///GTPase activity///nucleotide binding///structural constituent of cytoskeleton///structural molecule activity	microtubule-based movement///microtubule-based process///protein polymerization	microtubule///protein complex	GO:0005525///GO:0003924///GO:0000166///GO:0005200///GO:0005198	GO:0007018///GO:0007017///GO:0051258	GO:0005874///GO:0043234
DBR1	13	1180	45	8.88E-07	Dbr1	debranching enzyme homolog 1 (S. cerevisiae)	RNA lariat debranching enzyme activity///hydrolase activity///hydrolase activity, acting on ester bonds///metal ion binding	mRNA processing///nuclear mRNA splicing, via spliceosome	nucleus	GO:0008419///GO:0016787///GO:0016788///GO:0046872	GO:0006397///GO:0000398	GO:0005634
2700094K13RIK	17	2107	45	9.19E-07	2700094K13Rik	RIKEN cDNA 2700094K13 gene	selenium binding	cell redox homeostasis		GO:0008430	GO:0045454
POLA1	18	2369	45	9.20E-07	Pola1	polymerase (DNA directed), alpha 1	DNA binding///DNA-directed DNA polymerase activity///metal ion binding///nucleic acid binding///nucleotide binding///nucleotidyltransferase activity///protein heterodimerization activity///transferase activity///zinc ion binding	DNA replication///DNA replication///nucleobase, nucleoside, nucleotide and nucleic acid metabolic process	alpha DNA polymerase:primase complex///nucleus	GO:0003677///GO:0003887///GO:0046872///GO:0003676///GO:0000166///GO:0016779///GO:0046982///GO:0016740///GO:0008270	GO:0006260///GO:0006260///GO:0006139	GO:0005658///GO:0005634
LRRC40	11	804	45	9.22E-07	Lrrc40	leucine rich repeat containing 40	protein binding			GO:0005515
POLA2	19	2644	45	9.28E-07	Pola2	polymerase (DNA directed), alpha 2	DNA binding///DNA-directed DNA polymerase activity///protein binding///protein heterodimerization activity	DNA replication///protein import into nucleus, translocation	alpha DNA polymerase:primase complex///nucleus	GO:0003677///GO:0003887///GO:0005515///GO:0046982	GO:0006260///GO:0000060	GO:0005658///GO:0005634
WDR3	15	1621	45	9.29E-07	Wdr3	WD repeat domain 3		rRNA processing	nucleus///small subunit processome		GO:0006364	GO:0005634///GO:0032040
3300001G02RIK	17	2109	45	9.31E-07	3300001G02Rik	RIKEN cDNA 3300001G02 gene		RNA splicing///mRNA processing	nucleus///spliceosome		GO:0008380///GO:0006397	GO:0005634///GO:0005681
RCC1	19	2648	45	9.49E-07	Rcc1	regulator of chromosome condensation 1	DNA binding///guanyl-nucleotide exchange factor activity	cell cycle///cell division///mitosis	cytoplasm///nucleus	GO:0003677///GO:0005085	GO:0007049///GO:0051301///GO:0007067	GO:0005737///GO:0005634
GEMIN6	16	1863	45	9.58E-07	Gemin6	gem (nuclear organelle) associated protein 6	protein binding	RNA splicing///mRNA processing///spliceosome assembly	cytoplasm///nucleus///spliceosome	GO:0005515	GO:0008380///GO:0006397///GO:0000245	GO:0005737///GO:0005634///GO:0005681
CDC25B	14	1400	45	9.59E-07	Cdc25b	cell division cycle 25 homolog B (S. pombe)	hydrolase activity///phosphoprotein phosphatase activity///protein tyrosine phosphatase activity	M phase of mitotic cell cycle///cell cycle///cell division///female meiosis I///mitosis///oocyte maturation///positive regulation of protein kinase activity///protein amino acid dephosphorylation	intracellular	GO:0016787///GO:0004721///GO:0004725	GO:0000087///GO:0007049///GO:0051301///GO:0007144///GO:0007067///GO:0001556///GO:0045860///GO:0006470	GO:0005622
MCM2	25	4535	45	9.75E-07	Mcm2	minichromosome maintenance deficient 2 mitotin (S. cerevisiae)	ATP binding///DNA binding///DNA replication origin binding///DNA-dependent ATPase activity///metal ion binding///nucleotide binding///protein binding///zinc ion binding	DNA replication///DNA replication initiation///DNA unwinding during replication///cell cycle///nucleosome assembly///regulation of transcription, DNA-dependent///transcription	nuclear origin of replication recognition complex///nucleus	GO:0005524///GO:0003677///GO:0003688///GO:0008094///GO:0046872///GO:0000166///GO:0005515///GO:0008270	GO:0006260///GO:0006270///GO:0006268///GO:0007049///GO:0006334///GO:0006355///GO:0006350	GO:0005664///GO:0005634
TERF1	14	1405	45	1.00E-06	Terf1	telomeric repeat binding factor 1	DNA binding///protein binding///telomeric DNA binding	cell cycle///cell division///chromosome organization and biogenesis (sensu Eukaryota)///mitosis///regulation of transcription///telomere maintenance via telomerase	chromosome///chromosome, telomeric region///nucleus	GO:0003677///GO:0005515///GO:0042162	GO:0007049///GO:0051301///GO:0007001///GO:0007067///GO:0045449///GO:0007004	GO:0005694///GO:0000781///GO:0005634
CDCA8	26	4895	45	1.00E-06	Cdca8	cell division cycle associated 8	molecular_function	biological_process///cell cycle///cell division///mitosis	cellular_component///chromosome///chromosome, pericentric region///cytoplasm///nucleus	GO:0003674	GO:0008150///GO:0007049///GO:0051301///GO:0007067	GO:0005575///GO:0005694///GO:0000775///GO:0005737///GO:0005634
GNB1L	14	1407	45	1.02E-06	Gnb1l	guanine nucleotide binding protein (G protein), beta polypeptide 1-like	molecular_function	social behavior	cellular_component	GO:0003674	GO:0035176	GO:0005575
LYAR	17	2125	45	1.04E-06	Lyar	Ly1 antibody reactive clone	metal ion binding///zinc ion binding		nucleus	GO:0046872///GO:0008270		GO:0005634
PRIM1	24	4208	45	1.04E-06	Prim1	DNA primase, p49 subunit	DNA primase activity///DNA-directed RNA polymerase activity///metal ion binding///nucleotidyltransferase activity///protein binding///transferase activity///zinc ion binding	DNA replication///DNA replication, synthesis of RNA primer///transcription	alpha DNA polymerase:primase complex	GO:0003896///GO:0003899///GO:0046872///GO:0016779///GO:0005515///GO:0016740///GO:0008270	GO:0006260///GO:0006269///GO:0006350	GO:0005658
PSPC1	13	1198	45	1.05E-06	Pspc1	paraspeckle protein 1	RNA binding///nucleic acid binding///nucleotide binding///protein binding	regulation of transcription, DNA-dependent///transcription	cytoplasm///nucleus	GO:0003723///GO:0003676///GO:0000166///GO:0005515	GO:0006355///GO:0006350	GO:0005737///GO:0005634
MYBL2	17	2128	45	1.06E-06	Mybl2	myeloblastosis oncogene-like 2	DNA binding	cellular process///regulation of progression through cell cycle///regulation of transcription///regulation of transcription, DNA-dependent///transcription	intracellular///nucleus	GO:0003677	GO:0009987///GO:0000074///GO:0045449///GO:0006355///GO:0006350	GO:0005622///GO:0005634
APAF1	18	2392	45	1.06E-06	Apaf1	apoptotic peptidase activating factor 1	ATP binding///apoptotic protease activator activity///dipeptidyl-peptidase IV activity///identical protein binding///nucleotide binding///peptidase activity///protein binding	apoptosis///brain development///caspase activation///defense response///forebrain development///multicellular organismal development///neural tube closure///proteolysis///regulation of apoptosis	cytoplasm///cytosol///cytosol///intracellular///membrane///nucleus///soluble fraction	GO:0005524///GO:0016505///GO:0004274///GO:0042802///GO:0000166///GO:0008233///GO:0005515	GO:0006915///GO:0007420///GO:0006919///GO:0006952///GO:0030900///GO:0007275///GO:0001843///GO:0006508///GO:0042981	GO:0005737///GO:0005829///GO:0005829///GO:0005622///GO:0016020///GO:0005634///GO:0005625
1700054N08RIK	16	1879	45	1.07E-06	1700054N08Rik	RIKEN cDNA 1700054N08 gene
ATP8B1///MYBL2	10	648	45	1.07E-06	Atp8b1///Mybl2	ATPase, class I, type 8B, member 1///myeloblastosis oncogene-like 2	molecular_function///phospholipid-translocating ATPase activity///DNA binding	bile acid metabolic process///regulation of transcription///regulation of transcription, DNA-dependent///transcription	cellular_component///nucleus	GO:0003674///GO:0004012///GO:0003677	GO:0008206///GO:0045449///GO:0006355///GO:0006350	GO:0005575///GO:0005634
FANCD2	8	362	45	1.07E-06	Fancd2	Fanconi anemia, complementation group D2		DNA repair///cell cycle///gamete generation///multicellular organismal development///response to DNA damage stimulus///synapsis	chromosome///condensed chromosome///nucleus		GO:0006281///GO:0007049///GO:0007276///GO:0007275///GO:0006974///GO:0007129	GO:0005694///GO:0000793///GO:0005634
DSN1	14	1418	45	1.12E-06	Dsn1	DSN1, MIND kinetochore complex component, homolog (S. cerevisiae)		cell cycle///cell division///chromosome segregation///mitosis	nucleus		GO:0007049///GO:0051301///GO:0007059///GO:0007067	GO:0005634
RPP40	14	1422	45	1.15E-06	Rpp40	ribonuclease P 40 subunit (human)	ribonuclease P activity	tRNA 5'-leader removal	nucleolar ribonuclease P complex	GO:0004526	GO:0001682	GO:0005655
AAAS	21	3269	45	1.16E-06	Aaas	achalasia, adrenocortical insufficiency, alacrimia	molecular_function	fertilization///learning///nucleocytoplasmic transport	nuclear pore	GO:0003674	GO:0009566///GO:0007612///GO:0006913	GO:0005643
TSR1///SRR	14	1424	45	1.17E-06	Tsr1///Srr	TSR1, 20S rRNA accumulation, homolog (yeast)///serine racemase	catalytic activity///isomerase activity///pyridoxal phosphate binding///serine racemase activity///threonine racemase activity	ribosome biogenesis and assembly///amino acid metabolic process///metabolic process///serine family amino acid metabolic process	nucleus	GO:0003824///GO:0016853///GO:0030170///GO:0030378///GO:0018114	GO:0042254///GO:0006520///GO:0008152///GO:0009069	GO:0005634
ANUBL1	19	2687	45	1.19E-06	Anubl1	AN1, ubiquitin-like, homolog (Xenopus laevis)	molecular_function	biological_process	cellular_component	GO:0003674	GO:0008150	GO:0005575
WDR57	14	1428	45	1.21E-06	Wdr57	WD repeat domain 57 (U5 snRNP specific)		RNA splicing///mRNA processing	nucleus///spliceosome		GO:0008380///GO:0006397	GO:0005634///GO:0005681
TRP53	15	1656	45	1.22E-06	Trp53	transformation related protein 53	DNA binding///chromatin binding///metal ion binding///protein binding///transcription factor activity///zinc ion binding	DNA damage response, signal transduction by p53 class mediator///DNA damage response, signal transduction by p53 class mediator///DNA damage response, signal transduction by p53 class mediator resulting in induction of apoptosis///DNA damage response, signal transduction by p53 class mediator resulting in induction of apoptosis///DNA damage response, signal transduction by p53 class mediator resu…	cytoplasm///cytoplasm///cytosol///endoplasmic reticulum///nucleus///nucleus///replication fork	GO:0003677///GO:0003682///GO:0046872///GO:0005515///GO:0003700///GO:0008270	GO:0030330///GO:0030330///GO:0042771///GO:0042771///GO:0042771///GO:0006983///GO:0031571///GO:0018144///GO:0006915///GO:0006915///GO:0007049///GO:0042149///GO:0007417///GO:0009792///GO:0001701///NOT GO:0001701///GO:0006917///GO:0006917///GO:0008156///GO:0008156///GO:0043066///GO:0030308///GO:0008285///GO:0048147///GO:0007406///GO:0045786///GO:0043525///GO:0043525///GO:0043525///GO:0045941///GO:00…	GO:0005737///GO:0005737///GO:0005829///GO:0005783///GO:0005634///GO:0005634///GO:0005657
ISYNA1	21	3279	45	1.22E-06	Isyna1	myo-inositol 1-phosphate synthase A1	inositol-3-phosphate synthase activity///isomerase activity	inositol biosynthetic process///phospholipid biosynthetic process		GO:0004512///GO:0016853	GO:0006021///GO:0008654
WEE1	9	506	45	1.27E-06	Wee1	wee 1 homolog (S. pombe)	ATP binding///kinase activity///magnesium ion binding///metal ion binding///non-membrane spanning protein tyrosine kinase activity///nucleotide binding///protein kinase activity///protein serine/threonine kinase activity///protein-tyrosine kinase activity///transferase activity	cell cycle///cell division///mitosis///protein amino acid phosphorylation	nucleus	GO:0005524///GO:0016301///GO:0000287///GO:0046872///GO:0004715///GO:0000166///GO:0004672///GO:0004674///GO:0004713///GO:0016740	GO:0007049///GO:0051301///GO:0007067///GO:0006468	GO:0005634
ANP32E	12	1017	45	1.27E-06	Anp32e	acidic (leucine-rich) nuclear phosphoprotein 32 family, member E	phosphatase inhibitor activity///protein binding	biological_process	cytoplasm///cytoplasmic membrane-bound vesicle///nucleus	GO:0019212///GO:0005515	GO:0008150	GO:0005737///GO:0016023///GO:0005634
1190002F15RIK	15	1662	45	1.27E-06	1190002F15Rik	RIKEN cDNA 1190002F15 gene
CENPM	12	1019	45	1.29E-06	Cenpm	centromere protein M			chromosome///chromosome, pericentric region///cytoplasm///nucleus			GO:0005694///GO:0000775///GO:0005737///GO:0005634
AURKA	25	4601	45	1.30E-06	Aurka	aurora kinase A	ATP binding///kinase activity///nucleotide binding///protein kinase activity///protein serine/threonine kinase activity///transferase activity///ubiquitin protein ligase binding	cell cycle///mitotic cell cycle///protein amino acid phosphorylation		GO:0005524///GO:0016301///GO:0000166///GO:0004672///GO:0004674///GO:0016740///GO:0031625	GO:0007049///GO:0000278///GO:0006468
GAS5	20	2991	45	1.30E-06	Gas5	growth arrest specific 5
D14ERTD500E	17	2163	45	1.33E-06	D14Ertd500e	DNA segment, Chr 14, ERATO Doi 500, expressed
ZBED4	14	1440	45	1.34E-06	Zbed4	zinc finger, BED domain containing 4	molecular_function	biological_process	cellular_component	GO:0003674	GO:0008150	GO:0005575
2810026P18RIK	13	1226	45	1.36E-06	2810026P18Rik	RIKEN cDNA 2810026P18 gene
EFCAB7	18	2434	45	1.37E-06	Efcab7	EF-hand calcium binding domain 7	calcium ion binding			GO:0005509
DCK	22	3614	45	1.38E-06	Dck	deoxycytidine kinase	ATP binding///deoxycytidine kinase activity///kinase activity///nucleotide binding///phosphotransferase activity, alcohol group as acceptor///transferase activity	nucleobase, nucleoside, nucleotide and nucleic acid metabolic process	nucleus	GO:0005524///GO:0004137///GO:0016301///GO:0000166///GO:0016773///GO:0016740	GO:0006139	GO:0005634
CENPE	17	2169	45	1.38E-06	Cenpe	centromere protein E	ATP binding///motor activity///nucleotide binding	attachment of spindle microtubules to kinetochore	chromosome, pericentric region///kinetochore///microtubule///microtubule associated complex	GO:0005524///GO:0003774///GO:0000166	GO:0008608	GO:0000775///GO:0000776///GO:0005874///GO:0005875
CDC25A	16	1919	45	1.42E-06	Cdc25a	cell division cycle 25 homolog A (S. pombe)	hydrolase activity///phosphoprotein phosphatase activity///protein tyrosine phosphatase activity	M phase of mitotic cell cycle///cell cycle///cell division///mitosis///protein amino acid dephosphorylation	intracellular	GO:0016787///GO:0004721///GO:0004725	GO:0000087///GO:0007049///GO:0051301///GO:0007067///GO:0006470	GO:0005622
RAD50	8	376	45	1.42E-06	Rad50	RAD50 homolog (S. cerevisiae)	ATP binding///hydrolase activity///metal ion binding///nuclease activity///nucleotide binding///zinc ion binding	DNA metabolic process///DNA repair///cell cycle///meiosis///response to DNA damage stimulus	Mre11 complex///chromosome///chromosome, telomeric region///nucleus	GO:0005524///GO:0016787///GO:0046872///GO:0004518///GO:0000166///GO:0008270	GO:0006259///GO:0006281///GO:0007049///GO:0007126///GO:0006974	GO:0030870///GO:0005694///GO:0000781///GO:0005634
RFC3	19	2720	45	1.43E-06	Rfc3	replication factor C (activator 1) 3	ATP binding///DNA binding///nucleoside-triphosphatase activity///nucleotide binding	DNA replication	nucleus	GO:0005524///GO:0003677///GO:0017111///GO:0000166	GO:0006260	GO:0005634
5830485P09RIK///TMPO	16	1934	45	1.58E-06	5830485P09Rik///Tmpo	RIKEN cDNA 5830485P09 gene///thymopoietin	DNA binding///hormone activity///protein binding///protein binding	regulation of transcription	chromatin///chromosome///integral to membrane///membrane///nuclear envelope///nuclear envelope///nucleus	GO:0003677///GO:0005179///GO:0005515///GO:0005515	GO:0045449	GO:0000785///GO:0005694///GO:0016021///GO:0016020///GO:0005635///GO:0005635///GO:0005634
KIF20A	23	3970	45	1.60E-06	Kif20a	kinesin family member 20A	ATP binding///microtubule motor activity///motor activity///nucleotide binding	cell division///microtubule-based movement///protein transport///transport	Golgi apparatus///microtubule///microtubule associated complex	GO:0005524///GO:0003777///GO:0003774///GO:0000166	GO:0051301///GO:0007018///GO:0015031///GO:0006810	GO:0005794///GO:0005874///GO:0005875
2810004N23RIK	17	2199	45	1.67E-06	2810004N23Rik	RIKEN cDNA 2810004N23 gene
A130094D17RIK///4930519N13RIK///NANP	14	1469	45	1.70E-06	A130094D17Rik///4930519N13Rik///Nanp	RIKEN cDNA A130094D17 gene///RIKEN cDNA 4930519N13 gene///N-acetylneuraminic acid phosphatase	calcium ion binding///N-acylneuraminate-9-phosphatase activity///catalytic activity///hydrolase activity///magnesium ion binding///phosphoglycolate phosphatase activity	carbohydrate metabolic process///metabolic process	cytoplasm///microtubule	GO:0005509///GO:0050124///GO:0003824///GO:0016787///GO:0000287///GO:0008967	GO:0005975///GO:0008152	GO:0005737///GO:0005874
DDX39	21	3345	45	1.71E-06	Ddx39	DEAD (Asp-Glu-Ala-Asp) box polypeptide 39	ATP binding///ATP-dependent helicase activity///helicase activity///hydrolase activity///nucleic acid binding///nucleotide binding	RNA splicing///mRNA processing	nucleus	GO:0005524///GO:0008026///GO:0004386///GO:0016787///GO:0003676///GO:0000166	GO:0008380///GO:0006397	GO:0005634
TET1	19	2757	45	1.76E-06	Tet1	tet oncogene 1	molecular_function	biological_process	cellular_component	GO:0003674	GO:0008150	GO:0005575
POLR1E	16	1952	45	1.78E-06	Polr1e	polymerase (RNA) I polypeptide E	DNA binding///DNA-directed RNA polymerase activity///protein binding	rRNA transcription///transcription	nucleolus///nucleus	GO:0003677///GO:0003899///GO:0005515	GO:0009303///GO:0006350	GO:0005730///GO:0005634
TOP2A	22	3668	45	1.78E-06	Top2a	topoisomerase (DNA) II alpha	ATP binding///DNA binding///DNA topoisomerase (ATP-hydrolyzing) activity///DNA topoisomerase (ATP-hydrolyzing) activity///DNA topoisomerase activity///isomerase activity///nucleotide binding	DNA metabolic process///DNA topological change///chromosome condensation///chromosome segregation///chromosome segregation///embryonic cleavage///positive regulation of transcription from RNA polymerase II promoter	chromosome///condensed chromosome///nucleolus///nucleus	GO:0005524///GO:0003677///GO:0003918///GO:0003918///GO:0003916///GO:0016853///GO:0000166	GO:0006259///GO:0006265///GO:0030261///GO:0007059///GO:0007059///GO:0040016///GO:0045944	GO:0005694///GO:0000793///GO:0005730///GO:0005634
A830080D01RIK	17	2217	45	1.87E-06	A830080D01Rik	RIKEN cDNA A830080D01 gene			mitochondrion			GO:0005739
PTTG1	9	531	45	1.88E-06	Pttg1	pituitary tumor-transforming 1	cysteine protease inhibitor activity	DNA metabolic process///DNA repair///cell cycle///cell division///cellular process///chromosome organization and biogenesis///chromosome segregation///homologous chromosome segregation///mitosis///response to DNA damage stimulus	cytoplasm///nucleus	GO:0004869	GO:0006259///GO:0006281///GO:0007049///GO:0051301///GO:0009987///GO:0051276///GO:0007059///GO:0045143///GO:0007067///GO:0006974	GO:0005737///GO:0005634
ANP32B	13	1263	45	1.90E-06	Anp32b	acidic nuclear phosphoprotein 32 family, member B	molecular_function///protein binding	S phase of mitotic cell cycle	nucleus///nucleus	GO:0003674///GO:0005515	GO:0000084	GO:0005634///GO:0005634
5033413D16RIK	18	2494	45	1.95E-06	5033413D16Rik	RIKEN cDNA 5033413D16 gene
PSRC1	13	1267	45	1.96E-06	Psrc1	proline/serine-rich coiled-coil 1		cellular process	cytoplasm		GO:0009987	GO:0005737
DIAP3	21	3374	45	1.97E-06	Diap3	diaphanous homolog 3 (Drosophila)	Rho GTPase binding///actin binding///nucleic acid binding///pancreatic ribonuclease activity	actin cytoskeleton organization and biogenesis///cellular component organization and biogenesis		GO:0017048///GO:0003779///GO:0003676///GO:0004522	GO:0030036///GO:0016043
EZH2	23	4017	45	1.98E-06	Ezh2	enhancer of zeste homolog 2 (Drosophila)	DNA binding///chromatin binding///histone methyltransferase activity///histone methyltransferase activity///protein binding	histone methylation///negative regulation of striated muscle cell differentiation///regulation of transcription, DNA-dependent///transcription	ESC/E(Z) complex///nucleus///pronucleus	GO:0003677///GO:0003682///GO:0042054///GO:0042054///GO:0005515	GO:0016571///GO:0051154///GO:0006355///GO:0006350	GO:0035098///GO:0005634///GO:0045120
DPH5	14	1489	45	1.99E-06	Dph5	DPH5 homolog (S. cerevisiae)	diphthine synthase activity///methyltransferase activity///transferase activity	metabolic process///peptidyl-diphthamide biosynthetic process from peptidyl-histidine		GO:0004164///GO:0008168///GO:0016740	GO:0008152///GO:0017183
GRWD1	11	872	45	2.03E-06	Grwd1	glutamate-rich WD repeat containing 1			nucleus			GO:0005634
EXOSC8	18	2511	45	2.16E-06	Exosc8	exosome component 8	3'-5'-exoribonuclease activity///RNA binding///exonuclease activity///hydrolase activity///nuclease activity	RNA processing///rRNA processing	cytoplasm///exosome (RNase complex)///nucleus	GO:0000175///GO:0003723///GO:0004527///GO:0016787///GO:0004518	GO:0006396///GO:0006364	GO:0005737///GO:0000178///GO:0005634
INTS2	16	1983	45	2.19E-06	Ints2	integrator complex subunit 2			integral to membrane///membrane///nucleus			GO:0016021///GO:0016020///GO:0005634
DNMT3B	8	401	45	2.29E-06	Dnmt3b	DNA methyltransferase 3B	DNA (cytosine-5-)-methyltransferase activity///DNA (cytosine-5-)-methyltransferase activity///DNA binding///metal ion binding///methyltransferase activity///protein binding///transferase activity///zinc ion binding	DNA methylation///genetic imprinting///protein complex localization	heterochromatin///nuclear heterochromatin///nucleus	GO:0003886///GO:0003886///GO:0003677///GO:0046872///GO:0008168///GO:0005515///GO:0016740///GO:0008270	GO:0006306///GO:0006349///GO:0031503	GO:0000792///GO:0005720///GO:0005634
NOLA1	15	1742	45	2.29E-06	Nola1	nucleolar protein family A, member 1 (H/ACA small nucleolar RNPs)	RNA binding///rRNA binding///snoRNA binding	biological_process///rRNA processing///ribosome biogenesis and assembly	dense fibrillar component///nucleus///ribonucleoprotein complex///small nucleolar ribonucleoprotein complex	GO:0003723///GO:0019843///GO:0030515	GO:0008150///GO:0006364///GO:0042254	GO:0001651///GO:0005634///GO:0030529///GO:0005732
TIMELESS	20	3100	45	2.30E-06	Timeless	timeless homolog (Drosophila)	DNA binding///protein binding///protein heterodimerization activity///protein homodimerization activity	branching morphogenesis of a tube///cell cycle///cell division///circadian rhythm///lung development///mitosis///morphogenesis of an epithelium///multicellular organismal development///regulation of transcription, DNA-dependent///response to DNA damage stimulus///rhythmic process///transcription	nucleus	GO:0003677///GO:0005515///GO:0046982///GO:0042803	GO:0048754///GO:0007049///GO:0051301///GO:0007623///GO:0030324///GO:0007067///GO:0002009///GO:0007275///GO:0006355///GO:0006974///GO:0048511///GO:0006350	GO:0005634
MBD4	19	2810	45	2.36E-06	Mbd4	methyl-CpG binding domain protein 4	DNA binding///N-methyltransferase activity///hydrolase activity	DNA damage response, signal transduction resulting in induction of apoptosis///DNA methylation///DNA repair///base-excision repair///response to DNA damage stimulus///response to radiation	chromatin///nucleus	GO:0003677///GO:0008170///GO:0016787	GO:0008630///GO:0006306///GO:0006281///GO:0006284///GO:0006974///GO:0009314	GO:0000785///GO:0005634
WDHD1	21	3413	45	2.38E-06	Wdhd1	WD repeat and HMG-box DNA binding protein 1	DNA binding	regulation of transcription, DNA-dependent	nucleus	GO:0003677	GO:0006355	GO:0005634
MICALL2	17	2260	45	2.44E-06	Micall2	MICAL-like 2	metal ion binding///protein binding///zinc ion binding	endocytosis	colocalizes_with actin cable///tight junction	GO:0046872///GO:0005515///GO:0008270	GO:0006897	colocalizes_with GO:0030482///GO:0005923
E2F8	20	3113	45	2.46E-06	E2f8	E2F transcription factor 8	DNA binding///protein homodimerization activity///transcription factor activity	cell cycle///cell proliferation///regulation of transcription, DNA-dependent///transcription	nucleus///transcription factor complex	GO:0003677///GO:0042803///GO:0003700	GO:0007049///GO:0008283///GO:0006355///GO:0006350	GO:0005634///GO:0005667
ZMYM1	14	1516	45	2.46E-06	Zmym1	zinc finger, MYM domain containing 1	molecular_function	biological_process	cellular_component	GO:0003674	GO:0008150	GO:0005575
DCLRE1B	12	1089	45	2.58E-06	Dclre1b	DNA cross-link repair 1B, PSO2 homolog (S. cerevisiae)		DNA repair///nucleotide-excision repair///response to DNA damage stimulus	nucleus		GO:0006281///GO:0006289///GO:0006974	GO:0005634
PPWD1	10	717	45	2.65E-06	Ppwd1	peptidylprolyl isomerase domain and WD repeat containing 1	isomerase activity///peptidyl-prolyl cis-trans isomerase activity	RNA splicing///mRNA processing///protein folding	spliceosome	GO:0016853///GO:0003755	GO:0008380///GO:0006397///GO:0006457	GO:0005681
THEX1	17	2274	45	2.66E-06	Thex1	three prime histone mRNA exonuclease 1	RNA binding///exonuclease activity///hydrolase activity///magnesium ion binding///metal ion binding///nuclease activity///nucleic acid binding	RNA-mediated gene silencing	intracellular	GO:0003723///GO:0004527///GO:0016787///GO:0000287///GO:0046872///GO:0004518///GO:0003676	GO:0031047	GO:0005622
LOC380850	11	898	45	2.69E-06	LOC380850	hypothetical protein LOC380850
TMEM48	15	1767	45	2.74E-06	Tmem48	transmembrane protein 48		intracellular protein transport across a membrane///mRNA transport///protein transport///transport	integral to membrane///membrane///nuclear pore///nucleus		GO:0065002///GO:0051028///GO:0015031///GO:0006810	GO:0016021///GO:0016020///GO:0005643///GO:0005634
YDJC	16	2017	45	2.74E-06	Ydjc	YdjC homolog (bacterial)
LBR	19	2838	45	2.74E-06	Lbr	lamin B receptor	DNA binding///nucleic acid binding///receptor activity		integral to membrane///integral to membrane///membrane///nuclear inner membrane///nuclear lamina///nucleus	GO:0003677///GO:0003676///GO:0004872		GO:0016021///GO:0016021///GO:0016020///GO:0005637///GO:0005652///GO:0005634
SEMA4D	21	3445	45	2.78E-06	Sema4d	sema domain, immunoglobulin domain (Ig), transmembrane domain (TM) and short cytoplasmic domain, (semaphorin) 4D	receptor activity///receptor binding	cell differentiation///multicellular organismal development///nervous system development///positive regulation of axonogenesis///positive regulation of axonogenesis	extracellular space///integral to membrane///membrane	GO:0004872///GO:0005102	GO:0030154///GO:0007275///GO:0007399///GO:0050772///GO:0050772	GO:0005615///GO:0016021///GO:0016020
2700049A03RIK	8	412	45	2.79E-06	2700049A03Rik	RIKEN cDNA 2700049A03 gene
RBMXRT	15	1778	45	2.96E-06	Rbmxrt	RNA binding motif protein, X chromosome retrogene	RNA binding///nucleic acid binding///nucleotide binding	RNA processing///RNA splicing///mRNA processing	nucleus///nucleus///ribonucleoprotein complex///spliceosome	GO:0003723///GO:0003676///GO:0000166	GO:0006396///GO:0008380///GO:0006397	GO:0005634///GO:0005634///GO:0030529///GO:0005681
2610002D18RIK	9	562	45	2.98E-06	2610002D18Rik	RIKEN cDNA 2610002D18 gene
SPC24	21	3461	45	3.00E-06	Spc24	SPC24, NDC80 kinetochore complex component, homolog (S. cerevisiae)		cell cycle///cell division///mitosis	chromosome, pericentric region///nucleus		GO:0007049///GO:0051301///GO:0007067	GO:0000775///GO:0005634
SNF1LK2	6	184	45	3.02E-06	Snf1lk2	SNF1-like kinase 2	ATP binding///kinase activity///magnesium ion binding///metal ion binding///nucleotide binding///protein binding///protein kinase activity///protein serine/threonine kinase activity///transferase activity	insulin receptor signaling pathway///protein amino acid phosphorylation///protein kinase cascade///regulation of insulin receptor signaling pathway	cytoplasm///nucleus	GO:0005524///GO:0016301///GO:0000287///GO:0046872///GO:0000166///GO:0005515///GO:0004672///GO:0004674///GO:0016740	GO:0008286///GO:0006468///GO:0007243///GO:0046626	GO:0005737///GO:0005634
LARP7	14	1544	45	3.05E-06	Larp7	La ribonucleoprotein domain family, member 7	RNA binding///nucleic acid binding///nucleotide binding	RNA processing	nucleus///ribonucleoprotein complex	GO:0003723///GO:0003676///GO:0000166	GO:0006396	GO:0005634///GO:0030529
RFC1	10	730	45	3.11E-06	Rfc1	replication factor C (activator 1) 1	ATP binding///DNA binding///DNA clamp loader activity///metal ion binding///nucleoside-triphosphatase activity///nucleotide binding///zinc ion binding	DNA replication///regulation of transcription, DNA-dependent///transcription	DNA replication factor C complex///intracellular///nucleus	GO:0005524///GO:0003677///GO:0003689///GO:0046872///GO:0017111///GO:0000166///GO:0008270	GO:0006260///GO:0006355///GO:0006350	GO:0005663///GO:0005622///GO:0005634
TFDP1	14	1550	45	3.19E-06	Tfdp1	transcription factor Dp 1	DNA binding///protein binding///transcription activator activity///transcription factor activity	S phase of mitotic cell cycle///apoptosis///cell cycle///epidermis development///positive regulation of transcription, DNA-dependent///regulation of progression through cell cycle///regulation of transcription///regulation of transcription, DNA-dependent///transcription	nucleus///transcription factor complex	GO:0003677///GO:0005515///GO:0016563///GO:0003700	GO:0000084///GO:0006915///GO:0007049///GO:0008544///GO:0045893///GO:0000074///GO:0045449///GO:0006355///GO:0006350	GO:0005634///GO:0005667
PCNA	21	3491	45	3.46E-06	Pcna	proliferating cell nuclear antigen	DNA binding///DNA polymerase processivity factor activity///protein binding	DNA replication///base-excision repair, gap-filling///intracellular protein transport///regulation of DNA replication	PCNA complex///cyclin-dependent protein kinase holoenzyme complex///nuclear lamina///nucleus///replication fork	GO:0003677///GO:0030337///GO:0005515	GO:0006260///GO:0006287///GO:0006886///GO:0006275	GO:0043626///GO:0000307///GO:0005652///GO:0005634///GO:0005657
CENPQ	21	3495	45	3.52E-06	Cenpq	centromere protein Q			chromosome///chromosome, pericentric region///nucleus			GO:0005694///GO:0000775///GO:0005634
RPA2	20	3189	45	3.60E-06	Rpa2	replication protein A2	nucleic acid binding	DNA replication	DNA replication factor A complex///nucleus	GO:0003676	GO:0006260	GO:0005662///GO:0005634
RBM14	12	1125	45	3.60E-06	Rbm14	RNA binding motif protein 14	RNA binding///molecular_function///nucleic acid binding///nucleotide binding	biological_process///regulation of transcription, DNA-dependent///transcription	cellular_component///nucleus	GO:0003723///GO:0003674///GO:0003676///GO:0000166	GO:0008150///GO:0006355///GO:0006350	GO:0005575///GO:0005634
CEP76	12	1129	45	3.74E-06	Cep76	centrosomal protein 76
HDAC1	14	1576	45	3.88E-06	Hdac1	histone deacetylase 1	chromatin binding///histone deacetylase activity///hydrolase activity///protein binding///transcription corepressor activity///transcription factor activity///transcription factor binding	chromatin modification///endoderm development///endoderm development///histone deacetylation///negative regulation of transcription///regulation of transcription, DNA-dependent///transcription	NuRD complex///cytoplasm///heterochromatin///histone deacetylase complex///nucleus	GO:0003682///GO:0004407///GO:0016787///GO:0005515///GO:0003714///GO:0003700///GO:0008134	GO:0016568///GO:0007492///GO:0007492///GO:0016575///GO:0016481///GO:0006355///GO:0006350	GO:0016581///GO:0005737///GO:0000792///GO:0000118///GO:0005634
RPGR	17	2340	45	3.94E-06	Rpgr	retinitis pigmentosa GTPase regulator	guanyl-nucleotide exchange factor activity///protein binding	eye photoreceptor cell development///response to stimulus///visual perception	Golgi apparatus///cilium///cytoplasm	GO:0005085///GO:0005515	GO:0042462///GO:0050896///GO:0007601	GO:0005794///GO:0005929///GO:0005737
5730408K05RIK	9	582	45	3.95E-06	5730408K05Rik	RIKEN cDNA 5730408K05 gene
CHSY1	22	3848	45	4.07E-06	Chsy1	carbohydrate (chondroitin) synthase 1	N-acetylgalactosaminyl-proteoglycan 3-beta-glucuronosyltransferase activity///glucuronosyl-N-acetylgalactosaminyl-proteoglycan 4-beta-N-acetylgalactosaminyltransferase activity///metal ion binding///transferase activity	chondroitin sulfate biosynthetic process	Golgi apparatus///cellular_component///integral to membrane///membrane	GO:0050510///GO:0047238///GO:0046872///GO:0016740	GO:0030206	GO:0005794///GO:0005575///GO:0016021///GO:0016020
TEX9	10	755	45	4.18E-06	Tex9	testis expressed gene 9
E430016P22RIK	18	2629	45	4.19E-06	E430016P22Rik	RIKEN cDNA E430016P22 gene
CCNA2	19	2919	45	4.19E-06	Ccna2	cyclin A2	cyclin-dependent protein kinase regulator activity///protein binding	cell cycle///cell division///mitosis///positive regulation of transcription///positive regulation of transcription///regulation of progression through cell cycle	cytoplasm///female pronucleus///male pronucleus///nucleus///nucleus	GO:0016538///GO:0005515	GO:0007049///GO:0051301///GO:0007067///GO:0045941///GO:0045941///GO:0000074	GO:0005737///GO:0001939///GO:0001940///GO:0005634///GO:0005634
LSM3	12	1143	45	4.24E-06	Lsm3	LSM3 homolog, U6 small nuclear RNA associated (S. cerevisiae)	RNA binding///U6 snRNA 3'-end binding	RNA splicing///mRNA metabolic process///mRNA processing///nuclear mRNA splicing via U2-type spliceosome	U4/U6 x U5 tri-snRNP complex///nucleus///ribonucleoprotein complex///spliceosome	GO:0003723///GO:0030629	GO:0008380///GO:0016071///GO:0006397///GO:0006374	GO:0046540///GO:0005634///GO:0030529///GO:0005681
TRIP13	17	2361	45	4.45E-06	Trip13	thyroid hormone receptor interactor 13	ATP binding///identical protein binding///nucleoside-triphosphatase activity///nucleotide binding///protein binding///receptor activity			GO:0005524///GO:0042802///GO:0017111///GO:0000166///GO:0005515///GO:0004872
XPO1	12	1150	45	4.51E-06	Xpo1	exportin 1, CRM1 homolog (yeast)	RNA binding///binding///protein binding///protein transporter activity	intracellular protein transport///mRNA transport///protein export from nucleus///protein export from nucleus///protein import into nucleus, docking///protein transport///regulation of protein catabolic process///transport	cytoplasm///nuclear pore///nucleus	GO:0003723///GO:0005488///GO:0005515///GO:0008565	GO:0006886///GO:0051028///GO:0006611///GO:0006611///GO:0000059///GO:0015031///GO:0042176///GO:0006810	GO:0005737///GO:0005643///GO:0005634
NPAT	13	1367	45	4.53E-06	Npat	nuclear protein in the AT region		cell cycle///regulation of transcription, DNA-dependent///transcription	nucleus		GO:0007049///GO:0006355///GO:0006350	GO:0005634
NEIL3	8	443	45	4.75E-06	Neil3	nei like 3 (E. coli)	DNA binding///DNA-(apurinic or apyrimidinic site) lyase activity///damaged DNA binding///hydrolase activity, hydrolyzing N-glycosyl compounds///metal ion binding///zinc ion binding	DNA repair///base-excision repair///nucleotide-excision repair///response to DNA damage stimulus	intracellular///nucleus	GO:0003677///GO:0003906///GO:0003684///GO:0016799///GO:0046872///GO:0008270	GO:0006281///GO:0006284///GO:0006289///GO:0006974	GO:0005622///GO:0005634
PSIP1	16	2104	45	4.75E-06	Psip1	PC4 and SFRS1 interacting protein 1	DNA binding	regulation of transcription, DNA-dependent///transcription	nucleus	GO:0003677	GO:0006355///GO:0006350	GO:0005634
KIF22	23	4224	45	4.87E-06	Kif22	kinesin family member 22	ATP binding///DNA binding///microtubule motor activity///motor activity///nucleotide binding///sequence-specific DNA binding	microtubule-based movement///microtubule-based process	chromatin///intracellular///kinesin complex///microtubule///microtubule associated complex///nucleus///spindle	GO:0005524///GO:0003677///GO:0003777///GO:0003774///GO:0000166///GO:0043565	GO:0007018///GO:0007017	GO:0000785///GO:0005622///GO:0005871///GO:0005874///GO:0005875///GO:0005634///GO:0005819
CDK6	16	2110	45	4.93E-06	Cdk6	cyclin-dependent kinase 6	ATP binding///cyclin-dependent protein kinase activity///kinase activity///nucleotide binding///protein binding///protein kinase activity///protein serine/threonine kinase activity///transferase activity	G1 phase of mitotic cell cycle///cell cycle///cell division///cell proliferation///protein amino acid phosphorylation///regulation of progression through cell cycle		GO:0005524///GO:0004693///GO:0016301///GO:0000166///GO:0005515///GO:0004672///GO:0004674///GO:0016740	GO:0000080///GO:0007049///GO:0051301///GO:0008283///GO:0006468///GO:0000074
ATIC	17	2383	45	5.05E-06	Atic	5-aminoimidazole-4-carboxamide ribonucleotide formyltransferase/IMP cyclohydrolase	IMP cyclohydrolase activity///catalytic activity///hydrolase activity///phosphoribosylaminoimidazolecarboxamide formyltransferase activity///transferase activity	purine nucleotide biosynthetic process		GO:0003937///GO:0003824///GO:0016787///GO:0004643///GO:0016740	GO:0006164
RRM1	25	4940	45	5.13E-06	Rrm1	ribonucleotide reductase M1	ATP binding///catalytic activity///nucleotide binding///oxidoreductase activity///ribonucleoside-diphosphate reductase activity	DNA replication	cytoplasm///ribonucleoside-diphosphate reductase complex	GO:0005524///GO:0003824///GO:0000166///GO:0016491///GO:0004748	GO:0006260	GO:0005737///GO:0005971
NCAPG	25	4943	45	5.19E-06	Ncapg	on-SMC condensin I complex, subunit G	molecular_function	biological_process	cellular_component	GO:0003674	GO:0008150	GO:0005575
CLP1	12	1169	45	5.34E-06	Clp1	CLP1, cleavage and polyadenylation factor I subunit, homolog (S. cerevisiae)	ATP binding///GTP binding///nucleotide binding	mRNA processing	nucleus	GO:0005524///GO:0005525///GO:0000166	GO:0006397	GO:0005634
EEF1E1	17	2398	45	5.50E-06	Eef1e1	eukaryotic translation elongation factor 1 epsilon 1	protein binding	DNA repair///embryonic development///negative regulation of cell proliferation///positive regulation of DNA damage response, signal transduction by p53 class mediator///positive regulation of apoptosis///regulation of progression through cell cycle///translation	aminoacyl-tRNA synthetase multienzyme complex///cellular_component///cytoplasm///nucleus	GO:0005515	GO:0006281///GO:0009790///GO:0008285///GO:0043517///GO:0043065///GO:0000074///GO:0006412	GO:0017101///GO:0005575///GO:0005737///GO:0005634
2410015N17RIK	16	2130	45	5.57E-06	2410015N17Rik	RIKEN cDNA 2410015N17 gene
PPIL1	17	2404	45	5.69E-06	Ppil1	peptidylprolyl isomerase (cyclophilin)-like 1	isomerase activity///neurotransmitter:sodium symporter activity///peptidyl-prolyl cis-trans isomerase activity	RNA splicing///mRNA processing///neurotransmitter transport///protein folding///transport	integral to membrane///integral to plasma membrane///membrane///spliceosome	GO:0016853///GO:0005328///GO:0003755	GO:0008380///GO:0006397///GO:0006836///GO:0006457///GO:0006810	GO:0016021///GO:0005887///GO:0016020///GO:0005681
HMGA1	15	1877	45	5.76E-06	Hmga1	high mobility group AT-hook 1	DNA binding	DNA packaging///spermatogenesis	nucleus	GO:0003677	GO:0006323///GO:0007283	GO:0005634
H2AFZ	9	613	45	6.00E-06	H2afz	H2A histone family, member Z	DNA binding	chromosome organization and biogenesis (sensu Eukaryota)///multicellular organismal development///nucleosome assembly	NOT Barr body///chromosome///nucleosome///nucleus///nucleus	GO:0003677	GO:0007001///GO:0007275///GO:0006334	NOT GO:0001740///GO:0005694///GO:0000786///GO:0005634///GO:0005634
TWF2	21	3615	45	6.12E-06	Twf2	twinfilin, actin-binding protein, homolog 2 (Drosophila)	ATP binding///actin binding///protein kinase C binding	intracellular signaling cascade	cytoplasm///cytoskeleton///intracellular	GO:0005524///GO:0003779///GO:0005080	GO:0007242	GO:0005737///GO:0005856///GO:0005622
UCHL5IP	17	2417	45	6.12E-06	Uchl5ip	UCHL5 interacting protein
4632417K18RIK	18	2700	45	6.13E-06	4632417K18Rik	RIKEN cDNA 4632417K18 gene	peptidase activity			GO:0008233
WDR51A	9	616	45	6.24E-06	Wdr51a	WD repeat domain 51A
NUP62	15	1893	45	6.39E-06	Nup62	nucleoporin 62	PTB domain binding///nucleocytoplasmic transporter activity///protein binding///structural constituent of nuclear pore	cell migration///intracellular protein transport across a membrane///mRNA transport///negative regulation of MAP kinase activity///negative regulation of Ras protein signal transduction///negative regulation of cell proliferation///negative regulation of epidermal growth factor receptor signaling pathway///nucleocytoplasmic transport///protein transport///transport	membrane///nuclear pore///nucleus	GO:0051425///GO:0005487///GO:0005515///GO:0017056	GO:0016477///GO:0065002///GO:0051028///GO:0043407///GO:0046580///GO:0008285///GO:0042059///GO:0006913///GO:0015031///GO:0006810	GO:0016020///GO:0005643///GO:0005634
SLBP	15	1894	45	6.43E-06	Slbp	stem-loop binding protein	RNA binding///mRNA binding	histone mRNA 3'-end processing///mRNA processing	cytoplasm///nucleus///ribonucleoprotein complex	GO:0003723///GO:0003729	GO:0006398///GO:0006397	GO:0005737///GO:0005634///GO:0030529
DDX18	13	1415	45	6.60E-06	Ddx18	DEAD (Asp-Glu-Ala-Asp) box polypeptide 18	ATP binding///ATP-dependent helicase activity///RNA binding///helicase activity///hydrolase activity///nucleic acid binding///nucleotide binding			GO:0005524///GO:0008026///GO:0003723///GO:0004386///GO:0016787///GO:0003676///GO:0000166
GAS2L3	23	4299	45	6.64E-06	Gas2l3	growth arrest-specific 2 like 3		cell cycle arrest			GO:0007050
CASP3	15	1899	45	6.65E-06	Casp3	caspase 3	caspase activity///caspase activity///caspase activity///caspase activity///cyclin-dependent protein kinase inhibitor activity///cysteine-type peptidase activity///hydrolase activity///peptidase activity///peptidase activity	B cell homeostasis///DNA fragmentation during apoptosis///T cell homeostasis///apoptosis///apoptosis///cell fate commitment///heart development///induction of apoptosis///induction of apoptosis///induction of apoptosis///induction of apoptosis///induction of apoptosis by oxidative stress///induction of apoptosis via death domain receptors///keratinocyte differentiation///negative regulation of B …	cytoplasm	GO:0030693///GO:0030693///GO:0030693///GO:0030693///GO:0004861///GO:0008234///GO:0016787///GO:0008233///GO:0008233	GO:0001782///GO:0006309///GO:0043029///GO:0006915///GO:0006915///GO:0045165///GO:0007507///GO:0006917///GO:0006917///GO:0006917///GO:0006917///GO:0008631///GO:0008625///GO:0030216///GO:0030889///GO:0046007///GO:0043066///GO:0045736///GO:0045786///GO:0051402///GO:0006508///GO:0001836///GO:0009411///GO:0009611///GO:0007605	GO:0005737
CCNB2	24	4649	45	6.67E-06	Ccnb2	cyclin B2	cyclin-dependent protein kinase regulator activity	cell cycle///cell division///mitosis///regulation of progression through cell cycle	nucleus	GO:0016538	GO:0007049///GO:0051301///GO:0007067///GO:0000074	GO:0005634
SPC25	16	2172	45	7.16E-06	Spc25	SPC25, NDC80 kinetochore complex component, homolog (S. cerevisiae)		cell cycle///cell division///mitosis	chromosome, pericentric region///nucleus		GO:0007049///GO:0051301///GO:0007067	GO:0000775///GO:0005634
NUP35	14	1662	45	7.17E-06	Nup35	nucleoporin 35		intracellular protein transport across a membrane///mRNA transport///protein transport///transport	nuclear pore///nucleus		GO:0065002///GO:0051028///GO:0015031///GO:0006810	GO:0005643///GO:0005634
RPA3	17	2449	45	7.32E-06	Rpa3	replication protein A3	molecular_function	DNA replication///biological_process	cellular_component///nucleus	GO:0003674	GO:0006260///GO:0008150	GO:0005575///GO:0005634
RNASEH2B	15	1919	45	7.55E-06	Rnaseh2b	ribonuclease H2, subunit B			nucleus			GO:0005634
NOC4L	11	1001	45	7.56E-06	Noc4l	nucleolar complex associated 4 homolog (S. cerevisiae)			integral to membrane///membrane///nucleus			GO:0016021///GO:0016020///GO:0005634
NUDT1	12	1210	45	7.58E-06	Nudt1	nudix (nucleoside diphosphate linked moiety X)-type motif 1	8-oxo-7,8-dihydroguanine triphosphatase activity///hydrolase activity	DNA repair///dGTP catabolic process	extracellular space	GO:0008413///GO:0016787	GO:0006281///GO:0006203	GO:0005615
USP37///VIL1	14	1670	45	7.58E-06	Usp37///Vil1	ubiquitin specific peptidase 37///villin 1	cysteine-type endopeptidase activity///cysteine-type peptidase activity///hydrolase activity///peptidase activity///ubiquitin thiolesterase activity///actin binding///calcium ion binding	ubiquitin cycle///ubiquitin-dependent protein catabolic process///barbed-end actin filament capping///cytoskeleton organization and biogenesis	brush border///cytoplasm///cytoskeleton	GO:0004197///GO:0008234///GO:0016787///GO:0008233///GO:0004221///GO:0003779///GO:0005509	GO:0006512///GO:0006511///GO:0051016///GO:0007010	GO:0005903///GO:0005737///GO:0005856
ESCO2	22	3998	45	7.78E-06	Esco2	establishment of cohesion 1 homolog 2 (S. cerevisiae)	acyltransferase activity///metal ion binding///transferase activity///zinc ion binding	DNA repair///cell cycle	nucleus	GO:0008415///GO:0046872///GO:0016740///GO:0008270	GO:0006281///GO:0007049	GO:0005634
SGOL1	18	2748	45	7.87E-06	Sgol1	shugoshin-like 1 (S. pombe)		cell cycle///cell division///chromosome segregation///meiotic chromosome segregation///mitosis	chromosome, pericentric region///nucleus		GO:0007049///GO:0051301///GO:0007059///GO:0045132///GO:0007067	GO:0000775///GO:0005634
FXN	17	2464	45	7.94E-06	Fxn	frataxin		cellular iron ion homeostasis	extracellular space///mitochondrion		GO:0006879	GO:0005615///GO:0005739
NUDT5	9	636	45	8.05E-06	Nudt5	nudix (nucleoside diphosphate linked moiety X)-type motif 5	ADP-ribose diphosphatase activity///hydrolase activity///magnesium ion binding///nucleoside-diphosphatase activity	nucleobase, nucleoside, nucleotide and nucleic acid metabolic process	cellular_component	GO:0047631///GO:0016787///GO:0000287///GO:0017110	GO:0006139	GO:0005575
CASP2	15	1940	45	8.62E-06	Casp2	caspase 2	caspase activity///caspase activity///cysteine-type peptidase activity///hydrolase activity///peptidase activity///protein binding	apoptosis///induction of apoptosis///induction of apoptosis///induction of apoptosis///negative regulation of apoptosis///proteolysis///regulation of apoptosis	intracellular///nucleus	GO:0030693///GO:0030693///GO:0008234///GO:0016787///GO:0008233///GO:0005515	GO:0006915///GO:0006917///GO:0006917///GO:0006917///GO:0043066///GO:0006508///GO:0042981	GO:0005622///GO:0005634
DEPDC1A	18	2770	45	8.81E-06	Depdc1a	DEP domain containing 1a	GTPase activator activity	intracellular signaling cascade///signal transduction	intracellular	GO:0005096	GO:0007242///GO:0007165	GO:0005622
4930579G24RIK	23	4372	45	8.93E-06	4930579G24Rik	RIKEN cDNA 4930579G24 gene
RUVBL2	18	2773	45	8.94E-06	Ruvbl2	RuvB-like protein 2	ATP binding///DNA helicase activity///damaged DNA binding///helicase activity///hydrolase activity///nucleoside-triphosphatase activity///nucleotide binding	DNA recombination///DNA repair///transcription	nucleus	GO:0005524///GO:0003678///GO:0003684///GO:0004386///GO:0016787///GO:0017111///GO:0000166	GO:0006310///GO:0006281///GO:0006350	GO:0005634
CDK2	13	1458	45	9.12E-06	Cdk2	cyclin-dependent kinase 2	ATP binding///cyclin-dependent protein kinase activity///kinase activity///nucleotide binding///protein binding///protein kinase activity///protein serine/threonine kinase activity///transferase activity	cell cycle///cell division///mitosis///positive regulation of transcription///potassium ion transport///protein amino acid phosphorylation	X chromosome///Y chromosome///chromosome, telomeric region///condensed chromosome///cyclin-dependent protein kinase holoenzyme complex///nucleus///nucleus///transcription factor complex	GO:0005524///GO:0004693///GO:0016301///GO:0000166///GO:0005515///GO:0004672///GO:0004674///GO:0016740	GO:0007049///GO:0051301///GO:0007067///GO:0045941///GO:0006813///GO:0006468	GO:0000805///GO:0000806///GO:0000781///GO:0000793///GO:0000307///GO:0005634///GO:0005634///GO:0005667
FCHO1	14	1702	45	9.43E-06	Fcho1	FCH domain only 1
MCM4	21	3714	45	9.48E-06	Mcm4	minichromosome maintenance deficient 4 homolog (S. cerevisiae)	ATP binding///DNA binding///DNA helicase activity///DNA-dependent ATPase activity///nucleoside-triphosphatase activity///nucleotide binding///protein binding///single-stranded DNA binding	DNA replication///DNA replication initiation///DNA unwinding during replication///regulation of transcription, DNA-dependent///transcription	nucleus	GO:0005524///GO:0003677///GO:0003678///GO:0008094///GO:0017111///GO:0000166///GO:0005515///GO:0003697	GO:0006260///GO:0006270///GO:0006268///GO:0006355///GO:0006350	GO:0005634
CENPA	19	3090	45	9.78E-06	Cenpa	centromere protein A	DNA binding	chromosome organization and biogenesis (sensu Eukaryota)///nucleosome assembly	chromosome///chromosome, pericentric region///inner kinetochore of condensed chromosome///nucleosome///nucleus	GO:0003677	GO:0007001///GO:0006334	GO:0005694///GO:0000775///GO:0000939///GO:0000786///GO:0005634
REFBP2	20	3402	45	9.85E-06	Refbp2	RNA and export factor binding protein 2	RNA binding///nucleic acid binding///nucleotide binding///single-stranded DNA binding	RNA splicing///mRNA processing///mRNA transport///transport	cytoplasm///nucleus///spliceosome	GO:0003723///GO:0003676///GO:0000166///GO:0003697	GO:0008380///GO:0006397///GO:0051028///GO:0006810	GO:0005737///GO:0005634///GO:0005681
CENPL	23	4398	45	9.90E-06	Cenpl	centromere protein L			chromosome///chromosome, pericentric region///nucleus			GO:0005694///GO:0000775///GO:0005634
NUP210	14	1710	45	9.95E-06	Nup210	nucleoporin 210		intracellular protein transport across a membrane///mRNA transport///protein transport///transport	endoplasmic reticulum///integral to membrane///membrane///nuclear envelope///nuclear pore///nucleus		GO:0065002///GO:0051028///GO:0015031///GO:0006810	GO:0005783///GO:0016021///GO:0016020///GO:0005635///GO:0005643///GO:0005634
HSPA14	10	836	45	1.02E-05	Hspa14	heat shock protein 14	ATP binding///cysteine-type endopeptidase activity///nucleotide binding	proteolysis///response to stress		GO:0005524///GO:0004197///GO:0000166	GO:0006508///GO:0006950
CKS1B	25	5136	45	1.07E-05	Cks1b	CDC28 protein kinase 1b	cyclin-dependent protein kinase regulator activity///kinase activity	cell cycle///cell division		GO:0016538///GO:0016301	GO:0007049///GO:0051301
LMNB1	14	1725	45	1.10E-05	Lmnb1	lamin B1	structural molecule activity		intermediate filament///lamin filament///membrane///nucleus	GO:0005198		GO:0005882///GO:0005638///GO:0016020///GO:0005634
PPIH	14	1726	45	1.11E-05	Ppih	peptidyl prolyl isomerase H	isomerase activity///peptidyl-prolyl cis-trans isomerase activity	RNA splicing///mRNA processing///protein folding	cytoplasm///nucleus///spliceosome	GO:0016853///GO:0003755	GO:0008380///GO:0006397///GO:0006457	GO:0005737///GO:0005634///GO:0005681
RFC4	23	4427	45	1.11E-05	Rfc4	replication factor C (activator 1) 4	ATP binding///DNA binding///DNA clamp loader activity///nucleoside-triphosphatase activity///nucleotide binding	DNA replication	DNA replication factor C complex///nucleus	GO:0005524///GO:0003677///GO:0003689///GO:0017111///GO:0000166	GO:0006260	GO:0005663///GO:0005634
UHRF1	28	6305	45	1.12E-05	Uhrf1	ubiquitin-like, containing PHD and RING finger domains, 1	DNA binding///ligase activity///metal ion binding///protein binding///transporter activity///zinc ion binding	DNA repair///cell cycle///cell proliferation///multicellular organismal development///protein modification process///regulation of transcription, DNA-dependent///response to DNA damage stimulus///transcription///transport///ubiquitin cycle	nucleus	GO:0003677///GO:0016874///GO:0046872///GO:0005515///GO:0005215///GO:0008270	GO:0006281///GO:0007049///GO:0008283///GO:0007275///GO:0006464///GO:0006355///GO:0006974///GO:0006350///GO:0006810///GO:0006512	GO:0005634
MTHFD1L	18	2820	45	1.13E-05	Mthfd1l	methylenetetrahydrofolate dehydrogenase (NADP+ dependent) 1-like	ATP binding///catalytic activity///formate-tetrahydrofolate ligase activity///formate-tetrahydrofolate ligase activity///ligase activity///nucleotide binding	10-formyltetrahydrofolate biosynthetic process///folic acid and derivative biosynthetic process///one-carbon compound metabolic process	mitochondrion	GO:0005524///GO:0003824///GO:0004329///GO:0004329///GO:0016874///GO:0000166	GO:0009257///GO:0009396///GO:0006730	GO:0005739
ZFP41	10	847	45	1.14E-05	Zfp41	zinc finger protein 41	DNA binding///metal ion binding///zinc ion binding	cell differentiation///multicellular organismal development///regulation of transcription, DNA-dependent///spermatogenesis///transcription	intracellular///nucleus	GO:0003677///GO:0046872///GO:0008270	GO:0030154///GO:0007275///GO:0006355///GO:0007283///GO:0006350	GO:0005622///GO:0005634
PCNT	8	502	45	1.17E-05	Pcnt	pericentrin (kendrin)		cilium biogenesis///spindle organization and biogenesis	centriole///centrosome///microtubule///microtubule organizing center		GO:0042384///GO:0007051	GO:0005814///GO:0005813///GO:0005874///GO:0005815
LIN9	11	1049	45	1.17E-05	Lin9	lin-9 homolog (C. elegans)		DNA replication///cell cycle///negative regulation of cell cycle	nucleus		GO:0006260///GO:0007049///GO:0045786	GO:0005634
FBXO5	25	5162	45	1.18E-05	Fbxo5	F-box protein 5	metal ion binding///protein binding///zinc ion binding	cell cycle///cell division///meiotic prophase I///microtubule polymerization///mitosis///mitotic metaphase///negative regulation of ubiquitin-protein ligase activity during meiotic cell cycle///oocyte maturation///oocyte maturation///regulation of meiosis///regulation of progression through mitotic cell cycle///spindle assembly///spindle assembly involved in female meiosis I///ubiquitin cycle///v…	cytoplasm///nucleus	GO:0046872///GO:0005515///GO:0008270	GO:0007049///GO:0051301///GO:0007128///GO:0046785///GO:0007067///GO:0000089///GO:0051442///GO:0001556///GO:0001556///GO:0040020///GO:0007346///GO:0051225///GO:0007057///GO:0006512///GO:0016050	GO:0005737///GO:0005634
RAD18	12	1266	45	1.20E-05	Rad18	RAD18 homolog (S. cerevisiae)	DNA binding///ligase activity///metal ion binding///nucleic acid binding///protein binding///zinc ion binding	DNA repair///response to DNA damage stimulus///ubiquitin cycle	chromatin///nucleus	GO:0003677///GO:0016874///GO:0046872///GO:0003676///GO:0005515///GO:0008270	GO:0006281///GO:0006974///GO:0006512	GO:0000785///GO:0005634
PIGA	9	671	45	1.23E-05	Piga	phosphatidylinositol glycan anchor biosynthesis, class A	catalytic activity///transferase activity///transferase activity, transferring glycosyl groups	GPI anchor biosynthetic process///biosynthetic process	endoplasmic reticulum///endoplasmic reticulum membrane///integral to membrane///membrane	GO:0003824///GO:0016740///GO:0016757	GO:0006506///GO:0009058	GO:0005783///GO:0005789///GO:0016021///GO:0016020
ARL6IP6	12	1273	45	1.26E-05	Arl6ip6	ADP-ribosylation factor-like 6 interacting protein 6	protein binding		integral to membrane///membrane	GO:0005515		GO:0016021///GO:0016020
CRLF3	15	2003	45	1.27E-05	Crlf3	cytokine receptor-like factor 3
DARS2	9	674	45	1.28E-05	Dars2	aspartyl-tRNA synthetase 2 (mitochondrial)	ATP binding///aminoacyl-tRNA ligase activity///aspartate-tRNA ligase activity///ligase activity///nucleic acid binding///nucleotide binding	aspartyl-tRNA aminoacylation///tRNA aminoacylation for protein translation///translation	cytoplasm///mitochondrion	GO:0005524///GO:0004812///GO:0004815///GO:0016874///GO:0003676///GO:0000166	GO:0006422///GO:0006418///GO:0006412	GO:0005737///GO:0005739
DDX21	15	2005	45	1.28E-05	Ddx21	DEAD (Asp-Glu-Ala-Asp) box polypeptide 21	ATP binding///ATP-dependent helicase activity///RNA binding///RNA helicase activity///helicase activity///hydrolase activity///nucleic acid binding///nucleotide binding		nucleolus///nucleus	GO:0005524///GO:0008026///GO:0003723///GO:0003724///GO:0004386///GO:0016787///GO:0003676///GO:0000166		GO:0005730///GO:0005634
RFC2	11	1062	45	1.32E-05	Rfc2	replication factor C (activator 1) 2	ATP binding///DNA binding///DNA clamp loader activity///nucleoside-triphosphatase activity///nucleotide binding	DNA replication	DNA replication factor C complex///nucleus	GO:0005524///GO:0003677///GO:0003689///GO:0017111///GO:0000166	GO:0006260	GO:0005663///GO:0005634
SNRPA1	16	2281	45	1.34E-05	Snrpa1	small nuclear ribonucleoprotein polypeptide A'	RNA binding///protein binding	RNA splicing///mRNA processing	nucleus///ribonucleoprotein complex///spliceosome	GO:0003723///GO:0005515	GO:0008380///GO:0006397	GO:0005634///GO:0030529///GO:0005681
SYCE2	24	4832	45	1.35E-05	Syce2	synaptonemal complex central element protein 2	protein binding	cell cycle///cell division///meiosis///meiotic prophase I///synaptonemal complex assembly	central element///nucleus///synaptonemal complex	GO:0005515	GO:0007049///GO:0051301///GO:0007126///GO:0007128///GO:0007130	GO:0000801///GO:0005634///GO:0000795
CDCA3	21	3798	45	1.36E-05	Cdca3	cell division cycle associated 3	molecular_function	biological_process///cell cycle///cell division///mitosis///ubiquitin cycle	cellular_component///cytoplasm	GO:0003674	GO:0008150///GO:0007049///GO:0051301///GO:0007067///GO:0006512	GO:0005575///GO:0005737
9430037O13RIK	6	241	45	1.39E-05	9430037O13Rik	RIKEN cDNA 9430037O13 gene
KPNA2	18	2862	45	1.39E-05	Kpna2	karyopherin (importin) alpha 2	binding///protein binding///protein transporter activity	intracellular protein transport///protein import into nucleus///protein transport///transport	cytoplasm///nuclear pore///nucleus	GO:0005488///GO:0005515///GO:0008565	GO:0006886///GO:0006606///GO:0015031///GO:0006810	GO:0005737///GO:0005643///GO:0005634
MUM1L1	35	9516	45	1.43E-05	Mum1l1	melanoma associated antigen (mutated) 1-like 1
PRMT1	18	2871	45	1.46E-05	Prmt1	protein arginine N-methyltransferase 1	[cytochrome c]-arginine N-methyltransferase activity///histone-arginine N-methyltransferase activity///methyltransferase activity///protein binding///protein methyltransferase activity///protein methyltransferase activity///protein-arginine omega-N asymmetric methyltransferase activity///protein-arginine omega-N monomethyltransferase activity///transferase activity	in utero embryonic development///peptidyl-arginine methylation, to asymmetrical-dimethyl arginine///peptidyl-arginine omega-N-methylation///protein amino acid methylation	nucleus///ribonucleoprotein complex	GO:0016275///GO:0008469///GO:0008168///GO:0005515///GO:0008276///GO:0008276///GO:0035242///GO:0035241///GO:0016740	GO:0001701///GO:0019919///GO:0035247///GO:0006479	GO:0005634///GO:0030529
WDR62	10	874	45	1.50E-05	Wdr62	WD repeat domain 62
2610029G23RIK	19	3194	45	1.59E-05	2610029G23Rik	RIKEN cDNA 2610029G23 gene
HMGB2	24	4880	45	1.61E-05	Hmgb2	high mobility group box 2	DNA binding	DNA packaging///regulation of transcription, DNA-dependent	chromatin///chromosome///nucleus	GO:0003677	GO:0006323///GO:0006355	GO:0000785///GO:0005694///GO:0005634
ANKRD32///BRCTD1	11	1085	45	1.61E-05	Ankrd32///Brctd1	ankyrin repeat domain 32///BRCT domain containing 1	DNA binding///transcription factor activity///protein binding	regulation of transcription, DNA-dependent///biological_process	centrosome///intracellular///nucleus	GO:0003677///GO:0003700///GO:0005515	GO:0006355///GO:0008150	GO:0005813///GO:0005622///GO:0005634
CCNB1	27	6016	45	1.61E-05	Ccnb1	cyclin B1	cyclin-dependent protein kinase regulator activity///kinase activity///protein binding	cell cycle///cell division///cytokinesis///mitosis///protein amino acid phosphorylation///regulation of progression through cell cycle	cytoplasm///nucleus///nucleus///nucleus	GO:0016538///GO:0016301///GO:0005515	GO:0007049///GO:0051301///GO:0000910///GO:0007067///GO:0006468///GO:0000074	GO:0005737///GO:0005634///GO:0005634///GO:0005634
CDCA4	16	2326	45	1.71E-05	Cdca4	cell division cycle associated 4	molecular_function	biological_process///cell division	nucleus	GO:0003674	GO:0008150///GO:0051301	GO:0005634
CDC6	25	5268	45	1.73E-05	Cdc6	cell division cycle 6 homolog (S. cerevisiae)	ATP binding///chromatin binding///nucleoside-triphosphatase activity///nucleotide binding	DNA replication///cell cycle///cell division///mitosis	cytoplasm///nucleus///spindle	GO:0005524///GO:0003682///GO:0017111///GO:0000166	GO:0006260///GO:0007049///GO:0051301///GO:0007067	GO:0005737///GO:0005634///GO:0005819
SPIRE1	12	1315	45	1.75E-05	Spire1	spire homolog 1 (Drosophila)	actin binding///molecular_function	Golgi vesicle transport///transport	Golgi apparatus///cytoplasm///cytoskeleton	GO:0003779///GO:0003674	GO:0048193///GO:0006810	GO:0005794///GO:0005737///GO:0005856
UCK2	12	1318	45	1.79E-05	Uck2	uridine-cytidine kinase 2	ATP binding///kinase activity///nucleotide binding///transferase activity///uridine kinase activity	biosynthetic process		GO:0005524///GO:0016301///GO:0000166///GO:0016740///GO:0004849	GO:0009058
PDSS1	13	1553	45	1.79E-05	Pdss1	prenyl (solanesyl) diphosphate synthase, subunit 1	protein heterodimerization activity///contributes_to trans-hexaprenyltranstransferase activity///trans-octaprenyltranstransferase activity///transferase activity	isoprenoid biosynthetic process///protein heterotetramerization///ubiquinone biosynthetic process	cellular_component	GO:0046982///contributes_to GO:0000010///GO:0050347///GO:0016740	GO:0008299///GO:0051290///GO:0006744	GO:0005575
NUDCD2	14	1804	45	1.83E-05	Nudcd2	NudC domain containing 2
TRIM37	13	1560	45	1.88E-05	Trim37	tripartite motif-containing 37	metal ion binding///protein binding///zinc ion binding	biological_process	cytoplasm///intracellular///peroxisome	GO:0046872///GO:0005515///GO:0008270	GO:0008150	GO:0005737///GO:0005622///GO:0005777
DBF4	19	3233	45	1.90E-05	Dbf4	DBF4 homolog (S. cerevisiae)	kinase activity///metal ion binding///nucleic acid binding///protein serine/threonine kinase activity///zinc ion binding	DNA replication///cell cycle///regulation of S phase of mitotic cell cycle///traversing start control point of mitotic cell cycle	nucleus	GO:0016301///GO:0046872///GO:0003676///GO:0004674///GO:0008270	GO:0006260///GO:0007049///GO:0007090///GO:0007089	GO:0005634
JOSD3	10	899	45	1.91E-05	Josd3	Josephin domain containing 3
SIVA1	14	1812	45	1.92E-05	Siva1	SIVA1, apoptosis-inducing factor	CD27 receptor binding///metal ion binding///protein binding///tumor necrosis factor receptor binding///viral receptor activity///zinc ion binding	apoptosis///positive regulation of apoptosis	cytoplasm///nucleus	GO:0005175///GO:0046872///GO:0005515///GO:0005164///GO:0001618///GO:0008270	GO:0006915///GO:0043065	GO:0005737///GO:0005634
GINS4	14	1814	45	1.95E-05	Gins4	GINS complex subunit 4 (Sld5 homolog)	protein binding		cytoplasm///nucleus	GO:0005515		GO:0005737///GO:0005634
NAT10	11	1111	45	2.00E-05	Nat10	N-acetyltransferase 10	ATP binding///N-acetyltransferase activity///acyltransferase activity///nucleotide binding///transferase activity	metabolic process	nucleus	GO:0005524///GO:0008080///GO:0008415///GO:0000166///GO:0016740	GO:0008152	GO:0005634
NT5DC2	19	3249	45	2.04E-05	Nt5dc2	5'-nucleotidase domain containing 2	5'-nucleotidase activity			GO:0008253
UTP18	12	1340	45	2.11E-05	Utp18	UTP18, small subunit (SSU) processome component, homolog (yeast)		rRNA processing	nucleus		GO:0006364	GO:0005634
CDC2A	27	6099	45	2.12E-05	Cdc2a	cell division cycle 2 homolog A (S. pombe)	ATP binding///Hsp70 protein binding///RNA polymerase subunit kinase activity///cyclin-dependent protein kinase activity///kinase activity///nucleotide binding///protein binding///protein kinase activity///protein serine/threonine kinase activity///transferase activity	cell cycle///cell division///mitosis///mitotic cell cycle G2/M transition DNA damage checkpoint///protein amino acid phosphorylation	nucleus	GO:0005524///GO:0030544///GO:0008353///GO:0004693///GO:0016301///GO:0000166///GO:0005515///GO:0004672///GO:0004674///GO:0016740	GO:0007049///GO:0051301///GO:0007067///GO:0007095///GO:0006468	GO:0005634
RGS19	18	2950	45	2.12E-05	Rgs19	regulator of G-protein signaling 19	protein binding///signal transducer activity	negative regulation of signal transduction	membrane	GO:0005515///GO:0004871	GO:0009968	GO:0016020
MSH6	19	3261	45	2.15E-05	Msh6	mutS homolog 6 (E. coli)	ATP binding///DNA binding///DNA binding///chromatin binding///damaged DNA binding///damaged DNA binding///guanine/thymine mispair binding///contributes_to guanine/thymine mispair binding///mismatched DNA binding///nucleotide binding	DNA damage response, signal transduction resulting in induction of apoptosis///DNA repair///determination of adult life span///induction of apoptosis by intracellular signals///isotype switching///mismatch repair///mismatch repair///negative regulation of DNA recombination///response to DNA damage stimulus///response to UV///somatic hypermutation of immunoglobulin genes///somatic recombination of…	MutSalpha complex///nuclear chromatin	GO:0005524///GO:0003677///GO:0003677///GO:0003682///GO:0003684///GO:0003684///GO:0032137///contributes_to GO:0032137///GO:0030983///GO:0000166	GO:0008630///GO:0006281///GO:0008340///GO:0008629///GO:0045190///GO:0006298///GO:0006298///GO:0045910///GO:0006974///GO:0009411///GO:0016446///GO:0016447	GO:0032301///GO:0000790
GRK6	10	919	45	2.31E-05	Grk6	G protein-coupled receptor kinase 6	ATP binding///G-protein coupled receptor kinase activity///kinase activity///nucleotide binding///protein kinase activity///protein serine/threonine kinase activity///receptor activity///signal transducer activity///transferase activity	protein amino acid phosphorylation///signal transduction	membrane	GO:0005524///GO:0004703///GO:0016301///GO:0000166///GO:0004672///GO:0004674///GO:0004872///GO:0004871///GO:0016740	GO:0006468///GO:0007165	GO:0016020
RRP12	17	2671	45	2.33E-05	Rrp12	ribosomal RNA processing 12 homolog (S. cerevisiae)			integral to membrane///membrane///nucleus			GO:0016021///GO:0016020///GO:0005634
PHF6	13	1593	45	2.35E-05	Phf6	PHD finger protein 6	metal ion binding///protein binding///zinc ion binding	regulation of transcription, DNA-dependent///transcription	nucleus	GO:0046872///GO:0005515///GO:0008270	GO:0006355///GO:0006350	GO:0005634
FIGNL1	24	4990	45	2.39E-05	Fignl1	fidgetin-like 1	ATP binding///hydrolase activity///magnesium ion binding///metal ion binding///nucleoside-triphosphatase activity///nucleotide binding			GO:0005524///GO:0016787///GO:0000287///GO:0046872///GO:0017111///GO:0000166
MCM3	19	3293	45	2.48E-05	Mcm3	minichromosome maintenance deficient 3 (S. cerevisiae)	ATP binding///DNA binding///DNA-dependent ATPase activity///nucleoside-triphosphatase activity///nucleotide binding	DNA replication///DNA replication initiation///cell cycle///regulation of transcription, DNA-dependent///transcription	nucleus	GO:0005524///GO:0003677///GO:0008094///GO:0017111///GO:0000166	GO:0006260///GO:0006270///GO:0007049///GO:0006355///GO:0006350	GO:0005634
LSM8	10	927	45	2.48E-05	Lsm8	LSM8 homolog, U6 small nuclear RNA associated (S. cerevisiae)	RNA binding///U6 snRNA binding	RNA splicing///mRNA metabolic process///mRNA processing///nuclear mRNA splicing, via spliceosome	nucleus///ribonucleoprotein complex///small nucleolar ribonucleoprotein complex	GO:0003723///GO:0017070	GO:0008380///GO:0016071///GO:0006397///GO:0000398	GO:0005634///GO:0030529///GO:0005732
DHRS13	10	928	45	2.51E-05	Dhrs13	dehydrogenase/reductase (SDR family) member 13	binding///catalytic activity///oxidoreductase activity	metabolic process///oxidation reduction	extracellular region	GO:0005488///GO:0003824///GO:0016491	GO:0008152///GO:0055114	GO:0005576
AA987161///ZFP87	11	1145	45	2.65E-05	AA987161///Zfp87	expressed sequence AA987161///zinc finger protein 87	zinc ion binding///metal ion binding///zinc ion binding		nucleus///nucleus	GO:0008270///GO:0046872///GO:0008270		GO:0005634///GO:0005634
AHCY	16	2409	45	2.66E-05	Ahcy	S-adenosylhomocysteine hydrolase	adenosylhomocysteinase activity///copper ion binding///hydrolase activity///protein self-association	S-adenosylhomocysteine catabolic process///one-carbon compound metabolic process	cytoplasm///cytosol	GO:0004013///GO:0005507///GO:0016787///GO:0043621	GO:0019510///GO:0006730	GO:0005737///GO:0005829
CCDC99	23	4658	45	2.66E-05	Ccdc99	coiled-coil domain containing 99
1110001A07RIK	12	1378	45	2.78E-05	1110001A07Rik	RIKEN cDNA 1110001A07 gene		cell cycle///cell division///mitosis			GO:0007049///GO:0051301///GO:0007067
RG9MTD2///2010015P12RIK	10	946	45	2.95E-05	Rg9mtd2///2010015P12Rik	RNA (guanine-9-) methyltransferase domain containing 2///RIKEN cDNA 2010015P12 gene	methyltransferase activity///transferase activity			GO:0008168///GO:0016740
SLC25A13	20	3657	45	2.96E-05	Slc25a13	solute carrier family 25 (mitochondrial carrier, adenine nucleotide translocator), member 13	L-glutamate transmembrane transporter activity///binding///calcium ion binding	aspartate transport///malate-aspartate shuttle///transport	integral to membrane///membrane///mitochondrial inner membrane///mitochondrial inner membrane///mitochondrion///mitochondrion	GO:0005313///GO:0005488///GO:0005509	GO:0015810///GO:0043490///GO:0006810	GO:0016021///GO:0016020///GO:0005743///GO:0005743///GO:0005739///GO:0005739
2610016C23RIK	9	751	45	2.99E-05	2610016C23Rik	RIKEN cDNA 2610016C23 gene	molecular_function	biological_process	cellular_component	GO:0003674	GO:0008150	GO:0005575
E130306D19RIK	15	2159	45	3.10E-05	E130306D19Rik	RIKEN cDNA E130306D19 gene	Rho guanyl-nucleotide exchange factor activity///guanyl-nucleotide exchange factor activity	intracellular signaling cascade///regulation of Rho protein signal transduction	intracellular	GO:0005089///GO:0005085	GO:0007242///GO:0035023	GO:0005622
BC023882	17	2733	45	3.15E-05	BC023882	cDNA sequence BC023882
ZFP7	15	2162	45	3.15E-05	Zfp7	zinc finger protein 7	metal ion binding///zinc ion binding		nucleus	GO:0046872///GO:0008270		GO:0005634
LOC100042745	10	955	45	3.20E-05	LOC100042745	hypothetical protein LOC100042745
SLC22A15	6	281	45	3.27E-05	Slc22a15	solute carrier family 22 (organic anion/cation transporter), member 15	molecular_function	biological_process	cellular_component///integral to membrane	GO:0003674	GO:0008150	GO:0005575///GO:0016021
ECT2	25	5456	45	3.29E-05	Ect2	ect2 oncogene	Rho guanyl-nucleotide exchange factor activity///guanyl-nucleotide exchange factor activity	cellular process///intracellular signaling cascade///regulation of Rho protein signal transduction///regulation of progression through cell cycle	intracellular	GO:0005089///GO:0005085	GO:0009987///GO:0007242///GO:0035023///GO:0000074	GO:0005622
LSM2	20	3685	45	3.32E-05	Lsm2	LSM2 homolog, U6 small nuclear RNA associated (S. cerevisiae)	RNA binding///protein binding///protein kinase binding	RNA splicing///assembly of spliceosomal tri-snRNP U4/U6.U5///mRNA catabolic process///mRNA metabolic process///mRNA processing	U4/U6 x U5 tri-snRNP complex///cytoplasm///nucleus///ribonucleoprotein complex///spliceosome	GO:0003723///GO:0005515///GO:0019901	GO:0008380///GO:0000351///GO:0006402///GO:0016071///GO:0006397	GO:0046540///GO:0005737///GO:0005634///GO:0030529///GO:0005681
NXT1	12	1403	45	3.32E-05	Nxt1	NTF2-related export protein 1	Ran GTPase binding///protein binding	RNA export from nucleus///mRNA transport///protein export from nucleus///protein transport///transport	cytoplasm///intracellular///nuclear pore///nucleus	GO:0008536///GO:0005515	GO:0006405///GO:0051028///GO:0006611///GO:0015031///GO:0006810	GO:0005737///GO:0005622///GO:0005643///GO:0005634
SLC7A5	24	5084	45	3.33E-05	Slc7a5	solute carrier family 7 (cationic amino acid transporter, y+ system), member 5	L-amino acid transmembrane transporter activity///amino acid transmembrane transporter activity///transmembrane transporter activity	L-amino acid transport///amino acid transport///transport	integral to membrane///integral to plasma membrane///membrane	GO:0015179///GO:0015171///GO:0022857	GO:0015807///GO:0006865///GO:0006810	GO:0016021///GO:0005887///GO:0016020
ZRANB3	6	282	45	3.34E-05	Zranb3	zinc finger, RAN-binding domain containing 3	ATP binding///ATP-dependent helicase activity///DNA binding///endonuclease activity///helicase activity///hydrolase activity///metal ion binding///nucleic acid binding///nucleotide binding///zinc ion binding		intracellular	GO:0005524///GO:0008026///GO:0003677///GO:0004519///GO:0004386///GO:0016787///GO:0046872///GO:0003676///GO:0000166///GO:0008270		GO:0005622
HIST1H2AE	25	5466	45	3.41E-05	Hist1h2ae	histone cluster 1, H2ae	DNA binding///molecular_function	biological_process///nucleosome assembly	cellular_component///chromosome///nucleosome///nucleus	GO:0003677///GO:0003674	GO:0008150///GO:0006334	GO:0005575///GO:0005694///GO:0000786///GO:0005634
AU020177	9	768	45	3.56E-05	AU020177	expressed sequence AU020177
ALDH18A1	11	1184	45	3.60E-05	Aldh18a1	aldehyde dehydrogenase 18 family, member A1	catalytic activity///glutamate 5-kinase activity///glutamate 5-kinase activity///glutamate-5-semialdehyde dehydrogenase activity///kinase activity///oxidoreductase activity///transferase activity	amino acid biosynthetic process///proline biosynthetic process	cytoplasm///membrane///mitochondrion	GO:0003824///GO:0004349///GO:0004349///GO:0004350///GO:0016301///GO:0016491///GO:0016740	GO:0008652///GO:0006561	GO:0005737///GO:0016020///GO:0005739
A830021K08RIK///ABCC4	17	2765	45	3.66E-05	A830021K08Rik///Abcc4	RIKEN cDNA A830021K08 gene///ATP-binding cassette, sub-family C (CFTR/MRP), member 4	ATP binding///multidrug efflux pump activity///nucleotide binding	multidrug transport///transport	membrane fraction///plasma membrane///platelet dense granule membrane	GO:0005524///GO:0015559///GO:0000166	GO:0006855///GO:0006810	GO:0005624///GO:0005886///GO:0031088
DET1///1700011D18RIK	10	971	45	3.68E-05	Det1///1700011D18Rik	de-etiolated homolog 1 (Arabidopsis)///RIKEN cDNA 1700011D18 gene		ubiquitin cycle	nucleus		GO:0006512	GO:0005634
IPP	5	172	45	3.71E-05	Ipp	IAP promoted placental gene	actin binding///protein binding		cytoplasm///cytoskeleton	GO:0003779///GO:0005515		GO:0005737///GO:0005856
MCM6	26	5883	45	3.77E-05	Mcm6	minichromosome maintenance deficient 6 (MIS5 homolog, S. pombe) (S. cerevisiae)	ATP binding///DNA binding///DNA helicase activity///DNA-dependent ATPase activity///nucleotide binding///protein binding///single-stranded DNA binding	DNA replication///DNA replication initiation///DNA unwinding during replication///cell cycle///regulation of transcription, DNA-dependent///transcription	nucleus	GO:0005524///GO:0003677///GO:0003678///GO:0008094///GO:0000166///GO:0005515///GO:0003697	GO:0006260///GO:0006270///GO:0006268///GO:0007049///GO:0006355///GO:0006350	GO:0005634
MND1	14	1930	45	3.89E-05	Mnd1	meiotic nuclear divisions 1 homolog (S. cerevisiae)	protein binding			GO:0005515
UBE2C	24	5140	45	4.03E-05	Ube2c	ubiquitin-conjugating enzyme E2C	ligase activity///small conjugating protein ligase activity///ubiquitin-protein ligase activity	cell cycle///cell division///cyclin catabolic process///cytokinesis///mitosis///positive regulation of cell proliferation///protein modification process///ubiquitin cycle///ubiquitin-dependent protein catabolic process		GO:0016874///GO:0019787///GO:0004842	GO:0007049///GO:0051301///GO:0008054///GO:0000910///GO:0007067///GO:0008284///GO:0006464///GO:0006512///GO:0006511
RBBP8	12	1435	45	4.14E-05	Rbbp8	retinoblastoma binding protein 8		G1/S transition of mitotic cell cycle///blastocyst hatching			GO:0000082///GO:0001835
HAT1	18	3100	45	4.20E-05	Hat1	histone aminotransferase 1	acyltransferase activity///histone acetyltransferase activity///protein binding///transaminase activity///transferase activity	DNA packaging///internal protein amino acid acetylation	cytoplasm///nucleus	GO:0008415///GO:0004402///GO:0005515///GO:0008483///GO:0016740	GO:0006323///GO:0006475	GO:0005737///GO:0005634
ASF1A	12	1438	45	4.23E-05	Asf1a	ASF1 anti-silencing function 1 homolog A (S. cerevisiae)	histone binding	DNA repair///chromatin assembly or disassembly///chromatin modification///nucleosome assembly///regulation of transcription, DNA-dependent///transcription	chromatin remodeling complex///nucleus	GO:0042393	GO:0006281///GO:0006333///GO:0016568///GO:0006334///GO:0006355///GO:0006350	GO:0016585///GO:0005634
CHEK2	16	2511	45	4.45E-05	Chek2	CHK2 checkpoint homolog (S. pombe)	ATP binding///kinase activity///magnesium ion binding///metal ion binding///nucleotide binding///protein kinase activity///protein serine/threonine kinase activity///transferase activity	DNA damage response, signal transduction///DNA damage response, signal transduction///cell cycle///protein amino acid phosphorylation///response to gamma radiation	nucleus	GO:0005524///GO:0016301///GO:0000287///GO:0046872///GO:0000166///GO:0004672///GO:0004674///GO:0016740	GO:0042770///GO:0042770///GO:0007049///GO:0006468///GO:0010332	GO:0005634
NPM3	17	2808	45	4.48E-05	Npm3	nucleoplasmin 3	nucleic acid binding///protein binding	rRNA processing///rRNA transcription	nucleolus///nucleus	GO:0003676///GO:0005515	GO:0006364///GO:0009303	GO:0005730///GO:0005634
4632419I22RIK	9	794	45	4.61E-05	4632419I22Rik	RIKEN cDNA 4632419I22 gene
PARP1	7	443	45	4.63E-05	Parp1	poly (ADP-ribose) polymerase family, member 1	DNA binding///NAD binding///NAD+ ADP-ribosyltransferase activity///metal ion binding///protein binding///transferase activity///transferase activity, transferring glycosyl groups///zinc ion binding	DNA metabolic process///DNA repair///base-excision repair///protein amino acid ADP-ribosylation///regulation of growth rate///response to DNA damage stimulus///telomere maintenance	intracellular///nucleus	GO:0003677///GO:0051287///GO:0003950///GO:0046872///GO:0005515///GO:0016740///GO:0016757///GO:0008270	GO:0006259///GO:0006281///GO:0006284///GO:0006471///GO:0040009///GO:0006974///GO:0000723	GO:0005622///GO:0005634
BBS12	7	444	45	4.69E-05	Bbs12	Bardet-Biedl syndrome 12 (human)
GMNN	18	3131	45	4.80E-05	Gmnn	geminin	protein binding	cell cycle///negative regulation of DNA replication///negative regulation of progression through cell cycle///organ morphogenesis///regulation of progression through cell cycle	nucleus	GO:0005515	GO:0007049///GO:0008156///GO:0045786///GO:0009887///GO:0000074	GO:0005634
PWP1	10	1006	45	4.96E-05	Pwp1	PWP1 homolog (S. cerevisiae)			nucleus			GO:0005634
CTNNBL1	10	1019	45	5.53E-05	Ctnnbl1	catenin, beta like 1	binding///protein binding	apoptosis///induction of apoptosis	nucleus	GO:0005488///GO:0005515	GO:0006915///GO:0006917	GO:0005634
POLI	6	310	45	5.63E-05	Poli	polymerase (DNA directed), iota	DNA binding///DNA-directed DNA polymerase activity///magnesium ion binding///metal ion binding///nucleotidyltransferase activity///transferase activity	DNA repair///DNA replication///response to DNA damage stimulus	nucleus	GO:0003677///GO:0003887///GO:0000287///GO:0046872///GO:0016779///GO:0016740	GO:0006281///GO:0006260///GO:0006974	GO:0005634
CCDC18	7	459	45	5.78E-05	Ccdc18	coiled-coil domain containing 18
NOLA2	15	2280	45	5.87E-05	Nola2	nucleolar protein family A, member 2	RNA binding	rRNA processing///ribosome biogenesis and assembly	nucleus///ribonucleoprotein complex	GO:0003723	GO:0006364///GO:0042254	GO:0005634///GO:0030529
POP1	7	461	45	5.94E-05	Pop1	processing of precursor 1, ribonuclease P/MRP family, (S. cerevisiae)	ribonuclease P activity			GO:0004526
ALG13	13	1744	45	6.05E-05	Alg13	asparagine-linked glycosylation 13 homolog (S. cerevisiae)	N-acetylglucosaminyldiphosphodolichol N-acetylglucosaminyltransferase activity///carbohydrate binding///transferase activity///transferase activity, transferring glycosyl groups///transferase activity, transferring hexosyl groups	carbohydrate metabolic process///lipid glycosylation	endoplasmic reticulum	GO:0004577///GO:0030246///GO:0016740///GO:0016757///GO:0016758	GO:0005975///GO:0030259	GO:0005783
UMPS	7	463	45	6.10E-05	Umps	uridine monophosphate synthetase	carboxy-lyase activity///catalytic activity///lyase activity///orotate phosphoribosyltransferase activity///orotidine-5'-phosphate decarboxylase activity///transferase activity///transferase activity, transferring glycosyl groups	'de novo' pyrimidine base biosynthetic process///metabolic process///nucleoside metabolic process///pyrimidine nucleotide biosynthetic process		GO:0016831///GO:0003824///GO:0016829///GO:0004588///GO:0004590///GO:0016740///GO:0016757	GO:0006207///GO:0008152///GO:0009116///GO:0006221
DDX20	10	1033	45	6.20E-05	Ddx20	DEAD (Asp-Glu-Ala-Asp) box polypeptide 20	ATP binding///ATP-dependent helicase activity///DNA binding///helicase activity///hydrolase activity///nucleic acid binding///nucleotide binding///protein binding///transcription repressor activity	RNA splicing///induction of apoptosis///mRNA processing///negative regulation of transcription from RNA polymerase II promoter	cytoplasm///nucleus///spliceosome///transcriptional repressor complex	GO:0005524///GO:0008026///GO:0003677///GO:0004386///GO:0016787///GO:0003676///GO:0000166///GO:0005515///GO:0016564	GO:0008380///GO:0006917///GO:0006397///GO:0000122	GO:0005737///GO:0005634///GO:0005681///GO:0017053
CCNE2	21	4189	45	6.29E-05	Ccne2	cyclin E2	cyclin-dependent protein kinase regulator activity	DNA replication initiation///cell cycle///cell division///regulation of progression through cell cycle	nucleus	GO:0016538	GO:0006270///GO:0007049///GO:0051301///GO:0000074	GO:0005634
HELB	10	1036	45	6.35E-05	Helb	helicase (DNA) B	ATP-dependent DNA helicase activity///helicase activity	DNA replication, synthesis of RNA primer///DNA-dependent DNA replication	cellular_component	GO:0004003///GO:0004386	GO:0006269///GO:0006261	GO:0005575
XPO4	5	193	45	6.37E-05	Xpo4	exportin 4		protein transport///transport	cytoplasm///nucleus		GO:0015031///GO:0006810	GO:0005737///GO:0005634
MTHFD2	20	3854	45	6.45E-05	Mthfd2	methylenetetrahydrofolate dehydrogenase (NAD+ dependent), methenyltetrahydrofolate cyclohydrolase	catalytic activity///hydrolase activity///magnesium ion binding///methenyltetrahydrofolate cyclohydrolase activity///methylenetetrahydrofolate dehydrogenase (NADP+) activity///oxidoreductase activity	amino acid biosynthetic process///folic acid and derivative biosynthetic process///histidine biosynthetic process///methionine biosynthetic process///one-carbon compound metabolic process///purine nucleotide biosynthetic process	extracellular space///mitochondrion	GO:0003824///GO:0016787///GO:0000287///GO:0004477///GO:0004488///GO:0016491	GO:0008652///GO:0009396///GO:0000105///GO:0009086///GO:0006730///GO:0006164	GO:0005615///GO:0005739
DAPP1	14	2023	45	6.53E-05	Dapp1	dual adaptor for phosphotyrosine and 3-phosphoinositides 1	phosphoinositide 3-kinase regulator activity	intracellular signaling cascade	cytoplasm///membrane///phosphoinositide 3-kinase complex	GO:0035014	GO:0007242	GO:0005737///GO:0016020///GO:0005942
2410085M17RIK	12	1504	45	6.54E-05	2410085M17Rik	RIKEN cDNA 2410085M17 gene
AASDH	8	640	45	6.56E-05	Aasdh	aminoadipate-semialdehyde dehydrogenase	L-aminoadipate-semialdehyde dehydrogenase activity///catalytic activity///cofactor binding///ligase activity///oxidoreductase activity///phosphopantetheine binding	fatty acid metabolic process///lipid metabolic process///metabolic process///oxidation reduction		GO:0004043///GO:0003824///GO:0048037///GO:0016874///GO:0016491///GO:0031177	GO:0006631///GO:0006629///GO:0008152///GO:0055114
PITRM1	9	833	45	6.67E-05	Pitrm1	pitrilysin metallepetidase 1	catalytic activity///hydrolase activity///metal ion binding///metalloendopeptidase activity///metallopeptidase activity///peptidase activity///zinc ion binding	proteolysis	mitochondrion	GO:0003824///GO:0016787///GO:0046872///GO:0004222///GO:0008237///GO:0008233///GO:0008270	GO:0006508	GO:0005739
LIG1	20	3872	45	6.91E-05	Lig1	ligase I, DNA, ATP-dependent	ATP binding///DNA binding///DNA ligase (ATP) activity///ligase activity///nucleotide binding	DNA recombination///NOT DNA repair///DNA replication///cell cycle///cell division///response to DNA damage stimulus	nucleus	GO:0005524///GO:0003677///GO:0003910///GO:0016874///GO:0000166	GO:0006310///NOT GO:0006281///GO:0006260///GO:0007049///GO:0051301///GO:0006974	GO:0005634
SENP1	7	474	45	7.07E-05	Senp1	SUMO1/sentrin specific peptidase 1	cysteine-type peptidase activity///hydrolase activity///peptidase activity	multicellular organismal development///protein desumoylation///protein desumoylation///proteolysis///ubiquitin cycle	cytoplasm///nucleus	GO:0008234///GO:0016787///GO:0008233	GO:0007275///GO:0016926///GO:0016926///GO:0006508///GO:0006512	GO:0005737///GO:0005634
TEX10	10	1054	45	7.33E-05	Tex10	testis expressed gene 10
GPSM2	19	3559	45	7.47E-05	Gpsm2	G-protein signalling modulator 2 (AGS3-like, C. elegans)	GTPase activator activity///binding	signal transduction	cytoplasm	GO:0005096///GO:0005488	GO:0007165	GO:0005737
INTS7	4	102	45	7.53E-05	Ints7	integrator complex subunit 7		protein targeting	nucleus		GO:0006605	GO:0005634
RFXDC2	14	2053	45	7.67E-05	Rfxdc2	regulatory factor X domain containing 2 homolog (human)	DNA binding			GO:0003677
ZFP239	13	1787	45	7.77E-05	Zfp239	zinc finger protein 239	DNA binding///metal ion binding///nucleic acid binding///zinc ion binding	regulation of transcription, DNA-dependent///transcription	intracellular///nucleus	GO:0003677///GO:0046872///GO:0003676///GO:0008270	GO:0006355///GO:0006350	GO:0005622///GO:0005634
NOLC1	14	2056	45	7.79E-05	Nolc1	nucleolar and coiled-body phosphoprotein 1	protein binding	nucleolus organization and biogenesis	Cajal body///NOT nucleolus///nucleoplasm///small nuclear ribonucleoprotein complex	GO:0005515	GO:0007000	GO:0015030///NOT GO:0005730///GO:0005654///GO:0030532
SMC5///D19ERTD756E	16	2629	45	7.80E-05	Smc5///D19Ertd756e	structural maintenance of chromosomes 5///DNA segment, Chr 19, ERATO Doi 756, expressed	ATP binding///nucleotide binding	DNA recombination///DNA repair///response to DNA damage stimulus	chromosome///nucleus	GO:0005524///GO:0000166	GO:0006310///GO:0006281///GO:0006974	GO:0005694///GO:0005634
RHEBL1	5	202	45	7.89E-05	Rhebl1	Ras homolog enriched in brain like 1	GTP binding///nucleotide binding	protein transport		GO:0005525///GO:0000166	GO:0015031
QSER1	12	1534	45	7.91E-05	Qser1	glutamine and serine rich 1
ZNRF3	6	330	45	7.93E-05	Znrf3	zinc and ring finger 3	metal ion binding///protein binding///zinc ion binding		integral to membrane///membrane	GO:0046872///GO:0005515///GO:0008270		GO:0016021///GO:0016020
BID	23	4974	45	8.02E-05	Bid	BH3 interacting domain death agonist	protein binding	apoptosis///positive regulation of apoptosis///regulation of apoptosis	cytoplasm///membrane///mitochondrion	GO:0005515	GO:0006915///GO:0043065///GO:0042981	GO:0005737///GO:0016020///GO:0005739
TCOF1	11	1296	45	8.16E-05	Tcof1	Treacher Collins Franceschetti syndrome 1, homolog		transcription of nuclear rRNA large RNA polymerase I transcript///transport	nucleolus///nucleus		GO:0042790///GO:0006810	GO:0005730///GO:0005634
1500001M20RIK	11	1299	45	8.33E-05	1500001M20Rik	RIKEN cDNA 1500001M20 gene		intracellular protein transport across a membrane///protein transport///transport	mitochondrion		GO:0065002///GO:0015031///GO:0006810	GO:0005739
SPIRE2	8	663	45	8.38E-05	Spire2	spire homolog 2 (Drosophila)	actin binding///molecular_function	biological_process///transport	cellular_component///cytoplasm///cytoskeleton	GO:0003779///GO:0003674	GO:0008150///GO:0006810	GO:0005575///GO:0005737///GO:0005856
ADA	15	2355	45	8.53E-05	Ada	adenosine deaminase	adenosine deaminase activity///adenosine deaminase activity///deaminase activity///hydrolase activity///metal ion binding	immune response///nucleotide metabolic process///purine nucleotide metabolic process///purine ribonucleoside monophosphate biosynthetic process	cytoplasm	GO:0004000///GO:0004000///GO:0019239///GO:0016787///GO:0046872	GO:0006955///GO:0009117///GO:0006163///GO:0009168	GO:0005737
WRN	7	490	45	8.69E-05	Wrn	Werner syndrome homolog (human)	3'-5' exonuclease activity///3'-5' exonuclease activity///ATP binding///ATP-dependent helicase activity///DNA binding///DNA helicase activity///exonuclease activity///helicase activity///hydrolase activity///nucleic acid binding///nucleotide binding///protein binding	DNA metabolic process///DNA recombination///DNA replication///multicellular organismal aging///nucleobase, nucleoside, nucleotide and nucleic acid metabolic process///regulation of apoptosis///regulation of growth rate///replicative cell aging///telomere maintenance///telomere maintenance	intracellular///NOT nucleolus///nucleolus///nucleoplasm///nucleoplasm///nucleus	GO:0008408///GO:0008408///GO:0005524///GO:0008026///GO:0003677///GO:0003678///GO:0004527///GO:0004386///GO:0016787///GO:0003676///GO:0000166///GO:0005515	GO:0006259///GO:0006310///GO:0006260///GO:0010259///GO:0006139///GO:0042981///GO:0040009///GO:0001302///GO:0000723///GO:0000723	GO:0005622///NOT GO:0005730///GO:0005730///GO:0005654///GO:0005654///GO:0005634
THOC6	13	1809	45	8.81E-05	Thoc6	THO complex 6 homolog (Drosophila)
MTHFD1	12	1553	45	8.90E-05	Mthfd1	methylenetetrahydrofolate dehydrogenase (NADP+ dependent), methenyltetrahydrofolate cyclohydrolase, formyltetrahydrofolate synthase	ATP binding///binding///catalytic activity///formate-tetrahydrofolate ligase activity///formyltetrahydrofolate dehydrogenase activity///hydrolase activity///ligase activity///methenyltetrahydrofolate cyclohydrolase activity///methylenetetrahydrofolate dehydrogenase (NADP+) activity///nucleotide binding///oxidoreductase activity	amino acid biosynthetic process///folic acid and derivative biosynthetic process///histidine biosynthetic process///histidine catabolic process///metabolic process///methionine biosynthetic process///one-carbon compound metabolic process///oxidation reduction///purine nucleotide biosynthetic process	cytoplasm///mitochondrion	GO:0005524///GO:0005488///GO:0003824///GO:0004329///GO:0016155///GO:0016787///GO:0016874///GO:0004477///GO:0004488///GO:0000166///GO:0016491	GO:0008652///GO:0009396///GO:0000105///GO:0006548///GO:0008152///GO:0009086///GO:0006730///GO:0055114///GO:0006164	GO:0005737///GO:0005739
FHDC1	15	2368	45	9.08E-05	Fhdc1	FH2 domain containing 1	actin binding	actin cytoskeleton organization and biogenesis///cellular component organization and biogenesis		GO:0003779	GO:0030036///GO:0016043
NSUN2	12	1557	45	9.13E-05	Nsun2	NOL1/NOP2/Sun domain family 2	RNA binding///methyltransferase activity///tRNA (cytosine-5-)-methyltransferase activity///tRNA binding///transferase activity	tRNA processing	cytoplasm///nucleus	GO:0003723///GO:0008168///GO:0016428///GO:0000049///GO:0016740	GO:0008033	GO:0005737///GO:0005634
BIRC5	26	6169	45	9.17E-05	Birc5	baculoviral IAP repeat-containing 5	cysteine protease inhibitor activity///endopeptidase inhibitor activity///metal ion binding///zinc ion binding	anti-apoptosis///anti-apoptosis///apoptosis///cell cycle///cell division///embryonic development///microtubule cytoskeleton organization and biogenesis///mitosis///negative regulation of neuron apoptosis	chromosome///chromosome, pericentric region///cytoplasm///intracellular///midbody///nucleus	GO:0004869///GO:0004866///GO:0046872///GO:0008270	GO:0006916///GO:0006916///GO:0006915///GO:0007049///GO:0051301///GO:0009790///GO:0000226///GO:0007067///GO:0043524	GO:0005694///GO:0000775///GO:0005737///GO:0005622///GO:0030496///GO:0005634
RANBP1	12	1560	45	9.30E-05	Ranbp1	RAN binding protein 1	GTPase activator activity	intracellular transport///positive regulation of mitotic centrosome separation///spindle organization and biogenesis	centrosome///cytoplasm	GO:0005096	GO:0046907///GO:0046604///GO:0007051	GO:0005813///GO:0005737
ATAD3A	9	871	45	9.37E-05	Atad3a	ATPase family, AAA domain containing 3A	ATP binding///nucleoside-triphosphatase activity///nucleotide binding		mitochondrial inner membrane///mitochondrion	GO:0005524///GO:0017111///GO:0000166		GO:0005743///GO:0005739
1600002H07RIK	7	499	45	9.73E-05	1600002H07Rik	RIKEN cDNA 1600002H07 gene
AA409749	9	882	45	1.03E-04	AA409749	expressed sequence AA409749
ENY2///NUDCD1	7	505	45	1.05E-04	Eny2///Nudcd1	enhancer of yellow 2 homolog (Drosophila)///NudC domain containing 1		regulation of transcription, DNA-dependent///transcription	nucleus		GO:0006355///GO:0006350	GO:0005634
EXOSC5	15	2402	45	1.07E-04	Exosc5	exosome component 5	3'-5'-exoribonuclease activity///RNA binding///exonuclease activity///hydrolase activity///nuclease activity	RNA processing///rRNA processing	cytoplasm///exosome (RNase complex)///nucleolus///nucleus	GO:0000175///GO:0003723///GO:0004527///GO:0016787///GO:0004518	GO:0006396///GO:0006364	GO:0005737///GO:0000178///GO:0005730///GO:0005634
FANCL	4	112	45	1.08E-04	Fancl	Fanconi anemia, complementation group L	ligase activity///metal ion binding///protein binding///zinc ion binding	DNA repair///gamete generation///regulation of cell proliferation///response to DNA damage stimulus///ubiquitin cycle	cytoplasm///nuclear envelope///nucleus	GO:0016874///GO:0046872///GO:0005515///GO:0008270	GO:0006281///GO:0007276///GO:0042127///GO:0006974///GO:0006512	GO:0005737///GO:0005635///GO:0005634
GTF2F2	16	2701	45	1.08E-04	Gtf2f2	general transcription factor IIF, polypeptide 2	ATP binding///DNA binding///RNA polymerase II transcription factor activity///helicase activity///hydrolase activity///nucleotide binding///protein binding	regulation of transcription, DNA-dependent///transcription///transcription initiation from RNA polymerase II promoter	nucleus///transcription factor TFIIF complex	GO:0005524///GO:0003677///GO:0003702///GO:0004386///GO:0016787///GO:0000166///GO:0005515	GO:0006355///GO:0006350///GO:0006367	GO:0005634///GO:0005674
MPP6	15	2414	45	1.13E-04	Mpp6	membrane protein, palmitoylated 6 (MAGUK p55 subfamily member 6)	guanylate kinase activity///protein binding		integral to membrane///membrane///plasma membrane	GO:0004385///GO:0005515		GO:0016021///GO:0016020///GO:0005886
TMPO	16	2712	45	1.13E-04	Tmpo	thymopoietin	DNA binding///hormone activity///protein binding///protein binding	regulation of transcription	chromatin///chromosome///integral to membrane///membrane///nuclear envelope///nuclear envelope///nucleus	GO:0003677///GO:0005179///GO:0005515///GO:0005515	GO:0045449	GO:0000785///GO:0005694///GO:0016021///GO:0016020///GO:0005635///GO:0005635///GO:0005634
CDKN2C	11	1345	45	1.14E-04	Cdkn2c	cyclin-dependent kinase inhibitor 2C (p18, inhibits CDK4)	DNA binding///cyclin-dependent protein kinase inhibitor activity///kinase activity///transcription factor activity	cell cycle///regulation of transcription, DNA-dependent		GO:0003677///GO:0004861///GO:0016301///GO:0003700	GO:0007049///GO:0006355
RECQL	7	514	45	1.17E-04	Recql	RecQ protein-like	ATP binding///ATP-dependent helicase activity///DNA binding///helicase activity///hydrolase activity///nucleic acid binding///nucleotide binding	DNA recombination	nucleus	GO:0005524///GO:0008026///GO:0003677///GO:0004386///GO:0016787///GO:0003676///GO:0000166	GO:0006310	GO:0005634
FTSJ3	14	2135	45	1.17E-04	Ftsj3	FtsJ homolog 3 (E. coli)	methyltransferase activity///molecular_function///transferase activity	biological_process///rRNA processing	cellular_component///nucleus	GO:0008168///GO:0003674///GO:0016740	GO:0008150///GO:0006364	GO:0005575///GO:0005634
CKS2	23	5095	45	1.19E-04	Cks2	CDC28 protein kinase regulatory subunit 2	cyclin-dependent protein kinase activity///cyclin-dependent protein kinase regulator activity///kinase activity	cell cycle///cell division///cytokinesis///meiosis I		GO:0004693///GO:0016538///GO:0016301	GO:0007049///GO:0051301///GO:0000910///GO:0007127
ZFP61	12	1602	45	1.20E-04	Zfp61	zinc finger protein 61	carboxypeptidase A activity///metal ion binding///zinc ion binding	proteolysis	nucleus	GO:0004182///GO:0046872///GO:0008270	GO:0006508	GO:0005634
HN1	15	2427	45	1.20E-04	Hn1	hematological and neurological expressed sequence 1	molecular_function	biological_process	cellular_component///nucleus	GO:0003674	GO:0008150	GO:0005575///GO:0005634
ENSMUSG00000074056///SMARCC1	9	901	45	1.21E-04	ENSMUSG00000074056///Smarcc1	predicted gene, ENSMUSG00000074056///SWI/SNF related, matrix associated, actin dependent regulator of chromatin, subfamily c, member 1	DNA binding///chromatin binding	DNA packaging///chromatin assembly or disassembly///chromatin modification///organ morphogenesis///regulation of transcription, DNA-dependent///transcription	SWI/SNF complex///chromatin///intracellular///nucleus	GO:0003677///GO:0003682	GO:0006323///GO:0006333///GO:0016568///GO:0009887///GO:0006355///GO:0006350	GO:0016514///GO:0000785///GO:0005622///GO:0005634
POLD3	8	705	45	1.28E-04	Pold3	polymerase (DNA-directed), delta 3, accessory subunit	DNA-directed DNA polymerase activity///nucleotidyltransferase activity///transferase activity	DNA replication	nucleus	GO:0003887///GO:0016779///GO:0016740	GO:0006260	GO:0005634
ATR	7	523	45	1.30E-04	Atr	ataxia telangiectasia and Rad3 related	DNA binding///MutLalpha complex binding///MutSalpha complex binding///kinase activity///manganese ion binding///phosphotransferase activity, alcohol group as acceptor///protein binding///protein kinase activity///protein kinase activity///protein serine/threonine kinase activity///transferase activity	DNA damage checkpoint///DNA repair///protein amino acid phosphorylation///regulation of protein binding///response to DNA damage stimulus	chromosome///nucleus	GO:0003677///GO:0032405///GO:0032407///GO:0016301///GO:0030145///GO:0016773///GO:0005515///GO:0004672///GO:0004672///GO:0004674///GO:0016740	GO:0000077///GO:0006281///GO:0006468///GO:0043393///GO:0006974	GO:0005694///GO:0005634
ZFP566	9	914	45	1.35E-04	Zfp566	zinc finger protein 566	metal ion binding///nucleic acid binding///zinc ion binding	regulation of transcription, DNA-dependent	intracellular///nucleus	GO:0046872///GO:0003676///GO:0008270	GO:0006355	GO:0005622///GO:0005634
PDS5B	14	2166	45	1.37E-04	Pds5b	PDS5, regulator of cohesion maintenance, homolog B (S. cerevisiae)	molecular_function	cell cycle///cell division///mitosis///regulation of cell proliferation	cellular_component///nucleus	GO:0003674	GO:0007049///GO:0051301///GO:0007067///GO:0042127	GO:0005575///GO:0005634
DDX41	10	1138	45	1.38E-04	Ddx41	DEAD (Asp-Glu-Ala-Asp) box polypeptide 41	ATP binding///ATP-dependent helicase activity///RNA binding///helicase activity///hydrolase activity///metal ion binding///nucleic acid binding///nucleotide binding///zinc ion binding	RNA splicing///mRNA processing	nucleus///spliceosome	GO:0005524///GO:0008026///GO:0003723///GO:0004386///GO:0016787///GO:0046872///GO:0003676///GO:0000166///GO:0008270	GO:0008380///GO:0006397	GO:0005634///GO:0005681
HMBS	14	2179	45	1.46E-04	Hmbs	hydroxymethylbilane synthase	hydroxymethylbilane synthase activity///transferase activity	heme biosynthetic process///porphyrin biosynthetic process///tetrapyrrole biosynthetic process		GO:0004418///GO:0016740	GO:0006783///GO:0006779///GO:0033014
IL1RL1	11	1385	45	1.47E-04	Il1rl1	interleukin 1 receptor-like 1	interleukin-1 receptor activity///protein binding///receptor activity///transmembrane receptor activity	defense response///innate immune response///signal transduction	extracellular space///integral to membrane///intrinsic to membrane///membrane///plasma membrane	GO:0004908///GO:0005515///GO:0004872///GO:0004888	GO:0006952///GO:0045087///GO:0007165	GO:0005615///GO:0016021///GO:0031224///GO:0016020///GO:0005886
2610318N02RIK	11	1388	45	1.50E-04	2610318N02Rik	RIKEN cDNA 2610318N02 gene
RAD51	25	5946	45	1.54E-04	Rad51	RAD51 homolog (S. cerevisiae)	ATP binding///DNA binding///DNA-dependent ATPase activity///damaged DNA binding///nucleoside-triphosphatase activity///nucleotide binding///protein binding///protein binding///sequence-specific DNA binding	DNA metabolic process///DNA repair///double-strand break repair via homologous recombination///double-strand break repair via homologous recombination///double-strand break repair via homologous recombination///meiosis///meiotic recombination///response to DNA damage stimulus	condensed chromosome///condensed nuclear chromosome///intracellular///nucleus///synaptonemal complex	GO:0005524///GO:0003677///GO:0008094///GO:0003684///GO:0017111///GO:0000166///GO:0005515///GO:0005515///GO:0043565	GO:0006259///GO:0006281///GO:0000724///GO:0000724///GO:0000724///GO:0007126///GO:0007131///GO:0006974	GO:0000793///GO:0000794///GO:0005622///GO:0005634///GO:0000795
EXOD1	9	932	45	1.56E-04	Exod1	exonuclease domain containing 1	exonuclease activity///hydrolase activity///nuclease activity			GO:0004527///GO:0016787///GO:0004518
2600001M11RIK	8	727	45	1.58E-04	2600001M11Rik	RIKEN cDNA 2600001M11 gene
RBL1	20	4108	45	1.63E-04	Rbl1	retinoblastoma-like 1 (p107)	protein binding	cell cycle///chromatin modification///negative regulation of progression through cell cycle///negative regulation of transcription from RNA polymerase II promoter///regulation of transcription, DNA-dependent///transcription	nucleus///transcription factor complex	GO:0005515	GO:0007049///GO:0016568///GO:0045786///GO:0000122///GO:0006355///GO:0006350	GO:0005634///GO:0005667
MDM1	8	732	45	1.66E-04	Mdm1	transformed mouse 3T3 cell double minute 1			nucleus			GO:0005634
ZFP472	14	2216	45	1.74E-04	Zfp472	zinc finger protein 472	metal ion binding///zinc ion binding		nucleus	GO:0046872///GO:0008270		GO:0005634
TAF1B	8	738	45	1.75E-04	Taf1b	TATA box binding protein (Tbp)-associated factor, RNA polymerase I, B	DNA binding///protein binding///transcription regulator activity	regulation of transcription, DNA-dependent///transcription///transcription from RNA polymerase I promoter	RNA polymerase I transcription factor complex///nucleus	GO:0003677///GO:0005515///GO:0030528	GO:0006355///GO:0006350///GO:0006360	GO:0000120///GO:0005634
APEX1	11	1416	45	1.79E-04	Apex1	apurinic/apyrimidinic endonuclease 1	DNA binding///DNA-(apurinic or apyrimidinic site) lyase activity///endonuclease activity///lyase activity///magnesium ion binding///metal ion binding///nuclease activity	DNA repair///regulation of cell redox homeostasis///response to DNA damage stimulus	cytoplasm///intracellular///nucleus	GO:0003677///GO:0003906///GO:0004519///GO:0016829///GO:0000287///GO:0046872///GO:0004518	GO:0006281///GO:0030503///GO:0006974	GO:0005737///GO:0005622///GO:0005634
BC025546	4	128	45	1.79E-04	BC025546	cDNA sequence BC025546			integral to membrane///membrane			GO:0016021///GO:0016020
IMPA2	13	1945	45	1.83E-04	Impa2	inositol (myo)-1(or 4)-monophosphatase 2	hydrolase activity///inositol or phosphatidylinositol phosphatase activity///inositol-1(or 4)-monophosphatase activity///lithium ion binding///magnesium ion binding///metal ion binding	inositol metabolic process///phosphate metabolic process///signal transduction	cellular_component	GO:0016787///GO:0004437///GO:0008934///GO:0031403///GO:0000287///GO:0046872	GO:0006020///GO:0006796///GO:0007165	GO:0005575
AU021838	11	1428	45	1.93E-04	AU021838	expressed sequence AU021838
RPS6KA1	15	2535	45	1.96E-04	Rps6ka1	ribosomal protein S6 kinase polypeptide 1	ATP binding///kinase activity///nucleotide binding///protein kinase activity///protein serine/threonine kinase activity///transferase activity	protein amino acid phosphorylation///ribosome biogenesis and assembly	spindle	GO:0005524///GO:0016301///GO:0000166///GO:0004672///GO:0004674///GO:0016740	GO:0006468///GO:0042254	GO:0005819
SRM	14	2245	45	2.00E-04	Srm	spermidine synthase	catalytic activity///spermidine synthase activity///transferase activity	spermidine biosynthetic process		GO:0003824///GO:0004766///GO:0016740	GO:0008295
BAZ1A	15	2553	45	2.13E-04	Baz1a	bromodomain adjacent to zinc finger domain 1A	metal ion binding///protein binding///zinc ion binding	chromatin remodeling///regulation of transcription, DNA-dependent///transcription	nuclear chromosome///nucleus	GO:0046872///GO:0005515///GO:0008270	GO:0006338///GO:0006355///GO:0006350	GO:0000228///GO:0005634
RAD9	7	569	45	2.18E-04	Rad9	RAD9 homolog (S. pombe)	exodeoxyribonuclease III activity///exonuclease activity///hydrolase activity///nuclease activity///protein binding	DNA damage checkpoint///DNA repair///cell cycle checkpoint///positive regulation of apoptosis///regulation of progression through cell cycle///response to DNA damage stimulus///response to radiation	cytoplasm///nucleus	GO:0008853///GO:0004527///GO:0016787///GO:0004518///GO:0005515	GO:0000077///GO:0006281///GO:0000075///GO:0043065///GO:0000074///GO:0006974///GO:0009314	GO:0005737///GO:0005634
RRM2	26	6477	45	2.23E-04	Rrm2	ribonucleotide reductase M2	iron ion binding///metal ion binding///oxidoreductase activity///protein binding///ribonucleoside-diphosphate reductase activity	DNA replication///deoxyribonucleoside diphosphate metabolic process///deoxyribonucleotide metabolic process	cytoplasm	GO:0005506///GO:0046872///GO:0016491///GO:0005515///GO:0004748	GO:0006260///GO:0009186///GO:0009262	GO:0005737
NAP1L1	9	978	45	2.24E-04	Nap1l1	nucleosome assembly protein 1-like 1	protein binding	nucleosome assembly	nucleus	GO:0005515	GO:0006334	GO:0005634
AI503301	14	2271	45	2.26E-04	AI503301	expressed sequence AI503301
RNF26	5	254	45	2.28E-04	Rnf26	ring finger protein 26	metal ion binding///zinc ion binding			GO:0046872///GO:0008270
TCHP	10	1218	45	2.40E-04	Tchp	trichoplein, keratin filament binding			cytoplasm///cytoskeleton			GO:0005737///GO:0005856
ZFP251	10	1221	45	2.45E-04	Zfp251	zinc finger protein 251	metal ion binding///zinc ion binding		nucleus	GO:0046872///GO:0008270		GO:0005634
BC039210///2310061F22RIK	9	990	45	2.45E-04	BC039210///2310061F22Rik	cDNA sequence BC039210///RIKEN cDNA 2310061F22 gene
SNRPD1	15	2587	45	2.46E-04	Snrpd1	small nuclear ribonucleoprotein D1	RNA binding///RNA splicing factor activity, transesterification mechanism	RNA splicing///mRNA metabolic process///mRNA processing///spliceosome assembly	cytoplasm///nucleus///nucleus///ribonucleoprotein complex///small nucleolar ribonucleoprotein complex///spliceosome	GO:0003723///GO:0031202	GO:0008380///GO:0016071///GO:0006397///GO:0000245	GO:0005737///GO:0005634///GO:0005634///GO:0030529///GO:0005732///GO:0005681
AW146020	6	407	45	2.46E-04	AW146020	expressed sequence AW146020	DNA binding///transcription factor activity	regulation of transcription///regulation of transcription, DNA-dependent///transcription	nucleus	GO:0003677///GO:0003700	GO:0045449///GO:0006355///GO:0006350	GO:0005634
ENSMUSG00000053178	7	581	45	2.47E-04	ENSMUSG00000053178	predicted gene, ENSMUSG00000053178
CDKN3	17	3216	45	2.48E-04	Cdkn3	cyclin-dependent kinase inhibitor 3	kinase activity///protein serine/threonine phosphatase activity///protein tyrosine phosphatase activity	cell cycle arrest	cellular_component	GO:0016301///GO:0004722///GO:0004725	GO:0007050	GO:0005575
STOX2	15	2589	45	2.48E-04	Stox2	storkhead box 2
PYCR2	9	993	45	2.51E-04	Pycr2	pyrroline-5-carboxylate reductase family, member 2	binding///catalytic activity///oxidoreductase activity///pyrroline-5-carboxylate reductase activity	amino acid biosynthetic process///metabolic process///oxidation reduction///proline biosynthetic process		GO:0005488///GO:0003824///GO:0016491///GO:0004735	GO:0008652///GO:0008152///GO:0055114///GO:0006561
RPO1-4	6	409	45	2.53E-04	Rpo1-4	RNA polymerase 1-4	DNA binding///DNA-directed RNA polymerase activity///magnesium ion binding///metal ion binding///nucleotidyltransferase activity///protein binding///transferase activity///zinc ion binding	transcription	DNA-directed RNA polymerase I complex///nucleus	GO:0003677///GO:0003899///GO:0000287///GO:0046872///GO:0016779///GO:0005515///GO:0016740///GO:0008270	GO:0006350	GO:0005736///GO:0005634
PPRC1	12	1736	45	2.55E-04	Pprc1	peroxisome proliferative activated receptor, gamma, coactivator-related 1	RNA binding///nucleic acid binding///nucleotide binding///protein binding	regulation of transcription, DNA-dependent///transcription	nucleus	GO:0003723///GO:0003676///GO:0000166///GO:0005515	GO:0006355///GO:0006350	GO:0005634
RCL1	12	1739	45	2.59E-04	Rcl1	RNA terminal phosphate cyclase-like 1	NOT RNA-3'-phosphate cyclase activity	rRNA processing	nucleolus///nucleus	NOT GO:0003963	GO:0006364	GO:0005730///GO:0005634
MSH2	11	1488	45	2.75E-04	Msh2	mutS homolog 2 (E. coli)	ATP binding///ATPase activity///DNA binding///centromeric DNA binding///damaged DNA binding///contributes_to guanine/thymine mispair binding///guanine/thymine mispair binding///hypoxanthine phosphoribosyltransferase activity///mismatched DNA binding///nucleotide binding	B cell differentiation///B cell mediated immunity///DNA repair///apoptosis///apoptosis///cell cycle///cell cycle arrest///cell motility///determination of adult life span///in utero embryonic development///NOT in utero embryonic development///intra-S DNA damage checkpoint///isotype switching///mismatch repair///mismatch repair///mismatch repair///mismatch repair///negative regulation of DNA recom…	MutSalpha complex///MutSbeta complex///nucleus///nucleus	GO:0005524///GO:0016887///GO:0003677///GO:0019237///GO:0003684///contributes_to GO:0032137///GO:0032137///GO:0004422///GO:0030983///GO:0000166	GO:0030183///GO:0019724///GO:0006281///GO:0006915///GO:0006915///GO:0007049///GO:0007050///GO:0006928///GO:0008340///GO:0001701///NOT GO:0001701///GO:0031573///GO:0045190///GO:0006298///GO:0006298///GO:0006298///GO:0006298///GO:0045910///GO:0043524///GO:0006119///GO:0006301///GO:0006164///GO:0006974///GO:0010224///GO:0010165///GO:0016446///GO:0016446///NOT GO:0016446///GO:0016447///GO:0016447///G…	GO:0032301///GO:0032302///GO:0005634///GO:0005634
ASNS	16	2925	45	2.77E-04	Asns	asparagine synthetase	asparagine synthase (glutamine-hydrolyzing) activity///ligase activity	amino acid biosynthetic process///asparagine biosynthetic process///glutamine metabolic process///metabolic process		GO:0004066///GO:0016874	GO:0008652///GO:0006529///GO:0006541///GO:0008152
QTRT1	10	1241	45	2.79E-04	Qtrt1	queuine tRNA-ribosyltransferase 1	metal ion binding///queuine tRNA-ribosyltransferase activity///transferase activity///transferase activity, transferring glycosyl groups///zinc ion binding	queuosine biosynthetic process///tRNA modification///tRNA processing		GO:0046872///GO:0008479///GO:0016740///GO:0016757///GO:0008270	GO:0008616///GO:0006400///GO:0008033
PTPRE	19	3921	45	2.82E-04	Ptpre	protein tyrosine phosphatase, receptor type, E	hydrolase activity///phosphoprotein phosphatase activity///phosphoric monoester hydrolase activity///protein homodimerization activity///protein tyrosine phosphatase activity///receptor activity	dephosphorylation///protein amino acid dephosphorylation///transmembrane receptor protein tyrosine phosphatase signaling pathway///transmembrane receptor protein tyrosine phosphatase signaling pathway	extracellular space///integral to membrane///membrane///plasma membrane	GO:0016787///GO:0004721///GO:0016791///GO:0042803///GO:0004725///GO:0004872	GO:0016311///GO:0006470///GO:0007185///GO:0007185	GO:0005615///GO:0016021///GO:0016020///GO:0005886
BC065788///BC049349///A230105L22RIK	7	596	45	2.88E-04	BC065788///BC049349///A230105L22Rik	cDNA sequence BC065788///cDNA sequence BC049349///RIKEN cDNA A230105L22 gene	metal ion binding///zinc ion binding			GO:0046872///GO:0008270
C030033M12RIK	14	2326	45	2.91E-04	C030033M12Rik	RIKEN cDNA C030033M12 gene
2610021A01RIK	9	1014	45	2.93E-04	2610021A01Rik	RIKEN cDNA 2610021A01 gene
RPO1-2	10	1251	45	2.97E-04	Rpo1-2	RNA polymerase 1-2	DNA binding///DNA-directed RNA polymerase activity///metal ion binding///nucleotidyltransferase activity///protein binding///transferase activity///zinc ion binding	transcription	nucleolus///nucleus	GO:0003677///GO:0003899///GO:0046872///GO:0016779///GO:0005515///GO:0016740///GO:0008270	GO:0006350	GO:0005730///GO:0005634
RBM13	8	804	45	3.12E-04	Rbm13	RNA binding motif protein 13			nucleus			GO:0005634
BCNP1	7	605	45	3.15E-04	Bcnp1	BCNP1 homolog
DTWD1	5	273	45	3.17E-04	Dtwd1	DTW domain containing 1
TK1	22	5052	45	3.31E-04	Tk1	thymidine kinase 1	ATP binding///kinase activity///nucleotide binding///thymidine kinase activity///transferase activity	DNA replication	cytoplasm	GO:0005524///GO:0016301///GO:0000166///GO:0004797///GO:0016740	GO:0006260	GO:0005737
NUP133	7	611	45	3.35E-04	Nup133	nucleoporin 133	nucleocytoplasmic transporter activity	RNA transport///intracellular protein transport across a membrane///mRNA export from nucleus///mRNA transport///nucleocytoplasmic transport///protein transport///transport	nuclear pore///nucleus	GO:0005487	GO:0050658///GO:0065002///GO:0006406///GO:0051028///GO:0006913///GO:0015031///GO:0006810	GO:0005643///GO:0005634
NSBP1	13	2071	45	3.41E-04	Nsbp1	nucleosome binding protein 1	DNA binding///chromatin binding	regulation of transcription from RNA polymerase I promoter///regulation of transcription, DNA-dependent///transcription	chromatin///nucleoplasm///nucleus	GO:0003677///GO:0003682	GO:0006356///GO:0006355///GO:0006350	GO:0000785///GO:0005654///GO:0005634
PABPC4	11	1528	45	3.46E-04	Pabpc4	poly A binding protein, cytoplasmic 4	poly(A) binding///poly(U) binding///NOT poly(rC) binding	biological_process	cytoplasm	GO:0008143///GO:0008266///NOT GO:0017130	GO:0008150	GO:0005737
XRCC5	9	1038	45	3.47E-04	Xrcc5	X-ray repair complementing defective repair in Chinese hamster cells 5	ATP binding///ATP-dependent DNA helicase activity///DNA binding///helicase activity///hydrolase activity///nucleotide binding	DNA repair///double-strand break repair///double-strand break repair///double-strand break repair via nonhomologous end joining	cytoplasm///nucleus	GO:0005524///GO:0004003///GO:0003677///GO:0004386///GO:0016787///GO:0000166	GO:0006281///GO:0006302///GO:0006302///GO:0006303	GO:0005737///GO:0005634
DFNA5H	13	2078	45	3.53E-04	Dfna5h	deafness, autosomal dominant 5 homolog (human)	molecular_function	inner ear receptor cell differentiation///sensory perception of sound	cellular_component	GO:0003674	GO:0060113///GO:0007605	GO:0005575
MCM7	19	3994	45	3.61E-04	Mcm7	minichromosome maintenance deficient 7 (S. cerevisiae)	ATP binding///DNA binding///DNA helicase activity///DNA-dependent ATPase activity///nucleoside-triphosphatase activity///nucleotide binding///protein binding///single-stranded DNA binding	DNA replication///DNA replication initiation///DNA unwinding during replication///cell cycle///cell proliferation///regulation of transcription, DNA-dependent///transcription	nucleus	GO:0005524///GO:0003677///GO:0003678///GO:0008094///GO:0017111///GO:0000166///GO:0005515///GO:0003697	GO:0006260///GO:0006270///GO:0006268///GO:0007049///GO:0008283///GO:0006355///GO:0006350	GO:0005634
1700065O13RIK	7	620	45	3.65E-04	1700065O13Rik	RIKEN cDNA 1700065O13 gene	metal ion binding///nucleic acid binding///zinc ion binding	regulation of transcription, DNA-dependent	intracellular///nucleus	GO:0046872///GO:0003676///GO:0008270	GO:0006355	GO:0005622///GO:0005634
CCDC58	17	3333	45	3.83E-04	Ccdc58	coiled-coil domain containing 58
RUVBL1	10	1297	45	3.96E-04	Ruvbl1	RuvB-like protein 1	ATP binding///DNA helicase activity///helicase activity///hydrolase activity///nucleoside-triphosphatase activity///nucleotide binding	DNA recombination///cell cycle///cell division///chromatin modification///mitosis///regulation of cell growth///regulation of transcription, DNA-dependent///transcription	nucleus	GO:0005524///GO:0003678///GO:0004386///GO:0016787///GO:0017111///GO:0000166	GO:0006310///GO:0007049///GO:0051301///GO:0016568///GO:0007067///GO:0001558///GO:0006355///GO:0006350	GO:0005634
MTAP9	7	629	45	3.98E-04	Mtap9	microtubule-associated protein 9		cell cycle///cell division///mitosis	cytoplasm///cytoskeleton///microtubule		GO:0007049///GO:0051301///GO:0007067	GO:0005737///GO:0005856///GO:0005874
SHMT1	17	3344	45	3.99E-04	Shmt1	serine hydroxymethyltransferase 1 (soluble)	catalytic activity///glycine hydroxymethyltransferase activity///methyltransferase activity///pyridoxal phosphate binding///transferase activity	L-serine metabolic process///glycine metabolic process///one-carbon compound metabolic process	cytoplasm///mitochondrion	GO:0003824///GO:0004372///GO:0008168///GO:0030170///GO:0016740	GO:0006563///GO:0006544///GO:0006730	GO:0005737///GO:0005739
BMP2K	13	2106	45	4.02E-04	Bmp2k	BMP2 inducible kinase	ATP binding///kinase activity///nucleotide binding///phosphatase regulator activity///protein kinase activity///protein serine/threonine kinase activity///transferase activity	protein amino acid phosphorylation///regulation of bone mineralization	nucleus	GO:0005524///GO:0016301///GO:0000166///GO:0019208///GO:0004672///GO:0004674///GO:0016740	GO:0006468///GO:0030500	GO:0005634
ODC1	15	2706	45	4.04E-04	Odc1	ornithine decarboxylase, structural 1	carboxy-lyase activity///catalytic activity///lyase activity///ornithine decarboxylase activity	kidney development///polyamine biosynthetic process///positive regulation of cell proliferation	cytosol	GO:0016831///GO:0003824///GO:0016829///GO:0004586	GO:0001822///GO:0006596///GO:0008284	GO:0005829
RAD1	13	2108	45	4.05E-04	Rad1	RAD1 homolog (S. pombe)	damaged DNA binding///exodeoxyribonuclease III activity///exonuclease activity///hydrolase activity///nuclease activity	DNA repair///response to DNA damage stimulus	nucleus	GO:0003684///GO:0008853///GO:0004527///GO:0016787///GO:0004518	GO:0006281///GO:0006974	GO:0005634
L3MBTL2	4	160	45	4.16E-04	L3mbtl2	l(3)mbt-like 2 (Drosophila)	metal ion binding///zinc ion binding	chromatin modification///regulation of transcription///regulation of transcription, DNA-dependent///transcription	nucleus	GO:0046872///GO:0008270	GO:0016568///GO:0045449///GO:0006355///GO:0006350	GO:0005634
SPATA7	10	1307	45	4.21E-04	Spata7	spermatogenesis associated 7
PCM1	8	845	45	4.35E-04	Pcm1	pericentriolar material 1			cytoplasm///cytoskeleton			GO:0005737///GO:0005856
PABPC1	6	454	45	4.40E-04	Pabpc1	poly A binding protein, cytoplasmic 1	RNA binding///nucleic acid binding///nucleotide binding	RNA splicing///mRNA processing	cytoplasm///nucleus///spliceosome	GO:0003723///GO:0003676///GO:0000166	GO:0008380///GO:0006397	GO:0005737///GO:0005634///GO:0005681
RRP9	10	1328	45	4.77E-04	Rrp9	RRP9, small subunit (SSU) processome component, homolog (yeast)	RNA binding	rRNA processing	nucleus///ribonucleoprotein complex	GO:0003723	GO:0006364	GO:0005634///GO:0030529
CDT1	21	4807	45	4.85E-04	Cdt1	chromatin licensing and DNA replication factor 1	DNA binding///protein binding	DNA replication///DNA replication checkpoint///cell cycle///regulation of DNA replication initiation///regulation of S phase of mitotic cell cycle	nucleus	GO:0003677///GO:0005515	GO:0006260///GO:0000076///GO:0007049///GO:0030174///GO:0007090	GO:0005634
LOC546058	11	1591	45	4.89E-04	LOC546058	hypothetical protein LOC546058
TMEM97	19	4087	45	4.89E-04	Tmem97	transmembrane protein 97			extracellular space///integral to membrane///membrane			GO:0005615///GO:0016021///GO:0016020
RBM12	10	1332	45	4.89E-04	Rbm12	RNA binding motif protein 12	RNA binding///nucleic acid binding///nucleotide binding		nucleus	GO:0003723///GO:0003676///GO:0000166		GO:0005634
DZIP3	9	1089	45	4.93E-04	Dzip3	DAZ interacting protein 3, zinc finger	RNA binding///ligase activity///metal ion binding///protein binding///zinc ion binding	ubiquitin cycle	cytoplasm	GO:0003723///GO:0016874///GO:0046872///GO:0005515///GO:0008270	GO:0006512	GO:0005737
EG210853	10	1334	45	4.95E-04	EG210853	predicted gene, EG210853	metal ion binding///zinc ion binding		nucleus	GO:0046872///GO:0008270		GO:0005634
SLC9A5	13	2153	45	4.98E-04	Slc9a5	solute carrier family 9 (sodium/hydrogen exchanger), member 5
PTRH2	6	468	45	5.16E-04	Ptrh2	peptidyl-tRNA hydrolase 2	aminoacyl-tRNA hydrolase activity///hydrolase activity		mitochondrion	GO:0004045///GO:0016787		GO:0005739
FANCF	4	171	45	5.34E-04	Fancf	Fanconi anemia, complementation group F
CDK4	15	2781	45	5.43E-04	Cdk4	cyclin-dependent kinase 4	ATP binding///cyclin-dependent protein kinase activity///kinase activity///nucleotide binding///protein binding///protein kinase activity///protein serine/threonine kinase activity///transferase activity	cell cycle///cell division///protein amino acid phosphorylation///regulation of cell proliferation///regulation of progression through cell cycle///signal transduction	cyclin-dependent protein kinase holoenzyme complex///nucleus///nucleus///transcription factor complex	GO:0005524///GO:0004693///GO:0016301///GO:0000166///GO:0005515///GO:0004672///GO:0004674///GO:0016740	GO:0007049///GO:0051301///GO:0006468///GO:0042127///GO:0000074///GO:0007165	GO:0000307///GO:0005634///GO:0005634///GO:0005667
BXDC1	8	879	45	5.64E-04	Bxdc1	brix domain containing 1			nucleus			GO:0005634
SDAD1	7	667	45	5.64E-04	Sdad1	SDA1 domain containing 1		protein transport///ribosome biogenesis and assembly///transport	nucleus		GO:0015031///GO:0042254///GO:0006810	GO:0005634
2610027L16RIK	11	1620	45	5.69E-04	2610027L16Rik	RIKEN cDNA 2610027L16 gene	RNA binding///binding			GO:0003723///GO:0005488
MEX3B	29	8120	45	5.69E-04	Mex3b	mex3 homolog B (C. elegans)	RNA binding///metal ion binding///protein binding///zinc ion binding		cytoplasm///nucleus	GO:0003723///GO:0046872///GO:0005515///GO:0008270		GO:0005737///GO:0005634
LY75	11	1621	45	5.72E-04	Ly75	lymphocyte antigen 75	receptor activity///sugar binding	defense response///endocytosis	integral to membrane///membrane///plasma membrane	GO:0004872///GO:0005529	GO:0006952///GO:0006897	GO:0016021///GO:0016020///GO:0005886
TROAP	4	175	45	5.82E-04	Troap	trophinin associated protein	carboxypeptidase A activity	proteolysis		GO:0004182	GO:0006508
ALG8	7	672	45	5.90E-04	Alg8	asparagine-linked glycosylation 8 homolog (yeast, alpha-1,3-glucosyltransferase)	transferase activity///transferase activity, transferring glycosyl groups		endoplasmic reticulum///integral to membrane///membrane	GO:0016740///GO:0016757		GO:0005783///GO:0016021///GO:0016020
DPY19L1	7	678	45	6.22E-04	Dpy19l1	dpy-19-like 1 (C. elegans)	molecular_function	biological_process	cellular_component///integral to membrane///membrane	GO:0003674	GO:0008150	GO:0005575///GO:0016021///GO:0016020
DCPS	11	1648	45	6.57E-04	Dcps	decapping enzyme, scavenger	hydrolase activity///protein binding	deadenylation-dependent decapping///mRNA catabolic process, nonsense-mediated decay	cytoplasm///nucleus	GO:0016787///GO:0005515	GO:0000290///GO:0000184	GO:0005737///GO:0005634
CCDC88A	16	3155	45	6.59E-04	Ccdc88a	coiled coil domain containing 88A	microtubule binding///protein kinase B binding	DNA replication///activation of protein kinase B activity///regulation of DNA replication///regulation of cell proliferation///regulation of protein amino acid phosphorylation	cell projection///cytoplasm///cytoplasmic vesicle///membrane	GO:0008017///GO:0043422	GO:0006260///GO:0032148///GO:0006275///GO:0042127///GO:0001932	GO:0042995///GO:0005737///GO:0031410///GO:0016020
ZFP647	13	2218	45	6.62E-04	Zfp647	zinc finger protein 647	DNA binding///metal ion binding///nucleic acid binding///zinc ion binding	regulation of transcription, DNA-dependent///transcription	intracellular///nucleus	GO:0003677///GO:0046872///GO:0003676///GO:0008270	GO:0006355///GO:0006350	GO:0005622///GO:0005634
2410002F23RIK	9	1135	45	6.64E-04	2410002F23Rik	RIKEN cDNA 2410002F23 gene
PML	17	3490	45	6.64E-04	Pml	promyelocytic leukemia	DNA binding///SMAD binding///metal ion binding///protein binding///transcription coactivator activity///transcription regulator activity///zinc ion binding	DNA damage response, signal transduction by p53 class mediator resulting in cell cycle arrest///DNA damage response, signal transduction by p53 class mediator resulting in induction of apoptosis///DNA damage response, signal transduction resulting in induction of apoptosis///PML body organization and biogenesis///SMAD protein nuclear translocation///caspase activation///cell aging///cell cycle ar…	PML body///intracellular///nuclear matrix///nucleus	GO:0003677///GO:0046332///GO:0046872///GO:0005515///GO:0003713///GO:0030528///GO:0008270	GO:0006977///GO:0042771///GO:0008630///GO:0030578///GO:0007184///GO:0006919///GO:0007569///GO:0007050///GO:0007182///GO:0006917///GO:0030099///GO:0016525///GO:0008285///GO:0045343///GO:0006355///GO:0009411///GO:0010332///GO:0001666///GO:0048384///GO:0006350///GO:0007179	GO:0016605///GO:0005622///GO:0016363///GO:0005634
ALKBH8	5	322	45	6.69E-04	Alkbh8	alkB, alkylation repair homolog 8 (E. coli)	methyltransferase activity///transferase activity			GO:0008168///GO:0016740
SHROOM2	12	1931	45	6.73E-04	Shroom2	shroom family member 2	actin binding///actin filament binding///beta-catenin binding///protein binding///protein domain specific binding	NOT actin filament bundle formation///apical protein localization///brain development///cell migration///NOT cell morphogenesis///cell-cell junction maintenance///cellular pigment accumulation///ear development///establishment of melanosome localization///eye pigment granule organization and biogenesis///lens morphogenesis in camera-type eye///melanosome organization and biogenesis///multicellula…	apical junction complex///apical plasma membrane///apical plasma membrane///cell cortex///cell junction///cell soma///cell-cell adherens junction///colocalizes_with cortical actin cytoskeleton///cytoplasm///cytoskeleton///colocalizes_with filamentous actin///intercellular junction///membrane///microtubule///plasma membrane///tight junction	GO:0003779///GO:0051015///GO:0008013///GO:0005515///GO:0019904	NOT GO:0051017///GO:0045176///GO:0007420///GO:0016477///NOT GO:0000902///GO:0045217///GO:0043482///GO:0043583///GO:0032401///GO:0008057///GO:0002089///GO:0032438///GO:0007275///GO:0030835	GO:0043296///GO:0016324///GO:0016324///GO:0005938///GO:0030054///GO:0043025///GO:0005913///colocalizes_with GO:0030864///GO:0005737///GO:0005856///colocalizes_with GO:0031941///GO:0005911///GO:0016020///GO:0005874///GO:0005886///GO:0005923
MAP4K1	15	2846	45	6.95E-04	Map4k1	mitogen activated protein kinase kinase kinase kinase 1	ATP binding///kinase activity///nucleotide binding///protein binding///protein kinase activity///protein serine/threonine kinase activity///small GTPase regulator activity///transferase activity	protein amino acid phosphorylation///protein kinase cascade///regulation of hemocyte differentiation///response to stress		GO:0005524///GO:0016301///GO:0000166///GO:0005515///GO:0004672///GO:0004674///GO:0005083///GO:0016740	GO:0006468///GO:0007243///GO:0045610///GO:0006950
ZFP748	11	1661	45	7.02E-04	Zfp748	zinc finger protein 748	metal ion binding///nucleic acid binding///zinc ion binding	regulation of transcription, DNA-dependent	intracellular///nucleus	GO:0046872///GO:0003676///GO:0008270	GO:0006355	GO:0005622///GO:0005634
2610021K21RIK	4	185	45	7.15E-04	2610021K21Rik	RIKEN cDNA 2610021K21 gene	calcium ion binding			GO:0005509
ZBTB45	7	695	45	7.19E-04	Zbtb45	zinc finger and BTB domain containing 45	metal ion binding///zinc ion binding		nucleus	GO:0046872///GO:0008270		GO:0005634
EXOSC3	13	2239	45	7.24E-04	Exosc3	exosome component 3	RNA binding///exonuclease activity///hydrolase activity///nuclease activity	rRNA processing	cytoplasm///exosome (RNase complex)///nucleus	GO:0003723///GO:0004527///GO:0016787///GO:0004518	GO:0006364	GO:0005737///GO:0000178///GO:0005634
DUSP4	23	5716	45	7.32E-04	Dusp4	dual specificity phosphatase 4	MAP kinase tyrosine/serine/threonine phosphatase activity///hydrolase activity///phosphoprotein phosphatase activity///phosphoric monoester hydrolase activity///protein tyrosine phosphatase activity///protein tyrosine/serine/threonine phosphatase activity	dephosphorylation///protein amino acid dephosphorylation	nucleus	GO:0017017///GO:0016787///GO:0004721///GO:0016791///GO:0004725///GO:0008138	GO:0016311///GO:0006470	GO:0005634
SPIN2	9	1151	45	7.34E-04	Spin2	spindlin family, member 2		cell cycle///gamete generation			GO:0007049///GO:0007276
ADSL	13	2247	45	7.49E-04	Adsl	adenylosuccinate lyase 1	adenylosuccinate lyase activity///catalytic activity///lyase activity	purine nucleotide biosynthetic process///purine ribonucleotide biosynthetic process		GO:0004018///GO:0003824///GO:0016829	GO:0006164///GO:0009152
NPM1	11	1675	45	7.53E-04	Npm1	nucleophosmin 1	DNA binding///RNA binding///nucleic acid binding///protein binding///rRNA binding	protein localization///regulation of DNA damage response, signal transduction by p53 class mediator	nucleolus///nucleolus///nucleus	GO:0003677///GO:0003723///GO:0003676///GO:0005515///GO:0019843	GO:0008104///GO:0043516	GO:0005730///GO:0005730///GO:0005634
2410019A14RIK	10	1408	45	7.54E-04	2410019A14Rik	RIKEN cDNA 2410019A14 gene	metal ion binding///zinc ion binding			GO:0046872///GO:0008270
KDELC1	10	1409	45	7.58E-04	Kdelc1	KDEL (Lys-Asp-Glu-Leu) containing 1			endoplasmic reticulum			GO:0005783
G6PD2	14	2559	45	7.73E-04	G6pd2	glucose-6-phosphate dehydrogenase 2	glucose-6-phosphate dehydrogenase activity///oxidoreductase activity	carbohydrate metabolic process///glucose metabolic process		GO:0004345///GO:0016491	GO:0005975///GO:0006006
CKLF	12	1963	45	7.79E-04	Cklf	chemokine-like factor	cytokine activity	chemotaxis	extracellular space///integral to membrane///membrane	GO:0005125	GO:0006935	GO:0005615///GO:0016021///GO:0016020
CCDC14	3	82	45	7.84E-04	Ccdc14	coiled-coil domain containing 14
POT1A	3	82	45	7.84E-04	Pot1a	protection of telomeres 1A	DNA binding///telomeric DNA binding	biological_process///telomere maintenance	chromosome///chromosome, telomeric region///nuclear chromosome, telomeric region///nucleus	GO:0003677///GO:0042162	GO:0008150///GO:0000723	GO:0005694///GO:0000781///GO:0000784///GO:0005634
GALK1	18	3891	45	8.00E-04	Galk1	galactokinase 1	ATP binding///galactokinase activity///kinase activity///nucleotide binding///phosphotransferase activity, alcohol group as acceptor///protein binding///transferase activity	carbohydrate metabolic process///carbohydrate phosphorylation///galactitol metabolic process///galactose metabolic process///galactose metabolic process///metabolic process///phosphorylation	cytoplasm	GO:0005524///GO:0004335///GO:0016301///GO:0000166///GO:0016773///GO:0005515///GO:0016740	GO:0005975///GO:0046835///GO:0019402///GO:0006012///GO:0006012///GO:0008152///GO:0016310	GO:0005737
RNASEH2A	12	1972	45	8.11E-04	Rnaseh2a	ribonuclease H2, large subunit	RNA binding///endonuclease activity///hydrolase activity///metal ion binding///nuclease activity///ribonuclease H activity///ribonuclease activity	DNA replication///RNA catabolic process///RNA metabolic process	nucleus	GO:0003723///GO:0004519///GO:0016787///GO:0046872///GO:0004518///GO:0004523///GO:0004540	GO:0006260///GO:0006401///GO:0016070	GO:0005634
SNORD22///SNHG1	13	2267	45	8.15E-04	Snord22///Snhg1	small nucleolar RNA, C/D box 22///small nucleolar RNA host gene (non-protein coding) 1	protein binding		nucleus	GO:0005515		GO:0005634
L3MBTL3///AU022077	10	1425	45	8.27E-04	L3mbtl3///AU022077	l(3)mbt-like 3 (Drosophila)///expressed sequence AU022077		regulation of transcription	nucleus		GO:0045449	GO:0005634
CDAN1	5	339	45	8.42E-04	Cdan1	congenital dyserythropoietic anemia, type I (human)		nuclear membrane organization and biogenesis	integral to membrane///membrane		GO:0006998	GO:0016021///GO:0016020
PSMG1	11	1698	45	8.43E-04	Psmg1	proteasome (prosome, macropain) assembly chaperone 1			integral to plasma membrane///membrane fraction			GO:0005887///GO:0005624
LPCAT1	12	1982	45	8.49E-04	Lpcat1	lysophosphatidylcholine acyltransferase 1	1-acylglycerophosphocholine O-acyltransferase activity///acyltransferase activity///calcium ion binding///transferase activity	metabolic process///phospholipid biosynthetic process	Golgi apparatus///endoplasmic reticulum///integral to membrane///membrane	GO:0047184///GO:0008415///GO:0005509///GO:0016740	GO:0008152///GO:0008654	GO:0005794///GO:0005783///GO:0016021///GO:0016020
NOL8	7	715	45	8.49E-04	Nol8	nucleolar protein 8	RNA binding///nucleic acid binding///nucleotide binding		nucleus	GO:0003723///GO:0003676///GO:0000166		GO:0005634
NAP1L1///D10ERTD284E	9	1175	45	8.50E-04	Nap1l1///D10Ertd284e	nucleosome assembly protein 1-like 1///DNA segment, Chr 10, ERATO Doi 284, expressed	protein binding	nucleosome assembly	nucleus	GO:0005515	GO:0006334	GO:0005634
D930009K15RIK	9	1175	45	8.50E-04	D930009K15Rik	RIKEN cDNA D930009K15 gene
CDKN2D	11	1703	45	8.64E-04	Cdkn2d	cyclin-dependent kinase inhibitor 2D (p19, inhibits CDK4)	DNA binding///cyclin-dependent protein kinase inhibitor activity///kinase activity///protein binding///transcription factor activity	cell cycle///negative regulation of progression through cell cycle///regulation of transcription, DNA-dependent///sensory perception of sound		GO:0003677///GO:0004861///GO:0016301///GO:0005515///GO:0003700	GO:0007049///GO:0045786///GO:0006355///GO:0007605
2410018M08RIK	8	939	45	8.68E-04	2410018M08Rik	RIKEN cDNA 2410018M08 gene
RASSF5	16	3234	45	8.70E-04	Rassf5	Ras association (RalGDS/AF-6) domain family 5	diacylglycerol binding///identical protein binding///metal ion binding///protein binding///zinc ion binding	apoptosis///cell cycle///intracellular signaling cascade///negative regulation of progression through cell cycle///signal transduction	cellular_component///cytoplasm///microtubule	GO:0019992///GO:0042802///GO:0046872///GO:0005515///GO:0008270	GO:0006915///GO:0007049///GO:0007242///GO:0045786///GO:0007165	GO:0005575///GO:0005737///GO:0005874
SLC2A3	25	6587	45	8.71E-04	Slc2a3	solute carrier family 2 (facilitated glucose transporter), member 3	glucose transmembrane transporter activity///sugar:hydrogen ion symporter activity///transmembrane transporter activity///transporter activity	carbohydrate transport///transport	extracellular space///integral to membrane///integral to plasma membrane///membrane	GO:0005355///GO:0005351///GO:0022857///GO:0005215	GO:0008643///GO:0006810	GO:0005615///GO:0016021///GO:0005887///GO:0016020
MRTO4	12	1988	45	8.72E-04	Mrto4	MRT4, mRNA turnover 4, homolog (S. cerevisiae)		ribosome biogenesis and assembly	intracellular///nucleus		GO:0042254	GO:0005622///GO:0005634
ASRGL1	11	1705	45	8.73E-04	Asrgl1	asparaginase like 1	asparaginase activity///asparaginase activity///hydrolase activity	asparagine catabolic process via L-aspartate///glycoprotein catabolic process	cytoplasm	GO:0004067///GO:0004067///GO:0016787	GO:0033345///GO:0006516	GO:0005737
MPHOSPH6	13	2286	45	8.81E-04	Mphosph6	M phase phosphoprotein 6		M phase of mitotic cell cycle///regulation of progression through cell cycle	cytoplasm///nucleus		GO:0000087///GO:0000074	GO:0005737///GO:0005634
LANCL2	10	1444	45	9.16E-04	Lancl2	LanC (bacterial lantibiotic synthetase component C)-like 2			cytoplasm///membrane///nucleus			GO:0005737///GO:0016020///GO:0005634
WDR43	7	725	45	9.21E-04	Wdr43	WD repeat domain 43			nucleus			GO:0005634
TRIM27	7	725	45	9.21E-04	Trim27	tripartite motif protein 27	DNA binding///metal ion binding///protein binding///zinc ion binding	negative regulation of gene expression, epigenetic///negative regulation of transcription from RNA polymerase II promoter///regulation of transcription, DNA-dependent///transcription	cytoplasm///intracellular///nuclear membrane///nucleoplasm///nucleus	GO:0003677///GO:0046872///GO:0005515///GO:0008270	GO:0045814///GO:0000122///GO:0006355///GO:0006350	GO:0005737///GO:0005622///GO:0031965///GO:0005654///GO:0005634
A930004J17RIK	13	2299	45	9.30E-04	A930004J17Rik	RIKEN cDNA A930004J17 gene
RBM3	12	2003	45	9.32E-04	Rbm3	RNA binding motif protein 3	RNA binding///nucleic acid binding///nucleotide binding///ribosomal large subunit binding	miRNA-mediated gene silencing, production of miRNAs///response to cold///translation		GO:0003723///GO:0003676///GO:0000166///GO:0043023	GO:0035196///GO:0009409///GO:0006412
TMEM81	4	199	45	9.36E-04	Tmem81	transmembrane protein 81		protein targeting	integral to membrane///membrane		GO:0006605	GO:0016021///GO:0016020
PRKAR2B	16	3258	45	9.44E-04	Prkar2b	protein kinase, cAMP dependent regulatory, type II beta	cAMP binding///cAMP-dependent protein kinase regulator activity///kinase activity///nucleotide binding	cell proliferation///fatty acid metabolic process///learning///organ morphogenesis///protein amino acid phosphorylation///regulation of protein amino acid phosphorylation///signal transduction	cAMP-dependent protein kinase complex	GO:0030552///GO:0008603///GO:0016301///GO:0000166	GO:0008283///GO:0006631///GO:0007612///GO:0009887///GO:0006468///GO:0001932///GO:0007165	GO:0005952
YARS2	12	2006	45	9.44E-04	Yars2	tyrosyl-tRNA synthetase 2 (mitochondrial)	ATP binding///aminoacyl-tRNA ligase activity///ligase activity///nucleotide binding///tyrosine-tRNA ligase activity	tRNA aminoacylation for protein translation///translation///tyrosyl-tRNA aminoacylation	cytoplasm///mitochondrion	GO:0005524///GO:0004812///GO:0016874///GO:0000166///GO:0004831	GO:0006418///GO:0006412///GO:0006437	GO:0005737///GO:0005739
LRMP	13	2304	45	9.49E-04	Lrmp	lymphoid-restricted membrane protein			cytoplasm///endoplasmic reticulum///integral to membrane///membrane			GO:0005737///GO:0005783///GO:0016021///GO:0016020
GTF2E2	10	1454	45	9.66E-04	Gtf2e2	general transcription factor II E, polypeptide 2 (beta subunit)	RNA polymerase II transcription factor activity///protein binding///translation initiation factor activity	regulation of transcription, DNA-dependent///transcription///transcription initiation from RNA polymerase II promoter	nucleus///transcription factor TFIIE complex	GO:0003702///GO:0005515///GO:0003743	GO:0006355///GO:0006350///GO:0006367	GO:0005634///GO:0005673
TOP3A	4	201	45	9.72E-04	Top3a	topoisomerase (DNA) III alpha	DNA binding///DNA topoisomerase activity///DNA topoisomerase type I activity///isomerase activity///metal ion binding///nucleic acid binding///zinc ion binding	DNA modification///DNA topological change///DNA unwinding during replication	chromosome	GO:0003677///GO:0003916///GO:0003917///GO:0016853///GO:0046872///GO:0003676///GO:0008270	GO:0006304///GO:0006265///GO:0006268	GO:0005694
LOC433466	4	201	45	9.72E-04	LOC433466	hypothetical protein LOC433466
MANBA	13	2310	45	9.72E-04	Manba	mannosidase, beta A, lysosomal	beta-mannosidase activity///catalytic activity///cation binding///hydrolase activity///hydrolase activity, acting on glycosyl bonds///hydrolase activity, hydrolyzing O-glycosyl compounds	carbohydrate metabolic process///glycoprotein catabolic process///metabolic process	lysosome	GO:0004567///GO:0003824///GO:0043169///GO:0016787///GO:0016798///GO:0004553	GO:0005975///GO:0006516///GO:0008152	GO:0005764
4930533I22RIK///HERC5	18	3959	45	9.89E-04	4930533I22Rik///Herc5	RIKEN cDNA 4930533I22 gene///hect domain and RLD 5	cyclin binding///ubiquitin-protein ligase activity	protein ubiquitination	cytoplasm	GO:0030332///GO:0004842	GO:0016567	GO:0005737
3110037I16RIK	14	2623	45	9.89E-04	3110037I16Rik	RIKEN cDNA 3110037I16 gene
VRK2	13	2320	45	0.001012576	Vrk2	vaccinia related kinase 2	ATP binding///kinase activity///nucleotide binding///protein kinase activity///protein serine/threonine kinase activity///transferase activity	protein amino acid autophosphorylation///protein amino acid phosphorylation	endoplasmic reticulum///integral to membrane///membrane///membrane fraction	GO:0005524///GO:0016301///GO:0000166///GO:0004672///GO:0004674///GO:0016740	GO:0046777///GO:0006468	GO:0005783///GO:0016021///GO:0016020///GO:0005624
D730044K07RIK///RPL30	9	1211	45	0.001052372	D730044K07Rik///Rpl30	RIKEN cDNA D730044K07 gene///ribosomal protein L30	structural constituent of ribosome	translation	intracellular///ribonucleoprotein complex///ribosome	GO:0003735	GO:0006412	GO:0005622///GO:0030529///GO:0005840
EIF2S1	9	1212	45	0.001058506	Eif2s1	eukaryotic translation initiation factor 2, subunit 1 alpha	RNA binding///protein binding///translation initiation factor activity	regulation of translation///regulation of translation initiation in response to stress///translation	cytoplasm///eukaryotic translation initiation factor 2 complex///nucleus	GO:0003723///GO:0005515///GO:0003743	GO:0006417///GO:0043558///GO:0006412	GO:0005737///GO:0005850///GO:0005634
DDX27	6	541	45	0.00109358	Ddx27	DEAD (Asp-Glu-Ala-Asp) box polypeptide 27	ATP binding///ATP-dependent helicase activity///helicase activity///hydrolase activity///nucleic acid binding///nucleotide binding		nucleus	GO:0005524///GO:0008026///GO:0004386///GO:0016787///GO:0003676///GO:0000166		GO:0005634
BC023969	9	1222	45	0.001121479	BC023969	cDNA sequence BC023969
3110009E18RIK	3	93	45	0.00112415	3110009E18Rik	RIKEN cDNA 3110009E18 gene
CCDC112	12	2047	45	0.001128081	Ccdc112	coiled-coil domain containing 112
GTPBP4	8	978	45	0.001128283	Gtpbp4	GTP binding protein 4	GTP binding///nucleotide binding	ribosome biogenesis and assembly	nucleus	GO:0005525///GO:0000166	GO:0042254	GO:0005634
CPSF2	6	545	45	0.001135607	Cpsf2	cleavage and polyadenylation specific factor 2	RNA binding///hydrolase activity	mRNA processing	nucleus	GO:0003723///GO:0016787	GO:0006397	GO:0005634
BHLHB9	14	2661	45	0.001140452	Bhlhb9	basic helix-loop-helix domain containing, class B9	molecular_function	biological_process	cellular_component///cytoplasm///nucleus	GO:0003674	GO:0008150	GO:0005575///GO:0005737///GO:0005634
D930015E06RIK	7	754	45	0.001155987	D930015E06Rik	RIKEN cDNA D930015E06 gene			integral to membrane///membrane			GO:0016021///GO:0016020
NDE1	10	1495	45	0.001193939	Nde1	nuclear distribution gene E homolog 1 (A nidulans)	identical protein binding///microtubule binding	cell cycle///cell differentiation///cell division///centrosome duplication///forebrain development///microtubule nucleation///mitosis///multicellular organismal development///nervous system development///neuroblast proliferation///vesicle transport along microtubule	centrosome///cytoplasm///cytoskeleton///microtubule///spindle///spindle pole centrosome	GO:0042802///GO:0008017	GO:0007049///GO:0030154///GO:0051301///GO:0051298///GO:0030900///GO:0007020///GO:0007067///GO:0007275///GO:0007399///GO:0007405///GO:0047496	GO:0005813///GO:0005737///GO:0005856///GO:0005874///GO:0005819///GO:0031616
ATM	8	988	45	0.001204238	Atm	ataxia telangiectasia mutated homolog (human)	DNA binding///kinase activity///phosphotransferase activity, alcohol group as acceptor///protein kinase activity///protein kinase activity///protein serine/threonine kinase activity///transferase activity	DNA damage checkpoint///DNA damage response, signal transduction resulting in induction of apoptosis///DNA damage response, signal transduction resulting in induction of apoptosis///DNA repair///DNA repair///brain development///cell cycle///female gamete generation///heart development///negative regulation of progression through cell cycle///neuron apoptosis///protein amino acid phosphorylation//…	cytoplasmic vesicle///nucleus///spindle	GO:0003677///GO:0016301///GO:0016773///GO:0004672///GO:0004672///GO:0004674///GO:0016740	GO:0000077///GO:0008630///GO:0008630///GO:0006281///GO:0006281///GO:0007420///GO:0007049///GO:0007292///GO:0007507///GO:0045786///GO:0051402///GO:0006468///GO:0006974///GO:0001756	GO:0031410///GO:0005634///GO:0005819
AK2	12	2063	45	0.001207607	Ak2	adenylate kinase 2	ATP binding///adenylate kinase activity///kinase activity///nucleobase, nucleoside, nucleotide kinase activity///nucleotide binding///nucleotide kinase activity///phosphotransferase activity, phosphate group as acceptor///transferase activity	nucleobase, nucleoside, nucleotide and nucleic acid metabolic process	mitochondrial inner membrane///mitochondrion	GO:0005524///GO:0004017///GO:0016301///GO:0019205///GO:0000166///GO:0019201///GO:0016776///GO:0016740	GO:0006139	GO:0005743///GO:0005739
METTL4	5	370	45	0.001240838	Mettl4	methyltransferase like 4	methyltransferase activity///nucleic acid binding///transferase activity	methylation///nucleobase, nucleoside, nucleotide and nucleic acid metabolic process	nucleus	GO:0008168///GO:0003676///GO:0016740	GO:0032259///GO:0006139	GO:0005634
SGK3	12	2071	45	0.001249104	Sgk3	serum/glucocorticoid regulated kinase 3	ATP binding///kinase activity///nucleotide binding///phosphoinositide binding///protein binding///protein kinase activity///protein serine/threonine kinase activity///transferase activity	anti-apoptosis///cell communication///protein amino acid phosphorylation	cytoplasmic membrane-bound vesicle///cytoplasmic vesicle///endosome	GO:0005524///GO:0016301///GO:0000166///GO:0035091///GO:0005515///GO:0004672///GO:0004674///GO:0016740	GO:0006916///GO:0007154///GO:0006468	GO:0016023///GO:0031410///GO:0005768
GTF2I	2	24	45	0.001292655	Gtf2i	general transcription factor II I	DNA binding///transcription factor activity	regulation of transcription, DNA-dependent///transcription	cytoplasm///nucleus///transcription factor complex	GO:0003677///GO:0003700	GO:0006355///GO:0006350	GO:0005737///GO:0005634///GO:0005667
SLC35F2	3	98	45	0.001305458	Slc35f2	solute carrier family 35, member F2		transport	integral to membrane///membrane		GO:0006810	GO:0016021///GO:0016020
AFF3	16	3356	45	0.001307203	Aff3	AF4/FMR2 family, member 3	DNA binding///transcription factor activity	regulation of transcription, DNA-dependent///transcription	nucleus	GO:0003677///GO:0003700	GO:0006355///GO:0006350	GO:0005634
CSDA	10	1515	45	0.001320482	Csda	cold shock domain protein A	DNA binding///RNA binding///nucleic acid binding///protein binding	regulation of transcription, DNA-dependent///transcription	cytoplasm///nucleus	GO:0003677///GO:0003723///GO:0003676///GO:0005515	GO:0006355///GO:0006350	GO:0005737///GO:0005634
PMS2	4	220	45	0.001353181	Pms2	postmeiotic segregation increased 2 (S. cerevisiae)	ATP binding///endonuclease activity///hydrolase activity///mismatched DNA binding///nuclease activity	DNA repair///cell cycle///meiosis///mismatch repair///mismatch repair///mismatch repair///negative regulation of cell cycle///response to DNA damage stimulus///response to DNA damage stimulus///somatic hypermutation of immunoglobulin genes///somatic recombination of immunoglobulin gene segments	MutLalpha complex///nucleus	GO:0005524///GO:0004519///GO:0016787///GO:0030983///GO:0004518	GO:0006281///GO:0007049///GO:0007126///GO:0006298///GO:0006298///GO:0006298///GO:0045786///GO:0006974///GO:0006974///GO:0016446///GO:0016447	GO:0032389///GO:0005634
B230206F22RIK	17	3715	45	0.001372432	B230206F22Rik	RIKEN cDNA B230206F22 gene
LOC100039605///D16ERTD472E	11	1802	45	0.001373964	LOC100039605///D16Ertd472e	hypothetical protein LOC100039605///DNA segment, Chr 16, ERATO Doi 472, expressed
GEMIN5	6	566	45	0.001377062	Gemin5	gem (nuclear organelle) associated protein 5	RNA binding	RNA splicing///mRNA processing	cytoplasm///nucleus///spliceosome	GO:0003723	GO:0008380///GO:0006397	GO:0005737///GO:0005634///GO:0005681
FASTKD5	5	380	45	0.001395211	Fastkd5	FAST kinase domains 5	ATP binding///protein kinase activity	apoptosis		GO:0005524///GO:0004672	GO:0006915
SAP30	16	3380	45	0.001412625	Sap30	sin3 associated polypeptide	protein binding	negative regulation of transcription from RNA polymerase II promoter	Sin3 complex	GO:0005515	GO:0000122	GO:0016580
MSI2	9	1267	45	0.001443888	Msi2	Musashi homolog 2 (Drosophila)	RNA binding///nucleic acid binding///nucleotide binding///poly(U) binding///single-stranded RNA binding	biological_process	cytoplasm///polysome	GO:0003723///GO:0003676///GO:0000166///GO:0008266///GO:0003727	GO:0008150	GO:0005737///GO:0005844
D19BWG1357E	5	383	45	0.001444177	D19Bwg1357e	DNA segment, Chr 19, Brigham & Women's Genetics 1357 expressed	RNA binding///binding		nucleus	GO:0003723///GO:0005488		GO:0005634
MKI67	27	7648	45	0.001455525	Mki67	antigen identified by monoclonal antibody Ki 67		cell proliferation///meiosis	chromosome, pericentric region///condensed chromosome///cytoplasm///nucleolus///nucleus		GO:0008283///GO:0007126	GO:0000775///GO:0000793///GO:0005737///GO:0005730///GO:0005634
6530415H11RIK	8	1018	45	0.001457075	6530415H11Rik	RIKEN cDNA 6530415H11 gene
PA2G4	7	786	45	0.001467955	Pa2g4	proliferation-associated 2G4	DNA binding///RNA binding///cobalt ion binding///hydrolase activity///metalloexopeptidase activity///methionyl aminopeptidase activity///protein binding///transcription factor activity	negative regulation of transcription, DNA-dependent///proteolysis///rRNA processing///regulation of transcription, DNA-dependent///regulation of translation///transcription	cytoplasm///nucleus///ribonucleoprotein complex	GO:0003677///GO:0003723///GO:0050897///GO:0016787///GO:0008235///GO:0004239///GO:0005515///GO:0003700	GO:0045892///GO:0006508///GO:0006364///GO:0006355///GO:0006417///GO:0006350	GO:0005737///GO:0005634///GO:0030529
PDK3	11	1818	45	0.00147607	Pdk3	pyruvate dehydrogenase kinase, isoenzyme 3	ATP binding///kinase activity///protein histidine kinase activity///pyruvate dehydrogenase (acetyl-transferring) kinase activity///transferase activity///transferase activity, transferring phosphorus-containing groups///two-component sensor activity	carbohydrate metabolic process///glucose metabolic process///peptidyl-histidine phosphorylation///phosphorylation///signal transduction	mitochondrion	GO:0005524///GO:0016301///GO:0004673///GO:0004740///GO:0016740///GO:0016772///GO:0000155	GO:0005975///GO:0006006///GO:0018106///GO:0016310///GO:0007165	GO:0005739
UTP20	7	787	45	0.001478672	Utp20	UTP20, small subunit (SSU) processome component, homolog (yeast)			nucleus			GO:0005634
SQLE	17	3742	45	0.001490553	Sqle	squalene epoxidase	oxidoreductase activity///squalene monooxygenase activity	electron transport///metabolic process	endoplasmic reticulum///extracellular space///integral to membrane///membrane///microsome	GO:0016491///GO:0004506	GO:0006118///GO:0008152	GO:0005783///GO:0005615///GO:0016021///GO:0016020///GO:0005792
AA408296	4	226	45	0.001492755	AA408296	expressed sequence AA408296		multicellular organismal development	nucleus		GO:0007275	GO:0005634
LOC100042970///C81431	7	789	45	0.001500289	LOC100042970///C81431	similar to Kifc1 protein///expressed sequence C81431
2010301N04RIK	5	387	45	0.00151143	2010301N04Rik	RIKEN cDNA 2010301N04 gene	metal ion binding///zinc ion binding	DNA repair///response to DNA damage stimulus	cytoplasm///nucleus	GO:0046872///GO:0008270	GO:0006281///GO:0006974	GO:0005737///GO:0005634
BC024659	6	578	45	0.001531681	BC024659	cDNA sequence BC024659
1110008L16RIK	6	580	45	0.001558692	1110008L16Rik	RIKEN cDNA 1110008L16 gene
TLE6	6	581	45	0.001572334	Tle6	transducin-like enhancer of split 6, homolog of Drosophila E(spl)		Wnt receptor signaling pathway///regulation of transcription, DNA-dependent///transcription	nucleus		GO:0016055///GO:0006355///GO:0006350	GO:0005634
SHF	18	4116	45	0.001578773	Shf	Src homology 2 domain containing F	protein binding	apoptosis		GO:0005515	GO:0006915
LOC215866	19	4481	45	0.001584757	LOC215866	hypothetical protein LOC215866
USP39	7	797	45	0.001589255	Usp39	ubiquitin specific peptidase 39	cysteine-type endopeptidase activity///metal ion binding///nucleic acid binding///ubiquitin thiolesterase activity///zinc ion binding	RNA splicing///mRNA processing///ubiquitin-dependent protein catabolic process	nucleus	GO:0004197///GO:0046872///GO:0003676///GO:0004221///GO:0008270	GO:0008380///GO:0006397///GO:0006511	GO:0005634
E330016A19RIK	8	1038	45	0.001648042	E330016A19Rik	RIKEN cDNA E330016A19 gene
LRP8	8	1039	45	0.001658091	Lrp8	low density lipoprotein receptor-related protein 8, apolipoprotein e receptor	calcium ion binding///low-density lipoprotein receptor activity///protein binding///receptor activity	endocytosis///hippocampus development///layer formation in the cerebral cortex///positive regulation of protein kinase activity	extracellular region///extracellular space///integral to membrane///membrane///plasma membrane	GO:0005509///GO:0005041///GO:0005515///GO:0004872	GO:0006897///GO:0021766///GO:0021819///GO:0045860	GO:0005576///GO:0005615///GO:0016021///GO:0016020///GO:0005886
1500011H22RIK	15	3095	45	0.001670431	1500011H22Rik	RIKEN cDNA 1500011H22 gene
GCS1	9	1295	45	0.001679932	Gcs1	glucosidase 1	hydrolase activity///hydrolase activity, acting on glycosyl bonds///mannosyl-oligosaccharide glucosidase activity	metabolic process///oligosaccharide metabolic process	endoplasmic reticulum///integral to membrane///membrane	GO:0016787///GO:0016798///GO:0004573	GO:0008152///GO:0009311	GO:0005783///GO:0016021///GO:0016020
FZR1	9	1299	45	0.001716065	Fzr1	fizzy/cell division cycle 20 related 1 (Drosophila)		cell cycle///cell division///mitosis///regulation of meiosis///ubiquitin cycle			GO:0007049///GO:0051301///GO:0007067///GO:0040020///GO:0006512
MYC	22	5655	45	0.001721325	Myc	myelocytomatosis oncogene	DNA binding///protein binding///protein binding///transcription factor activity///transcription regulator activity	B cell apoptosis///DNA fragmentation during apoptosis///activation of pro-apoptotic gene products///activation of pro-apoptotic gene products///caspase activation///cellular process///detection of mechanical stimulus during sensory perception of sound///induction of apoptosis by intracellular signals///induction of apoptosis by intracellular signals///middle ear morphogenesis///negative regulatio…	nuclear body///nucleus///nucleus///spindle	GO:0003677///GO:0005515///GO:0005515///GO:0003700///GO:0030528	GO:0001783///GO:0006309///GO:0008633///GO:0008633///GO:0006919///GO:0009987///GO:0050910///GO:0008629///GO:0008629///GO:0042474///GO:0008634///GO:0008634///GO:0043473///GO:0008284///GO:0016485///GO:0042981///GO:0042127///GO:0000074///GO:0045449///GO:0006355///GO:0001836///GO:0043279///GO:0009314///GO:0009314///GO:0048705///GO:0006350	GO:0016604///GO:0005634///GO:0005634///GO:0005819
SLC16A1	13	2458	45	0.001728362	Slc16a1	solute carrier family 16 (monocarboxylic acid transporters), member 1	secondary active monocarboxylate transmembrane transporter activity///symporter activity///transmembrane transporter activity///transporter activity	organic anion transport///transport	integral to membrane///integral to plasma membrane///membrane	GO:0015355///GO:0015293///GO:0022857///GO:0005215	GO:0015711///GO:0006810	GO:0016021///GO:0005887///GO:0016020
SMPD4	9	1301	45	0.001734366	Smpd4	sphingomyelin phosphodiesterase 4	hydrolase activity///magnesium ion binding///metal ion binding///sphingomyelin phosphodiesterase D activity///sphingomyelin phosphodiesterase activity	sphingomyelin catabolic process	Golgi apparatus///endoplasmic reticulum///integral to membrane///membrane///trans-Golgi network	GO:0016787///GO:0000287///GO:0046872///GO:0050290///GO:0004767	GO:0006685	GO:0005794///GO:0005783///GO:0016021///GO:0016020///GO:0005802
YTHDC2	7	810	45	0.001742599	Ythdc2	YTH domain containing 2
HN1L	21	5275	45	0.001763529	Hn1l	hematological and neurological expressed 1-like			cytoplasm///nucleus			GO:0005737///GO:0005634
GART	6	595	45	0.001773076	Gart	phosphoribosylglycinamide formyltransferase	ATP binding///catalytic activity///hydroxymethyl-, formyl- and related transferase activity///ligase activity///methyltransferase activity///nucleotide binding///phosphoribosylamine-glycine ligase activity///phosphoribosylformylglycinamidine cyclo-ligase activity///phosphoribosylglycinamide formyltransferase activity///transferase activity	'de novo' IMP biosynthetic process///biosynthetic process///purine base biosynthetic process///purine nucleotide biosynthetic process///translation	cytoplasm	GO:0005524///GO:0003824///GO:0016742///GO:0016874///GO:0008168///GO:0000166///GO:0004637///GO:0004641///GO:0004644///GO:0016740	GO:0006189///GO:0009058///GO:0009113///GO:0006164///GO:0006412	GO:0005737
NUP214	4	239	45	0.001829127	Nup214	nucleoporin 214	nucleocytoplasmic transporter activity	mRNA export from nucleus///protein export from nucleus///protein import into nucleus///regulation of cell cycle	membrane///nuclear pore	GO:0005487	GO:0006406///GO:0006611///GO:0006606///GO:0051726	GO:0016020///GO:0005643
PNP2	15	3124	45	0.001837284	Pnp2	purine-nucleoside phosphorylase 2	transferase activity///transferase activity, transferring glycosyl groups			GO:0016740///GO:0016757
DOCK11	17	3812	45	0.001838397	Dock11	dedicator of cytokinesis 11	GTP binding///GTPase binding///Rho GTPase binding///Rho guanyl-nucleotide exchange factor activity///guanyl-nucleotide exchange factor activity			GO:0005525///GO:0051020///GO:0017048///GO:0005089///GO:0005085
TTC21B	6	601	45	0.001864858	Ttc21b	tetratricopeptide repeat domain 21B	binding			GO:0005488
POLH	4	241	45	0.001885173	Polh	polymerase (DNA directed), eta (RAD 30 related)	DNA binding///DNA-directed DNA polymerase activity///magnesium ion binding///metal ion binding///nu DNA polymerase activity///nucleotidyltransferase activity///transferase activity	DNA repair///DNA replication///postreplication repair///pyrimidine dimer repair///response to DNA damage stimulus	nucleus	GO:0003677///GO:0003887///GO:0000287///GO:0046872///GO:0016451///GO:0016779///GO:0016740	GO:0006281///GO:0006260///GO:0006301///GO:0006290///GO:0006974	GO:0005634
PTPN6	12	2174	45	0.001899543	Ptpn6	protein tyrosine phosphatase, non-receptor type 6	SH2 domain binding///SH3 domain binding///hydrolase activity///phosphoprotein phosphatase activity///phosphoric monoester hydrolase activity///phosphotyrosine binding///protein binding///protein tyrosine phosphatase activity	B cell receptor signaling pathway///cytokine and chemokine mediated signaling pathway///dephosphorylation///intracellular signaling cascade///negative regulation of MAP kinase activity///negative regulation of MAPKKK cascade///negative regulation of T cell proliferation///negative regulation of T cell receptor signaling pathway///negative regulation of humoral immune response mediated by circulat…	alpha-beta T cell receptor complex///cytoplasm///nucleus	GO:0042169///GO:0017124///GO:0016787///GO:0004721///GO:0016791///GO:0001784///GO:0005515///GO:0004725	GO:0050853///GO:0019221///GO:0016311///GO:0007242///GO:0043407///GO:0043409///GO:0042130///GO:0050860///GO:0002924///GO:0050732///GO:0006470///GO:0006470///GO:0045577	GO:0042105///GO:0005737///GO:0005634
BC043476	14	2805	45	0.001906729	BC043476	cDNA sequence BC043476	metal ion binding///zinc ion binding			GO:0046872///GO:0008270
E2F2	12	2177	45	0.001922061	E2f2	E2F transcription factor 2	DNA binding///protein binding///transcription factor activity	apoptosis///cell cycle///regulation of cell cycle///regulation of transcription///regulation of transcription, DNA-dependent///transcription	nucleus///transcription factor complex	GO:0003677///GO:0005515///GO:0003700	GO:0006915///GO:0007049///GO:0051726///GO:0045449///GO:0006355///GO:0006350	GO:0005634///GO:0005667
ZFP101	7	825	45	0.001933673	Zfp101	zinc finger protein 101	metal ion binding///nucleic acid binding///zinc ion binding		nucleus	GO:0046872///GO:0003676///GO:0008270		GO:0005634
ATP8B2	4	244	45	0.001971462	Atp8b2	Atpase, class I, type 8B, member 2	ATP binding///ATPase activity, coupled to transmembrane movement of ions, phosphorylative mechanism///catalytic activity///hydrolase activity///magnesium ion binding///metal ion binding///nucleotide binding///phospholipid-translocating ATPase activity///protein binding	metabolic process///phospholipid transport///transport	integral to membrane///membrane	GO:0005524///GO:0015662///GO:0003824///GO:0016787///GO:0000287///GO:0046872///GO:0000166///GO:0004012///GO:0005515	GO:0008152///GO:0015914///GO:0006810	GO:0016021///GO:0016020
AA987161	5	412	45	0.001985471	AA987161	expressed sequence AA987161	zinc ion binding		nucleus	GO:0008270		GO:0005634
USP27X	2	30	45	0.002003087	Usp27x	ubiquitin specific peptidase 27, X chromosome	cysteine-type endopeptidase activity///peptidase activity///ubiquitin thiolesterase activity	ubiquitin-dependent protein catabolic process		GO:0004197///GO:0008233///GO:0004221	GO:0006511
UCHL3	10	1603	45	0.002015673	Uchl3	ubiquitin carboxyl-terminal esterase L3 (ubiquitin thiolesterase)	cysteine-type peptidase activity///hydrolase activity///peptidase activity///ubiquitin thiolesterase activity	adult walking behavior///eating behavior///protein deubiquitination///ubiquitin cycle///ubiquitin-dependent protein catabolic process	cytoplasm///intracellular	GO:0008234///GO:0016787///GO:0008233///GO:0004221	GO:0007628///GO:0042755///GO:0016579///GO:0006512///GO:0006511	GO:0005737///GO:0005622
SLC12A6	14	2822	45	0.002020769	Slc12a6	solute carrier family 12, member 6	cation:chloride symporter activity///potassium ion binding///protein binding///symporter activity///transporter activity	biological_process///chloride transport///ion transport///potassium ion transport///sodium ion transport///transport	NOT apical plasma membrane///axon///basolateral plasma membrane///integral to membrane///membrane	GO:0015377///GO:0030955///GO:0005515///GO:0015293///GO:0005215	GO:0008150///GO:0006821///GO:0006811///GO:0006813///GO:0006814///GO:0006810	NOT GO:0016324///GO:0030424///GO:0016323///GO:0016021///GO:0016020
RPIA	4	246	45	0.002030489	Rpia	ribose 5-phosphate isomerase A	isomerase activity///ribose-5-phosphate isomerase activity	pentose-phosphate shunt, non-oxidative branch		GO:0016853///GO:0004751	GO:0009052
2610319H10RIK	11	1892	45	0.00203382	2610319H10Rik	RIKEN cDNA 2610319H10 gene
D10627	6	612	45	0.002042483	D10627	cDNA sequence D10627	metal ion binding///zinc ion binding			GO:0046872///GO:0008270
MLH1	5	416	45	0.002070389	Mlh1	mutL homolog 1 (E. coli)	ATP binding///guanine/thymine mispair binding///guanine/thymine mispair binding///mismatched DNA binding///structure-specific DNA binding	DNA damage response, signal transduction resulting in induction of apoptosis///DNA repair///cell cycle///double-strand break repair via nonhomologous end joining///isotype switching///male meiosis///male meiosis chromosome segregation///meiosis///meiosis///meiotic chromosome segregation///meiotic metaphase I plate congression///meiotic recombination///mismatch repair///mismatch repair///mismatch …	MutLalpha complex///chromosome///condensed chromosome///condensed chromosome///nucleus///synaptonemal complex	GO:0005524///GO:0032137///GO:0032137///GO:0030983///GO:0043566	GO:0008630///GO:0006281///GO:0007049///GO:0006303///GO:0045190///GO:0007140///GO:0007060///GO:0007126///GO:0007126///GO:0045132///GO:0043060///GO:0007131///GO:0006298///GO:0006298///GO:0006298///GO:0045950///GO:0048477///GO:0000239///GO:0000289///GO:0000712///GO:0006974///GO:0006974///GO:0016446///GO:0002204///GO:0007283///GO:0051257	GO:0032389///GO:0005694///GO:0000793///GO:0000793///GO:0005634///GO:0000795
LOC620729///CLOCK	5	418	45	0.002113832	LOC620729///Clock	hypothetical protein LOC620729///circadian locomoter output cycles kaput	DNA binding///acyltransferase activity///histone acetyltransferase activity///protein binding///protein binding///signal transducer activity///transcription factor activity///transcription factor activity///transcription factor binding///transcription regulator activity///transferase activity///two-component sensor activity	circadian rhythm///circadian rhythm///positive regulation of transcription from RNA polymerase II promoter///positive regulation of transcription from RNA polymerase II promoter///regulation of transcription///regulation of transcription, DNA-dependent///rhythmic process///signal transduction///transcription///two-component signal transduction system (phosphorelay)	cytoplasm///nucleus///transcription factor complex///transcription factor complex	GO:0003677///GO:0008415///GO:0004402///GO:0005515///GO:0005515///GO:0004871///GO:0003700///GO:0003700///GO:0008134///GO:0030528///GO:0016740///GO:0000155	GO:0007623///GO:0007623///GO:0045944///GO:0045944///GO:0045449///GO:0006355///GO:0048511///GO:0007165///GO:0006350///GO:0000160	GO:0005737///GO:0005634///GO:0005667///GO:0005667
NKRF	8	1080	45	0.002114147	Nkrf	NF-kappaB repressing factor	DNA binding///double-stranded RNA binding///nucleic acid binding	regulation of transcription, DNA-dependent///transcription	intracellular///nucleus	GO:0003677///GO:0003725///GO:0003676	GO:0006355///GO:0006350	GO:0005622///GO:0005634
TIAM1	16	3522	45	0.002197882	Tiam1	T-cell lymphoma invasion and metastasis 1	Rho guanyl-nucleotide exchange factor activity///ephrin receptor binding///guanyl-nucleotide exchange factor activity///phospholipid binding///protein binding///receptor signaling protein activity	ephrin receptor signaling pathway///intracellular signaling cascade///positive regulation of axonogenesis///regulation of Rho protein signal transduction///signal transduction///small GTPase mediated signal transduction	intracellular///plasma membrane	GO:0005089///GO:0046875///GO:0005085///GO:0005543///GO:0005515///GO:0005057	GO:0048013///GO:0007242///GO:0050772///GO:0035023///GO:0007165///GO:0007264	GO:0005622///GO:0005886
FRRS1	11	1911	45	0.00220209	Frrs1	ferric-chelate reductase 1	dopamine beta-monooxygenase activity///ferric-chelate reductase activity///receptor activity	catecholamine metabolic process	extracellular space///integral to membrane	GO:0004500///GO:0000293///GO:0004872	GO:0006584	GO:0005615///GO:0016021
NEK3	7	845	45	0.002213457	Nek3	NIMA (never in mitosis gene a)-related expressed kinase 3	ATP binding///kinase activity///magnesium ion binding///metal ion binding///nucleotide binding///protein kinase activity///protein serine/threonine kinase activity///transferase activity	cell cycle///cell division///mitosis///protein amino acid phosphorylation		GO:0005524///GO:0016301///GO:0000287///GO:0046872///GO:0000166///GO:0004672///GO:0004674///GO:0016740	GO:0007049///GO:0051301///GO:0007067///GO:0006468
AU020206	18	4249	45	0.002295684	AU020206	expressed sequence AU020206
CHD1L	5	427	45	0.002317643	Chd1l	chromodomain helicase DNA binding protein 1-like	ATP-dependent helicase activity///DNA binding///helicase activity///nucleic acid binding			GO:0008026///GO:0003677///GO:0004386///GO:0003676
THUMPD2	3	120	45	0.002318266	Thumpd2	THUMP domain containing 2	methyltransferase activity///transferase activity			GO:0008168///GO:0016740
XRN1	5	428	45	0.002341144	Xrn1	5'-3' exoribonuclease 1	5'-3' exoribonuclease activity///DNA binding///RNA binding///exonuclease activity///hydrolase activity///nuclease activity///nucleic acid binding	RNA processing///cell aging///meiosis///telomere maintenance	cytoplasm///intracellular///nucleus	GO:0004534///GO:0003677///GO:0003723///GO:0004527///GO:0016787///GO:0004518///GO:0003676	GO:0006396///GO:0007569///GO:0007126///GO:0000723	GO:0005737///GO:0005622///GO:0005634
RRP1B	5	428	45	0.002341144	Rrp1b	ribosomal RNA processing 1 homolog B (S. cerevisiae)
MTBP	7	855	45	0.00236467	Mtbp	Mdm2, transformed 3T3 cell double minute p53 binding protein	protein binding	negative regulation of cell proliferation///traversing start control point of mitotic cell cycle		GO:0005515	GO:0008285///GO:0007089
AZI1	5	429	45	0.002364818	Azi1	5-azacytidine induced gene 1		cell differentiation///multicellular organismal development///spermatogenesis			GO:0030154///GO:0007275///GO:0007283
TARS	9	1362	45	0.002373132	Tars	threonyl-tRNA synthetase	ATP binding///aminoacyl-tRNA ligase activity///ligase activity///nucleotide binding///threonine-tRNA ligase activity	tRNA aminoacylation for protein translation///threonyl-tRNA aminoacylation///translation	cytoplasm	GO:0005524///GO:0004812///GO:0016874///GO:0000166///GO:0004829	GO:0006418///GO:0006435///GO:0006412	GO:0005737
D3ERTD254E	7	856	45	0.002380222	D3Ertd254e	DNA segment, Chr 3, ERATO Doi 254, expressed
FRMD4A	15	3208	45	0.002402654	Frmd4a	FERM domain containing 4A	binding		cytoplasm///cytoskeleton	GO:0005488		GO:0005737///GO:0005856
MYCN	4	258	45	0.002410609	Mycn	v-myc myelocytomatosis viral related oncogene, neuroblastoma derived (avian)	DNA binding///protein binding///transcription factor activity///transcription regulator activity	branching morphogenesis of a tube///cellular process///lung development///positive regulation of cell proliferation///regulation of progression through cell cycle///regulation of transcription///regulation of transcription, DNA-dependent	intracellular///nucleus	GO:0003677///GO:0005515///GO:0003700///GO:0030528	GO:0048754///GO:0009987///GO:0030324///GO:0008284///GO:0000074///GO:0045449///GO:0006355	GO:0005622///GO:0005634
4921511H13RIK	4	259	45	0.002444346	4921511H13Rik	RIKEN cDNA 4921511H13 gene			nucleus			GO:0005634
SLC12A5	13	2554	45	0.002445048	Slc12a5	solute carrier family 12, member 5	cation:chloride symporter activity///potassium ion binding///potassium:chloride symporter activity///symporter activity///transporter activity	chloride transport///ion transport///potassium ion transport///sodium ion transport///synaptic transmission///transport	integral to membrane///membrane///plasma membrane	GO:0015377///GO:0030955///GO:0015379///GO:0015293///GO:0005215	GO:0006821///GO:0006811///GO:0006813///GO:0006814///GO:0007268///GO:0006810	GO:0016021///GO:0016020///GO:0005886
MARCKSL1	18	4273	45	0.002451142	Marcksl1	MARCKS-like 1	calmodulin binding			GO:0005516
BC026590	8	1106	45	0.002451467	BC026590	cDNA sequence BC026590
1110038B12RIK	13	2555	45	0.00245365	1110038B12Rik	RIKEN cDNA 1110038B12 gene
EIF2B3	9	1369	45	0.002457145	Eif2b3	eukaryotic translation initiation factor 2B, subunit 3	contributes_to guanyl-nucleotide exchange factor activity///protein binding///transferase activity///translation initiation factor activity	biological_process	eukaryotic translation initiation factor 2B complex	contributes_to GO:0005085///GO:0005515///GO:0016740///GO:0003743	GO:0008150	GO:0005851
CORO1A	20	5026	45	0.002483699	Coro1a	coronin, actin binding protein 1A	actin binding		cytoplasm///cytoplasmic vesicle///cytoskeleton///membrane	GO:0003779		GO:0005737///GO:0031410///GO:0005856///GO:0016020
4933404O12RIK	3	123	45	0.002485215	4933404O12Rik	RIKEN cDNA 4933404O12 gene
A530054K11RIK	5	435	45	0.002510558	A530054K11Rik	RIKEN cDNA A530054K11 gene	metal ion binding///zinc ion binding		nucleus	GO:0046872///GO:0008270		GO:0005634
SFRS18	12	2249	45	0.002533032	Sfrs18	splicing factor, arginine/serine-rich 18			nucleus			GO:0005634
5830418K08RIK	5	436	45	0.00253547	5830418K08Rik	RIKEN cDNA 5830418K08 gene
THOC4	9	1376	45	0.00254353	Thoc4	THO complex 4	RNA binding///nucleic acid binding///nucleotide binding///single-stranded DNA binding	RNA splicing///mRNA processing///mRNA transport///transport	cytoplasm///nucleus///spliceosome	GO:0003723///GO:0003676///GO:0000166///GO:0003697	GO:0008380///GO:0006397///GO:0051028///GO:0006810	GO:0005737///GO:0005634///GO:0005681
SFMBT2	12	2252	45	0.00256162	Sfmbt2	Scm-like with four mbt domains 2		regulation of transcription	nucleus		GO:0045449	GO:0005634
STXBP6	11	1952	45	0.002604422	Stxbp6	syntaxin binding protein 6 (amisyn)		vesicle-mediated transport	cytoplasm///integral to membrane///membrane		GO:0016192	GO:0005737///GO:0016021///GO:0016020
STARD4	10	1660	45	0.002607645	Stard4	StAR-related lipid transfer (START) domain containing 4	cholesterol binding///cholesterol transporter activity///lipid binding	lipid transport///steroid biosynthetic process///transport	mitochondrion	GO:0015485///GO:0017127///GO:0008289	GO:0006869///GO:0006694///GO:0006810	GO:0005739
LOC100043601	11	1953	45	0.00261494	LOC100043601	hypothetical protein LOC100043601
NRP	4	265	45	0.002653643	Nrp	neural regeneration protein
A430104N18RIK	10	1675	45	0.002784853	A430104N18Rik	RIKEN cDNA A430104N18 gene
MCPH1	3	129	45	0.00284104	Mcph1	microcephaly, primary autosomal recessive 1			intracellular			GO:0005622
DEFCR3	6	655	45	0.002862914	Defcr3	defensin related cryptdin 3		defense response///defense response to bacterium	extracellular region		GO:0006952///GO:0042742	GO:0005576
6030490B17RIK///CCNK	13	2601	45	0.002877543	6030490B17Rik///Ccnk	RIKEN cDNA 6030490B17 gene///cyclin K		cell cycle///cell division///mitosis///regulation of transcription, DNA-dependent///transcription			GO:0007049///GO:0051301///GO:0007067///GO:0006355///GO:0006350
ANKRD26	3	130	45	0.002903232	Ankrd26	ankyrin repeat domain 26	DNA binding///transcription factor activity	regulation of transcription, DNA-dependent		GO:0003677///GO:0003700	GO:0006355
HHEX	9	1404	45	0.002913757	Hhex	hematopoietically expressed homeobox	DNA binding///sequence-specific DNA binding///transcription factor activity	embryonic heart tube development///forebrain development///liver development///multicellular organismal development///organ morphogenesis///regulation of cell proliferation///regulation of transcription///regulation of transcription, DNA-dependent///thyroid gland development	nucleus///transcription factor complex	GO:0003677///GO:0043565///GO:0003700	GO:0035050///GO:0030900///GO:0001889///GO:0007275///GO:0009887///GO:0042127///GO:0045449///GO:0006355///GO:0030878	GO:0005634///GO:0005667
ZFP157	5	452	45	0.002959061	Zfp157	zinc finger protein 157	metal ion binding///zinc ion binding		nucleus	GO:0046872///GO:0008270		GO:0005634
PRNPIP1	6	660	45	0.002972366	Prnpip1	prion protein interacting protein 1	exonuclease activity///hydrolase activity///nuclease activity///protein binding	biological_process	intracellular///plasma membrane	GO:0004527///GO:0016787///GO:0004518///GO:0005515	GO:0008150	GO:0005622///GO:0005886
NLE1	5	453	45	0.002987137	Nle1	notchless homolog 1 (Drosophila)		Notch signaling pathway///inner cell mass cell differentiation	nucleus		GO:0007219///GO:0001826	GO:0005634
PPID	10	1692	45	0.002997356	Ppid	peptidylprolyl isomerase D (cyclophilin D)	FK506 binding///binding///isomerase activity///peptide binding///peptidyl-prolyl cis-trans isomerase activity	protein folding	cytoplasm	GO:0005528///GO:0005488///GO:0016853///GO:0042277///GO:0003755	GO:0006457	GO:0005737
NUFIP1	6	662	45	0.003017018	Nufip1	nuclear fragile X mental retardation protein interacting protein 1	RNA binding///metal ion binding///nucleic acid binding///protein binding///zinc ion binding	positive regulation of transcription from RNA polymerase II promoter	cytosolic ribosome (sensu Eukaryota)///intracellular///nuclear matrix///nucleolus///nucleus///perichromatin fibrils///presynaptic active zone///transcription elongation factor complex	GO:0003723///GO:0046872///GO:0003676///GO:0005515///GO:0008270	GO:0045944	GO:0005830///GO:0005622///GO:0016363///GO:0005730///GO:0005634///GO:0005726///GO:0048786///GO:0008023
ZCCHC3	4	275	45	0.003029358	Zcchc3	zinc finger, CCHC domain containing 3	metal ion binding///molecular_function///zinc ion binding	biological_process	cellular_component	GO:0046872///GO:0003674///GO:0008270	GO:0008150	GO:0005575
PGAP1	9	1413	45	0.003041498	Pgap1	post-GPI attachment to proteins 1	catalytic activity///hydrolase activity///hydrolase activity, acting on ester bonds	GPI anchor metabolic process///intracellular protein transport///protein transport///transport	endoplasmic reticulum///integral to membrane///intrinsic to endoplasmic reticulum membrane///membrane	GO:0003824///GO:0016787///GO:0016788	GO:0006505///GO:0006886///GO:0015031///GO:0006810	GO:0005783///GO:0016021///GO:0031227///GO:0016020
RDH11	9	1419	45	0.003129116	Rdh11	retinol dehydrogenase 11	oxidoreductase activity	metabolic process	endoplasmic reticulum///extracellular space///integral to membrane///membrane	GO:0016491	GO:0008152	GO:0005783///GO:0005615///GO:0016021///GO:0016020
5730593F17RIK	13	2630	45	0.003174811	5730593F17Rik	RIKEN cDNA 5730593F17 gene
MEGF9	10	1706	45	0.00318204	Megf9	multiple EGF-like-domains 9	receptor activity///structural molecule activity		integral to membrane///membrane	GO:0004872///GO:0005198		GO:0016021///GO:0016020
SIPA1L3	11	2006	45	0.003224368	Sipa1l3	signal-induced proliferation-associated 1 like 3
CIRBP	7	904	45	0.003225185	Cirbp	cold inducible RNA binding protein	RNA binding///nucleic acid binding///nucleotide binding	response to stress	nucleus	GO:0003723///GO:0003676///GO:0000166	GO:0006950	GO:0005634
2810025M15RIK	9	1429	45	0.00327961	2810025M15Rik	RIKEN cDNA 2810025M15 gene
ZFP62	8	1162	45	0.003322517	Zfp62	zinc finger protein 62	metal ion binding///nucleic acid binding///zinc ion binding	regulation of transcription, DNA-dependent///transcription	intracellular///nucleus	GO:0046872///GO:0003676///GO:0008270	GO:0006355///GO:0006350	GO:0005622///GO:0005634
AB030242	7	910	45	0.003345214	AB030242	expressed sequence AB030242	molecular_function	biological_process	cytoplasm///membrane	GO:0003674	GO:0008150	GO:0005737///GO:0016020
9230114K14RIK	8	1164	45	0.003357596	9230114K14Rik	RIKEN cDNA 9230114K14 gene
ENSMUSG00000073005///BRWD3	8	1165	45	0.003375244	ENSMUSG00000073005///Brwd3	predicted gene, ENSMUSG00000073005///bromodomain and WD repeat domain containing 3	molecular_function	biological_process	cellular_component	GO:0003674	GO:0008150	GO:0005575
FRAT2	10	1720	45	0.003375804	Frat2	frequently rearranged in advanced T-cell lymphomas 2		NOT Wnt receptor signaling pathway///NOT Wnt receptor signaling pathway			NOT GO:0016055///NOT GO:0016055
INTS6	7	914	45	0.003427124	Ints6	integrator complex subunit 6	ATP binding///ATP-dependent helicase activity///nucleic acid binding		extracellular space///nucleus	GO:0005524///GO:0008026///GO:0003676		GO:0005615///GO:0005634
A630052C17RIK	3	138	45	0.003431137	A630052C17Rik	RIKEN cDNA A630052C17 gene
SNX27	7	915	45	0.00344784	Snx27	sorting nexin family member 27
HYLS1	4	286	45	0.003483081	Hyls1	hydrolethalus syndrome 1	molecular_function	biological_process	cytoplasm///nucleus	GO:0003674	GO:0008150	GO:0005737///GO:0005634
CTH	17	4048	45	0.003570397	Cth	cystathionase (cystathionine gamma-lyase)	catalytic activity///cystathionine gamma-lyase activity///lyase activity///pyridoxal phosphate binding	amino acid biosynthetic process///amino acid metabolic process///cysteine biosynthetic process	cellular_component///cytoplasm	GO:0003824///GO:0004123///GO:0016829///GO:0030170	GO:0008652///GO:0006520///GO:0019344	GO:0005575///GO:0005737
4833408D11RIK	8	1177	45	0.003592748	4833408D11Rik	RIKEN cDNA 4833408D11 gene
HNRNPA1	9	1450	45	0.003614427	Hnrnpa1	heterogeneous nuclear ribonucleoprotein A1	RNA binding///nucleic acid binding///nucleotide binding	RNA processing///RNA splicing///mRNA processing///mRNA transport///transport	cytoplasm///nucleus///ribonucleoprotein complex///spliceosome	GO:0003723///GO:0003676///GO:0000166	GO:0006396///GO:0008380///GO:0006397///GO:0051028///GO:0006810	GO:0005737///GO:0005634///GO:0030529///GO:0005681
MTX3	7	923	45	0.00361706	Mtx3	metaxin 3
TUBGCP6	5	475	45	0.003654989	Tubgcp6	tubulin, gamma complex associated protein 6
SMARCD1	9	1453	45	0.003664397	Smarcd1	SWI/SNF related, matrix associated, actin dependent regulator of chromatin, subfamily d, member 1		chromatin modification	nucleus		GO:0016568	GO:0005634
PPP2R1B	6	693	45	0.003775681	Ppp2r1b	protein phosphatase 2 (formerly 2A), regulatory subunit A (PR 65), beta isoform	binding			GO:0005488
HTRA2	5	479	45	0.003787093	Htra2	HtrA serine peptidase 2	hydrolase activity///peptidase activity///protein binding///serine-type endopeptidase activity	adult locomotory behavior///adult walking behavior///apoptosis///forebrain development///induction of apoptosis by intracellular signals///mitochondrion organization and biogenesis///neuron development///proteolysis///regulation of body size	integral to membrane///membrane///mitochondrial intermembrane space///mitochondrion	GO:0016787///GO:0008233///GO:0005515///GO:0004252	GO:0008344///GO:0007628///GO:0006915///GO:0030900///GO:0008629///GO:0007005///GO:0048666///GO:0006508///GO:0040014	GO:0016021///GO:0016020///GO:0005758///GO:0005739
NEDD1	10	1748	45	0.003791862	Nedd1	neural precursor cell expressed, developmentally down-regulated gene 1
MGAT4A	4	293	45	0.003794773	Mgat4a	mannoside acetylglucosaminyltransferase 4, isoenzyme A	alpha-1,3-mannosylglycoprotein 4-beta-N-acetylglucosaminyltransferase activity///metal ion binding///transferase activity///transferase activity, transferring glycosyl groups///transferase activity, transferring hexosyl groups	carbohydrate metabolic process	Golgi apparatus///extracellular region///integral to membrane///membrane	GO:0008454///GO:0046872///GO:0016740///GO:0016757///GO:0016758	GO:0005975	GO:0005794///GO:0005576///GO:0016021///GO:0016020
GNL3L	5	480	45	0.003820649	Gnl3l	guanine nucleotide binding protein-like 3 (nucleolar)-like	GTP binding///nucleotide binding	ribosome biogenesis and assembly	intracellular///nucleus	GO:0005525///GO:0000166	GO:0042254	GO:0005622///GO:0005634
ALKBH1	5	480	45	0.003820649	Alkbh1	alkB, alkylation repair homolog 1 (E. coli)	chemoattractant activity///protein binding	cell differentiation///developmental growth///in utero embryonic development///neurite development///neuron migration///neuroprotection///placenta development///regulation of gene expression	nuclear euchromatin	GO:0042056///GO:0005515	GO:0030154///GO:0048589///GO:0001701///GO:0031175///GO:0001764///GO:0043526///GO:0001890///GO:0010468	GO:0005719
MLSTD2	16	3714	45	0.003827546	Mlstd2	male sterility domain containing 2	long-chain-fatty-acyl-CoA reductase activity///oxidoreductase activity	lipid biosynthetic process///lipid metabolic process///wax biosynthetic process	integral to membrane///membrane///peroxisome	GO:0050062///GO:0016491	GO:0008610///GO:0006629///GO:0010025	GO:0016021///GO:0016020///GO:0005777
CDC2L6	8	1194	45	0.003919496	Cdc2l6	cell division cycle 2-like 6 (CDK8-like)	ATP binding///cyclin-dependent protein kinase activity///kinase activity///nucleotide binding///protein kinase activity///protein serine/threonine kinase activity///transferase activity	protein amino acid phosphorylation		GO:0005524///GO:0004693///GO:0016301///GO:0000166///GO:0004672///GO:0004674///GO:0016740	GO:0006468
ELP2	5	483	45	0.003922605	Elp2	elongation protein 2 homolog (S. cerevisiae)	protein binding///protein kinase binding	regulation of JAK-STAT cascade///regulation of transcription, DNA-dependent///transcription	cytoplasm///nucleus///transcription elongation factor complex	GO:0005515///GO:0019901	GO:0046425///GO:0006355///GO:0006350	GO:0005737///GO:0005634///GO:0008023
MYO5A	18	4453	45	0.003931799	Myo5a	myosin Va	ATP binding///actin binding///actin binding///calcium ion binding///calmodulin binding///microfilament motor activity///microtubule plus-end binding///motor activity///nucleotide binding///protein binding	ER localization///actin filament-based movement///anagen///cytoskeleton organization and biogenesis///exocytosis///insulin secretion///locomotion during locomotory behavior///long-chain fatty acid biosynthetic process///melanin biosynthetic process///melanin metabolic process///melanocyte differentiation///melanosome localization///melanosome transport///melanosome transport///myelination///neuro…	Golgi apparatus///actomyosin///cell soma///cytoplasm///intermediate filament///melanosome///myosin complex///photoreceptor outer segment///secretory granule	GO:0005524///GO:0003779///GO:0003779///GO:0005509///GO:0005516///GO:0000146///GO:0051010///GO:0003774///GO:0000166///GO:0005515	GO:0051643///GO:0030048///GO:0042640///GO:0007010///GO:0006887///GO:0030073///GO:0031987///GO:0042759///GO:0042438///GO:0006582///GO:0030318///GO:0032400///GO:0032402///GO:0032402///GO:0042552///GO:0050885///GO:0042476///GO:0043473///GO:0043473///GO:0048066///GO:0031585///GO:0032252///GO:0050808///GO:0007268///GO:0030050///GO:0007601	GO:0005794///GO:0042641///GO:0043025///GO:0005737///GO:0005882///GO:0042470///GO:0016459///GO:0001750///GO:0030141
XRCC2	2	43	45	0.004042025	Xrcc2	X-ray repair complementing defective repair in Chinese hamster cells 2	ATP binding///DNA binding///DNA-dependent ATPase activity	DNA metabolic process///DNA recombination///DNA repair///response to DNA damage stimulus///response to X-ray	nucleus	GO:0005524///GO:0003677///GO:0008094	GO:0006259///GO:0006310///GO:0006281///GO:0006974///GO:0010165	GO:0005634
MYBBP1A	9	1475	45	0.004047843	Mybbp1a	MYB binding protein (P160) 1a	DNA binding///DNA-directed DNA polymerase activity///protein binding///transcription factor binding///transcription repressor activity///zinc ion binding	electron transport///negative regulation of transcription///nucleocytoplasmic transport///regulation of transcription, DNA-dependent///transcription	NLS-dependent protein nuclear import complex///cytoplasm///nucleolus///nucleus	GO:0003677///GO:0003887///GO:0005515///GO:0008134///GO:0016564///GO:0008270	GO:0006118///GO:0016481///GO:0006913///GO:0006355///GO:0006350	GO:0042564///GO:0005737///GO:0005730///GO:0005634
TMED8	8	1201	45	0.004060596	Tmed8	transmembrane emp24 domain containing 8		transport	integral to membrane		GO:0006810	GO:0016021
TARSL2	7	943	45	0.004068042	Tarsl2	threonyl-tRNA synthetase-like 2	ATP binding///aminoacyl-tRNA ligase activity///ligase activity///ligase activity, forming aminoacyl-tRNA and related compounds///nucleotide binding///threonine-tRNA ligase activity	tRNA aminoacylation///tRNA aminoacylation for protein translation///threonyl-tRNA aminoacylation///translation	cytoplasm	GO:0005524///GO:0004812///GO:0016874///GO:0016876///GO:0000166///GO:0004829	GO:0043039///GO:0006418///GO:0006435///GO:0006412	GO:0005737
C77673	14	3041	45	0.004083697	C77673	expressed sequence C77673
HDAC6	11	2070	45	0.004109714	Hdac6	histone deacetylase 6	actin binding///histone deacetylase activity///hydrolase activity///metal ion binding///protein binding///zinc ion binding	chromatin modification///negative regulation of microtubule depolymerization///protein amino acid deacetylation///protein polyubiquitination///regulation of transcription, DNA-dependent///transcription///ubiquitin-dependent protein catabolic process	cytoplasm///nucleus	GO:0003779///GO:0004407///GO:0016787///GO:0046872///GO:0005515///GO:0008270	GO:0016568///GO:0007026///GO:0006476///GO:0000209///GO:0006355///GO:0006350///GO:0006511	GO:0005737///GO:0005634
SORCS2	19	4852	45	0.004151834	Sorcs2	sortilin-related VPS10 domain containing receptor 2	receptor activity///sugar binding		extracellular space///integral to membrane///membrane	GO:0004872///GO:0005529		GO:0005615///GO:0016021///GO:0016020
ENSMUSG00000074630	6	707	45	0.004161525	ENSMUSG00000074630	predicted gene, ENSMUSG00000074630	receptor activity			GO:0004872
GYPC	10	1771	45	0.004163608	Gypc	glycophorin C
BC024479	9	1482	45	0.004176293	BC024479	cDNA sequence BC024479
FGFR1OP2	2	44	45	0.004226378	Fgfr1op2	FGFR1 oncogene partner 2	molecular_function	biological_process	cellular_component///cytoplasm	GO:0003674	GO:0008150	GO:0005575///GO:0005737
WDR79	2	44	45	0.004226378	Wdr79	WD repeat domain 79
SETX	8	1209	45	0.004226672	Setx	senataxin	ATP binding///helicase activity///hydrolase activity///molecular_function///nucleotide binding	DNA repair///biological_process///response to DNA damage stimulus	cellular_component///cytoplasm///nucleus	GO:0005524///GO:0004386///GO:0016787///GO:0003674///GO:0000166	GO:0006281///GO:0008150///GO:0006974	GO:0005575///GO:0005737///GO:0005634
ERH	13	2718	45	0.004236661	Erh	enhancer of rudimentary homolog (Drosophila)	molecular_function			GO:0003674
NIP7	9	1487	45	0.004270001	Nip7	nuclear import 7 homolog (S. cerevisiae)	RNA binding	ribosome biogenesis and assembly	nucleus	GO:0003723	GO:0042254	GO:0005634
TRDMT1	5	493	45	0.004276621	Trdmt1	tRNA aspartic acid methyltransferase 1	DNA binding///RNA binding///methyltransferase activity///tRNA (cytosine-5-)-methyltransferase activity///transferase activity	DNA methylation///tRNA processing	nucleus	GO:0003677///GO:0003723///GO:0008168///GO:0016428///GO:0016740	GO:0006306///GO:0008033	GO:0005634
GLIPR2	14	3058	45	0.004298757	Glipr2	GLI pathogenesis-related 2			Golgi apparatus///extracellular region///membrane			GO:0005794///GO:0005576///GO:0016020
ZFP51	8	1213	45	0.004311671	Zfp51	zinc finger protein 51	metal ion binding///nucleic acid binding///zinc ion binding		nucleus	GO:0046872///GO:0003676///GO:0008270		GO:0005634
STXBP4	9	1491	45	0.004346159	Stxbp4	syntaxin binding protein 4	protein binding	glucose transport///insulin receptor signaling pathway///intracellular signaling cascade///protein targeting	cellular_component///cytoplasm	GO:0005515	GO:0015758///GO:0008286///GO:0007242///GO:0006605	GO:0005575///GO:0005737
MAPK7	6	714	45	0.004365113	Mapk7	mitogen activated protein kinase 7	ATP binding///MAP kinase activity///kinase activity///nucleotide binding///protein kinase activity///protein serine/threonine kinase activity///transferase activity	cell cycle///protein amino acid phosphorylation///regulation of angiogenesis		GO:0005524///GO:0004707///GO:0016301///GO:0000166///GO:0004672///GO:0004674///GO:0016740	GO:0007049///GO:0006468///GO:0045765
MYO16	6	714	45	0.004365113	Myo16	myosin XVI	ATP binding///actin binding///motor activity///nucleotide binding		cytoplasm///myosin complex	GO:0005524///GO:0003779///GO:0003774///GO:0000166		GO:0005737///GO:0016459
TUBB5	10	1784	45	0.004386302	Tubb5	tubulin, beta 5	GTP binding///GTPase activity///nucleotide binding///structural constituent of cytoskeleton///structural molecule activity	microtubule-based movement///microtubule-based process///protein polymerization///spindle assembly	cytoplasm///microtubule///protein complex///tubulin complex	GO:0005525///GO:0003924///GO:0000166///GO:0005200///GO:0005198	GO:0007018///GO:0007017///GO:0051258///GO:0051225	GO:0005737///GO:0005874///GO:0043234///GO:0045298
HIST1H4I	9	1495	45	0.004423387	Hist1h4i	histone cluster 1, H4i	DNA binding	chromosome organization and biogenesis (sensu Eukaryota)///nucleosome assembly	chromosome///nucleosome///nucleus	GO:0003677	GO:0007001///GO:0006334	GO:0005694///GO:0000786///GO:0005634
HDDC2	7	958	45	0.004433593	Hddc2	HD domain containing 2
PACS2	7	961	45	0.004509616	Pacs2	phosphofurin acidic cluster sorting protein 2		apoptosis	endoplasmic reticulum///mitochondrion		GO:0006915	GO:0005783///GO:0005739
TRAPPC2	3	153	45	0.004571277	Trappc2	trafficking protein particle complex 2
RNF219	3	153	45	0.004571277	Rnf219	ring finger protein 219	metal ion binding///protein binding///zinc ion binding		extracellular space///integral to membrane	GO:0046872///GO:0005515///GO:0008270		GO:0005615///GO:0016021
PES1	8	1225	45	0.004574673	Pes1	pescadillo homolog 1, containing BRCT domain (zebrafish)	molecular_function	cell proliferation///mitotic metaphase///nucleolus organization and biogenesis///ribosome biogenesis and assembly	condensed chromosome///intracellular///nucleolus///nucleus	GO:0003674	GO:0008283///GO:0000089///GO:0007000///GO:0042254	GO:0000793///GO:0005622///GO:0005730///GO:0005634
WDR55	6	721	45	0.004576023	Wdr55	WD repeat domain 55	molecular_function	biological_process	cellular_component	GO:0003674	GO:0008150	GO:0005575
GTPBP10///4930545J22RIK	10	1796	45	0.00460023	Gtpbp10///4930545J22Rik	GTP-binding protein 10 (putative)///RIKEN cDNA 4930545J22 gene	GTP binding///nucleotide binding	ribosome biogenesis and assembly	intracellular///nucleus	GO:0005525///GO:0000166	GO:0042254	GO:0005622///GO:0005634
2810422O20RIK	5	502	45	0.004614347	2810422O20Rik	RIKEN cDNA 2810422O20 gene	methyltransferase activity			GO:0008168
BXDC2	9	1506	45	0.004641364	Bxdc2	brix domain containing 2		ribosome biogenesis and assembly	nucleus		GO:0042254	GO:0005634
IFRD2	13	2749	45	0.004674068	Ifrd2	interferon-related developmental regulator 2		cell differentiation///cell proliferation			GO:0030154///GO:0008283
MAST3	16	3788	45	0.004682162	Mast3	microtubule associated serine/threonine kinase 3	ATP binding///kinase activity///magnesium ion binding///nucleotide binding///protein binding///protein kinase activity///protein serine/threonine kinase activity///transferase activity	protein amino acid phosphorylation		GO:0005524///GO:0016301///GO:0000287///GO:0000166///GO:0005515///GO:0004672///GO:0004674///GO:0016740	GO:0006468
MGA	16	3789	45	0.004694721	Mga	MAX gene associated	transcription factor activity		transcription factor complex	GO:0003700		GO:0005667
LOC634731///A530080P10	9	1516	45	0.004846797	LOC634731///A530080P10	similar to sushi domain containing 1///hypothetical protein A530080P10
NARG1L	5	509	45	0.004889912	Narg1l	NMDA receptor regulated 1-like	binding			GO:0005488
CKAP5	6	731	45	0.004890337	Ckap5	cytoskeleton associated protein 5	microtubule binding///ribonucleoprotein binding	spindle pole body organization and biogenesis	cytoplasm	GO:0008017///GO:0043021	GO:0051300	GO:0005737
SELPLG	20	5309	45	0.00490503	Selplg	selectin, platelet (p-selectin) ligand	protein binding///sugar binding	cell adhesion///leukocyte tethering or rolling	integral to membrane///membrane	GO:0005515///GO:0005529	GO:0007155///GO:0050901	GO:0016021///GO:0016020
ACPL2	10	1813	45	0.004917479	Acpl2	acid phosphatase-like 2	acid phosphatase activity///hydrolase activity///molecular_function	biological_process	cellular_component///extracellular region	GO:0003993///GO:0016787///GO:0003674	GO:0008150	GO:0005575///GO:0005576
SPAG9	8	1241	45	0.004944548	Spag9	sperm associated antigen 9	JUN kinase binding///kinesin binding	activation of MAPK activity///protein homooligomerization	cytoplasm	GO:0008432///GO:0019894	GO:0000187///GO:0051260	GO:0005737
BC024868	4	316	45	0.004951686	BC024868	cDNA sequence BC024868	protein binding			GO:0005515
BC016423	10	1816	45	0.004975232	BC016423	cDNA sequence BC016423
ADD3	6	736	45	0.005053362	Add3	adducin 3 (gamma)	calmodulin binding///metal ion binding///structural molecule activity		cytoplasm///cytoskeleton///membrane	GO:0005516///GO:0046872///GO:0005198		GO:0005737///GO:0005856///GO:0016020
CLCN6	3	159	45	0.0050842	Clcn6	chloride channel 6	chloride channel activity///chloride ion binding///ion channel activity///voltage-gated chloride channel activity///voltage-gated ion channel activity	chloride transport///ion transport///transport	integral to membrane///membrane	GO:0005254///GO:0031404///GO:0005216///GO:0005247///GO:0005244	GO:0006821///GO:0006811///GO:0006810	GO:0016021///GO:0016020
5930412I24RIK	9	1533	45	0.005212409	5930412I24Rik	RIKEN cDNA 5930412I24 gene
RQCD1	8	1255	45	0.00528684	Rqcd1	rcd1 (required for cell differentiation) homolog 1 (S. pombe)	molecular_function	cytokine and chemokine mediated signaling pathway	cellular_component	GO:0003674	GO:0019221	GO:0005575
PIK3R1	5	519	45	0.005303703	Pik3r1	phosphatidylinositol 3-kinase, regulatory subunit, polypeptide 1 (p85 alpha)	1-phosphatidylinositol-3-kinase activity///insulin receptor substrate binding///kinase activity///phosphoinositide 3-kinase regulator activity///protein binding	B cell differentiation///intracellular signaling cascade///negative regulation of apoptosis///negative regulation of apoptosis///negative regulation of cell-matrix adhesion///negative regulation of osteoclast differentiation///positive regulation of cell migration///protein amino acid phosphorylation///signal transduction	cytoplasm///cytosol///intracellular///membrane///phosphoinositide 3-kinase complex	GO:0016303///GO:0043560///GO:0016301///GO:0035014///GO:0005515	GO:0030183///GO:0007242///GO:0043066///GO:0043066///GO:0001953///GO:0045671///GO:0030335///GO:0006468///GO:0007165	GO:0005737///GO:0005829///GO:0005622///GO:0016020///GO:0005942
RBM41	3	162	45	0.005353168	Rbm41	RNA binding motif protein 41	RNA binding///nucleic acid binding///nucleotide binding			GO:0003723///GO:0003676///GO:0000166
SPRED1	11	2144	45	0.005368743	Spred1	sprouty protein with EVH-1 domain 1, related sequence	protein binding///stem cell factor receptor binding	inactivation of MAPK activity///multicellular organismal development///regulation of signal transduction	membrane///nucleus	GO:0005515///GO:0005173	GO:0000188///GO:0007275///GO:0009966	GO:0016020///GO:0005634
ZFP75	7	993	45	0.005383822	Zfp75	zinc finger protein 75	metal ion binding///nucleic acid binding///zinc ion binding	regulation of transcription, DNA-dependent	intracellular///nucleus	GO:0046872///GO:0003676///GO:0008270	GO:0006355	GO:0005622///GO:0005634
C530044N13RIK	2	50	45	0.005412656	C530044N13Rik	RIKEN cDNA C530044N13 gene	hydrolase activity///metal ion binding			GO:0016787///GO:0046872
2310030N02RIK	11	2150	45	0.005483071	2310030N02Rik	RIKEN cDNA 2310030N02 gene
5830434P21RIK	4	326	45	0.005521394	5830434P21Rik	RIKEN cDNA 5830434P21 gene
CCDC111///MLF1IP	7	998	45	0.005531253	Ccdc111///Mlf1ip	coiled-coil domain containing 111///myeloid leukemia factor 1 interacting protein	DNA primase activity///protein binding	DNA replication///DNA replication, synthesis of RNA primer///regulation of transcription, DNA-dependent///transcription	chromosome///chromosome, pericentric region///cytoplasm///nucleus	GO:0003896///GO:0005515	GO:0006260///GO:0006269///GO:0006355///GO:0006350	GO:0005694///GO:0000775///GO:0005737///GO:0005634
ASH2L	7	999	45	0.005561102	Ash2l	ash2 (absent, small, or homeotic)-like (Drosophila)	metal ion binding///protein binding///zinc ion binding	regulation of transcription, DNA-dependent///transcription	histone methyltransferase complex///nucleus	GO:0046872///GO:0005515///GO:0008270	GO:0006355///GO:0006350	GO:0035097///GO:0005634
SOX4	22	6171	45	0.00564029	Sox4	SRY-box containing gene 4	DNA binding///transaminase activity///transcription factor activity///transferase activity	exocrine pancreas development///regulation of transcription, DNA-dependent///transcription	chromatin///nucleus///transcription factor complex	GO:0003677///GO:0008483///GO:0003700///GO:0016740	GO:0031017///GO:0006355///GO:0006350	GO:0000785///GO:0005634///GO:0005667
EML4	9	1552	45	0.005646319	Eml4	echinoderm microtubule associated protein like 4	molecular_function	biological_process	cellular_component///cytoplasm///microtubule	GO:0003674	GO:0008150	GO:0005575///GO:0005737///GO:0005874
ATF1	10	1849	45	0.005646892	Atf1	activating transcription factor 1	DNA binding///cysteine protease inhibitor activity///protein binding///protein dimerization activity///sequence-specific DNA binding///transcription factor activity	regulation of transcription, DNA-dependent///transcription	nucleus///transcription factor complex	GO:0003677///GO:0004869///GO:0005515///GO:0046983///GO:0043565///GO:0003700	GO:0006355///GO:0006350	GO:0005634///GO:0005667
PARP2	4	329	45	0.00570052	Parp2	poly (ADP-ribose) polymerase family, member 2	DNA binding///NAD+ ADP-ribosyltransferase activity///protein binding///transferase activity///transferase activity, transferring glycosyl groups	DNA repair///base-excision repair///protein amino acid ADP-ribosylation	nucleus	GO:0003677///GO:0003950///GO:0005515///GO:0016740///GO:0016757	GO:0006281///GO:0006284///GO:0006471	GO:0005634
MEGF11	5	529	45	0.005741855	Megf11	multiple EGF-like-domains 11	structural molecule activity		integral to membrane///membrane	GO:0005198		GO:0016021///GO:0016020
FNBP1L	18	4608	45	0.00575823	Fnbp1l	formin binding protein 1-like	lipid binding	endocytosis	cytoplasm///cytoplasmic vesicle///cytoskeleton///membrane	GO:0008289	GO:0006897	GO:0005737///GO:0031410///GO:0005856///GO:0016020
SLC1A3	11	2165	45	0.005777458	Slc1a3	solute carrier family 1 (glial high affinity glutamate transporter), member 3	organic acid:sodium symporter activity///sodium:dicarboxylate symporter activity///symporter activity///transmembrane transporter activity///transmembrane transporter activity	dicarboxylic acid transport///protein targeting///transport///transport	cell projection///cell soma///integral to membrane///integral to plasma membrane///integral to plasma membrane///membrane	GO:0005343///GO:0017153///GO:0015293///GO:0022857///GO:0022857	GO:0006835///GO:0006605///GO:0006810///GO:0006810	GO:0042995///GO:0043025///GO:0016021///GO:0005887///GO:0005887///GO:0016020
GM1752	14	3160	45	0.005795111	Gm1752	gene model 1752, (NCBI)
RHD	6	758	45	0.005818855	Rhd	Rh blood group, D antigen	ammonium transmembrane transporter activity	transport	integral to membrane///integral to membrane///membrane	GO:0008519	GO:0006810	GO:0016021///GO:0016021///GO:0016020
ST8SIA1	6	758	45	0.005818855	St8sia1	ST8 alpha-N-acetyl-neuraminide alpha-2,8-sialyltransferase 1	alpha-N-acetylneuraminate alpha-2,8-sialyltransferase activity///sialyltransferase activity///transferase activity///transferase activity, transferring glycosyl groups	positive regulation of cell proliferation///protein amino acid glycosylation	Golgi apparatus///integral to Golgi membrane///integral to membrane///membrane	GO:0003828///GO:0008373///GO:0016740///GO:0016757	GO:0008284///GO:0006486	GO:0005794///GO:0030173///GO:0016021///GO:0016020
AI467606	16	3871	45	0.005824998	AI467606	expressed sequence AI467606			integral to membrane///membrane			GO:0016021///GO:0016020
KLF10	8	1276	45	0.005834314	Klf10	Kruppel-like factor 10	DNA binding///metal ion binding///nucleic acid binding///zinc ion binding	bone mineralization///positive regulation of osteoclast differentiation///regulation of transcription///regulation of transcription, DNA-dependent///transcription	intracellular///nucleus	GO:0003677///GO:0046872///GO:0003676///GO:0008270	GO:0030282///GO:0045672///GO:0045449///GO:0006355///GO:0006350	GO:0005622///GO:0005634
ALMS1	2	52	45	0.005838218	Alms1	Alstrom syndrome 1 homolog (human)	molecular_function	apoptosis///calcium-mediated signaling///cellular glucose homeostasis///cholesterol homeostasis///cilium biogenesis///developmental growth///epithelial cell proliferation///fat cell differentiation///glucose homeostasis///lipid metabolic process///regulation of fat cell differentiation///retinal rod cell development///sensory perception of sound///spermatid development///triacylglycerol metabolic…	cell projection///centrosome///cilium///cytoplasm	GO:0003674	GO:0006915///GO:0019722///GO:0001678///GO:0042632///GO:0042384///GO:0048589///GO:0050673///GO:0045444///GO:0042593///GO:0006629///GO:0045598///GO:0046548///GO:0007605///GO:0007286///GO:0006641	GO:0042995///GO:0005813///GO:0005929///GO:0005737
EXTL2	5	532	45	0.005878165	Extl2	exotoses (multiple)-like 2	glucuronyl-galactosyl-proteoglycan 4-alpha-N-acetylglucosaminyltransferase activity///manganese ion binding///metal ion binding///transferase activity///transferase activity, transferring glycosyl groups		endoplasmic reticulum///extracellular space///integral to membrane///membrane	GO:0001888///GO:0030145///GO:0046872///GO:0016740///GO:0016757		GO:0005783///GO:0005615///GO:0016021///GO:0016020
GATA1	5	532	45	0.005878165	Gata1	GATA binding protein 1	DNA binding///metal ion binding///protein binding///sequence-specific DNA binding///transcription factor activity///zinc ion binding	regulation of transcription, DNA-dependent///transcription	nucleus	GO:0003677///GO:0046872///GO:0005515///GO:0043565///GO:0003700///GO:0008270	GO:0006355///GO:0006350	GO:0005634
TRUB2	2	53	45	0.006056575	Trub2	TruB pseudouridine (psi) synthase homolog 2 (E. coli)	RNA binding///isomerase activity///pseudouridylate synthase activity///tRNA-pseudouridine synthase activity	RNA processing///tRNA processing///tRNA pseudouridine synthesis		GO:0003723///GO:0016853///GO:0004730///GO:0016439	GO:0006396///GO:0008033///GO:0031119
ARMC10	8	1288	45	0.006166194	Armc10	armadillo repeat containing 10	binding	regulation of cell growth	endoplasmic reticulum///extracellular space///integral to membrane///membrane	GO:0005488	GO:0001558	GO:0005783///GO:0005615///GO:0016021///GO:0016020
H2AFY3///PVT1	3	171	45	0.006210987	H2afy3///Pvt1	H2A histone family, member Y3///plasmacytoma variant translocation 1	DNA binding		chromosome///nucleosome///nucleus	GO:0003677		GO:0005694///GO:0000786///GO:0005634
TMEM40	6	769	45	0.006232113	Tmem40	transmembrane protein 40			integral to membrane///membrane			GO:0016021///GO:0016020
EEFSEC	7	1026	45	0.006414115	Eefsec	eukaryotic elongation factor, selenocysteine-tRNA-specific	GTP binding///GTPase activity///nucleotide binding///tRNA binding///translation elongation factor activity	selenocysteine incorporation///selenocysteine incorporation///translation	cytoplasm///nucleus	GO:0005525///GO:0003924///GO:0000166///GO:0000049///GO:0003746	GO:0001514///GO:0001514///GO:0006412	GO:0005737///GO:0005634
WDR36	6	774	45	0.006426917	Wdr36	WD repeat domain 36	molecular_function	biological_process	cellular_component	GO:0003674	GO:0008150	GO:0005575
CENTD1	9	1586	45	0.006492988	Centd1	centaurin, delta 1	ARF GTPase activator activity///GTPase activator activity///metal ion binding///molecular_function///zinc ion binding	biological_process///regulation of ARF GTPase activity///signal transduction	cellular_component///cytoplasm///intracellular	GO:0008060///GO:0005096///GO:0046872///GO:0003674///GO:0008270	GO:0008150///GO:0032312///GO:0007165	GO:0005575///GO:0005737///GO:0005622
MRPL15	10	1887	45	0.006507394	Mrpl15	mitochondrial ribosomal protein L15	structural constituent of ribosome///structural constituent of ribosome///structural constituent of ribosome	mitochondrial genome maintenance///translation///translation	intracellular///large ribosomal subunit///mitochondrial large ribosomal subunit///mitochondrial large ribosomal subunit///mitochondrion///ribonucleoprotein complex///ribosome	GO:0003735///GO:0003735///GO:0003735	GO:0000002///GO:0006412///GO:0006412	GO:0005622///GO:0015934///GO:0005762///GO:0005762///GO:0005739///GO:0030529///GO:0005840
IQCE	1	3	45	0.006514478	Iqce	IQ motif containing E
ATXN2L	1	3	45	0.006514478	Atxn2l	ataxin 2-like	molecular_function	biological_process	membrane	GO:0003674	GO:0008150	GO:0016020
NME6	11	2202	45	0.006557999	Nme6	expressed in non-metastatic cells 6, protein	ATP binding///kinase activity///magnesium ion binding///metal ion binding///nucleoside diphosphate kinase activity///nucleotide binding///transferase activity	CTP biosynthetic process///GTP biosynthetic process///UTP biosynthetic process///nucleotide metabolic process///pyrimidine ribonucleoside triphosphate biosynthetic process	extracellular space	GO:0005524///GO:0016301///GO:0000287///GO:0046872///GO:0004550///GO:0000166///GO:0016740	GO:0006241///GO:0006183///GO:0006228///GO:0009117///GO:0009209	GO:0005615
5133400G04RIK	3	175	45	0.006617109	5133400G04Rik	RIKEN cDNA 5133400G04 gene
LOC100040569///PHF6	12	2529	45	0.006620273	LOC100040569///Phf6	hypothetical protein LOC100040569///PHD finger protein 6	metal ion binding///protein binding///zinc ion binding	regulation of transcription, DNA-dependent///transcription	nucleus	GO:0046872///GO:0005515///GO:0008270	GO:0006355///GO:0006350	GO:0005634
NUBP2	8	1305	45	0.006660993	Nubp2	nucleotide binding protein 2	ATP binding///molecular_function///nucleotide binding		nucleus	GO:0005524///GO:0003674///GO:0000166		GO:0005634
NME4	4	346	45	0.006789495	Nme4	expressed in non-metastatic cells 4, protein	ATP binding///kinase activity///magnesium ion binding///metal ion binding///nucleoside diphosphate kinase activity///nucleotide binding///transferase activity	CTP biosynthetic process///GTP biosynthetic process///UTP biosynthetic process///nucleotide metabolic process///pyrimidine ribonucleoside triphosphate biosynthetic process	extracellular space///mitochondrion	GO:0005524///GO:0016301///GO:0000287///GO:0046872///GO:0004550///GO:0000166///GO:0016740	GO:0006241///GO:0006183///GO:0006228///GO:0009117///GO:0009209	GO:0005615///GO:0005739
2310001H12RIK	7	1038	45	0.00682336	2310001H12Rik	RIKEN cDNA 2310001H12 gene	metal ion binding///zinc ion binding		nucleus	GO:0046872///GO:0008270		GO:0005634
ZFP87	5	552	45	0.006846151	Zfp87	zinc finger protein 87	metal ion binding///nucleic acid binding///zinc ion binding		nucleus	GO:0046872///GO:0003676///GO:0008270		GO:0005634
TOE1	4	348	45	0.006926058	Toe1	target of EGR1, member 1 (nuclear)	metal ion binding///nucleic acid binding///zinc ion binding		nucleus	GO:0046872///GO:0003676///GO:0008270		GO:0005634
SH3RF31	7	1043	45	0.006999549	Sh3rf31	SH3 domain containing ring finger 3	metal ion binding///protein binding///zinc ion binding			GO:0046872///GO:0005515///GO:0008270
PDK1	7	1043	45	0.006999549	Pdk1	pyruvate dehydrogenase kinase, isoenzyme 1	ATP binding///kinase activity///protein binding///protein histidine kinase activity///pyruvate dehydrogenase (acetyl-transferring) kinase activity///transferase activity///two-component sensor activity	carbohydrate metabolic process///glucose metabolic process///intracellular signaling cascade///peptidyl-histidine phosphorylation///signal transduction	extracellular space///mitochondrion///mitochondrion///plasma membrane	GO:0005524///GO:0016301///GO:0005515///GO:0004673///GO:0004740///GO:0016740///GO:0000155	GO:0005975///GO:0006006///GO:0007242///GO:0018106///GO:0007165	GO:0005615///GO:0005739///GO:0005739///GO:0005886
EG666231	12	2548	45	0.007024952	EG666231	predicted gene, EG666231
C030048B08RIK	4	350	45	0.007064436	C030048B08Rik	RIKEN cDNA C030048B08 gene
FPGS	7	1046	45	0.007106888	Fpgs	folylpolyglutamyl synthetase	ATP binding///ligase activity///nucleotide binding///tetrahydrofolylpolyglutamate synthase activity	folic acid and derivative biosynthetic process///one-carbon compound metabolic process	cytoplasm///extracellular space///mitochondrion	GO:0005524///GO:0016874///GO:0000166///GO:0004326	GO:0009396///GO:0006730	GO:0005737///GO:0005615///GO:0005739
IMPACT	11	2228	45	0.007155175	Impact	imprinted and ancient	protein binding	negative regulation of protein amino acid phosphorylation///regulation of translational initiation		GO:0005515	GO:0001933///GO:0006446
GMIP	11	2229	45	0.007178978	Gmip	Gem-interacting protein	GTPase activator activity///diacylglycerol binding///metal ion binding///zinc ion binding	intracellular signaling cascade///signal transduction	intracellular	GO:0005096///GO:0019992///GO:0046872///GO:0008270	GO:0007242///GO:0007165	GO:0005622
REEP4	7	1048	45	0.00717913	Reep4	receptor accessory protein 4			integral to membrane///membrane			GO:0016021///GO:0016020
LOC100042616	4	353	45	0.007275428	LOC100042616	hypothetical protein LOC100042616
D630022E15RIK///TAF6L	4	354	45	0.007346678	D630022E15Rik///Taf6l	RIKEN cDNA D630022E15 gene///TAF6-like RNA polymerase II, p300/CBP-associated factor (PCAF)-associated factor	DNA binding///RNA polymerase II transcription factor activity///transcription initiation factor activity	regulation of transcription factor activity///regulation of transcription, DNA-dependent///transcription///transcription initiation	nucleus	GO:0003677///GO:0003702///GO:0016986	GO:0051090///GO:0006355///GO:0006350///GO:0006352	GO:0005634
2610002J23RIK	9	1618	45	0.007377332	2610002J23Rik	RIKEN cDNA 2610002J23 gene
RGS12	4	355	45	0.007418388	Rgs12	regulator of G-protein signaling 12	GTPase activator activity///protein binding///receptor signaling protein activity///signal transducer activity	signal transduction		GO:0005096///GO:0005515///GO:0005057///GO:0004871	GO:0007165
G6PDX	7	1056	45	0.007473618	G6pdx	glucose-6-phosphate dehydrogenase X-linked	glucose-6-phosphate dehydrogenase activity///glucose-6-phosphate dehydrogenase activity///oxidoreductase activity///protein homodimerization activity	NADP biosynthetic process///NADP biosynthetic process///angiotensin mediated vasoconstriction during regulation of blood pressure///angiotensin mediated vasodilation during regulation of blood pressure///carbohydrate metabolic process///cytokine production///erythrocyte development///glucose metabolic process///glutathione metabolic process///interleukin-10 production///interleukin-12 production/…		GO:0004345///GO:0004345///GO:0016491///GO:0042803	GO:0006741///GO:0006741///GO:0001998///GO:0002033///GO:0005975///GO:0001816///GO:0048821///GO:0006006///GO:0006749///GO:0032613///GO:0032615///GO:0019322///GO:0019322///GO:0040014///GO:0006979
AK129302	7	1057	45	0.007511055	AK129302	cDNA sequence AK129302
BRP16	4	358	45	0.007636302	Brp16	brain protein 16	binding///molecular_function	biological_process	cellular_component	GO:0005488///GO:0003674	GO:0008150	GO:0005575
ZFP760	10	1932	45	0.007656869	Zfp760	zinc finger protein 760	metal ion binding///zinc ion binding		nucleus	GO:0046872///GO:0008270		GO:0005634
PRPS2	7	1064	45	0.007777057	Prps2	phosphoribosyl pyrophosphate synthetase 2	kinase activity///lipoate-protein ligase B activity///magnesium ion binding///metal ion binding///ribose phosphate diphosphokinase activity///transferase activity	cellular biosynthetic process///nucleoside metabolic process///nucleotide biosynthetic process///ribonucleoside monophosphate biosynthetic process		GO:0016301///GO:0016978///GO:0000287///GO:0046872///GO:0004749///GO:0016740	GO:0044249///GO:0009116///GO:0009165///GO:0009156
5830415F09RIK	3	186	45	0.007814425	5830415F09Rik	RIKEN cDNA 5830415F09 gene	hydrolase activity			GO:0016787
CHD9	6	808	45	0.007872076	Chd9	chromodomain helicase DNA binding protein 9	ATP binding///DNA binding///chromatin binding///helicase activity///hydrolase activity///nucleic acid binding///nucleotide binding	chromatin assembly or disassembly///chromatin modification///regulation of transcription, DNA-dependent///transcription	chromatin///cytoplasm///nucleus	GO:0005524///GO:0003677///GO:0003682///GO:0004386///GO:0016787///GO:0003676///GO:0000166	GO:0006333///GO:0016568///GO:0006355///GO:0006350	GO:0000785///GO:0005737///GO:0005634
DNAJC2	6	808	45	0.007872076	Dnajc2	DnaJ (Hsp40) homolog, subfamily C, member 2	DNA binding///heat shock protein binding///protein binding	DNA replication///G2 phase of mitotic cell cycle///regulation of transcription	nucleus	GO:0003677///GO:0031072///GO:0005515	GO:0006260///GO:0000085///GO:0045449	GO:0005634
EBNA1BP2	6	808	45	0.007872076	Ebna1bp2	EBNA1 binding protein 2	protein binding	chromosome segregation///rRNA processing///ribosome biogenesis and assembly	nucleolus///nucleus	GO:0005515	GO:0007059///GO:0006364///GO:0042254	GO:0005730///GO:0005634
BCDIN3D	7	1067	45	0.007893188	Bcdin3d	BCDIN3 domain containing	methyltransferase activity///transferase activity			GO:0008168///GO:0016740
SACS	11	2259	45	0.007922887	Sacs	sacsin	heat shock protein binding///low-density lipoprotein receptor binding			GO:0031072///GO:0050750
ZH2C2	2	61	45	0.007935088	Zh2c2	zinc finger, H2C2 domain containing	DNA binding	DNA recombination		GO:0003677	GO:0006310
4733401H18RIK	6	811	45	0.008010036	4733401H18Rik	RIKEN cDNA 4733401H18 gene			nucleus			GO:0005634
RBM19	8	1347	45	0.008014041	Rbm19	RNA binding motif protein 19	RNA binding///nucleic acid binding///nucleotide binding		nucleolus///nucleus	GO:0003723///GO:0003676///GO:0000166		GO:0005730///GO:0005634
GBAS	3	188	45	0.008044963	Gbas	glioblastoma amplified sequence	molecular_function	biological_process	extracellular space///mitochondrion	GO:0003674	GO:0008150	GO:0005615///GO:0005739
DFNA5H///LOC14210	7	1072	45	0.008089612	Dfna5h///LOC14210	deafness, autosomal dominant 5 homolog (human)///hypothetical LOC14210	molecular_function	inner ear receptor cell differentiation///sensory perception of sound	cellular_component	GO:0003674	GO:0060113///GO:0007605	GO:0005575
2610208K16RIK///PIK3CD	11	2267	45	0.008131235	2610208K16Rik///Pik3cd	RIKEN cDNA 2610208K16 gene///phosphatidylinositol 3-kinase catalytic delta polypeptide	1-phosphatidylinositol-3-kinase activity///inositol or phosphatidylinositol kinase activity///kinase activity///phosphatidylinositol-4,5-bisphosphate 3-kinase activity///phosphotransferase activity, alcohol group as acceptor///transferase activity	B cell activation///B cell homeostasis///cell surface receptor linked signal transduction///phosphoinositide phosphorylation///phosphoinositide-mediated signaling///signal transduction	phosphoinositide 3-kinase complex	GO:0016303///GO:0004428///GO:0016301///GO:0046934///GO:0016773///GO:0016740	GO:0042113///GO:0001782///GO:0007166///GO:0046854///GO:0048015///GO:0007165	GO:0005942
ZFP60	6	814	45	0.008149745	Zfp60	zinc finger protein 60	DNA binding///metal ion binding///nucleic acid binding///zinc ion binding	regulation of transcription, DNA-dependent	intracellular///nucleus	GO:0003677///GO:0046872///GO:0003676///GO:0008270	GO:0006355	GO:0005622///GO:0005634
2810465G24RIK	2	62	45	0.008186117	2810465G24Rik	RIKEN cDNA 2810465G24 gene
HUS1	6	815	45	0.008196705	Hus1	Hus1 homolog (S. pombe)	protein serine/threonine kinase activity	DNA damage checkpoint///DNA repair///G1/S transition checkpoint///double-strand break repair via homologous recombination///embryonic development///negative regulation of DNA replication///protein amino acid phosphorylation///protein amino acid phosphorylation///response to DNA damage stimulus///response to UV///response to UV	cytoplasm///nucleus	GO:0004674	GO:0000077///GO:0006281///GO:0031575///GO:0000724///GO:0009790///GO:0008156///GO:0006468///GO:0006468///GO:0006974///GO:0009411///GO:0009411	GO:0005737///GO:0005634
A630018P17RIK	7	1076	45	0.008249358	A630018P17Rik	RIKEN cDNA A630018P17 gene	DNA binding///protein binding///transcription elongation regulator activity///transcription regulator activity	regulation of transcription from RNA polymerase II promoter///transcription	nucleus	GO:0003677///GO:0005515///GO:0003711///GO:0030528	GO:0006357///GO:0006350	GO:0005634
SGSM2	10	1954	45	0.008273954	Sgsm2	small G protein signaling modulator 2	Rab GTPase activator activity	regulation of Rab GTPase activity	intracellular	GO:0005097	GO:0032313	GO:0005622
CDK5RAP2	3	190	45	0.008279493	Cdk5rap2	CDK5 regulatory subunit associated protein 2	molecular_function	biological_process	centrosome	GO:0003674	GO:0008150	GO:0005813
ENDOD1	3	190	45	0.008279493	Endod1	endonuclease domain containing 1	endonuclease activity///hydrolase activity///nuclease activity///nucleic acid binding			GO:0004519///GO:0016787///GO:0004518///GO:0003676
KARS	7	1077	45	0.00828966	Kars	lysyl-tRNA synthetase	ATP binding///aminoacyl-tRNA ligase activity///ligase activity///lysine-tRNA ligase activity///magnesium ion binding///metal ion binding///nucleic acid binding///nucleotide binding///protein binding	lysyl-tRNA aminoacylation///tRNA aminoacylation for protein translation///translation	cytoplasm	GO:0005524///GO:0004812///GO:0016874///GO:0004824///GO:0000287///GO:0046872///GO:0003676///GO:0000166///GO:0005515	GO:0006430///GO:0006418///GO:0006412	GO:0005737
ARL4C	17	4386	45	0.008314529	Arl4c	ADP-ribosylation factor-like 4C	GTP binding///GTPase activity///nucleotide binding	small GTPase mediated signal transduction	intracellular///nucleus	GO:0005525///GO:0003924///GO:0000166	GO:0007264	GO:0005622///GO:0005634
MLLT1	8	1357	45	0.008364995	Mllt1	myeloid/lymphoid or mixed lineage-leukemia translocation to 1 homolog (Drosophila)		regulation of transcription, DNA-dependent	nucleus		GO:0006355	GO:0005634
2610028A01RIK	4	368	45	0.008393184	2610028A01Rik	RIKEN cDNA 2610028A01 gene	nucleic acid binding///protein binding	cell cycle///negative regulation of progression through cell cycle///telomere maintenance via telomerase	chromosome///chromosome, telomeric region///intracellular///nucleolus///nucleus	GO:0003676///GO:0005515	GO:0007049///GO:0045786///GO:0007004	GO:0005694///GO:0000781///GO:0005622///GO:0005730///GO:0005634
ZC3H7B	2	63	45	0.008440696	Zc3h7b	zinc finger CCCH type containing 7B
SYT13	7	1083	45	0.008534558	Syt13	synaptotagmin XIII	transporter activity	transport///vesicle-mediated transport	extracellular space///integral to membrane///integral to plasma membrane///membrane///synaptic vesicle	GO:0005215	GO:0006810///GO:0016192	GO:0005615///GO:0016021///GO:0005887///GO:0016020///GO:0008021
E130113E03RIK	9	1657	45	0.008578418	E130113E03Rik	RIKEN cDNA E130113E03 gene
NPL	15	3661	45	0.008596476	Npl	N-acetylneuraminate pyruvate lyase	N-acetylneuraminate lyase activity///catalytic activity///lyase activity	biological_process///carbohydrate metabolic process///metabolic process	cellular_component///cytoplasm	GO:0008747///GO:0003824///GO:0016829	GO:0008150///GO:0005975///GO:0008152	GO:0005575///GO:0005737
2610305J24RIK	5	584	45	0.00862053	2610305J24Rik	RIKEN cDNA 2610305J24 gene
CCND2	19	5171	45	0.008623511	Ccnd2	cyclin D2	cyclin-dependent protein kinase regulator activity///protein binding	cell cycle///cell division///regulation of progression through cell cycle///regulation of progression through cell cycle	nucleus	GO:0016538///GO:0005515	GO:0007049///GO:0051301///GO:0000074///GO:0000074	GO:0005634
ABL1	1	4	45	0.008676735	Abl1	v-abl Abelson murine leukemia oncogene 1	ATP binding///kinase activity///magnesium ion binding///manganese ion binding///metal ion binding///non-membrane spanning protein tyrosine kinase activity///nucleotide binding///protein binding///protein kinase activity///protein-tyrosine kinase activity///transferase activity	actin cytoskeleton organization and biogenesis///cell adhesion///intracellular signaling cascade///peptidyl-tyrosine phosphorylation///protein amino acid phosphorylation///regulation of progression through cell cycle	cytoplasm///cytoskeleton///cytosol///nucleolus///nucleus	GO:0005524///GO:0016301///GO:0000287///GO:0030145///GO:0046872///GO:0004715///GO:0000166///GO:0005515///GO:0004672///GO:0004713///GO:0016740	GO:0030036///GO:0007155///GO:0007242///GO:0018108///GO:0006468///GO:0000074	GO:0005737///GO:0005856///GO:0005829///GO:0005730///GO:0005634
POLG	1	4	45	0.008676735	Polg	polymerase (DNA directed), gamma	DNA binding///DNA-directed DNA polymerase activity///exonuclease activity///gamma DNA-directed DNA polymerase activity///magnesium ion binding///nucleotidyltransferase activity///transferase activity	DNA replication///aging///mitochondrial DNA replication	gamma DNA polymerase complex///mitochondrial inner membrane///mitochondrion	GO:0003677///GO:0003887///GO:0004527///GO:0003895///GO:0000287///GO:0016779///GO:0016740	GO:0006260///GO:0007568///GO:0006264	GO:0005760///GO:0005743///GO:0005739
4732460I02RIK	1	4	45	0.008676735	4732460I02Rik	RIKEN cDNA 4732460I02 gene
ERF	1	4	45	0.008676735	Erf	Ets2 repressor factor	DNA binding///sequence-specific DNA binding///transcription factor activity///trypsin activity	proteolysis///regulation of transcription, DNA-dependent///transcription	nucleus	GO:0003677///GO:0043565///GO:0003700///GO:0004295	GO:0006508///GO:0006355///GO:0006350	GO:0005634
ATXN3	2	64	45	0.008698808	Atxn3	ataxin 3	hydrolase activity///molecular_function	biological_process///regulation of transcription, DNA-dependent///transcription	cytoplasm///nuclear inclusion body///nucleus	GO:0016787///GO:0003674	GO:0008150///GO:0006355///GO:0006350	GO:0005737///GO:0042405///GO:0005634
FGD1	3	194	45	0.008760596	Fgd1	FYVE, RhoGEF and PH domain containing 1	Rho guanyl-nucleotide exchange factor activity///guanyl-nucleotide exchange factor activity///metal ion binding///protein binding///zinc ion binding	cytoskeleton organization and biogenesis///intracellular signaling cascade///regulation of Rho protein signal transduction///regulation of cell shape	Golgi apparatus///cell projection///cytoplasm///cytoskeleton///intracellular///lamellipodium///ruffle	GO:0005089///GO:0005085///GO:0046872///GO:0005515///GO:0008270	GO:0007010///GO:0007242///GO:0035023///GO:0008360	GO:0005794///GO:0042995///GO:0005737///GO:0005856///GO:0005622///GO:0030027///GO:0001726
SERPINI1	16	4035	45	0.008768258	Serpini1	serine (or cysteine) peptidase inhibitor, clade I, member 1	endopeptidase inhibitor activity///serine-type endopeptidase inhibitor activity		extracellular space	GO:0004866///GO:0004867		GO:0005615
POLR2H	6	827	45	0.008775669	Polr2h	polymerase (RNA) II (DNA directed) polypeptide H	DNA-directed RNA polymerase activity///nucleic acid binding///transferase activity///zinc ion binding	transcription	nucleus	GO:0003899///GO:0003676///GO:0016740///GO:0008270	GO:0006350	GO:0005634
2610201A13RIK	5	587	45	0.008801811	2610201A13Rik	RIKEN cDNA 2610201A13 gene
IDI1	13	2964	45	0.008833715	Idi1	isopentenyl-diphosphate delta isomerase	hydrolase activity///isomerase activity///isopentenyl-diphosphate delta-isomerase activity///magnesium ion binding///metal ion binding	carotenoid biosynthetic process///cholesterol biosynthetic process///isoprenoid biosynthetic process///lipid biosynthetic process///steroid biosynthetic process///sterol biosynthetic process	peroxisome	GO:0016787///GO:0016853///GO:0004452///GO:0000287///GO:0046872	GO:0016117///GO:0006695///GO:0008299///GO:0008610///GO:0006694///GO:0016126	GO:0005777
HNRNPM	8	1370	45	0.008838555	Hnrnpm	heterogeneous nuclear ribonucleoprotein M	RNA binding///nucleic acid binding///nucleotide binding///transmembrane receptor activity	RNA splicing///mRNA processing	integral to plasma membrane///membrane fraction///nucleus///plasma membrane///ribonucleoprotein complex///spliceosome	GO:0003723///GO:0003676///GO:0000166///GO:0004888	GO:0008380///GO:0006397	GO:0005887///GO:0005624///GO:0005634///GO:0005886///GO:0030529///GO:0005681
EED	7	1091	45	0.008869415	Eed	embryonic ectoderm development	chromatin binding///histone methyltransferase activity///protein binding	genetic imprinting///histone methylation	ESC/E(Z) complex///nucleus///pronucleus///sex chromatin	GO:0003682///GO:0042054///GO:0005515	GO:0006349///GO:0016571	GO:0035098///GO:0005634///GO:0045120///GO:0001739
TUBA3A	7	1092	45	0.008911949	Tuba3a	tubulin, alpha 3A	GTP binding///GTPase activity///nucleotide binding///structural constituent of cytoskeleton///structural molecule activity	microtubule-based movement///microtubule-based process///protein polymerization	microtubule///protein complex	GO:0005525///GO:0003924///GO:0000166///GO:0005200///GO:0005198	GO:0007018///GO:0007017///GO:0051258	GO:0005874///GO:0043234
WASL	2	65	45	0.008960438	Wasl	Wiskott-Aldrich syndrome-like (human)	DNA binding///actin binding///protein binding	actin nucleation///NOT cell projection biogenesis///regulation of transcription, DNA-dependent///response to bacterium///transcription	cytoplasm///cytoskeleton///lamellipodium///nucleus	GO:0003677///GO:0003779///GO:0005515	GO:0045010///NOT GO:0030031///GO:0006355///GO:0009617///GO:0006350	GO:0005737///GO:0005856///GO:0030027///GO:0005634
USP11	13	2970	45	0.008982491	Usp11	ubiquitin specific peptidase 11	cysteine-type peptidase activity///hydrolase activity///peptidase activity///ubiquitin thiolesterase activity	ubiquitin cycle///ubiquitin-dependent protein catabolic process	nucleus	GO:0008234///GO:0016787///GO:0008233///GO:0004221	GO:0006512///GO:0006511	GO:0005634
MPO	7	1094	45	0.00899747	Mpo	myeloperoxidase	calcium ion binding///heme binding///iron ion binding///metal ion binding///oxidoreductase activity///peroxidase activity	electron transport///hydrogen peroxide catabolic process///response to oxidative stress	extracellular space///lysosome///mitochondrion	GO:0005509///GO:0020037///GO:0005506///GO:0046872///GO:0016491///GO:0004601	GO:0006118///GO:0042744///GO:0006979	GO:0005615///GO:0005764///GO:0005739
RNASEH1	4	376	45	0.009033091	Rnaseh1	ribonuclease H1	endonuclease activity///hydrolase activity///magnesium ion binding///metal ion binding///nuclease activity///nucleic acid binding///ribonuclease H activity	RNA catabolic process	cytoplasm///extracellular space///mitochondrion	GO:0004519///GO:0016787///GO:0000287///GO:0046872///GO:0004518///GO:0003676///GO:0004523	GO:0006401	GO:0005737///GO:0005615///GO:0005739
FDXR	5	591	45	0.009047632	Fdxr	ferredoxin reductase	ferredoxin-NADP+ reductase activity///oxidoreductase activity	cholesterol metabolic process///electron transport///lipid metabolic process///steroid metabolic process///transport	mitochondrial inner membrane///mitochondrion	GO:0004324///GO:0016491	GO:0008203///GO:0006118///GO:0006629///GO:0008202///GO:0006810	GO:0005743///GO:0005739
B430203M17RIK	14	3324	45	0.009078242	B430203M17Rik	RIKEN cDNA B430203M17 gene
RPS6KA5	5	592	45	0.009109825	Rps6ka5	ribosomal protein S6 kinase, polypeptide 5	ATP binding///kinase activity///magnesium ion binding///nucleotide binding///protein kinase activity///protein serine/threonine kinase activity///transferase activity	protein amino acid phosphorylation///protein kinase cascade///regulation of transcription, DNA-dependent	nucleus///nucleus///ribosome	GO:0005524///GO:0016301///GO:0000287///GO:0000166///GO:0004672///GO:0004674///GO:0016740	GO:0006468///GO:0007243///GO:0006355	GO:0005634///GO:0005634///GO:0005840
DVL2	3	197	45	0.009132018	Dvl2	dishevelled 2, dsh homolog (Drosophila)	protein binding///signal transducer activity	Wnt receptor signaling pathway///Wnt receptor signaling pathway///heart development///intracellular signaling cascade///multicellular organismal development///neural tube closure///segment specification	cytoplasm///intracellular	GO:0005515///GO:0004871	GO:0016055///GO:0016055///GO:0007507///GO:0007242///GO:0007275///GO:0001843///GO:0007379	GO:0005737///GO:0005622
WIPF1	16	4052	45	0.009132967	Wipf1	WAS/WASL interacting protein family, member 1	actin binding///profilin binding	actin filament-based movement///actin polymerization and/or depolymerization///cell morphogenesis///protein complex assembly	actin cytoskeleton///actin cytoskeleton///cytoplasm///cytoplasmic vesicle///cytoskeleton	GO:0003779///GO:0005522	GO:0030048///GO:0008154///GO:0000902///GO:0006461	GO:0015629///GO:0015629///GO:0005737///GO:0031410///GO:0005856
EID2	6	836	45	0.009228909	Eid2	EP300 interacting inhibitor of differentiation 2	protein binding	cell differentiation///multicellular organismal development///negative regulation of transcription from RNA polymerase II promoter///regulation of transcription, DNA-dependent///skeletal muscle development///transcription	nucleus	GO:0005515	GO:0030154///GO:0007275///GO:0000122///GO:0006355///GO:0007519///GO:0006350	GO:0005634
RBM38	9	1677	45	0.00925013	Rbm38	RNA binding motif protein 38	RNA binding///nucleic acid binding///nucleotide binding			GO:0003723///GO:0003676///GO:0000166
C230082I21RIK///STRBP	7	1100	45	0.009257693	C230082I21Rik///Strbp	RIKEN cDNA C230082I21 gene///spermatid perinuclear RNA binding protein	NOT DNA binding///RNA binding///double-stranded RNA binding///single-stranded RNA binding	cell differentiation///cell motility///mechanosensory behavior///multicellular organismal development///spermatid development///spermatogenesis	cytoplasm///intracellular///microtubule cytoskeleton	NOT GO:0003677///GO:0003723///GO:0003725///GO:0003727	GO:0030154///GO:0006928///GO:0007638///GO:0007275///GO:0007286///GO:0007283	GO:0005737///GO:0005622///GO:0015630
EIF4EBP1	14	3332	45	0.009270524	Eif4ebp1	eukaryotic translation initiation factor 4E binding protein 1	eukaryotic initiation factor 4E binding///protein binding///translation initiation factor activity///translation repressor activity	insulin receptor signaling pathway///negative regulation of protein biosynthetic process///negative regulation of translational initiation///regulation of translation///regulation of translational initiation	cytoplasm	GO:0008190///GO:0005515///GO:0003743///GO:0030371	GO:0008286///GO:0017148///GO:0045947///GO:0006417///GO:0006446	GO:0005737
SSSCA1	9	1678	45	0.009284746	Sssca1	Sjogren's syndrome/scleroderma autoantigen 1 homolog (human)	identical protein binding///protein binding			GO:0042802///GO:0005515
SESTD1	11	2311	45	0.009355918	Sestd1	SEC14 and spectrin domains 1	protein binding			GO:0005515
BC060632	10	1990	45	0.00936697	BC060632	cDNA sequence BC060632	actin binding	filopodium formation///nervous system development///signal transduction		GO:0003779	GO:0046847///GO:0007399///GO:0007165
TCEA2	8	1385	45	0.009409928	Tcea2	transcription elongation factor A (SII), 2	DNA binding///RNA polymerase II transcription factor activity///metal ion binding///nucleic acid binding///protein binding///transcription regulator activity///translation elongation factor activity///zinc ion binding	RNA elongation///regulation of transcription///regulation of transcription, DNA-dependent///transcription	nucleus	GO:0003677///GO:0003702///GO:0046872///GO:0003676///GO:0005515///GO:0030528///GO:0003746///GO:0008270	GO:0006354///GO:0045449///GO:0006355///GO:0006350	GO:0005634
TSPAN32	7	1104	45	0.009434248	Tspan32	tetraspanin 32	molecular_function	biological_process	integral to membrane///intracellular///membrane	GO:0003674	GO:0008150	GO:0016021///GO:0005622///GO:0016020
MEX3A	6	840	45	0.00943568	Mex3a	mex3 homolog A (C. elegans)
MTMR12	12	2646	45	0.009439043	Mtmr12	myotubularin related protein 12	inositol or phosphatidylinositol phosphatase activity///phosphoric monoester hydrolase activity///protein tyrosine phosphatase activity	dephosphorylation///phospholipid dephosphorylation	cytoplasm	GO:0004437///GO:0016791///GO:0004725	GO:0016311///GO:0046839	GO:0005737
9430015G10RIK	2	67	45	0.009494189	9430015G10Rik	RIKEN cDNA 9430015G10 gene			extracellular space///integral to membrane			GO:0005615///GO:0016021
WDR34	5	599	45	0.009553536	Wdr34	WD repeat domain 34
PCP4L1///SDHC	5	601	45	0.009683017	Pcp4l1///Sdhc	Purkinje cell protein 4-like 1///succinate dehydrogenase complex, subunit C, integral membrane protein	molecular_function///electron carrier activity///iron ion binding///metal ion binding///succinate dehydrogenase activity	biological_process///transport///tricarboxylic acid cycle	cellular_component///integral to membrane///membrane///mitochondrion	GO:0003674///GO:0009055///GO:0005506///GO:0046872///GO:0000104	GO:0008150///GO:0006810///GO:0006099	GO:0005575///GO:0016021///GO:0016020///GO:0005739
5430416N02RIK	5	601	45	0.009683017	5430416N02Rik	RIKEN cDNA 5430416N02 gene
NUP54	6	845	45	0.009698818	Nup54	nucleoporin 54		intracellular protein transport across a membrane///mRNA transport///protein transport///transport	nuclear pore///nucleus		GO:0065002///GO:0051028///GO:0015031///GO:0006810	GO:0005643///GO:0005634
USP54	11	2324	45	0.009744235	Usp54	ubiquitin specific peptidase 54	cysteine-type endopeptidase activity///transporter activity///ubiquitin thiolesterase activity	transport///ubiquitin-dependent protein catabolic process	membrane	GO:0004197///GO:0005215///GO:0004221	GO:0006810///GO:0006511	GO:0016020
ASB8	5	602	45	0.009748211	Asb8	ankyrin repeat and SOCS box-containing protein 8	DNA binding///transcription factor activity	intracellular signaling cascade///regulation of transcription, DNA-dependent	cellular_component///cytoplasm	GO:0003677///GO:0003700	GO:0007242///GO:0006355	GO:0005575///GO:0005737
DPH2	4	385	45	0.00979035	Dph2	DPH2 homolog (S. cerevisiae)	molecular_function	biological_process	cellular_component	GO:0003674	GO:0008150	GO:0005575
PGM2L1	13	3006	45	0.009917917	Pgm2l1	phosphoglucomutase 2-like 1	intramolecular transferase activity, phosphotransferases///isomerase activity///phosphoglucomutase activity	carbohydrate metabolic process///glucose metabolic process		GO:0016868///GO:0016853///GO:0004614	GO:0005975///GO:0006006
SLC29A2	9	1696	45	0.009925037	Slc29a2	solute carrier family 29 (nucleoside transporters), member 2	nucleoside transmembrane transporter activity	nucleoside transport///transport	extracellular space///integral to membrane///integral to plasma membrane///membrane///nucleus	GO:0005337	GO:0015858///GO:0006810	GO:0005615///GO:0016021///GO:0005887///GO:0016020///GO:0005634
B3GNT1	7	1115	45	0.00993264	B3gnt1	UDP-GlcNAc:betaGal beta-1,3-N-acetylglucosaminyltransferase 1	N-acetyllactosaminide beta-1,3-N-acetylglucosaminyltransferase activity///transferase activity///transferase activity, transferring glycosyl groups		Golgi apparatus///extracellular space///integral to membrane///membrane	GO:0008532///GO:0016740///GO:0016757		GO:0005794///GO:0005615///GO:0016021///GO:0016020
MLF1	16	4092	45	0.010040268	Mlf1	myeloid leukemia factor 1	DNA binding///protein binding	cell cycle///cell differentiation///multicellular organismal development///myeloid progenitor cell differentiation///transcription	cytoplasm///nucleus	GO:0003677///GO:0005515	GO:0007049///GO:0030154///GO:0007275///GO:0002318///GO:0006350	GO:0005737///GO:0005634
LRRC1	8	1402	45	0.010090774	Lrrc1	leucine rich repeat containing 1	protein binding		cytoplasm///membrane	GO:0005515		GO:0005737///GO:0016020
MKS1	3	205	45	0.010167266	Mks1	Meckel syndrome, type 1
BB001228	5	609	45	0.01021312	BB001228	expressed sequence BB001228
SRFBP1	8	1406	45	0.010256234	Srfbp1	serum response factor binding protein 1	molecular_function	biological_process	nucleus	GO:0003674	GO:0008150	GO:0005634
PGS1	2	70	45	0.010320805	Pgs1	phosphatidylglycerophosphate synthase 1
EG240038	8	1408	45	0.010339725	EG240038	predicted gene, EG240038
AMMECR1	4	392	45	0.010407192	Ammecr1	Alport syndrome, mental retardation, midface hypoplasia and elliptocytosis chromosomal region gene 1 homolog (human)	molecular_function	biological_process	cellular_component	GO:0003674	GO:0008150	GO:0005575
KCNN4	15	3743	45	0.010532587	Kcnn4	potassium intermediate/small conductance calcium-activated channel, subfamily N, member 4	calcium-activated potassium channel activity///calmodulin binding///ion channel activity///potassium channel activity///voltage-gated potassium channel activity	ion transport///positive regulation of protein secretion///potassium ion transport///saliva secretion///transport	integral to membrane///integral to plasma membrane///membrane///voltage-gated potassium channel complex	GO:0015269///GO:0005516///GO:0005216///GO:0005267///GO:0005249	GO:0006811///GO:0050714///GO:0006813///GO:0046541///GO:0006810	GO:0016021///GO:0005887///GO:0016020///GO:0008076
TBL3	4	394	45	0.01058797	Tbl3	transducin (beta)-like 3	serine-type endopeptidase activity	proteolysis		GO:0004252	GO:0006508
ZFP606	2	71	45	0.010603212	Zfp606	zinc finger protein 606	metal ion binding///nucleic acid binding///zinc ion binding	regulation of transcription, DNA-dependent	intracellular///nucleus	GO:0046872///GO:0003676///GO:0008270	GO:0006355	GO:0005622///GO:0005634
CDYL2	3	209	45	0.010709517	Cdyl2	chromodomain protein, Y chromosome-like 2	isomerase activity///molecular_function	biological_process	nucleus	GO:0016853///GO:0003674	GO:0008150	GO:0005634
RIPK3	10	2031	45	0.010745295	Ripk3	receptor-interacting serine-threonine kinase 3	ATP binding///NF-kappaB-inducing kinase activity///kinase activity///nucleotide binding///protein kinase activity///protein serine/threonine kinase activity///protein-tyrosine kinase activity///receptor activity///transferase activity	I-kappaB kinase/NF-kappaB cascade///apoptosis///induction of apoptosis///protein amino acid phosphorylation	cytoplasm///intracellular	GO:0005524///GO:0004704///GO:0016301///GO:0000166///GO:0004672///GO:0004674///GO:0004713///GO:0004872///GO:0016740	GO:0007249///GO:0006915///GO:0006917///GO:0006468	GO:0005737///GO:0005622
RBM15	4	396	45	0.010770781	Rbm15	RNA binding motif protein 15	nucleic acid binding			GO:0003676
APOBEC3	11	2358	45	0.010819893	Apobec3	apolipoprotein B editing complex 3	hydrolase activity///hydrolase activity, acting on carbon-nitrogen (but not peptide) bonds, in cyclic amidines///metal ion binding///zinc ion binding		cytoplasm///nucleus	GO:0016787///GO:0016814///GO:0046872///GO:0008270		GO:0005737///GO:0005634
EIF1AD	7	1135	45	0.010888295	Eif1ad	eukaryotic translation initiation factor 1A domain containing	RNA binding///translation initiation factor activity	translational initiation		GO:0003723///GO:0003743	GO:0006413
ARV1	2	72	45	0.010889027	Arv1	ARV1 homolog (yeast)		lipid metabolic process///sphingolipid metabolic process	integral to membrane///membrane		GO:0006629///GO:0006665	GO:0016021///GO:0016020
ZSWIM1	7	1136	45	0.010937789	Zswim1	zinc finger, SWIM domain containing 1	metal ion binding///molecular_function///zinc ion binding	biological_process	nucleus	GO:0046872///GO:0003674///GO:0008270	GO:0008150	GO:0005634
SPIN4	16	4129	45	0.010943733	Spin4	spindlin family, member 4		gamete generation			GO:0007276
KLHDC5	7	1140	45	0.011137424	Klhdc5	kelch domain containing 5	protein binding			GO:0005515
PTOV1	6	871	45	0.011152983	Ptov1	prostate tumor over expressed gene 1		regulation of transcription, DNA-dependent///transcription	cytoplasm///membrane///nucleus		GO:0006355///GO:0006350	GO:0005737///GO:0016020///GO:0005634
SAMD8	2	73	45	0.011178235	Samd8	sterile alpha motif domain containing 8		lipid metabolic process///sphingolipid metabolic process///sphingomyelin biosynthetic process	integral to membrane///membrane		GO:0006629///GO:0006665///GO:0006686	GO:0016021///GO:0016020
ZFP518	7	1142	45	0.011238239	Zfp518	zinc finger protein 518
SLC29A1	15	3770	45	0.01124228	Slc29a1	solute carrier family 29 (nucleoside transporters), member 1	nucleoside transmembrane transporter activity///nucleoside transmembrane transporter activity	nucleoside transport///transport	integral to membrane///integral to plasma membrane///membrane	GO:0005337///GO:0005337	GO:0015858///GO:0006810	GO:0016021///GO:0005887///GO:0016020
LIMD2	12	2709	45	0.011310688	Limd2	LIM domain containing 2	metal ion binding///zinc ion binding			GO:0046872///GO:0008270
DDHD1	5	625	45	0.011332926	Ddhd1	DDHD domain containing 1	hydrolase activity///metal ion binding	lipid catabolic process	cytoplasm	GO:0016787///GO:0046872	GO:0016042	GO:0005737
1810032O08RIK	5	625	45	0.011332926	1810032O08Rik	RIKEN cDNA 1810032O08 gene
MPP5	9	1736	45	0.011468769	Mpp5	membrane protein, palmitoylated 5 (MAGUK p55 subfamily member 5)	guanylate kinase activity///protein binding		cell junction///integral to membrane///membrane///plasma membrane///tight junction	GO:0004385///GO:0005515		GO:0030054///GO:0016021///GO:0016020///GO:0005886///GO:0005923
AGPAT1	2	74	45	0.01147082	Agpat1	1-acylglycerol-3-phosphate O-acyltransferase 1 (lysophosphatidic acid acyltransferase, alpha)	1-acylglycerol-3-phosphate O-acyltransferase activity///acyltransferase activity///transferase activity	metabolic process///phospholipid biosynthetic process	extracellular space///integral to membrane///membrane	GO:0003841///GO:0008415///GO:0016740	GO:0008152///GO:0008654	GO:0005615///GO:0016021///GO:0016020
ZFR	4	404	45	0.011522523	Zfr	zinc finger RNA binding protein	nucleic acid binding			GO:0003676
SLC9A9	3	215	45	0.011553951	Slc9a9	solute carrier family 9 (sodium/hydrogen exchanger), member 9	antiporter activity///sodium ion binding///sodium:hydrogen antiporter activity///solute:hydrogen antiporter activity	ion transport///regulation of pH///sodium ion transport///transport	integral to membrane///membrane	GO:0015297///GO:0031402///GO:0015385///GO:0015299	GO:0006811///GO:0006885///GO:0006814///GO:0006810	GO:0016021///GO:0016020
DEPDC7	13	3065	45	0.011617972	Depdc7	DEP domain containing 7		intracellular signaling cascade			GO:0007242
8530402H02RIK///KLHL2	4	405	45	0.011618814	8530402H02Rik///Klhl2	RIKEN cDNA 8530402H02 gene///kelch-like 2, Mayven (Drosophila)	actin binding///protein binding///protein homodimerization activity		cytoplasm///cytoskeleton///stress fiber	GO:0003779///GO:0005515///GO:0042803		GO:0005737///GO:0005856///GO:0001725
PSME3	5	629	45	0.011625544	Psme3	proteaseome (prosome, macropain) 28 subunit, 3	peptidase activity///proteasome activator activity		cytosol///proteasome activator complex///proteasome complex (sensu Eukaryota)///protein complex	GO:0008233///GO:0008538		GO:0005829///GO:0008537///GO:0000502///GO:0043234
ZFP282	2	75	45	0.011766766	Zfp282	zinc finger protein 282	metal ion binding///nucleic acid binding///structural molecule activity///zinc ion binding	microtubule-based movement///regulation of transcription, DNA-dependent	intracellular///microtubule///nucleus	GO:0046872///GO:0003676///GO:0005198///GO:0008270	GO:0007018///GO:0006355	GO:0005622///GO:0005874///GO:0005634
SLC16A13	6	883	45	0.011874162	Slc16a13	solute carrier family 16 (monocarboxylic acid transporters), member 13	symporter activity///transporter activity	transport	integral to membrane///membrane	GO:0015293///GO:0005215	GO:0006810	GO:0016021///GO:0016020
LOC624524	9	1746	45	0.011881801	LOC624524	hypothetical LOC624524
ZFP667	5	633	45	0.011923311	Zfp667	zinc finger protein 667	DNA binding///metal ion binding///nucleic acid binding///zinc ion binding	regulation of transcription, DNA-dependent///transcription	intracellular///nucleus	GO:0003677///GO:0046872///GO:0003676///GO:0008270	GO:0006355///GO:0006350	GO:0005622///GO:0005634
AI314760	9	1749	45	0.012007888	AI314760	expressed sequence AI314760
CNPY4	9	1749	45	0.012007888	Cnpy4	canopy 4 homolog (zebrafish)	receptor binding	regulation of protein localization	extracellular region	GO:0005102	GO:0032880	GO:0005576
STAU2	4	409	45	0.012009185	Stau2	staufen (RNA binding protein) homolog 2 (Drosophila)	RNA binding///double-stranded RNA binding	transport	cytoplasm///endoplasmic reticulum///intracellular///microtubule///nucleus	GO:0003723///GO:0003725	GO:0006810	GO:0005737///GO:0005783///GO:0005622///GO:0005874///GO:0005634
NMD3	5	635	45	0.01207414	Nmd3	NMD3 homolog (S. cerevisiae)	ribosomal large subunit binding	ribosomal large subunit export from nucleus	cytoplasm///nucleus	GO:0043023	GO:0000055	GO:0005737///GO:0005634
CAPZA1	7	1159	45	0.012122435	Capza1	capping protein (actin filament) muscle Z-line, alpha 1	actin binding	actin cytoskeleton organization and biogenesis///barbed-end actin filament capping	F-actin capping protein complex	GO:0003779	GO:0030036///GO:0051016	GO:0008290
5730507C01RIK	3	219	45	0.012137741	5730507C01Rik	RIKEN cDNA 5730507C01 gene	metal ion binding///zinc ion binding		nucleus	GO:0046872///GO:0008270		GO:0005634
PTER	16	4175	45	0.012157989	Pter	phosphotriesterase related	hydrolase activity///hydrolase activity, acting on ester bonds///metal ion binding///zinc ion binding	catabolic process		GO:0016787///GO:0016788///GO:0046872///GO:0008270	GO:0009056
SERTAD4	23	6976	45	0.012197302	SERTAD4	SERTA domain containing 4
SLC38A9	4	411	45	0.012207509	Slc38a9	solute carrier family 38, member 9	sodium ion binding	amino acid transport///ion transport///sodium ion transport///transport	integral to membrane///membrane	GO:0031402	GO:0006865///GO:0006811///GO:0006814///GO:0006810	GO:0016021///GO:0016020
NAT13	8	1450	45	0.012213965	Nat13	N-acetyltransferase 13	N-acetyltransferase activity///acyltransferase activity///transferase activity	N-terminal protein amino acid acetylation///metabolic process	cytoplasm	GO:0008080///GO:0008415///GO:0016740	GO:0006474///GO:0008152	GO:0005737
SLAIN1///4921525B02RIK	14	3441	45	0.012233702	Slain1///4921525B02Rik	SLAIN motif family, member 1///RIKEN cDNA 4921525B02 gene
CCDC130	3	220	45	0.012286305	Ccdc130	coiled-coil domain containing 130
KIFAP3	14	3445	45	0.012355338	Kifap3	kinesin-associated protein 3	Rho guanyl-nucleotide exchange factor activity///binding///kinesin binding///microtubule motor activity///protein binding///small GTPase regulator activity	Rho protein signal transduction///microtubule-based process///negative regulation of cell proliferation///positive regulation of calcium-dependent cell-cell adhesion///protein localization	kinesin II complex///kinesin complex	GO:0005089///GO:0005488///GO:0019894///GO:0003777///GO:0005515///GO:0005083	GO:0007266///GO:0007017///GO:0008285///GO:0046587///GO:0008104	GO:0016939///GO:0005871
SH3GL3	23	6983	45	0.012355658	Sh3gl3	SH3-domain GRB2-like 3	lipid binding///protein binding///protein binding	endocytosis	cytoplasm///endosome///membrane	GO:0008289///GO:0005515///GO:0005515	GO:0006897	GO:0005737///GO:0005768///GO:0016020
TUBB2C	7	1164	45	0.012391915	Tubb2c	tubulin, beta 2c	GTP binding///GTPase activity///nucleotide binding///structural molecule activity	microtubule-based movement///microtubule-based process///protein polymerization	cytoplasm///microtubule///protein complex///tubulin complex	GO:0005525///GO:0003924///GO:0000166///GO:0005198	GO:0007018///GO:0007017///GO:0051258	GO:0005737///GO:0005874///GO:0043234///GO:0045298
STK10	15	3811	45	0.012393292	Stk10	serine/threonine kinase 10	ATP binding///kinase activity///nucleotide binding///protein kinase activity///protein serine/threonine kinase activity///transferase activity	protein amino acid phosphorylation		GO:0005524///GO:0016301///GO:0000166///GO:0004672///GO:0004674///GO:0016740	GO:0006468
ZBTB41	3	221	45	0.012435918	Zbtb41	zinc finger and BTB domain containing 41 homolog	DNA binding///metal ion binding///nucleic acid binding///protein binding///zinc ion binding	regulation of transcription, DNA-dependent///transcription	intracellular///nucleus	GO:0003677///GO:0046872///GO:0003676///GO:0005515///GO:0008270	GO:0006355///GO:0006350	GO:0005622///GO:0005634
TDG	3	221	45	0.012435918	Tdg	thymine DNA glycosylase	SUMO binding///hydrolase activity///hydrolase activity, acting on glycosyl bonds///mismatched DNA binding	DNA repair///metabolic process///mismatch repair///response to DNA damage stimulus	colocalizes_with PML body///nucleus	GO:0032183///GO:0016787///GO:0016798///GO:0030983	GO:0006281///GO:0008152///GO:0006298///GO:0006974	colocalizes_with GO:0016605///GO:0005634
RALGDS	7	1165	45	0.012446332	Ralgds	ral guanine nucleotide dissociation stimulator	binding///guanyl-nucleotide exchange factor activity///lipid binding///protein binding	regulation of small GTPase mediated signal transduction///signal transduction///small GTPase mediated signal transduction///transport	intracellular	GO:0005488///GO:0005085///GO:0008289///GO:0005515	GO:0051056///GO:0007165///GO:0007264///GO:0006810	GO:0005622
NANS	8	1455	45	0.012452919	Nans	N-acetylneuraminic acid synthase (sialic acid synthase)	N-acetylneuraminic acid phosphate synthase activity	biological_process	cytosol	GO:0019007	GO:0008150	GO:0005829
C030034L19RIK///ZFP704	8	1458	45	0.012597955	C030034L19Rik///Zfp704	RIKEN cDNA C030034L19 gene///zinc finger protein 704	metal ion binding///zinc ion binding		intracellular	GO:0046872///GO:0008270		GO:0005622
SMYD5	5	642	45	0.012612335	Smyd5	SET and MYND domain containing 5	metal ion binding///molecular_function///zinc ion binding	biological_process	cellular_component///nucleus	GO:0046872///GO:0003674///GO:0008270	GO:0008150	GO:0005575///GO:0005634
RTTN	2	78	45	0.012674625	Rttn	rotatin	binding///molecular_function	determination of left/right symmetry///multicellular organismal development	integral to membrane	GO:0005488///GO:0003674	GO:0007368///GO:0007275	GO:0016021
ADD1	5	643	45	0.012690535	Add1	adducin 1 (alpha)	calmodulin binding///metal ion binding///structural molecule activity		cytoplasm///cytoskeleton///membrane	GO:0005516///GO:0046872///GO:0005198		GO:0005737///GO:0005856///GO:0016020
AKAP11	8	1461	45	0.012744248	Akap11	A kinase (PRKA) anchor protein 11	kinase activity///kinase regulator activity	biological_process	peroxisome	GO:0016301///GO:0019207	GO:0008150	GO:0005777
NOL1	6	897	45	0.012756859	Nol1	nucleolar protein 1	methyltransferase activity///molecular_function///transferase activity	biological_process	cellular_component///nucleus	GO:0008168///GO:0003674///GO:0016740	GO:0008150	GO:0005575///GO:0005634
OFD1	7	1171	45	0.01277651	Ofd1	oral-facial-digital syndrome 1 gene homolog (human)	molecular_function	cilium axoneme biogenesis	basal body///centrosome///cytoplasm	GO:0003674	GO:0035083	GO:0005932///GO:0005813///GO:0005737
PCK2	8	1463	45	0.012842477	Pck2	phosphoenolpyruvate carboxykinase 2 (mitochondrial)	GTP binding///carboxy-lyase activity///kinase activity///lyase activity///manganese ion binding///nucleotide binding///phosphoenolpyruvate carboxykinase (GTP) activity///phosphoenolpyruvate carboxykinase activity///purine nucleotide binding	gluconeogenesis	mitochondrion	GO:0005525///GO:0016831///GO:0016301///GO:0016829///GO:0030145///GO:0000166///GO:0004613///GO:0004611///GO:0017076	GO:0006094	GO:0005739
RAPGEF2	9	1770	45	0.012919174	Rapgef2	Rap guanine nucleotide exchange factor (GEF) 2	guanyl-nucleotide exchange factor activity///protein binding	signal transduction///small GTPase mediated signal transduction	intracellular///membrane	GO:0005085///GO:0005515	GO:0007165///GO:0007264	GO:0005622///GO:0016020
WDR51B	2	79	45	0.012983866	Wdr51b	WD repeat domain 51B
ZFP384	1	6	45	0.012987454	Zfp384	zinc finger protein 384
ZFP629	1	6	45	0.012987454	Zfp629	zinc finger protein 629	DNA binding///metal ion binding///nucleic acid binding///zinc ion binding	regulation of transcription, DNA-dependent///transcription	intracellular///nucleus	GO:0003677///GO:0046872///GO:0003676///GO:0008270	GO:0006355///GO:0006350	GO:0005622///GO:0005634
SNUPN	1	6	45	0.012987454	Snupn	snurportin 1	RNA binding///protein transporter activity	intracellular protein transport///protein import into nucleus///transport	cytoplasm///nuclear pore///nucleus	GO:0003723///GO:0008565	GO:0006886///GO:0006606///GO:0006810	GO:0005737///GO:0005643///GO:0005634
ENSMUSG00000071543	5	647	45	0.013006654	ENSMUSG00000071543	predicted gene, ENSMUSG00000071543
MUM1	9	1773	45	0.013053514	Mum1	melanoma associated antigen (mutated) 1
2210408K08RIK	9	1773	45	0.013053514	2210408K08Rik	RIKEN cDNA 2210408K08 gene
PAOX	8	1470	45	0.013190724	Paox	polyamine oxidase (exo-N4-amino)	electron carrier activity///oxidoreductase activity///polyamine oxidase activity///polyamine oxidase activity	oxidation reduction///polyamine catabolic process///polyamine catabolic process	cellular_component///cytoplasm///peroxisome	GO:0009055///GO:0016491///GO:0046592///GO:0046592	GO:0055114///GO:0006598///GO:0006598	GO:0005575///GO:0005737///GO:0005777
TFRC	9	1778	45	0.01327976	Tfrc	transferrin receptor	iron ion transmembrane transporter activity///receptor activity///transferrin receptor activity	cellular iron ion homeostasis///endocytosis	cytoplasmic membrane-bound vesicle///endosome///endosome///integral to membrane///membrane///perinuclear region of cytoplasm///plasma membrane	GO:0005381///GO:0004872///GO:0004998	GO:0006879///GO:0006897	GO:0016023///GO:0005768///GO:0005768///GO:0016021///GO:0016020///GO:0048471///GO:0005886
MBNL1	6	905	45	0.013281669	Mbnl1	muscleblind-like 1 (Drosophila)	RNA binding///metal ion binding///nucleic acid binding///zinc ion binding	embryonic limb morphogenesis///in utero embryonic development///mRNA splice site selection///muscle development///myoblast differentiation///nervous system development///striated muscle development	cytoplasm///nucleus///nucleus	GO:0003723///GO:0046872///GO:0003676///GO:0008270	GO:0030326///GO:0001701///GO:0006376///GO:0007517///GO:0045445///GO:0007399///GO:0007519	GO:0005737///GO:0005634///GO:0005634
C81363///RPP30	5	652	45	0.013409309	C81363///Rpp30	expressed sequence C81363///ribonuclease P/MRP 30 subunit (human)	hydrolase activity///ribonuclease P activity///ribonuclease activity	tRNA processing	nucleus	GO:0016787///GO:0004526///GO:0004540	GO:0008033	GO:0005634
ACSL3	10	2100	45	0.01341343	Acsl3	acyl-CoA synthetase long-chain family member 3	catalytic activity///ligase activity///long-chain-fatty-acid-CoA ligase activity///magnesium ion binding	fatty acid metabolic process///lipid metabolic process///metabolic process	endoplasmic reticulum///integral to membrane///membrane///microsome///mitochondrion///peroxisome	GO:0003824///GO:0016874///GO:0004467///GO:0000287	GO:0006631///GO:0006629///GO:0008152	GO:0005783///GO:0016021///GO:0016020///GO:0005792///GO:0005739///GO:0005777
UBE2S	11	2431	45	0.013442393	Ube2s	ubiquitin-conjugating enzyme E2S	ligase activity///small conjugating protein ligase activity///ubiquitin-protein ligase activity	post-translational protein modification///regulation of protein metabolic process///ubiquitin cycle		GO:0016874///GO:0019787///GO:0004842	GO:0043687///GO:0051246///GO:0006512
TXNDC16	12	2772	45	0.013463438	Txndc16	thioredoxin domain containing 16	arsenate reductase (thioredoxin) activity	cell redox homeostasis	extracellular region	GO:0030612	GO:0045454	GO:0005576
LOC624784///TDG	4	424	45	0.013548228	LOC624784///Tdg	similar to T:G mismatch-specific thymine-DNA glycosylase TDGb///thymine DNA glycosylase	SUMO binding///hydrolase activity///hydrolase activity, acting on glycosyl bonds///mismatched DNA binding	DNA repair///metabolic process///mismatch repair///response to DNA damage stimulus	colocalizes_with PML body///nucleus	GO:0032183///GO:0016787///GO:0016798///GO:0030983	GO:0006281///GO:0008152///GO:0006298///GO:0006974	colocalizes_with GO:0016605///GO:0005634
WDR4	2	81	45	0.013612191	Wdr4	WD repeat domain 4		tRNA processing	extracellular space		GO:0008033	GO:0005615
ABCB8	4	425	45	0.013655101	Abcb8	ATP-binding cassette, sub-family B (MDR/TAP), member 8	ATP binding///ATPase activity, coupled to transmembrane movement of substances///nucleotide binding	transport	integral to membrane///membrane	GO:0005524///GO:0042626///GO:0000166	GO:0006810	GO:0016021///GO:0016020
MCG_13386	3	229	45	0.013670721	mCG_13386	tRNA-specific adenosine deaminase 3
1700069B07RIK///USP31	8	1481	45	0.013752096	1700069B07Rik///Usp31	RIKEN cDNA 1700069B07 gene///ubiquitin specific peptidase 31
SPHK1	11	2439	45	0.013757318	Sphk1	sphingosine kinase 1	DNA binding///calmodulin binding///kinase activity///sphinganine kinase activity	blood vessel development///brain development///negative regulation of apoptosis///positive regulation of cell proliferation///positive regulation of fibroblast proliferation	cytoplasm///membrane fraction///soluble fraction	GO:0003677///GO:0005516///GO:0016301///GO:0008481	GO:0001568///GO:0007420///GO:0043066///GO:0008284///GO:0048146	GO:0005737///GO:0005624///GO:0005625
SNCAIP	9	1790	45	0.013834839	Sncaip	synuclein, alpha interacting protein (synphilin)	protein binding	dopamine metabolic process///regulation of neurotransmitter secretion	cytoplasm	GO:0005515	GO:0042417///GO:0046928	GO:0005737
A430108E01RIK///6820431F20RIK///D0KIST3	11	2443	45	0.013916905	A430108E01Rik///6820431F20Rik///D0Kist3	RIKEN cDNA A430108E01 gene///RIKEN cDNA 6820431F20 gene///DNA segment, KIST 3
NQO2	10	2113	45	0.013968368	Nqo2	NAD(P)H dehydrogenase, quinone 2	coenzyme binding///dihydronicotinamide riboside quinone reductase activity///metal ion binding///oxidoreductase activity///zinc ion binding	electron transport	cytoplasm	GO:0050662///GO:0001512///GO:0046872///GO:0016491///GO:0008270	GO:0006118	GO:0005737
MTAP1S	9	1793	45	0.013976303	Mtap1s	microtubule-associated protein 1S	DNA binding///actin filament binding///beta-tubulin binding///identical protein binding///microtubule binding	apoptosis///brain development///microtubule bundle formation///microtubule cytoskeleton organization and biogenesis///nervous system development///neurite morphogenesis	cell soma///cytoplasm///cytoskeleton///cytosol///dendrite///microtubule///nucleus///perinuclear region of cytoplasm	GO:0003677///GO:0051015///GO:0048487///GO:0042802///GO:0008017	GO:0006915///GO:0007420///GO:0001578///GO:0000226///GO:0007399///GO:0048812	GO:0043025///GO:0005737///GO:0005856///GO:0005829///GO:0030425///GO:0005874///GO:0005634///GO:0048471
PRPF31	4	428	45	0.013978961	Prpf31	PRP31 pre-mRNA processing factor 31 homolog (yeast)	protein binding///ribonucleoprotein binding	RNA splicing///assembly of spliceosomal tri-snRNP U4/U6.U5///mRNA processing///nuclear mRNA splicing, via spliceosome	Cajal body///U4/U6 x U5 tri-snRNP complex///nuclear speck///nucleus///spliceosome	GO:0005515///GO:0043021	GO:0008380///GO:0000351///GO:0006397///GO:0000398	GO:0015030///GO:0046540///GO:0016607///GO:0005634///GO:0005681
SYAP1	5	659	45	0.013987175	Syap1	synapse associated protein 1			nucleus			GO:0005634
AU041133	6	916	45	0.014028016	AU041133	expressed sequence AU041133
VASH2	6	918	45	0.01416683	Vash2	vasohibin 2
BBS5	12	2792	45	0.014209961	Bbs5	Bardet-Biedl syndrome 5 (human)	molecular_function	biological_process	cell projection///cilium	GO:0003674	GO:0008150	GO:0042995///GO:0005929
4930432K21RIK	2	83	45	0.014253537	4930432K21Rik	RIKEN cDNA 4930432K21 gene
IQCK///2310008H09RIK	11	2452	45	0.01428121	Iqck///2310008H09Rik	IQ motif containing K///RIKEN cDNA 2310008H09 gene			nucleus			GO:0005634
SAE1	4	432	45	0.014418364	Sae1	SUMO1 activating enzyme subunit 1	catalytic activity///ligase activity///protein C-terminus binding///protein binding///protein heterodimerization activity///small protein activating enzyme activity///ubiquitin activating enzyme activity	protein modification process///protein ubiquitination///ubiquitin cycle	nucleus	GO:0003824///GO:0016874///GO:0008022///GO:0005515///GO:0046982///GO:0008641///GO:0004839	GO:0006464///GO:0016567///GO:0006512	GO:0005634
PHF5A	4	432	45	0.014418364	Phf5a	PHD finger protein 5A	DNA binding	RNA splicing///mRNA processing///regulation of transcription, DNA-dependent///transcription	nuclear matrix///NOT nucleolus///nucleus///spliceosome	GO:0003677	GO:0008380///GO:0006397///GO:0006355///GO:0006350	GO:0016363///NOT GO:0005730///GO:0005634///GO:0005681
DSEL	12	2798	45	0.0144401	Dsel	dermatan sulfate epimerase-like	sulfotransferase activity		integral to membrane///membrane	GO:0008146		GO:0016021///GO:0016020
IQCB1	5	665	45	0.014495772	Iqcb1	IQ calmodulin-binding motif containing 1	calmodulin binding	maintenance of organ identity///photoreceptor cell maintenance	photoreceptor connecting cilium///photoreceptor outer segment	GO:0005516	GO:0048496///GO:0045494	GO:0032391///GO:0001750
DEF6	7	1201	45	0.014523949	Def6	differentially expressed in FDCP 6	calcium ion binding		cytoplasm///membrane///nucleus	GO:0005509		GO:0005737///GO:0016020///GO:0005634
TRAF7	4	433	45	0.014529577	Traf7	Tnf receptor-associated factor 7	ligase activity///metal ion binding///protein binding///zinc ion binding	apoptosis///positive regulation of MAPKKK cascade///regulation of transcription, DNA-dependent///transcription///ubiquitin cycle	cytoplasmic vesicle	GO:0016874///GO:0046872///GO:0005515///GO:0008270	GO:0006915///GO:0043410///GO:0006355///GO:0006350///GO:0006512	GO:0031410
KIF2A	6	924	45	0.014589089	Kif2a	kinesin family member 2A	ATP binding///microtubule motor activity///motor activity///nucleotide binding	cell differentiation///microtubule-based movement///microtubule-based process///multicellular organismal development///nervous system development	cytoplasm///kinesin complex///lysosome///microtubule///microtubule associated complex	GO:0005524///GO:0003777///GO:0003774///GO:0000166	GO:0030154///GO:0007018///GO:0007017///GO:0007275///GO:0007399	GO:0005737///GO:0005871///GO:0005764///GO:0005874///GO:0005875
G430022H21RIK	3	235	45	0.014641265	G430022H21Rik	RIKEN cDNA G430022H21 gene	methyltransferase activity///transferase activity	nucleobase, nucleoside, nucleotide and nucleic acid metabolic process	nucleus	GO:0008168///GO:0016740	GO:0006139	GO:0005634
SSX2IP	11	2463	45	0.014736423	Ssx2ip	synovial sarcoma, X breakpoint 2 interacting protein	protein binding	biological_process///cell adhesion	cell junction///cellular_component	GO:0005515	GO:0008150///GO:0007155	GO:0030054///GO:0005575
A230091C14RIK///HOMER1	4	435	45	0.014753642	A230091C14Rik///Homer1	RIKEN cDNA A230091C14 gene///homer homolog 1 (Drosophila)	protein binding	metabotropic glutamate receptor signaling pathway	cell junction///cytoplasm///membrane///membrane fraction///plasma membrane///postsynaptic membrane///synapse	GO:0005515	GO:0007216	GO:0030054///GO:0005737///GO:0016020///GO:0005624///GO:0005886///GO:0045211///GO:0045202
LNPEP	4	435	45	0.014753642	Lnpep	leucyl/cystinyl aminopeptidase	aminopeptidase activity///hydrolase activity///membrane alanyl aminopeptidase activity///metal ion binding///metallopeptidase activity///peptidase activity///protein binding///zinc ion binding	metabolic process///protein catabolic process///proteolysis	integral to membrane///membrane///membrane fraction///microsome///perinuclear region of cytoplasm///plasma membrane	GO:0004177///GO:0016787///GO:0004179///GO:0046872///GO:0008237///GO:0008233///GO:0005515///GO:0008270	GO:0008152///GO:0030163///GO:0006508	GO:0016021///GO:0016020///GO:0005624///GO:0005792///GO:0048471///GO:0005886
ARHGAP9	10	2133	45	0.014856168	Arhgap9	Rho GTPase activating protein 9	GTPase activator activity	biological_process	cellular_component	GO:0005096	GO:0008150	GO:0005575
SERP2	2	85	45	0.014907786	Serp2	stress-associated endoplasmic reticulum protein family member 2		intracellular protein transport across a membrane///protein transport///transport	endoplasmic reticulum///integral to membrane///membrane		GO:0065002///GO:0015031///GO:0006810	GO:0005783///GO:0016021///GO:0016020
SPOPL	10	2135	45	0.014947257	Spopl	speckle-type POZ protein-like	protein binding	ubiquitin cycle	nucleus	GO:0005515	GO:0006512	GO:0005634
NAV1	10	2138	45	0.015084687	Nav1	neuron navigator 1	ATP binding///nucleoside-triphosphatase activity///nucleotide binding	cell differentiation///microtubule bundle formation///multicellular organismal development///nervous system development///neuron migration	cytoplasm///cytoskeleton///microtubule///microtubule cytoskeleton	GO:0005524///GO:0017111///GO:0000166	GO:0030154///GO:0001578///GO:0007275///GO:0007399///GO:0001764	GO:0005737///GO:0005856///GO:0005874///GO:0015630
CLEC16A	1	7	45	0.015135935	Clec16a	C-type lectin domain family 16, member A
TRMT1	1	7	45	0.015135935	Trmt1	TRM1 tRNA methyltransferase 1 homolog (S. cerevisiae)	RNA binding///methyltransferase activity///nucleic acid binding///tRNA (guanine-N2-)-methyltransferase activity///transferase activity///zinc ion binding	tRNA processing		GO:0003723///GO:0008168///GO:0003676///GO:0004809///GO:0016740///GO:0008270	GO:0008033
YEATS4	1	7	45	0.015135935	Yeats4	YEATS domain containing 4	protein binding	chromatin modification///regulation of cell growth///regulation of transcription, DNA-dependent///transcription	nucleoplasm///nucleus	GO:0005515	GO:0016568///GO:0001558///GO:0006355///GO:0006350	GO:0005654///GO:0005634
C230052I12RIK	2	86	45	0.015239711	C230052I12Rik	RIKEN cDNA C230052I12 gene	DNA binding	DNA repair///response to DNA damage stimulus	nucleus	GO:0003677	GO:0006281///GO:0006974	GO:0005634
TCFE2A	5	674	45	0.015281954	Tcfe2a	transcription factor E2a	DNA binding///protein binding///protein heterodimerization activity///protein homodimerization activity///transcription factor activity///transcription regulator activity	regulation of transcription///regulation of transcription, DNA-dependent///transcription	nucleus///transcription factor complex	GO:0003677///GO:0005515///GO:0046982///GO:0042803///GO:0003700///GO:0030528	GO:0045449///GO:0006355///GO:0006350	GO:0005634///GO:0005667
FNTB	4	440	45	0.015323412	Fntb	farnesyltransferase, CAAX box, beta	catalytic activity///farnesyltranstransferase activity///metal ion binding///prenyltransferase activity///protein farnesyltransferase activity///transferase activity///zinc ion binding	negative regulation of cell proliferation///positive regulation of cell proliferation///positive regulation of fibroblast proliferation///wound healing	cellular_component	GO:0003824///GO:0004311///GO:0046872///GO:0004659///GO:0004660///GO:0016740///GO:0008270	GO:0008285///GO:0008284///GO:0048146///GO:0042060	GO:0005575
NPCD///CBX6///NPTXR	4	440	45	0.015323412	Npcd///Cbx6///Nptxr	neuronal pentraxin with chromo domain///chromobox homolog 6///neuronal pentraxin receptor	chromatin binding///molecular_function///calcium ion binding///metal ion binding///receptor activity	biological_process///chromatin assembly or disassembly///chromatin modification///regulation of transcription, DNA-dependent///transcription	cellular_component///chromatin///nucleus///extracellular space///integral to membrane///membrane	GO:0003682///GO:0003674///GO:0005509///GO:0046872///GO:0004872	GO:0008150///GO:0006333///GO:0016568///GO:0006355///GO:0006350	GO:0005575///GO:0000785///GO:0005634///GO:0005615///GO:0016021///GO:0016020
A130092J06RIK///1700020L05RIK	11	2477	45	0.015331869	A130092J06Rik///1700020L05Rik	RIKEN cDNA A130092J06 gene///RIKEN cDNA 1700020L05 gene
USP18	15	3908	45	0.015495437	Usp18	ubiquitin specific peptidase 18	ISG15-specific protease activity///cysteine-type peptidase activity///hydrolase activity///peptidase activity///ubiquitin thiolesterase activity	ISG15-protein conjugation///ubiquitin cycle///ubiquitin-dependent protein catabolic process		GO:0019785///GO:0008234///GO:0016787///GO:0008233///GO:0004221	GO:0032020///GO:0006512///GO:0006511
4933427D14RIK	7	1217	45	0.015523675	4933427D14Rik	RIKEN cDNA 4933427D14 gene
RCAN3	6	937	45	0.015534266	Rcan3	regulator of calcineurin 3		calcium-mediated signaling			GO:0019722
POLQ	2	87	45	0.015574818	Polq	polymerase (DNA directed), theta	ATP binding///helicase activity///hydrolase activity	DNA repair///DNA repair		GO:0005524///GO:0004386///GO:0016787	GO:0006281///GO:0006281
BAG2	11	2484	45	0.015636448	Bag2	Bcl2-associated athanogene 2	chaperone regulator activity///protein binding	apoptosis///protein metabolic process	cellular_component	GO:0030188///GO:0005515	GO:0006915///GO:0019538	GO:0005575
CD79B	10	2150	45	0.015644047	Cd79b	CD79B antigen	protein binding///transmembrane receptor activity	B cell receptor signaling pathway///cell surface receptor linked signal transduction///immune response	B cell receptor complex///external side of plasma membrane///integral to membrane///membrane	GO:0005515///GO:0004888	GO:0050853///GO:0007166///GO:0006955	GO:0019815///GO:0009897///GO:0016021///GO:0016020
SMARCD3	15	3913	45	0.015670688	Smarcd3	SWI/SNF related, matrix associated, actin dependent regulator of chromatin, subfamily d, member 3	protein binding///transcription regulator activity	chromatin modification///heart morphogenesis///muscle cell differentiation///positive regulation of transcription///regulation of protein binding///regulation of transcription, DNA-dependent///transcription	nucleus	GO:0005515///GO:0030528	GO:0016568///GO:0003007///GO:0042692///GO:0045941///GO:0043393///GO:0006355///GO:0006350	GO:0005634
6430510M02RIK	18	5065	45	0.015682926	6430510M02Rik	RIKEN cDNA 6430510M02 gene
N4BP2	9	1830	45	0.015812025	N4bp2	NEDD4 binding protein 2	2',3'-cyclic-nucleotide 3'-phosphodiesterase activity///ATP binding///ATP-dependent polydeoxyribonucleotide 5'-hydroxyl-kinase activity///endonuclease activity	biological_process	cellular_component	GO:0004113///GO:0005524///GO:0046404///GO:0004519	GO:0008150	GO:0005575
LSM4	6	941	45	0.015833535	Lsm4	LSM4 homolog, U6 small nuclear RNA associated (S. cerevisiae)	RNA binding	RNA splicing///mRNA metabolic process///mRNA processing	nucleus///ribonucleoprotein complex///spliceosome	GO:0003723	GO:0008380///GO:0016071///GO:0006397	GO:0005634///GO:0030529///GO:0005681
LOC622208	2	88	45	0.01591309	LOC622208	hypothetical LOC622208
CCNB1IP1	12	2835	45	0.015924165	Ccnb1ip1	cyclin B1 interacting protein 1		apoptosis///blastocyst formation///chiasma formation///meiotic metaphase I///organ growth///spermatid development			GO:0006915///GO:0001825///GO:0051026///GO:0007132///GO:0035265///GO:0007286
VPS13A	3	243	45	0.015994967	Vps13a	vacuolar protein sorting 13A (yeast)		locomotory behavior///nervous system development///protein localization///protein transport///social behavior///transport			GO:0007626///GO:0007399///GO:0008104///GO:0015031///GO:0035176///GO:0006810
SMARCA1	27	8881	45	0.016056992	Smarca1	SWI/SNF related, matrix associated, actin dependent regulator of chromatin, subfamily a, member 1	ATP binding///DNA binding///helicase activity///hydrolase activity///nucleic acid binding///nucleosome binding///nucleotide binding///transcription regulator activity	ATP-dependent chromatin remodeling///chromatin modification///neuron differentiation///regulation of transcription, DNA-dependent///transcription	chromatin remodeling complex///nucleus	GO:0005524///GO:0003677///GO:0004386///GO:0016787///GO:0003676///GO:0031491///GO:0000166///GO:0030528	GO:0043044///GO:0016568///GO:0030182///GO:0006355///GO:0006350	GO:0016585///GO:0005634
C430003N24RIK	14	3555	45	0.016096301	C430003N24Rik	RIKEN cDNA C430003N24 gene
STARD9	9	1836	45	0.01612594	Stard9	START domain containing 9	ATP binding///motor activity///nucleotide binding		microtubule///microtubule associated complex	GO:0005524///GO:0003774///GO:0000166		GO:0005874///GO:0005875
A530017D24RIK	3	244	45	0.016168991	A530017D24Rik	RIKEN cDNA A530017D24 gene
GSK3B	3	244	45	0.016168991	Gsk3b	glycogen synthase kinase 3 beta	ATP binding///beta-catenin binding///glycogen synthase kinase 3 activity///kinase activity///nucleotide binding///p53 binding///protein binding///protein kinase activity///protein serine/threonine kinase activity///tau-protein kinase activity///transferase activity	ER overload response///ER overload response///Wnt receptor signaling pathway///anti-apoptosis///cell proliferation///fat cell differentiation///intracellular signaling cascade///negative regulation of apoptosis///organ morphogenesis///peptidyl-serine phosphorylation///positive regulation of protein export from nucleus///protein amino acid phosphorylation///protein export from nucleus///re-entry i…	cytoplasm///cytosol///nucleus///nucleus	GO:0005524///GO:0008013///GO:0004696///GO:0016301///GO:0000166///GO:0002039///GO:0005515///GO:0004672///GO:0004674///GO:0050321///GO:0016740	GO:0006983///GO:0006983///GO:0016055///GO:0006916///GO:0008283///GO:0045444///GO:0007242///GO:0043066///GO:0009887///GO:0018105///GO:0046827///GO:0006468///GO:0006611///GO:0000320///GO:0006950	GO:0005737///GO:0005829///GO:0005634///GO:0005634
SNX26	6	946	45	0.016213275	Snx26	sorting nexin 26	GTPase activator activity///Rac GTPase activator activity///Rho GTPase activator activity///phosphoinositide binding///protein binding	cell communication///protein transport///signal transduction///transport	cytoplasm///intracellular///membrane///plasma membrane	GO:0005096///GO:0030675///GO:0005100///GO:0035091///GO:0005515	GO:0007154///GO:0015031///GO:0007165///GO:0006810	GO:0005737///GO:0005622///GO:0016020///GO:0005886
DHX36	4	448	45	0.016263816	Dhx36	DEAH (Asp-Glu-Ala-His) box polypeptide 36	ATP binding///ATP-dependent helicase activity///helicase activity///hydrolase activity///nucleic acid binding///nucleotide binding		nucleus	GO:0005524///GO:0008026///GO:0004386///GO:0016787///GO:0003676///GO:0000166		GO:0005634
2900034E22RIK	11	2499	45	0.016304761	2900034E22Rik	RIKEN cDNA 2900034E22 gene
PTPN22	15	3938	45	0.016570719	Ptpn22	protein tyrosine phosphatase, non-receptor type 22 (lymphoid)	hydrolase activity///phosphoprotein phosphatase activity///phosphoric monoester hydrolase activity///protein tyrosine phosphatase activity///receptor activity	T cell differentiation///T cell receptor signaling pathway///dephosphorylation///protein amino acid dephosphorylation	cytoplasm	GO:0016787///GO:0004721///GO:0016791///GO:0004725///GO:0004872	GO:0030217///GO:0050852///GO:0016311///GO:0006470	GO:0005737
RAPH1	5	689	45	0.016655413	Raph1	Ras association (RalGDS/AF-6) and pleckstrin homology domains 1
PHTF1	6	953	45	0.016755559	Phtf1	putative homeodomain transcription factor 1	DNA binding///transcription factor activity	regulation of transcription, DNA-dependent///transcription	integral to membrane///nucleus///transcription factor complex	GO:0003677///GO:0003700	GO:0006355///GO:0006350	GO:0016021///GO:0005634///GO:0005667
MAD2L2	8	1535	45	0.016768202	Mad2l2	MAD2 mitotic arrest deficient-like 2 (yeast)		cell cycle///cell division///mitosis///mitotic cell cycle spindle assembly checkpoint			GO:0007049///GO:0051301///GO:0007067///GO:0007094
PEX5	3	248	45	0.01687581	Pex5	peroxisome biogenesis factor 5	binding///peroxisome targeting sequence binding///protein binding	cell development///cellular lipid metabolic process///cerebral cortex cell migration///cerebral cortex neuron differentiation///endoplasmic reticulum organization and biogenesis///fatty acid beta-oxidation///NOT isoprenoid biosynthetic process///mitochondrial membrane organization and biogenesis///mitochondrion organization and biogenesis///neuromuscular process///neuron migration///peroxisome or…	cytoplasm///membrane///peroxisome	GO:0005488///GO:0000268///GO:0005515	GO:0048468///GO:0044255///GO:0021795///GO:0021895///GO:0007029///GO:0006635///NOT GO:0008299///GO:0007006///GO:0007005///GO:0050905///GO:0001764///GO:0007031///GO:0007031///GO:0040018///GO:0006625///GO:0015031///GO:0006810///GO:0000038	GO:0005737///GO:0016020///GO:0005777
8430426H19RIK	3	248	45	0.01687581	8430426H19Rik	RIKEN cDNA 8430426H19 gene	metal ion binding///zinc ion binding		nucleus	GO:0046872///GO:0008270		GO:0005634
AI448984	11	2512	45	0.016901493	AI448984	expressed sequence AI448984
WDR46	7	1238	45	0.016909979	Wdr46	WD repeat domain 46	ATP binding///aminoacyl-tRNA ligase activity	tRNA aminoacylation for protein translation	cellular_component	GO:0005524///GO:0004812	GO:0006418	GO:0005575
D630008O14RIK///BCL2	10	2177	45	0.016960107	D630008O14Rik///Bcl2	RIKEN cDNA D630008O14 gene///B-cell leukemia/lymphoma 2	protein heterodimerization activity///transcription activator activity///transcription factor binding	B cell differentiation///B cell homeostasis///B cell lineage commitment///B cell proliferation///CD8-positive, alpha-beta T cell lineage commitment///G1/S transition of mitotic cell cycle///G1/S transition of mitotic cell cycle///T cell differentiation///T cell differentiation in the thymus///T cell homeostasis///T cell homeostasis///T cell lineage commitment///actin filament organization///anti-…	calcineurin complex///cytoplasm///cytoplasm///cytosol///endoplasmic reticulum///integral to membrane///intracellular///membrane///membrane fraction///microsome///mitochondrial membrane///mitochondrion///mitochondrion///myelin sheath///nuclear membrane///nucleus///nucleus///protein phosphatase type 2A complex	GO:0046982///GO:0016563///GO:0008134	GO:0030183///GO:0001782///GO:0002326///GO:0042100///GO:0043375///GO:0000082///GO:0000082///GO:0030217///GO:0033077///GO:0043029///GO:0043029///GO:0002360///GO:0007015///GO:0006916///GO:0006916///GO:0006916///GO:0006916///GO:0006915///GO:0031103///GO:0007409///GO:0001662///GO:0007569///GO:0008219///GO:0008219///GO:0016049///GO:0000902///GO:0008283///GO:0016337///GO:0006874///GO:0021747///GO:004858…	GO:0005955///GO:0005737///GO:0005737///GO:0005829///GO:0005783///GO:0016021///GO:0005622///GO:0016020///GO:0005624///GO:0005792///GO:0031966///GO:0005739///GO:0005739///GO:0043209///GO:0031965///GO:0005634///GO:0005634///GO:0000159
SH3GL2	13	3215	45	0.016992194	Sh3gl2	SH3-domain GRB2-like 2	lipid binding///protein binding	endocytosis	cytoplasm///membrane	GO:0008289///GO:0005515	GO:0006897	GO:0005737///GO:0016020
5530401J07RIK	5	694	45	0.017131053	5530401J07Rik	RIKEN cDNA 5530401J07 gene
TXNDC13	5	694	45	0.017131053	Txndc13	thioredoxin domain containing 13		cell redox homeostasis///electron transport///transport	integral to membrane///membrane		GO:0045454///GO:0006118///GO:0006810	GO:0016021///GO:0016020
METRN	9	1856	45	0.017206045	Metrn	meteorin, glial cell differentiation regulator	molecular_function	cell differentiation///glial cell differentiation///multicellular organismal development///nervous system development///positive regulation of axonogenesis	extracellular region///extracellular space///extracellular space	GO:0003674	GO:0030154///GO:0010001///GO:0007275///GO:0007399///GO:0050772	GO:0005576///GO:0005615///GO:0005615
SULT4A1	13	3221	45	0.017241741	Sult4a1	sulfotransferase family 4A, member 1	sulfotransferase activity///sulfotransferase activity///transferase activity	lipid metabolic process///steroid metabolic process///sulfur metabolic process	cytoplasm	GO:0008146///GO:0008146///GO:0016740	GO:0006629///GO:0008202///GO:0006790	GO:0005737
BICD2	1	8	45	0.017279843	Bicd2	bicaudal D homolog 2 (Drosophila)	protein binding	microtubule-based movement	Golgi apparatus///cytoplasm///cytoskeleton	GO:0005515	GO:0007018	GO:0005794///GO:0005737///GO:0005856
DUSP12	1	8	45	0.017279843	Dusp12	dual specificity phosphatase 12	hydrolase activity///metal ion binding///phosphoprotein phosphatase activity///phosphoric monoester hydrolase activity///protein tyrosine phosphatase activity///protein tyrosine/serine/threonine phosphatase activity///protein tyrosine/serine/threonine phosphatase activity///zinc ion binding	dephosphorylation///protein amino acid dephosphorylation		GO:0016787///GO:0046872///GO:0004721///GO:0016791///GO:0004725///GO:0008138///GO:0008138///GO:0008270	GO:0016311///GO:0006470
2310066E14RIK	2	92	45	0.017297549	2310066E14Rik	RIKEN cDNA 2310066E14 gene	binding			GO:0005488
USP22	8	1544	45	0.017314557	Usp22	ubiquitin specific peptidase 22	cysteine-type peptidase activity///hydrolase activity///metal ion binding///peptidase activity///ubiquitin thiolesterase activity///ubiquitin-specific protease activity///zinc ion binding	protein deubiquitination///ubiquitin cycle///ubiquitin-dependent protein catabolic process	cellular_component	GO:0008234///GO:0016787///GO:0046872///GO:0008233///GO:0004221///GO:0004843///GO:0008270	GO:0016579///GO:0006512///GO:0006511	GO:0005575
PARVG	5	696	45	0.017323832	Parvg	parvin, gamma	actin binding///protein binding	cell adhesion	cell junction///cytoplasm///cytoskeleton	GO:0003779///GO:0005515	GO:0007155	GO:0030054///GO:0005737///GO:0005856
PLCG2	12	2868	45	0.017345195	Plcg2	phospholipase C, gamma 2	phospholipase C activity///signal transducer activity	follicular B cell differentiation///inositol trisphosphate biosynthetic process///negative regulation of programmed cell death///regulation of gene expression///response to lipopolysaccharide///signal transduction		GO:0004629///GO:0004871	GO:0002316///GO:0032959///GO:0043069///GO:0010468///GO:0032496///GO:0007165
SHMT2	7	1245	45	0.017391218	Shmt2	serine hydroxymethyltransferase 2 (mitochondrial)	glycine hydroxymethyltransferase activity///methyltransferase activity///transferase activity	one-carbon compound metabolic process	mitochondrial inner membrane///mitochondrion///mitochondrion	GO:0004372///GO:0008168///GO:0016740	GO:0006730	GO:0005743///GO:0005739///GO:0005739
FXR2	3	251	45	0.017417203	Fxr2	fragile X mental retardation, autosomal homolog 2	RNA binding///nucleic acid binding///protein binding		cytoplasm	GO:0003723///GO:0003676///GO:0005515		GO:0005737
KTI12	8	1546	45	0.017437718	Kti12	KTI12 homolog, chromatin associated (S. cerevisiae)	ATP binding///nucleotide binding			GO:0005524///GO:0000166
AKAP12	21	6335	45	0.017459391	Akap12	A kinase (PRKA) anchor protein (gravin) 12	protein binding///receptor signaling complex scaffold activity	protein targeting///signal transduction	cellular_component///cytoplasm///cytoskeleton	GO:0005515///GO:0030159	GO:0006605///GO:0007165	GO:0005575///GO:0005737///GO:0005856
5330401P04RIK	6	962	45	0.017471234	5330401P04Rik	RIKEN cDNA 5330401P04 gene			integral to membrane///membrane			GO:0016021///GO:0016020
STXBP5	4	458	45	0.017489683	Stxbp5	syntaxin binding protein 5 (tomosyn)	protein binding///syntaxin binding///syntaxin-1 binding	exocytosis///protein transport///transport///vesicle-mediated transport	cytoplasm///integral to membrane///membrane///nicotinic acetylcholine-gated receptor-channel complex	GO:0005515///GO:0019905///GO:0017075	GO:0006887///GO:0015031///GO:0006810///GO:0016192	GO:0005737///GO:0016021///GO:0016020///GO:0005892
SHROOM4	17	4729	45	0.017550247	Shroom4	shroom family member 4	actin binding///actin filament binding///protein binding	actin filament organization///NOT cell morphogenesis///multicellular organismal development	colocalizes_with actin cytoskeleton///apical plasma membrane///basal plasma membrane///colocalizes_with cortical actin cytoskeleton///cytoplasm///cytoskeleton///colocalizes_with filamentous actin///internal side of plasma membrane///colocalizes_with myosin II complex///colocalizes_with stress fiber	GO:0003779///GO:0051015///GO:0005515	GO:0007015///NOT GO:0000902///GO:0007275	colocalizes_with GO:0015629///GO:0016324///GO:0009925///colocalizes_with GO:0030864///GO:0005737///GO:0005856///colocalizes_with GO:0031941///GO:0009898///colocalizes_with GO:0016460///colocalizes_with GO:0001725
PRDM15	6	963	45	0.017552046	Prdm15	PR domain containing 15
YEATS2	4	460	45	0.017741635	Yeats2	YEATS domain containing 2		regulation of transcription, DNA-dependent	nucleus		GO:0006355	GO:0005634
SCAMP1///1700042D18RIK	3	253	45	0.01778351	Scamp1///1700042D18Rik	secretory carrier membrane protein 1///RIKEN cDNA 1700042D18 gene		exocytosis///protein transport///transport	integral to membrane///membrane///synaptic vesicle///synaptic vesicle membrane///zymogen granule membrane		GO:0006887///GO:0015031///GO:0006810	GO:0016021///GO:0016020///GO:0008021///GO:0030672///GO:0042589
RBM34	4	461	45	0.017868463	Rbm34	RNA binding motif protein 34	RNA binding///nucleic acid binding///nucleotide binding		nucleus	GO:0003723///GO:0003676///GO:0000166		GO:0005634
MIER3	8	1554	45	0.017936783	Mier3	mesoderm induction early response 1, family member 3	DNA binding	regulation of transcription, DNA-dependent///transcription	nucleus	GO:0003677	GO:0006355///GO:0006350	GO:0005634
ISY1	2	94	45	0.018008395	Isy1	ISY1 splicing factor homolog (S. cerevisiae)		RNA splicing///mRNA processing	nucleus///spliceosome		GO:0008380///GO:0006397	GO:0005634///GO:0005681
SESN3	10	2198	45	0.018040284	Sesn3	sestrin 3		cell cycle arrest	nucleus		GO:0007050	GO:0005634
4930504B08RIK///MYO5A	15	3982	45	0.018253884	4930504B08Rik///Myo5a	RIKEN cDNA 4930504B08 gene///myosin Va	ATP binding///actin binding///actin binding///calcium ion binding///calmodulin binding///microfilament motor activity///microtubule plus-end binding///motor activity///nucleotide binding///protein binding	ER localization///actin filament-based movement///anagen///exocytosis///insulin secretion///locomotion during locomotory behavior///long-chain fatty acid biosynthetic process///melanin biosynthetic process///melanin metabolic process///melanocyte differentiation///melanosome localization///melanosome transport///melanosome transport///myelination///neuromuscular process controlling balance///odon…	Golgi apparatus///actomyosin///cell soma///cytoplasm///intermediate filament///melanosome///myosin complex///photoreceptor outer segment///secretory granule	GO:0005524///GO:0003779///GO:0003779///GO:0005509///GO:0005516///GO:0000146///GO:0051010///GO:0003774///GO:0000166///GO:0005515	GO:0051643///GO:0030048///GO:0042640///GO:0006887///GO:0030073///GO:0031987///GO:0042759///GO:0042438///GO:0006582///GO:0030318///GO:0032400///GO:0032402///GO:0032402///GO:0042552///GO:0050885///GO:0042476///GO:0043473///GO:0043473///GO:0048066///GO:0031585///GO:0032252///GO:0050808///GO:0007268///GO:0030050///GO:0007601	GO:0005794///GO:0042641///GO:0043025///GO:0005737///GO:0005882///GO:0042470///GO:0016459///GO:0001750///GO:0030141
TRPV2	17	4752	45	0.018385251	Trpv2	transient receptor potential cation channel, subfamily V, member 2	DNA binding///calcium channel activity///calcium ion binding///cation channel activity///cation channel activity///ion channel activity///transcription factor activity	calcium ion transport///cation transport///ion transport///regulation of transcription, DNA-dependent///response to temperature stimulus///transport	cytoplasm///integral to membrane///intracellular///membrane///plasma membrane	GO:0003677///GO:0005262///GO:0005509///GO:0005261///GO:0005261///GO:0005216///GO:0003700	GO:0006816///GO:0006812///GO:0006811///GO:0006355///GO:0009266///GO:0006810	GO:0005737///GO:0016021///GO:0005622///GO:0016020///GO:0005886
MEX3D	11	2544	45	0.018441557	Mex3d	mex3 homolog D (C. elegans)	RNA binding///mRNA 3'-UTR binding///metal ion binding///protein binding///zinc ion binding	RNA destabilization///mRNA catabolic process	cytoplasm///nucleus	GO:0003723///GO:0003730///GO:0046872///GO:0005515///GO:0008270	GO:0050779///GO:0006402	GO:0005737///GO:0005634
5830417A05RIK///SH3KBP1	11	2544	45	0.018441557	5830417A05Rik///Sh3kbp1	RIKEN cDNA 5830417A05 gene///SH3-domain kinase binding protein 1	kinase activity///protein binding	apoptosis///endocytosis	cell junction///cytoplasm///membrane///synapse///synaptosome	GO:0016301///GO:0005515	GO:0006915///GO:0006897	GO:0030054///GO:0005737///GO:0016020///GO:0045202///GO:0019717
RNF144A	11	2545	45	0.018491348	Rnf144a	ring finger protein 144A	ligase activity///metal ion binding///protein binding///zinc ion binding	ubiquitin cycle	integral to membrane///membrane	GO:0016874///GO:0046872///GO:0005515///GO:0008270	GO:0006512	GO:0016021///GO:0016020
AI662270	18	5150	45	0.01854889	AI662270	expressed sequence AI662270
RARS	5	709	45	0.018612404	Rars	arginyl-tRNA synthetase	ATP binding///aminoacyl-tRNA ligase activity///arginine-tRNA ligase activity///ligase activity///nucleotide binding	arginyl-tRNA aminoacylation///tRNA aminoacylation for protein translation///translation	cytoplasm	GO:0005524///GO:0004812///GO:0004814///GO:0016874///GO:0000166	GO:0006420///GO:0006418///GO:0006412	GO:0005737
NOL14	4	467	45	0.018641408	Nol14	nucleolar protein 14		rRNA processing///ribosome biogenesis and assembly	nucleus		GO:0006364///GO:0042254	GO:0005634
HMGCR	8	1566	45	0.018704837	Hmgcr	3-hydroxy-3-methylglutaryl-Coenzyme A reductase	NADP binding///coenzyme binding///hydroxymethylglutaryl-CoA reductase (NADPH) activity///oxidoreductase activity	cholesterol biosynthetic process///coenzyme A metabolic process///embryonic development///isoprenoid biosynthetic process///lipid biosynthetic process///negative regulation of MAP kinase activity///steroid biosynthetic process///sterol biosynthetic process///visual learning	endoplasmic reticulum///endoplasmic reticulum membrane///integral to membrane///membrane///microsome///peroxisome	GO:0050661///GO:0050662///GO:0004420///GO:0016491	GO:0006695///GO:0015936///GO:0009790///GO:0008299///GO:0008610///GO:0043407///GO:0006694///GO:0016126///GO:0008542	GO:0005783///GO:0005789///GO:0016021///GO:0016020///GO:0005792///GO:0005777
A430093A21RIK	4	468	45	0.018772236	A430093A21Rik	RIKEN cDNA A430093A21 gene
SULF1	12	2900	45	0.018814768	Sulf1	sulfatase 1	N-acetylglucosamine-6-sulfatase activity///arylsulfatase activity///calcium ion binding///hydrolase activity///metal ion binding///sulfuric ester hydrolase activity	apoptosis///metabolic process///sulfur metabolic process	Golgi apparatus///endoplasmic reticulum///extracellular space	GO:0008449///GO:0004065///GO:0005509///GO:0016787///GO:0046872///GO:0008484	GO:0006915///GO:0008152///GO:0006790	GO:0005794///GO:0005783///GO:0005615
TSPAN5	13	3261	45	0.018979139	Tspan5	tetraspanin 5			integral to membrane///membrane			GO:0016021///GO:0016020
REV1	6	981	45	0.019051495	Rev1	REV1 homolog (S. cerevisiae)	DNA binding///damaged DNA binding///deoxycytidyl transferase activity///magnesium ion binding///metal ion binding///nucleotidyltransferase activity///transferase activity	DNA repair///DNA replication///error-prone postreplication DNA repair///response to DNA damage stimulus	intracellular///nucleus	GO:0003677///GO:0003684///GO:0017125///GO:0000287///GO:0046872///GO:0016779///GO:0016740	GO:0006281///GO:0006260///GO:0042276///GO:0006974	GO:0005622///GO:0005634
SLC9A6	3	260	45	0.019099542	Slc9a6	solute carrier family 9 (sodium/hydrogen exchanger), member 6	antiporter activity///sodium:hydrogen antiporter activity///solute:hydrogen antiporter activity	ion transport///regulation of pH///sodium ion transport///transport	integral to membrane///membrane///mitochondrion///mitochondrion	GO:0015297///GO:0015385///GO:0015299	GO:0006811///GO:0006885///GO:0006814///GO:0006810	GO:0016021///GO:0016020///GO:0005739///GO:0005739
CPSF4	3	260	45	0.019099542	Cpsf4	cleavage and polyadenylation specific factor 4	RNA binding///metal ion binding///nucleic acid binding///zinc ion binding	mRNA processing	nucleus	GO:0003723///GO:0046872///GO:0003676///GO:0008270	GO:0006397	GO:0005634
A030009H04RIK	12	2907	45	0.019148621	A030009H04Rik	RIKEN cDNA A030009H04 gene
PATZ1	4	471	45	0.019168166	Patz1	POZ (BTB) and AT hook containing zinc finger 1	metal ion binding///transcription activator activity///transcription repressor activity///zinc ion binding	negative regulation of transcription	nucleus	GO:0046872///GO:0016563///GO:0016564///GO:0008270	GO:0016481	GO:0005634
C730049O14RIK	17	4773	45	0.019175075	C730049O14Rik	RIKEN cDNA C730049O14 gene
MTMR7	11	2560	45	0.019250553	Mtmr7	myotubularin related protein 7	hydrolase activity///inositol or phosphatidylinositol phosphatase activity///phosphoprotein phosphatase activity///phosphoric monoester hydrolase activity///protein binding	dephosphorylation///phospholipid dephosphorylation	cytosol///membrane fraction	GO:0016787///GO:0004437///GO:0004721///GO:0016791///GO:0005515	GO:0016311///GO:0046839	GO:0005829///GO:0005624
MMACHC	6	984	45	0.019309749	Mmachc	methylmalonic aciduria cblC type, with homocystinuria	cobalamin binding///cobalt ion binding			GO:0031419///GO:0050897
C030034I22RIK	5	716	45	0.019332014	C030034I22Rik	RIKEN cDNA C030034I22 gene
DOCK2	7	1273	45	0.019414545	Dock2	dedicator of cyto-kinesis 2	Rac GTPase activator activity///guanyl-nucleotide exchange factor activity	T cell activation///T cell proliferation///alpha-beta T cell activation///alpha-beta T cell proliferation///chemotaxis///cytoskeleton organization and biogenesis///establishment of T cell polarity///formation of immunological synapse///lipid raft polarization///negative thymic T cell selection///positive regulation of Rac protein signal transduction///positive thymic T cell selection	cellular_component///cytoplasm///cytoskeleton///membrane	GO:0030675///GO:0005085	GO:0042110///GO:0042098///GO:0046631///GO:0046633///GO:0006935///GO:0007010///GO:0001768///GO:0001771///GO:0001766///GO:0045060///GO:0035022///GO:0045059	GO:0005575///GO:0005737///GO:0005856///GO:0016020
TFPT	1	9	45	0.019419187	Tfpt	TCF3 (E2A) fusion partner	protein binding///protein heterodimerization activity	induction of apoptosis	nucleus	GO:0005515///GO:0046982	GO:0006917	GO:0005634
ATG9B	1	9	45	0.019419187	Atg9b	ATG9 autophagy related 9 homolog B (S. cerevisiae)		autophagic vacuole formation///autophagy	autophagic vacuole///cytoplasm///cytoplasmic vesicle///integral to membrane///membrane		GO:0000045///GO:0006914	GO:0005776///GO:0005737///GO:0031410///GO:0016021///GO:0016020
OPHN1	1	9	45	0.019419187	Ophn1	oligophrenin 1	GTPase activator activity///actin binding	actin cytoskeleton organization and biogenesis///signal transduction	actin cytoskeleton///intracellular	GO:0005096///GO:0003779	GO:0030036///GO:0007165	GO:0015629///GO:0005622
NUDT15	1	9	45	0.019419187	Nudt15	nudix (nucleoside diphosphate linked moiety X)-type motif 15	8-oxo-7,8-dihydroguanine triphosphatase activity///hydrolase activity///magnesium ion binding///manganese ion binding///metal ion binding	purine deoxyribonucleoside triphosphate catabolic process///response to reactive oxygen species	cellular_component	GO:0008413///GO:0016787///GO:0000287///GO:0030145///GO:0046872	GO:0009217///GO:0000302	GO:0005575
ARHGEF12	3	262	45	0.019485268	Arhgef12	Rho guanine nucleotide exchange factor (GEF) 12	GTPase activator activity///Rho guanyl-nucleotide exchange factor activity///guanyl-nucleotide exchange factor activity///protein binding	intracellular signaling cascade///regulation of Rho protein signal transduction	cytoplasm///intracellular///membrane	GO:0005096///GO:0005089///GO:0005085///GO:0005515	GO:0007242///GO:0035023	GO:0005737///GO:0005622///GO:0016020
ZFPM1	8	1579	45	0.019563644	Zfpm1	zinc finger protein, multitype 1	DNA binding///metal ion binding///nucleic acid binding///protein binding///transcription corepressor activity///zinc ion binding	heart development///negative regulation of transcription from RNA polymerase II promoter///regulation of transcription, DNA-dependent///transcription	intracellular///nucleus	GO:0003677///GO:0046872///GO:0003676///GO:0005515///GO:0003714///GO:0008270	GO:0007507///GO:0000122///GO:0006355///GO:0006350	GO:0005622///GO:0005634
SERINC5	15	4016	45	0.01964461	Serinc5	serine incorporator 5	electron carrier activity	lipid metabolic process///myelination///phospholipid biosynthetic process	Golgi apparatus///endoplasmic reticulum///integral to membrane///membrane///myelin sheath	GO:0009055	GO:0006629///GO:0042552///GO:0008654	GO:0005794///GO:0005783///GO:0016021///GO:0016020///GO:0043209
5430432M24RIK	6	988	45	0.019657843	5430432M24Rik	RIKEN cDNA 5430432M24 gene			cytoplasm			GO:0005737
TGFB1	14	3644	45	0.019732946	Tgfb1	transforming growth factor, beta 1	growth factor activity///protein binding///protein binding///transcription activator activity///transforming growth factor beta receptor binding	T cell activation///T cell differentiation///T cell homeostasis///cell death///cell growth///cell proliferation///cell proliferation///defense response///germ cell migration///growth///inflammatory response///lymph node development///mononuclear cell proliferation///negative regulation of T cell proliferation///negative regulation of cell proliferation///negative regulation of hormone secretion//…	extracellular space///proteinaceous extracellular matrix	GO:0008083///GO:0005515///GO:0005515///GO:0016563///GO:0005160	GO:0042110///GO:0030217///GO:0043029///GO:0008219///GO:0016049///GO:0008283///GO:0008283///GO:0006952///GO:0008354///GO:0040007///GO:0006954///GO:0048535///GO:0032943///GO:0042130///GO:0008285///GO:0046888///GO:0030279///GO:0009887///GO:0008284///GO:0048298///GO:0045893///GO:0006468///GO:0051101///GO:0051098///GO:0042127///GO:0000074///GO:0042306///GO:0016202///GO:0045066///GO:0045066///GO:000150…	GO:0005615///GO:0005578
ZFP12	4	476	45	0.019839584	Zfp12	zinc finger protein 12	metal ion binding///zinc ion binding		nucleus	GO:0046872///GO:0008270		GO:0005634
CMTM7	10	2231	45	0.019841361	Cmtm7	CKLF-like MARVEL transmembrane domain containing 7	cytokine activity	chemotaxis	extracellular space///integral to membrane///membrane	GO:0005125	GO:0006935	GO:0005615///GO:0016021///GO:0016020
NENF	9	1902	45	0.019893846	Nenf	neuron derived neurotrophic factor	growth factor activity///heme binding///transition metal ion binding	positive regulation of MAPKKK cascade	extracellular space///extracellular space	GO:0008083///GO:0020037///GO:0046914	GO:0043410	GO:0005615///GO:0005615
SMOX	10	2232	45	0.019897963	Smox	spermine oxidase	oxidoreductase activity///polyamine oxidase activity	electron transport///spermine catabolic process	cytoplasm///nucleus	GO:0016491///GO:0046592	GO:0006118///GO:0046208	GO:0005737///GO:0005634
NUDT21	7	1280	45	0.019945464	Nudt21	nudix (nucleoside diphosphate linked moiety X)-type motif 21	RNA binding///hydrolase activity///molecular_function	mRNA cleavage///mRNA processing	nucleus	GO:0003723///GO:0016787///GO:0003674	GO:0006379///GO:0006397	GO:0005634
MTAP7D2	10	2233	45	0.019954687	Mtap7d2	MAP7 domain containing 2
TES	16	4405	45	0.019963387	Tes	testis derived transcript	metal ion binding///zinc ion binding			GO:0046872///GO:0008270
ALOX5AP	12	2924	45	0.019978338	Alox5ap	arachidonate 5-lipoxygenase activating protein	enzyme activator activity	leukotriene biosynthetic process///leukotriene metabolic process	extracellular space///integral to membrane///membrane	GO:0008047	GO:0019370///GO:0006691	GO:0005615///GO:0016021///GO:0016020
HISPPD1	6	992	45	0.020010249	Hisppd1	histidine acid phosphatase domain containing 1	acid phosphatase activity///diphosphoinositol-pentakisphosphate kinase activity///kinase activity///transferase activity		cytoplasm	GO:0003993///GO:0033857///GO:0016301///GO:0016740		GO:0005737
TTLL1	4	479	45	0.020249386	Ttll1	tubulin tyrosine ligase-like 1	ligase activity///tubulin-tyrosine ligase activity	protein modification process	cytoplasm///cytoskeleton///microtubule	GO:0016874///GO:0004835	GO:0006464	GO:0005737///GO:0005856///GO:0005874
1700097N02RIK	3	266	45	0.020269695	1700097N02Rik	RIKEN cDNA 1700097N02 gene
TUBG1	6	995	45	0.020277397	Tubg1	tubulin, gamma 1	GTP binding///GTPase activity///nucleotide binding///structural constituent of cytoskeleton	meiotic spindle organization and biogenesis///microtubule nucleation///microtubule-based process///mitotic spindle organization and biogenesis///protein polymerization///regulation of mitosis	centrosome///condensed nuclear chromosome///cytoplasm///cytoplasmic microtubule///microtubule///pericentriolar material///protein complex///spindle microtubule	GO:0005525///GO:0003924///GO:0000166///GO:0005200	GO:0000212///GO:0007020///GO:0007017///GO:0007052///GO:0051258///GO:0007088	GO:0005813///GO:0000794///GO:0005737///GO:0005881///GO:0005874///GO:0000242///GO:0043234///GO:0005876
FADS2	12	2930	45	0.020277657	Fads2	fatty acid desaturase 2	heme binding///iron ion binding///oxidoreductase activity///oxidoreductase activity, acting on paired donors, with oxidation of a pair of donors resulting in the reduction of molecular oxygen to two molecules of water///stearoyl-CoA 9-desaturase activity///transition metal ion binding	electron transport///fatty acid biosynthetic process///lipid biosynthetic process///lipid metabolic process///transport	endoplasmic reticulum///integral to membrane///membrane///membrane fraction	GO:0020037///GO:0005506///GO:0016491///GO:0016717///GO:0004768///GO:0046914	GO:0006118///GO:0006633///GO:0008610///GO:0006629///GO:0006810	GO:0005783///GO:0016021///GO:0016020///GO:0005624
PDIA5	13	3291	45	0.020368936	Pdia5	protein disulfide isomerase associated 5	arsenate reductase (thioredoxin) activity///electron carrier activity///isomerase activity///protein disulfide isomerase activity	cell redox homeostasis///electron transport///protein folding///response to stress	endoplasmic reticulum///extracellular space	GO:0030612///GO:0009055///GO:0016853///GO:0003756	GO:0045454///GO:0006118///GO:0006457///GO:0006950	GO:0005783///GO:0005615
CTDSPL2	5	726	45	0.020391756	Ctdspl2	CTD (carboxy-terminal domain, RNA polymerase II, polypeptide A) small phosphatase like 2	hydrolase activity///molecular_function///phosphoprotein phosphatase activity///phosphoric monoester hydrolase activity	biological_process	cellular_component	GO:0016787///GO:0003674///GO:0004721///GO:0016791	GO:0008150	GO:0005575
IL17RA	11	2582	45	0.020406582	Il17ra	interleukin 17 receptor A	interleukin receptor activity///receptor activity	cell surface receptor linked signal transduction	extracellular space///integral to membrane///integral to plasma membrane///membrane	GO:0004907///GO:0004872	GO:0007166	GO:0005615///GO:0016021///GO:0005887///GO:0016020
SEZ6	12	2933	45	0.020428597	Sez6	seizure related gene 6			extracellular space///integral to membrane			GO:0005615///GO:0016021
ARRB2	8	1592	45	0.020450748	Arrb2	arrestin, beta 2	protein binding	regulation of G-protein coupled receptor protein signaling pathway///regulation of protein amino acid phosphorylation///regulation of protein amino acid phosphorylation///response to stimulus///sensory perception///signal transduction	cytoplasm///intracellular///nucleus	GO:0005515	GO:0008277///GO:0001932///GO:0001932///GO:0050896///GO:0007600///GO:0007165	GO:0005737///GO:0005622///GO:0005634
SLC25A14	13	3293	45	0.020464307	Slc25a14	solute carrier family 25 (mitochondrial carrier, brain), member 14	binding///selenium binding///transmembrane transporter activity///transporter activity	mitochondrial transport///transport	extracellular space///integral to membrane///membrane///mitochondrial envelope///mitochondrial inner membrane///mitochondrion	GO:0005488///GO:0008430///GO:0022857///GO:0005215	GO:0006839///GO:0006810	GO:0005615///GO:0016021///GO:0016020///GO:0005740///GO:0005743///GO:0005739
BAHD1	2	101	45	0.020592124	Bahd1	bromo adjacent homology domain containing 1	DNA binding///molecular_function	biological_process	cellular_component	GO:0003677///GO:0003674	GO:0008150	GO:0005575
HERC4	2	101	45	0.020592124	Herc4	hect domain and RLD 4	ligase activity///ubiquitin-protein ligase activity	protein modification process///ubiquitin cycle	cytoplasm///intracellular	GO:0016874///GO:0004842	GO:0006464///GO:0006512	GO:0005737///GO:0005622
SFXN5	4	482	45	0.020664423	Sfxn5	sideroflexin 5	cation transmembrane transporter activity///iron ion binding	cation transport///ion transport///iron ion transport///transport	integral to membrane///membrane///mitochondrial inner membrane///mitochondrion	GO:0008324///GO:0005506	GO:0006812///GO:0006811///GO:0006826///GO:0006810	GO:0016021///GO:0016020///GO:0005743///GO:0005739
DDX19B	3	268	45	0.020668402	Ddx19b	DEAD (Asp-Glu-Ala-Asp) box polypeptide 19b	ATP binding///ATP-dependent helicase activity///helicase activity///hydrolase activity///nucleic acid binding			GO:0005524///GO:0008026///GO:0004386///GO:0016787///GO:0003676
SET	8	1597	45	0.02079958	Set	SET translocation	DNA binding	nucleosome assembly	cytoplasm///endoplasmic reticulum///nucleus	GO:0003677	GO:0006334	GO:0005737///GO:0005783///GO:0005634
AHI1	15	4044	45	0.02085128	Ahi1	Abelson helper integration site 1	molecular_function		cellular_component	GO:0003674		GO:0005575
BCAT1	14	3670	45	0.020907901	Bcat1	branched chain aminotransferase 1, cytosolic	branched-chain-amino-acid transaminase activity///catalytic activity///transaminase activity///transferase activity	amino acid biosynthetic process///branched chain family amino acid biosynthetic process///branched chain family amino acid catabolic process///branched chain family amino acid metabolic process///metabolic process	cytoplasm///cytosol	GO:0004084///GO:0003824///GO:0008483///GO:0016740	GO:0008652///GO:0009082///GO:0009083///GO:0009081///GO:0008152	GO:0005737///GO:0005829
3110056O03RIK	2	102	45	0.020973199	3110056O03Rik	RIKEN cDNA 3110056O03 gene	D-alanyl-D-alanine endopeptidase activity///aspartic-type endopeptidase activity///hydrolase activity///peptidase activity	proteolysis	integral to membrane///membrane	GO:0008717///GO:0004190///GO:0016787///GO:0008233	GO:0006508	GO:0016021///GO:0016020
NFRKB	2	102	45	0.020973199	Nfrkb	nuclear factor related to kappa B binding protein	DNA binding		nucleus	GO:0003677		GO:0005634
3110003A17RIK	11	2597	45	0.021224391	3110003A17Rik	RIKEN cDNA 3110003A17 gene
WDR47	6	1006	45	0.021277968	Wdr47	WD repeat domain 47
WSB1	10	2257	45	0.021352692	Wsb1	WD repeat and SOCS box-containing 1		intracellular signaling cascade			GO:0007242
ZFP94	2	103	45	0.021357224	Zfp94	zinc finger protein 94	metal ion binding///nucleic acid binding///zinc ion binding		nucleus	GO:0046872///GO:0003676///GO:0008270		GO:0005634
4732460K03RIK	2	103	45	0.021357224	4732460K03Rik	RIKEN cDNA 4732460K03 gene
MRPS6	8	1605	45	0.021366635	Mrps6	mitochondrial ribosomal protein S6	structural constituent of ribosome	translation	intracellular///mitochondrion///mitochondrion///ribonucleoprotein complex///ribosome	GO:0003735	GO:0006412	GO:0005622///GO:0005739///GO:0005739///GO:0030529///GO:0005840
APRT	8	1607	45	0.021510126	Aprt	adenine phosphoribosyl transferase	AMP binding///adenine binding///adenine phosphoribosyltransferase activity///adenine phosphoribosyltransferase activity///adenine phosphoribosyltransferase activity///transferase activity///transferase activity, transferring glycosyl groups	adenine metabolic process///adenine metabolic process///adenine metabolic process///adenine salvage///grooming behavior///NOT grooming behavior///nucleoside metabolic process///purine ribonucleoside salvage///purine ribonucleoside salvage	cytoplasm	GO:0016208///GO:0002055///GO:0003999///GO:0003999///GO:0003999///GO:0016740///GO:0016757	GO:0046083///GO:0046083///GO:0046083///GO:0006168///GO:0007625///NOT GO:0007625///GO:0009116///GO:0006166///GO:0006166	GO:0005737
CCDC93	1	10	45	0.021553978	Ccdc93	coiled-coil domain containing 93
CSE1L	6	1010	45	0.021650069	Cse1l	chromosome segregation 1-like (S. cerevisiae)	binding///importin-alpha export receptor activity///protein transporter activity	apoptosis///cell proliferation///intracellular protein transport///protein import into nucleus, docking///protein transport///transport	cytoplasm///nuclear pore///nucleus	GO:0005488///GO:0008262///GO:0008565	GO:0006915///GO:0008283///GO:0006886///GO:0000059///GO:0015031///GO:0006810	GO:0005737///GO:0005643///GO:0005634
PFKFB1	7	1303	45	0.02176245	Pfkfb1	6-phosphofructo-2-kinase/fructose-2,6-biphosphatase 1	6-phosphofructo-2-kinase activity///ATP binding///catalytic activity///fructose-2,6-bisphosphate 2-phosphatase activity///hydrolase activity///kinase activity///nucleotide binding///transferase activity	fructose 2,6-bisphosphate metabolic process///metabolic process		GO:0003873///GO:0005524///GO:0003824///GO:0004331///GO:0016787///GO:0016301///GO:0000166///GO:0016740	GO:0006003///GO:0008152
D8ERTD82E	9	1933	45	0.021872232	D8Ertd82e	DNA segment, Chr 8, ERATO Doi 82, expressed	ATP binding///kinase activity///non-membrane spanning protein tyrosine kinase activity///nucleotide binding///protein kinase activity///protein tyrosine kinase activity///transferase activity	protein amino acid phosphorylation		GO:0005524///GO:0016301///GO:0004715///GO:0000166///GO:0004672///GO:0004713///GO:0016740	GO:0006468
BB125219	4	491	45	0.021941115	BB125219	expressed sequence BB125219
CBFB	10	2268	45	0.022017299	Cbfb	core binding factor beta	protein binding///transcription coactivator activity	cell maturation///lymphocyte differentiation///myeloid cell differentiation///ossification///osteoblast differentiation///positive regulation of transcription from RNA polymerase II promoter	nucleus	GO:0005515///GO:0003713	GO:0048469///GO:0030098///GO:0030099///GO:0001503///GO:0001649///GO:0045944	GO:0005634
ZFP458	6	1015	45	0.022121441	Zfp458	zinc finger protein 458	metal ion binding///zinc ion binding		nucleus	GO:0046872///GO:0008270		GO:0005634
2310026E23RIK	9	1937	45	0.022137643	2310026E23Rik	RIKEN cDNA 2310026E23 gene
ABCF2	5	742	45	0.022166121	Abcf2	ATP-binding cassette, sub-family F (GCN20), member 2	ATP binding///ATPase activity///ATPase activity, coupled to transmembrane movement of substances///nucleoside-triphosphatase activity///nucleotide binding	transport	membrane	GO:0005524///GO:0016887///GO:0042626///GO:0017111///GO:0000166	GO:0006810	GO:0016020
RWDD2A	5	742	45	0.022166121	Rwdd2a	RWD domain containing 2A
ADCY7	17	4853	45	0.022434734	Adcy7	adenylate cyclase 7	adenylate cyclase activity///lyase activity///magnesium ion binding///metal ion binding///phosphorus-oxygen lyase activity	adenylate cyclase activation///cAMP biosynthetic process///cyclic nucleotide biosynthetic process///intracellular signaling cascade	integral to membrane///membrane///plasma membrane	GO:0004016///GO:0016829///GO:0000287///GO:0046872///GO:0016849	GO:0007190///GO:0006171///GO:0009190///GO:0007242	GO:0016021///GO:0016020///GO:0005886
TAF5L	3	277	45	0.02251621	Taf5l	TAF5-like RNA polymerase II, p300/CBP-associated factor (PCAF)-associated factor	transcription regulator activity	regulation of transcription///regulation of transcription, DNA-dependent///transcription	nucleus	GO:0030528	GO:0045449///GO:0006355///GO:0006350	GO:0005634
[truncated: 8,313 more rows]
