# Supplementary material for: GeneFriends: An online co-expression analysis tool to identify novel gene targets for aging and complex diseases
Source: BMC Genomics. 2012 Oct 6;13:535. doi: 10.1186/1471-2164-13-535 (PMC3495651; doi:10.1186/1471-2164-13-535)
Supplement: Additional file 6 — Co-expressed genes with Bc055324 and 4930547N16Rik. [file 1471-2164-13-535-S6.xls]

## Sheet: Bc055324 co-expressed Genes
Gene_symbolGene_symbolGene_symbolGene_symbol	BC055324
BC055324	1
NCAPG	0.749443
RAD51	0.748391
FIGNL1	0.747216
CDC6	0.743628
CCNB1	0.737936
KIF20A	0.734719
UHRF1	0.731626
AURKB	0.726182
ERCC6L	0.725687
POLE	0.723831
BUB1	0.720366
NDC80	0.719253
CENPH	0.716902
KIF22	0.713119
CDCA8	0.711033
BIRC5	0.707374
ECT2	0.707127
AURKA	0.699381
CCDC99	0.698466
KNTC1	0.696877
CDCA5	0.695372
ASF1B	0.69463
ZWILCH	0.693764
EG434175///CCNB1	0.690099
BUB1B	0.687207
RRM2	0.686959
PBK	0.684979
CDC2A	0.684855
TK1	0.679164
TPX2	0.679164
CCNB2	0.677308
PLK1	0.676936
MAD2L1	0.675947
CENPI	0.675704
CDCA3	0.67508
CKAP2	0.673224
NCAPD2	0.670874
NUF2	0.669512
CCNA2	0.667657
SHCBP1	0.665445
LIG1	0.665429
ESCO2	0.665258
DSCC1	0.665141
ESPL1	0.664671
RFC4	0.663614
PRC1	0.663078
CDC20	0.66246
CENPE	0.659742
GSG2	0.659738
TOP2A	0.657746
UBE2C	0.657139
4632434I11RIK	0.654695
MELK	0.652826
CHTF18	0.652438
PLK4	0.652066
KIF11	0.649097
NCAPG2	0.648478
NUSAP1	0.647241
GINS1	0.647183
NCAPH	0.646498
PRIM1	0.646251
DEPDC1A	0.645632
GINS2	0.643075
CDC45L	0.643034
RAD51AP1	0.643034
UBE2T	0.64245
CEP55	0.642292
CCNE2	0.641797
OIP5	0.641583
WDHD1	0.639074
CCNF	0.638498
CENPK	0.635915
GMNN	0.634496
CHAF1B	0.634496
EME1	0.634373
CDCA2	0.634038
DLGAP5	0.63392
FBXO5	0.633568
MCM5	0.629173
BRCA1	0.627465
MKI67	0.626657
TTK	0.626291
CLSPN	0.625235
CENPN	0.624969
APITD1	0.624061
E2F8	0.623973
TIMELESS	0.623484
KIF4	0.622896
STIL	0.621773
CHEK1	0.621714
CDT1	0.619401
HMMR	0.619366
BLM	0.618441
SGOL1	0.617828
RRM1	0.616555
TRIP13	0.616432
RACGAP1	0.616432
RFC5	0.615813
HELLS	0.613028
MCM6	0.612875
CKS2	0.61272
CDC25C	0.611235
2610036L11RIK	0.611033
2810417H13RIK	0.611015
KIF23	0.605914
4930547N16RIK	0.605164
EXO1	0.605164
TIPIN	0.60443
2810433K01RIK	0.60245
CENPP	0.601667
MCM3	0.601535
E2F7	0.599389
KIF20B	0.598239
SPC24	0.597407
CENPL	0.596009
CENPA	0.594131
RAD54L	0.590962
HIST1H2AE	0.590538
WHSC1	0.58981
DBF4	0.589334
DEPDC1B	0.589085
CENPF	0.585563
HAT1	0.585375
C79407	0.584507
CKS1B	0.584385
RFC3	0.584014
DTL	0.583588
CDKN3	0.57993
RPA2	0.578075
CDCA7	0.575117
EZH2	0.574487
HMGB2	0.574239
NOL5	0.57362
E130306D19RIK	0.572418
DIAP3	0.571782
PPIL5	0.570775
BRCA2	0.569926
SPAG5	0.566667
CKAP2L	0.566667
4930579G24RIK	0.566612
3000004C01RIK	0.566197
SGOL2	0.563209
F730047E07RIK	0.562676
MCM2	0.562107
POLE2	0.55892
DIS3	0.557783
NUP43	0.557659
INCENP	0.556338
DUT	0.555803
D2ERTD750E	0.554708
POLA1	0.554577
SPC25	0.554431
TRIM59	0.5527
ATAD2	0.551761
2610016C23RIK	0.550235
DDX39	0.54974
KIF18A	0.549178
TACC3	0.548391
ANLN	0.546842
NUP107	0.546647
ASPM	0.546596
DSN1	0.54541
AAAS	0.544172
CCNE1	0.541549
GEMIN6	0.541326
CASC5	0.541315
ORC6L	0.541079
NUP37	0.540708
CENPQ	0.539965
POLD1	0.539718
PSMC3IP	0.538732
MCM7	0.536113
ATAD5	0.535329
PRIM2	0.535329
6720463M24RIK	0.534742
GTSE1	0.534397
MCM4	0.531926
KPNA2	0.529819
ZMYND19	0.529077
DHFR	0.526526
RCC1	0.526355
PCNA	0.525736
RPL3///SYNGR1	0.525644
CENPM	0.524499
DNMT1	0.523122
NEK2	0.522887
H2AFX	0.521406
UNG	0.519953
DNA2	0.519131
FEN1	0.518931
MYBL2	0.517271
6230416J20RIK	0.517019
NUP85	0.516333
NSL1	0.514924
PASK	0.513861
2610039C10RIK	0.513734
GAS2L3	0.513618
2410015N17RIK	0.512744
ARHGAP19	0.511854
CCDC5	0.507426
TMEM97	0.506682
PSAT1	0.505945
4930427A07RIK	0.505751
DYRK3	0.505569
NRM	0.505446
A430091L06RIK///NASP	0.504695
PALB2	0.50446
RRP15	0.503588
LSM2	0.503093
CDC7	0.50297
SYCE2	0.502967
DTYMK	0.502846
RAD18	0.502347
1700029F09RIK	0.50223
LMNB1	0.500742
DNAJC9	0.499876
LYAR	0.499876
TCF19	0.498943
TMEM48	0.496536
2810408I11RIK	0.496009
HIRIP3	0.495774
SMC2	0.495462
REFBP2	0.494061
LOC215866	0.494059
TOPBP1	0.493427
HN1L	0.49284
RBL1	0.4927
DCK	0.492576
2310022K01RIK	0.491957
D9MGI32///NOL5A	0.491463
2610002D18RIK	0.490728
4632417K18RIK	0.49072
D14ERTD500E	0.48973
MNS1	0.489703
NOLA2	0.489359
FANCA	0.488864
MND1	0.488311
E130016E03RIK	0.486737
PPIH	0.486262
POLA2	0.486262
2610318N02RIK	0.485197
BC023882	0.485028
SASS6	0.484503
TYMS	0.48439
BC048355	0.484282
HMGB3	0.483915
EXOSC8	0.483685
GPSM2	0.48342
NUP93	0.483168
MSH6	0.482729
POLD2	0.482554
RBMX2	0.48243
CCDC34	0.481688
NUP160	0.481317
PPIL1	0.480751
USP1	0.480327
RRP12	0.480327
NEIL3	0.479807
RANBP1	0.479708
DKC1	0.479455
ADA	0.479337
MYC	0.479036
CHEK2	0.478966
CDCA7L	0.47896
KIF2C	0.478718
GALK1	0.478594
NFKBIL2	0.478052
ODC1	0.474511
RECQL4	0.47414
PPAT	0.473026
2700049P18RIK	0.472887
BRIP1	0.472294
PRR11	0.471948
MCM10	0.471637
RAD51C	0.470923
DDX21	0.470799
MAP4K1	0.470552
TTF2	0.469601
6720460F02RIK	0.469408
IQGAP3///A630076J08	0.468779
1190002F15RIK	0.46875
PIF1	0.468662
KCNN4	0.468201
2700094K13RIK	0.468077
RUVBL2	0.467946
TFDP1	0.467706
AHCY	0.467698
CDK2	0.466592
SKP2	0.466329
GEN1	0.466307
RNASEH2B	0.466072
PFAS	0.464789
PHGDH	0.464356
HMGA1	0.464118
RNASEH2A	0.464085
NT5DC2	0.464082
3110082I17RIK	0.46385
ASNS	0.463747
FTSJ3	0.463499
TAF5	0.46338
ORC1L	0.46338
RFWD3	0.463119
PSRC1	0.462757
RPA3	0.462633
SAP30	0.462138
NUP205	0.461737
NUP62	0.461396
VARS	0.461234
EG666231	0.460282
NPM3	0.460282
IMPA2	0.45954
TMPO	0.45939
NUDCD2	0.459292
APEX1	0.459169
GNL3	0.458674
TIMM8A1	0.457931
NOLA1	0.457684
ATP8B1///MYBL2	0.45756
WDR12	0.456323
BID	0.456279
2410004L22RIK	0.456199
ADAT2	0.455951
2700099C18RIK	0.455506
FXN	0.455412
CDC25B	0.455085
VRK1	0.45493
E2F1	0.454838
ANUBL1	0.454695
FANCI	0.451745
2810004N23RIK	0.451733
4930422G04RIK	0.451526
WDR62	0.451002
DCTD	0.450352
NUDT1	0.450012
3300001G02RIK	0.449505
5033413D16RIK	0.448543
WDR90	0.448156
WDR51A	0.448005
NMRAL1	0.447887
CCDC58	0.44729
CDK4	0.447043
MYB	0.44689
RUVBL1	0.446163
DEFCR3	0.44604
4930534B04RIK	0.445879
MTHFD2	0.445569
ATIC	0.44554
NOLC1	0.445434
MAGOHB	0.445434
RBM38	0.445311
RPP40	0.44507
EEF1E1	0.444816
SLC25A13	0.444173
CDC25A	0.443779
FOXM1	0.443331
AI662270	0.443243
FBL	0.442712
1110034A24RIK	0.442371
NOC4L	0.44197
5830485P09RIK///TMPO	0.441722
LARP7	0.441104
2310007D09RIK	0.440962
YDJC	0.440831
CEP192	0.440831
SUV39H2	0.440661
THEX1	0.440238
FANCD2	0.440141
LRWD1	0.439851
LSM5	0.439371
1500001M20RIK	0.438753
GEMIN4	0.438322
CAD	0.438146
POLR1E	0.438134
2610029G23RIK	0.438134
LBR	0.437887
LSM3	0.437887
HEATR1	0.437515
PLSCR1	0.4375
NUP155	0.437089
RFC2	0.436854
E2F2	0.436854
BC030867	0.436033
PPAN	0.435412
CDCA4	0.43467
DONSON	0.434546
LMNB2	0.434175
GRWD1	0.433927
NSUN2	0.43368
FANCB	0.432864
NIP7	0.43269
PLAC8	0.432195
5730590G19RIK	0.431455
RPA1	0.431453
TGIF2	0.431221
1110001A07RIK	0.430092
2310008H04RIK	0.430092
2700029M09RIK	0.429349
SHMT1	0.42917
IFRD2	0.429014
TFRC	0.42896
XLR4B	0.428713
PRMT1	0.428359
TRAIP	0.428342
NCAPD3	0.427817
RCC2	0.427741
GTF2F2	0.427122
CDK6	0.427113
GINS4	0.426998
MCM8	0.426881
TTC27	0.426627
PDSS1	0.426238
IDI1	0.426132
IMPDH2	0.426008
GNB1L	0.425761
2700038G22RIK	0.425617
E130303B06RIK	0.425564
SLC7A5	0.425506
NUP35	0.425019
LCN2	0.42482
TERF1	0.424647
RANGRF	0.424524
AU020206	0.424029
MTHFD1L	0.423825
VRK2	0.423781
SRM	0.423412
DPH5	0.42341
SERPINA3G	0.422956
DAPP1	0.422791
GFI1	0.422219
ALG13	0.422049
TERA	0.422049
TDRKH	0.421714
ARHGDIB	0.421352
MPP6	0.421319
TDP1	0.421287
CENPT	0.420564
2010317E24RIK	0.420465
BAZ1A	0.420423
ERH	0.420297
TUBE1	0.419836
PSMG1	0.419822
ETAA1	0.419817
RCL1	0.419451
BXDC1	0.419131
GAS5	0.418832
AATF	0.418317
DCPS	0.41809
FDPS	0.417885
DCLRE1B	0.416832
TARS	0.416605
CENPJ	0.416315
LOC100038822///6430706D22RIK///A730008H23RIK	0.415825
NME4	0.415779
WEE1	0.415367
AK122209	0.415356
NME6	0.415223
UCK2	0.414906
TGIF1	0.414749
MTBP	0.41466
S100A8	0.41454
RBBP8	0.414378
SPP1	0.414221
RRP9	0.414169
THOC4	0.414085
GTF2E2	0.413883
DEPDC7	0.413635
ORC2L	0.413264
2610027L16RIK	0.41314
MLF1IP	0.412966
UMPS	0.412911
ANKLE1	0.41289
IL1RL1	0.412683
LIN9	0.412207
CCDC18	0.412089
TSR1///SRR	0.411972
PHF16	0.411889
BAG2	0.411532
IARS	0.41151
HMOX1	0.411444
ARL6IP6	0.411408
UCHL3	0.411408
APRT	0.411408
UBE2CBP	0.411385
RPO1-2	0.411262
PKMYT1	0.411037
XRCC6	0.410681
1110038B12RIK	0.410681
RIPK3	0.410577
SMC4	0.410154
S100A4	0.409958
HSPA14	0.409742
PNO1	0.409676
1700054N08RIK	0.409552
TMEM194///1700012D01RIK	0.409507
2010301N04RIK	0.409057
RBMXRT	0.408933
UCHL5IP	0.40881
AK122525	0.407981
AKR1C13	0.407729
EIF2S1	0.407449
PPRC1	0.407325
A830021K08RIK///ABCC4	0.407255
HEMGN	0.406862
PA2G4	0.40683
BXDC2	0.406088
CASP3	0.405164
4930503L19RIK	0.405047
RG9MTD2///2010015P12RIK	0.40485
TUBA1C	0.404603
STFA3	0.404263
XRCC5	0.404232
PMF1	0.404232
C130069I09RIK	0.404225
NXT1	0.404108
EXOD1	0.403984
EBI3	0.403765
WDR46	0.403521
CASP8AP2	0.403489
GINS3	0.403404
LRRC40	0.403366
NUDT5	0.402582
GTPBP4	0.402499
CEP152	0.402228
PMS1	0.401995
CLP1	0.401633
RQCD1	0.401633
2310030N02RIK	0.401291
ZNHIT3	0.40099
LRMP	0.400643
TRAF3IP3	0.400587
PTER	0.40052
YARS2	0.400469
NPL	0.400297
PMAIP1	0.400173
1500003O22RIK	0.400124
HMBS	0.399901
NUBP2	0.399883
THOC6	0.398762
CBWD1	0.398664
6030408C04RIK	0.398474
PRELID2	0.398474
2410016O06RIK	0.398068
PSME3	0.397921
PML	0.397798
CTPS	0.397674
GCAT	0.397674
ADSL	0.397426
PUS7L	0.397418
HVCN1	0.397303
VAV1	0.397077
NUP54	0.397055
SQLE	0.396895
DARS2	0.396831
NOL14	0.39656
TUBB6	0.396479
DEK	0.396437
MREG	0.396434
TMEM20	0.396102
C920005C14RIK	0.395937
RAET1A	0.395545
ZMYM1	0.395199
PSPH	0.394972
RIF1	0.394836
ALDH18A1	0.394828
HMGCR	0.394828
SPINK3	0.394654
EFCAB7	0.394581
CTH	0.394581
1810029B16RIK	0.394581
ASF1A	0.394457
HELB	0.394333
GLIPR1	0.394333
CST7	0.394105
AFP	0.393962
CCDC77	0.393838
UTP20	0.393467
POLD3	0.393427
LTB4DH	0.393096
TBRG4	0.393075
DHRS13	0.39305
DBR1	0.392972
PRDX4	0.392723
RBM19	0.392477
ZRANB3	0.391993
PNP2	0.391982
CTNNBL1	0.391858
DUSP4	0.3918
ALG8	0.391784
GLIPR2	0.391751
FBXL10	0.391735
NOL1	0.391611
PYCR1	0.391487
GART	0.391432
9430037O13RIK	0.391422
DDX56	0.391364
RSL1D1	0.39124
FRRS1	0.391095
BEX1	0.391089
GTPBP10///4930545J22RIK	0.390937
NQO2	0.390884
ISYNA1	0.390869
UTP18	0.390819
PITRM1	0.390745
AA467197	0.390742
RAD1	0.390621
EXOSC3	0.39061
A130094D17RIK///4930519N13RIK///NANP	0.390115
D13WSU177E	0.38999
FZR1	0.389755
ALAD	0.389631
LRP8	0.389528
CCNB1IP1	0.389508
SPIC	0.389413
BYSL///CCND3	0.389384
CDKN2C	0.389384
PWP1	0.389136
2610305J24RIK	0.388954
CEP76	0.38885
ZCCHC10	0.388765
SNRPA1	0.388695
RNF125	0.388615
WDR89	0.388589
S100A9	0.388036
WDR36	0.388023
DDX18	0.388023
SDAD1	0.387884
BC052040	0.387793
WDR43	0.387775
PLCG2	0.387775
ANP32B	0.387775
ZBED4	0.387748
C730049O14RIK	0.387676
MRTO4	0.387299
DDX27	0.38728
HK2	0.387157
SNRPD1	0.387125
2610305D13RIK	0.387063
SLC38A4	0.386967
LOC634731///A530080P10	0.386748
AKR1C12	0.386521
TRP53	0.386476
2610528E23RIK	0.386385
ENSMUSG00000074630	0.386251
EIF2B3	0.38615
PUS1	0.386043
SLC2A1	0.385864
TROAP	0.385211
CYP51	0.385177
BCAT1	0.385149
SHMT2	0.385031
TBL3	0.384895
PRKAR2B	0.384742
6330503K22RIK	0.384624
ANKRD32///BRCTD1	0.384435
TEX10	0.384311
RDH11	0.384311
RGS19	0.384063
NUP133	0.384038
C1QBP	0.383816
DPY30	0.383816
PSTPIP1	0.383816
DNAJC2	0.383816
MASTL	0.383793
ISG20	0.383692
PAFAH1B3	0.383568
2810026P18RIK	0.383568
WDR3	0.383568
CMTM7	0.383453
H2AFZ	0.383445
4632404H22RIK	0.383333
PTRH1	0.383205
2610021K21RIK	0.383099
CCDC109B	0.383073
CCDC86	0.382981
USP39	0.38295
PABPC4	0.38295
PDIA5	0.382826
6430706D22RIK	0.382797
CXCL10	0.38271
2310016C08RIK	0.382702
CHI3L3	0.382681
UBE2S	0.382673
CD24A	0.382586
SLC2A3	0.382559
GSTCD	0.382512
TSPAN4	0.382338
TES	0.382331
CIT	0.382084
LGALS9	0.382084
SLBP	0.38201
LIN54	0.381925
TCOF1	0.381712
KBTBD8	0.38169
RRS1	0.38169
DNMT3B	0.381662
ACY1	0.381595
HN1	0.381465
REEP4	0.381455
HHEX	0.381218
2410019A14RIK	0.381103
TGTP	0.3811
LSM8	0.380869
EXOSC5	0.380599
PES1	0.380475
EEFSEC	0.380475
1110008L16RIK	0.380371
WDR57	0.380074
NANS	0.37998
WAS	0.379861
PSPC1	0.379856
MRPL12	0.379798
WDFY4	0.379788
PPID	0.379609
LY75	0.379485
CSE1L	0.379362
TUBG1	0.379114
PAOX	0.378991
ZFP217	0.378962
BC063749///4833424O12RIK	0.378873
TWF2	0.378867
HDAC6	0.378867
C81363///RPP30	0.378867
SERPINE1	0.378756
XPO1	0.378743
JOSD3	0.378638
CAMP	0.378499
LST1	0.378375
NSBP1	0.378372
HIST1H4I	0.378342
EG210853	0.378342
HNRNPA1	0.378
DDX20	0.377753
1810032O08RIK	0.377702
GCH1	0.377629
PWP2	0.377382
TNPO1	0.377347
RNF26	0.377228
IMP4	0.377228
OAS1G	0.377134
EBNA1BP2	0.377011
CIRH1A	0.377011
AK2	0.377011
DDX11	0.376878
CEP57	0.376761
CAR2	0.376641
DENND2C	0.376526
HOOK2	0.376516
AU019176	0.376497
PIGA	0.376392
NIT2	0.376361
ZFP367	0.376174
ACTL6A	0.376145
MCPT8	0.376136
IGF2BP2	0.376027
CDKN1A	0.376022
PUS7	0.376021
CORO1A	0.375898
RBM13	0.37565
UCHL5	0.375402
TESK2	0.375278
GSR	0.375155
MARS	0.375041
PSMA8	0.375031
BC023969	0.374853
WDR74	0.374783
CD48	0.374659
EMP3	0.374536
NCF4	0.374536
TNFAIP2	0.374536
ATP10A	0.374531
AU020177	0.374413
DEF6	0.374413
PRPF3	0.374165
GCNT1	0.374148
2410017P07RIK	0.374134
PCNT	0.374061
PDXP	0.374041
SLC29A1	0.37404
IQCK///2310008H09RIK	0.373944
E430016P22RIK	0.373943
ASS1	0.373826
1600002H07RIK	0.373709
MLF1	0.373692
POP1	0.373474
NFATC2IP	0.373422
FYB	0.373389
2310008H09RIK	0.373389
ATAD3A	0.373299
D030056L22RIK	0.373299
3110037I16RIK	0.373239
MTHFD1	0.373168
3110001I22RIK	0.373122
IPO5	0.373051
RHOX5	0.373018
HSPD1///HSPD1	0.372927
BLVRB	0.372925
ZFP41	0.372887
MYBBP1A	0.372819
RPO1-4	0.372804
1810055G02RIK	0.372804
NPM1	0.372556
A130092J06RIK///1700020L05RIK	0.372535
ENY2///NUDCD1	0.372418
2810025M15RIK	0.372309
ZFP593	0.3723
NAP1L1	0.372061
MT1	0.371943
PDK1	0.371938
LOC100040631	0.371938
CAPG	0.371915
FASTKD2	0.371831
ACP5	0.371814
HCLS1	0.371811
IFI47	0.371687
ZFP7	0.371411
KTI12	0.371287
AI426953	0.371006
CDR2	0.370948
LSG1	0.370824
NUP50	0.3707
RHD	0.3707
TRPV2	0.370577
AARS	0.370577
EIF1AD	0.37054
XRCC6BP1	0.370305
EGR2	0.369958
APOBEC3	0.369829
RPS6KA1	0.36971
EVI2B///EVI2A	0.369587
IGF2BP3	0.369463
1500011H22RIK	0.369307
ALDH16A1	0.369243
AA987161///ZFP87	0.369218
PPA1	0.369092
PCTP	0.369092
STMN1	0.368935
4930533I22RIK///HERC5	0.368891
TUBA3A	0.368844
5430432M24RIK	0.368838
LYL1	0.368721
G6PD2	0.368721
CHSY1	0.368662
SEMA4D	0.368473
LGALS3	0.368473
ALOX5AP	0.368467
RGS18	0.368467
BC039210///2310061F22RIK	0.368427
PLP2	0.368226
FMNL3	0.368226
PDCD11	0.368192
CTSG	0.368095
EG625193	0.368069
ERO1L	0.367946
THOP1	0.367946
F2R	0.367854
POLE3	0.367731
CD79B	0.367724
SLC6A20A	0.367714
STFA1	0.367695
CKLF	0.367607
AI467606	0.367599
GEMIN5	0.367371
APAF1	0.36736
PTRH2	0.36736
USP18	0.367352
GLA	0.367352
PHLDA2	0.367228
NAF1	0.367112
E330016A19RIK	0.367019
NAT10	0.367019
PDK3	0.366988
APOBEC1	0.366865
PIGF	0.366741
MANBA	0.366708
TOP3A	0.366617
NCL	0.366549
1110002N22RIK	0.366493
BMP2K	0.366493
ARRB2	0.366493
PTPN22	0.366493
GABPB1	0.36637
ORC5L	0.366337
GATM	0.366237
WDR55	0.366122
GTF2H4	0.366122
TAL1	0.366122
GYPC	0.365999
LIMD2	0.365999
NAP1L1///D10ERTD284E	0.365999
GADD45A	0.365965
HTRA2	0.365965
CAP1	0.365875
PEG12	0.365866
PLOD2	0.365866
STAT4	0.365794
CCRN4L	0.365627
IKBKE	0.365585
BCDIN3D	0.365494
INSL6	0.365494
KDELC1	0.365347
D19BWG1357E	0.365141
AKNA	0.365099
NFE2	0.364999
ZC3H8	0.364885
BANF1	0.364885
SLC6A13	0.36478
PNP1	0.364761
NUBP1	0.364761
ANGPTL4	0.364751
TXNRD1	0.364637
MPZL2	0.364605
IPP	0.364514
TTLL12	0.364512
SMCP	0.36443
CRLF3	0.36439
RBPJ	0.36439
IGTP	0.364379
LTF	0.364379
IFITM6	0.364019
USP37///VIL1	0.363967
COL18A1	0.363884
AB124611	0.363839
1190005P17RIK	0.363738
NUFIP1	0.363648
GOT1	0.363648
USP37	0.363583
IRGM	0.363513
CDC34	0.3634
PHF5A	0.363276
INTS2	0.363263
PHF10	0.363243
ABCB1B	0.363146
PYCR2	0.363029
KARS	0.363029
AIM1	0.363029
TNFSF9	0.363017
NMD3	0.362911
ITGB7	0.362893
2410085M17RIK	0.362793
REEP6	0.362781
MAGOH	0.362781
ITGB3	0.362676
PTPRE	0.362534
BB182297	0.362441
EMILIN2	0.362324
PPWD1	0.362207
MMACHC	0.362177
PRPF31	0.362163
CEP135	0.362089
NUDT21	0.362089
FDXR	0.361992
ITGB2	0.361915
TIMP1	0.361902
9530058B02RIK	0.361881
WDR67	0.361854
AKR1B8	0.361792
MICALL2	0.361588
ZFP472	0.361297
AU021838	0.361297
PRMT5	0.361297
LARP4	0.360915
RBM14	0.360802
HDAC1	0.360802
SLC14A1	0.360782
AMMECR1	0.360681
RAN	0.360678
GCS1	0.360664
PQLC3	0.360505
MRPS22	0.360433
TIAM1	0.360431
PFDN4	0.360211
TEX9	0.360094
GAS2	0.360059
ACAT3	0.360025
SLC16A1	0.359968
POLR2H	0.359901
LOC100042970///C81431	0.359886
WDR18	0.359742
SERPINA7	0.35974
NUP210	0.359688
NGP	0.359564
MIOX	0.35956
PTGER4	0.359441
CRELD2	0.359441
ASH2L	0.359441
ABCB6	0.359441
IIGP2	0.359425
CASP4	0.359425
NSMCE2	0.359406
LAP3	0.359406
GMIP	0.359317
ATF3	0.359317
MUM1L1	0.359299
TNFAIP8	0.359193
ANP32E	0.359193
PCK2	0.359178
LGALS1	0.359035
GGTA1	0.358946
CENPC1	0.358946
POLR2D	0.358946
MRPS18B	0.358863
HSP90AA1	0.358822
NUP188	0.358803
PPP1R14B	0.35877
CASP1	0.358682
PFKFB1	0.358575
MORC1	0.358165
RRAD	0.358063
KLHL6	0.357965
LTV1	0.357956
MKRN3	0.357792
DTWD1	0.357585
MAP4K4	0.357585
LRPPRC	0.357585
GLS2	0.357495
GFER	0.357461
HMGA2	0.357361
BEX4	0.357337
RFC1	0.357214
LAT	0.357196
CCL9	0.357196
5930416I19RIK	0.35716
HYLS1	0.357126
HUS1	0.35709
PLEK	0.35709
2010309E21RIK	0.357009
PYCRL	0.356842
TRMT5	0.356807
ZFP146	0.356665
NUBPL	0.356539
FHOD1	0.356438
SMTNL2	0.356378
RRP1B	0.356347
PHB	0.356347
LRRC59	0.356347
CFP	0.355957
FRG1	0.355853
CD37	0.355834
2010002N04RIK	0.355834
RBM12	0.355729
UPP1	0.355729
MST1	0.355695
NDE1	0.355605
RARS	0.355605
2500002B13RIK	0.355483
GLMN	0.355481
TGFB1	0.355462
2410003J06RIK	0.355365
FPGS	0.355358
LOC100042745	0.355248
PRTN3	0.355214
FERMT3	0.355146
SLC16A3	0.354997
CDKN2D	0.354967
BCL3	0.354931
TNFAIP8L1	0.354843
GSDMD	0.354793
DFNA5H	0.354739
ADCY7	0.354719
IER3	0.354719
PIRA1	0.354703
PPM1G	0.354615
MAD2L2	0.354615
RECQL	0.354577
SOAT2	0.354472
EXOSC1	0.354225
TRIB3	0.354223
S100A6	0.3541
DFNA5H///LOC14210	0.353837
MRPS27	0.353809
MSH2	0.353803
MYBL1	0.353803
2010305A19RIK	0.353756
ACOT10	0.353713
HISPPD1	0.353638
PARVG	0.353502
OFD1	0.353378
SLCO4A1	0.353323
MLKL	0.353247
GPR160	0.353231
QTRT1	0.353218
EHBP1L1	0.35313
LOC100039489	0.35313
NSMCE1	0.35313
SLC47A1	0.353105
2610019E17RIK	0.353072
METTL1	0.352998
TNFRSF13B	0.352948
SPECC1	0.3529
TAF5L	0.352883
ACOT7	0.352883
5730408K05RIK	0.352861
ANPEP	0.352861
CXCL1	0.352817
IFIT2	0.352613
2410018M08RIK	0.352548
9430008C03RIK	0.352526
PPBP	0.352489
2410006H16RIK	0.352347
NAT13	0.352347
SMOC1	0.352182
NCF2	0.352141
PLEK2	0.352118
H2AFY3///PVT1	0.352078
SLC2A2	0.352027
2900022M12RIK///RUNX1	0.351939
EIF4EBP1	0.351893
OAF	0.35187
SLC35D3	0.351834
TRIM27	0.351769
TUBB5	0.351769
TACSTD1	0.351746
ROPN1L	0.351733
SULT1D1	0.35171
STAP1	0.351677
RSAD2	0.351646
GPATCH4	0.351522
ROD1///1700018M17RIK	0.351522
EXOSC2	0.351504
WDR4	0.351398
CKAP4	0.351398
HSPA9	0.351398
SLC39A5	0.351378
5430416N02RIK	0.351351
PHB2	0.351274
DDX10	0.351151
SDF2L1	0.351027
PROCR	0.351003
XLR	0.351003
LSM4	0.350903
CD52	0.350879
RAB32	0.35078
RNASEH2C	0.350656
IRAK3	0.350564
G6PDX	0.350532
MARVELD2	0.350488
FADS2	0.350352
SLC23A3	0.350314
D3ERTD300E	0.350285
LTB	0.35026
4930431B09RIK	0.350235
C230078M08RIK	0.350211
1500009L16RIK	0.350211
CCL5	0.350136
ADAM8	0.350037
RGS16	0.350012
ELOVL6	0.349977
IL17RA	0.349913
DNTTIP2	0.349913
TNF	0.349889
OPRS1	0.349876
AGTRAP	0.34979
BXDC5	0.34979
RPS6KA6	0.349765
ABCG2	0.349752
PSMG2	0.349727
GCSH	0.349666
TRIM47	0.349604
2810441K11RIK	0.349542
CBX5	0.349418
RPO1-1	0.349295
IGH-6	0.349171
CACYBP	0.349171
ACOT9	0.349171
TARBP2	0.349171
LOC380850	0.349061
AMPD2	0.349047
PIM1	0.349047
DDX17	0.349022
ITPR3	0.34901
NME1	0.34901
ZWINT	0.3488
THOC5	0.348709
SET	0.348691
PHF6	0.348592
ARMC10	0.348552
CD1D1	0.348429
SULT6B1	0.348426
9230114K14RIK	0.348321
EED	0.348181
NEDD1	0.348144
9930012K11RIK	0.348122
HSPE1	0.348057
IFITM1	0.348031
TIFA	0.348031
EGR1	0.347934
FUS	0.347934
NOB1	0.347887
C3	0.347783
FASTKD5	0.347686
ECE2	0.347686
2610205E22RIK	0.347686
IGSF6	0.347659
NUTF2///NUTF2-PS1	0.347617
TSEN2	0.347535
DUSP5	0.347509
TNFRSF12A	0.347411
SERPINA3N	0.34731
RHEBL1	0.3473
NKG7	0.347288
TCFEC	0.347164
TOMM70A	0.347153
4930422N03RIK	0.347147
STRA6	0.347135
XIST///TSIX	0.347068
GSTA4	0.346944
HSPH1	0.346944
ISG20L1	0.346944
NCKAP1L	0.346831
LSS	0.34682
MMP8	0.346785
SLC25A33	0.346771
RENBP	0.346668
RGS1	0.346668
NOL11	0.346596
BLNK	0.346544
SETD8	0.346478
SH3GL3	0.346436
NLE1	0.346325
D730044K07RIK///RPL30	0.346297
SLC22A4	0.346261
CCDC14	0.346244
SLPI	0.346208
DDX4	0.346201
LOC236069	0.346181
ACSL5	0.346173
TYW3	0.346127
IL18RAP	0.346127
MOGAT2	0.346033
SLC27A2	0.345953
A430104N18RIK	0.345925
TAGLN2	0.345925
TEAD2	0.345925
ICAM4	0.345801
NOL9	0.345775
DARS	0.345707
NIBAN	0.345657
BC057552	0.345583
BTK	0.345583
TMEM206	0.345554
SLC44A4	0.34555
2700049A03RIK	0.34554
LILRB4	0.34543
SSSCA1	0.345429
RPS19BP1	0.345423
JTV1	0.345421
DDX41	0.345335
U2AF1	0.345335
ZFP184	0.345305
WDR77	0.345182
CSDA	0.344964
XPO4	0.344953
AKAP12	0.34484
ELAVL1	0.34484
GMDS	0.344836
GALNT12	0.344836
GPR65	0.344811
A430005L14RIK	0.344593
SCPEP1	0.344593
1700052N19RIK	0.344593
RANGAP1	0.344564
GATA1	0.344563
SERPINB1A	0.344514
BC022960	0.344345
SLC30A2	0.344328
FOSL1	0.344315
POLH	0.344249
IFI205	0.344029
SLC4A1	0.34399
FABP5	0.343974
FANCL	0.343897
PARVB	0.343867
ZFP52	0.34382
AIFM1	0.343727
GNPDA1	0.343727
GLRX	0.343727
SFN	0.343685
RBKS	0.343603
PLA2G4A	0.343603
TXNL1	0.343603
SFRP2	0.343466
PRR6	0.343441
FOSR///FOS	0.343356
MRPL18	0.343161
SC4MOL	0.343075
WDR34	0.343045
PARP1	0.342958
RHAG	0.342953
CTSE	0.342861
DHCR24	0.342829
CNR2	0.342829
5830443L24RIK	0.342737
DYNLL2	0.342737
0610037M15RIK	0.342666
CASP8	0.342613
DGCR8	0.342613
CEP78	0.342606
GIMAP9	0.342569
ENSMUSG00000052207///TRIM71	0.342569
DHCR7	0.342489
OAS1C	0.342489
ZC3HC1	0.342457
FBXO30	0.342371
CASP2	0.342366
4933428G09RIK	0.342366
RPAP3	0.342366
2610208K16RIK///PIK3CD	0.342366
SELPLG	0.342333
NIPSNAP1	0.342242
GSTT2	0.342242
ETHE1	0.342242
PIK3CG	0.342242
RAB20	0.34221
SLC25A31	0.342139
EG667410///GNPDA1	0.342079
SLC43A1	0.341934
DUS4L	0.341901
CHDH	0.341871
BASP1	0.341871
XIST	0.341838
ZBTB12	0.341838
NAIP2	0.341838
EXOSC9	0.341747
IFI204	0.341675
TET1	0.341667
TOE1	0.341623
TMEM107	0.341512
2610028A01RIK	0.3415
TMEM209	0.341432
CD44	0.3414
SAA3	0.341252
GOLT1B	0.341252
PREP	0.341197
HDDC2	0.341128
TCFE2A	0.341128
CNN2	0.341095
ADFP	0.340965
1200009I06RIK	0.34093
PRPS1	0.340881
TMEM40	0.340845
PTGS2	0.340757
DPH2	0.340599
MYH3	0.340544
EEF1D	0.340493
5730593F17RIK	0.34047
ZFA	0.340436
0610007P14RIK	0.340386
GRK6	0.340343
BRI3BP	0.340343
TRIM14	0.340343
IER2	0.340312
D8ERTD51E	0.340188
SMPDL3B	0.340147
WDR5	0.340139
BBS12	0.340023
ANKRD37	0.340023
MPO	0.340021
TAF1B	0.339975
PSMB8	0.339856
MKI67IP	0.339791
HAX1	0.339767
SERPINA1A	0.339741
TRPT1	0.339728
D630022E15RIK///TAF6L	0.339644
BOP1	0.339644
NQO1	0.339604
CTLA2B	0.339569
LOC625360	0.33952
RDBP	0.33952
YARS	0.339485
AIF1	0.339485
DOCK11	0.339437
L3MBTL2	0.339437
ZFP820	0.339437
PPP1R8	0.339396
PTBP1	0.339396
PSMG3	0.339319
ARHGAP9	0.339272
CCL2	0.339272
DOK1	0.339237
4933404O12RIK	0.339168
NEFH	0.339149
RABL3	0.339149
MMP9	0.339149
POLR3K	0.339085
MEX3B	0.33906
GM885	0.339051
DET1///1700011D18RIK	0.338967
APEX2	0.338901
LTB4R1	0.338865
GLDC	0.338742
UGT1A6A	0.338742
EMG1	0.338738
BZW2	0.338698
WRN	0.338654
3110003A17RIK	0.338654
LGALS3BP	0.338618
D330027G24RIK	0.338581
GTF2F1	0.33853
SCARB1	0.33853
TAF4B	0.338498
BC006779	0.338494
ITGA4	0.338463
RHBDF2	0.33838
BCL2L11	0.338283
MXD3	0.338276
IQGAP2	0.338263
TSPAN32	0.338263
CEP70	0.338159
ALG10B	0.338146
TBC1D10C	0.337993
SLC43A3	0.337927
PGM1	0.337911
ALG6	0.337838
ZFPM1	0.337788
EPB4.1L4A	0.337664
OLA1	0.337664
ANXA3	0.337627
MYO7A	0.337579
NOC3L	0.337559
THUMPD1	0.33754
PI4K2B	0.33754
MRGPRA2	0.337526
BCL11A	0.337523
PHC1	0.3375
RBBP4	0.3375
HMGCS1	0.337485
PTPN6	0.337416
CLIC1	0.337368
PROM1	0.337293
AKR1B3	0.337293
PECR	0.337293
VASH2	0.337255
DOK2	0.337169
GMPS	0.337089
FKBP5	0.337045
OBFC2A	0.336972
BATF	0.336884
SNORD22///SNHG1	0.336881
SPNA1	0.336827
PPIF	0.336798
PPP4C	0.336798
SELL	0.33676
A830080D01RIK	0.336737
ACOT1	0.336636
CCL3	0.336636
ALKBH2	0.33662
RBM15	0.33655
AB030242	0.33655
PLAUR	0.33655
ENOPH1	0.336427
CCT7	0.336427
ENSMUSG00000068790	0.336386
HNRNPM	0.336303
CLDN13	0.336265
FANCF	0.336231
MMP11	0.336129
NAMPT	0.336055
PLK3	0.336017
TUBB2B	0.336015
SIVA1	0.336008
CEP72	0.335996
CYB5R1	0.335932
STAG3	0.335834
UAP1L1	0.335808
RAD9	0.335769
SENP1	0.33576
NINJ1	0.335681
VIM	0.335645
NKRF	0.335563
CXCL2	0.335521
TRIM13	0.33552
LPXN	0.335481
2810422O20RIK	0.335437
IKZF1	0.335409
D11WSU47E	0.335407
CSRP2	0.335313
EHD4	0.335313
SLC5A4B	0.335311
LZIC	0.335211
MGAM///C79476	0.33517
5730449L18RIK	0.33515
CPSF2	0.335094
EIF1A	0.335066
THUMPD3	0.334942
5830433M19RIK	0.334902
FRAT2	0.334902
CDH2	0.334694
CD177	0.334694
GMFG	0.334654
UNC119	0.334653
BHLHB9	0.334586
RIN1	0.334571
SLFN4	0.334556
MTMR7	0.334555
SFMBT2	0.334469
SEPHS2	0.33438
TRIM28	0.334351
TOP1MT	0.334283
TMEM120A	0.334155
PTPRC	0.334118
LOC624784///TDG	0.334076
BCAP29	0.334076
AQP9	0.334076
XRN2	0.334076
FCER1G	0.334035
TLR2	0.333994
FOXRED2	0.33392
HARS	0.333828
PTTG1	0.333705
AMPD3	0.333705
PRMT3	0.333685
1700020C11RIK	0.333664
COQ3	0.333663
FADS1	0.333647
GJC1	0.333568
RAD50	0.333457
TIMM50	0.333451
ATP8B4	0.333412
PSIP1	0.333216
FDFT1	0.333168
ICAM1	0.333127
UGT1A9	0.333044
CGGBP1	0.332981
TDG	0.332921
AKAP1	0.332838
ANXA1	0.332824
STAB2	0.332809
ERAF	0.332755
POLI	0.332715
STFA2L1	0.332684
MDC1	0.332415
C81203///MRPL15	0.332343
LONP1	0.332343
L2HGDH	0.332301
CLEC4D	0.33226
SHQ1	0.332253
G530011O06RIK	0.332237
5330401P04RIK	0.332237
LRDD	0.33222
S1PR2	0.332197
N4BP2	0.33216
HIST1H3A	0.332096
EMILIN1	0.332054
SLC9A5	0.331981
CDC42EP3	0.331972
SLC23A1	0.331936
PTPRCAP	0.33193
SNRPF	0.331929
2810474O19RIK	0.331808
3200002M19RIK	0.331808
C230052I12RIK	0.331807
1100001G20RIK	0.331807
BARD1	0.331807
PYGL	0.331725
TM6SF1	0.331682
PRL2C2	0.331516
LMO2	0.331434
TYROBP	0.331434
APOB48R	0.331434
ENSMUSG00000074056///SMARCC1	0.331354
PCGF6	0.331354
D930015E06RIK	0.331338
KPNB1	0.33123
MYO5A	0.331124
PIK3R5	0.331064
UTP15	0.330986
D10627	0.330986
GEMIN8	0.330986
2600001M11RIK	0.330982
HK1	0.330982
MTAP	0.330949
SLC7A9	0.330949
ZFP296	0.330941
H2-OA	0.330939
TLE6	0.330859
IFIT1	0.330815
FST	0.330751
MAPKAPK3	0.330751
ABCC1	0.330735
AVEN	0.330634
CD72	0.330611
CORO1C	0.330611
HEBP1	0.330525
CD109	0.330475
LOC100039742	0.330446
COIL	0.330443
FBLIM1	0.330443
SLC19A2	0.330426
ATF5	0.330278
SPEER4B	0.330253
NOC2L	0.330242
GUSB	0.330196
PRG2	0.330196
SPEER5-PS1	0.330146
4632419I22RIK	0.330007
RPL39L	0.329869
1110032E23RIK	0.329824
SERPINA1D	0.32978
EMP1	0.32977
NT5C3L	0.3297
CDKN2AIPNL	0.329695
DHODH	0.329621
NFKBIE	0.329621
CAR1	0.329579
ST14	0.329553
DUS1L	0.329498
ASNSD1	0.329455
NDUFAF2	0.329343
RAC2	0.329343
A830007P12RIK	0.329329
D13ERTD37E	0.329329
BC088983	0.329303
2410018C20RIK	0.32925
PCYT1B	0.329225
SLC40A1	0.329204
2610201A13RIK	0.329163
TMEM30B	0.329126
SDC1	0.329126
BC022224	0.329126
SALL4	0.329126
CLPB	0.329126
4921511H13RIK	0.329108
SSX2IP	0.32903
SMARCA1	0.328966
STEAP1	0.328966
LILRB3	0.328915
BRP16	0.328879
1700097N02RIK	0.328837
TUBB3	0.328755
B3GNT5	0.328709
H2-T24	0.328667
UTP14A	0.328638
2410022L05RIK	0.328632
AK3L1	0.328508
SP8	0.328465
GTF2H2	0.328384
TRDMT1	0.328384
PRSS16	0.328384
SLC39A8	0.328332
A130071D04RIK	0.32832
EZR	0.32826
NAT11	0.32826
ZDHHC12	0.32826
STEAP2	0.328201
SPATA5	0.328201
TUBB2C	0.328137
1110007A13RIK	0.328094
PIK3AP1	0.328085
NEK3	0.328013
GALE	0.328013
NPAT	0.327894
TNFAIP8L2	0.32789
BC016423	0.327889
ARD1	0.327889
CRYZ	0.327847
DDEF1	0.327817
GPN2	0.327765
XYLB	0.327765
CRTAP	0.327765
GCLM	0.327723
SRGAP1	0.327634
ELL2	0.327599
PARP9	0.327595
FXYD5	0.327595
ESF1	0.327582
SLC16A7	0.327568
TARSL2	0.327538
D930050J11	0.327538
6030422H21RIK	0.327538
CSTF1	0.327518
IFITM2	0.327475
KIT	0.327394
IL7R	0.327394
GM1752	0.327347
MVD	0.327285
MBL2	0.327285
PLA2G12A	0.32727
BC043476	0.32723
BC039210	0.32723
UBA6	0.327113
KDELR3	0.327099
CLEC2I	0.327056
IFI202B	0.327027
WIPI2	0.327023
E130012A19RIK	0.326975
GTF2E1	0.32695
MYO1G	0.326936
CCDC101	0.326899
CBR3	0.326856
NFYB	0.326776
SASH3	0.326776
CPSF3L	0.326776
STK31	0.326762
CAR13	0.326715
SERPINA3M	0.326695
CASP7	0.326685
CCBL2	0.326652
SPACA4	0.326623
SH2D4B	0.326623
LOC546058	0.326439
MAT1A	0.326413
CPNE2	0.326356
AGPAT2	0.326291
HS6ST1	0.326281
PF4	0.326108
SOD3	0.325996
SERPINA1B	0.325935
ASL	0.325909
TIMM10	0.325909
BCNP1	0.325898
MLL2	0.32589
LARS	0.325866
A630001G21RIK	0.325822
EG667823	0.325781
CPSF4	0.325743
PLXDC1	0.325737
DPY19L1	0.325704
LOC100041291///EIF3B	0.325538
DDX49///HOMER3	0.325495
GM71	0.325429
PMM1	0.325415
BC023892	0.325382
SULT2B1	0.325366
MARCKSL1	0.325305
CDK5RAP1	0.325291
XRCC1	0.325291
CD274	0.325242
EML4	0.325235
A630077B13RIK	0.325188
LOC545600	0.325167
ACTR6	0.325124
SLC6A12	0.325122
RAE1	0.325117
CBFB	0.325043
EIF2AK2	0.325029
ZFP647	0.324953
SHBG	0.324948
PQLC2	0.324876
TCERG1	0.324876
1810033B17RIK	0.324836
FKBP3	0.324796
EHD1	0.324796
SCIN	0.324672
ANXA2	0.324672
SGK2	0.324669
ZFP566	0.324579
CYBA	0.324579
INPP5D	0.324548
BDH1	0.324548
UCP2	0.324531
PRMT7	0.324531
THG1L	0.324531
PPIC	0.324498
PDE7A	0.324498
SIP1	0.324408
DUSP2	0.324375
UXT	0.324301
GOLM1	0.324289
RASSF7	0.324177
ITGA6	0.324177
ABCE1	0.324137
GNPNAT1	0.324137
MAP3K7IP3	0.324134
ELK3	0.324053
CD300LB	0.323972
SIGIRR	0.323899
SLC39A4	0.323899
TREM3	0.323879
TNNT1	0.323879
TRIM37	0.323826
TCTEX1D2	0.323826
SLC6A4	0.323796
RBM3	0.323778
PIRA6	0.323712
RBM34	0.323709
IBTK	0.323682
RABGGTB	0.323682
SLC2A9	0.32356
VASP	0.323559
LOC677168	0.323464
EIF2B1	0.323435
CCT5	0.323435
BC035044	0.323384
FER1L3	0.323384
VAMP5	0.32334
SLC27A5	0.323314
CD68	0.323311
DDX52	0.323267
HMHA1	0.32326
TFPI	0.323239
HDAC2	0.323239
MGST2	0.323201
MAP3K8	0.323136
1200002N14RIK	0.323136
MOSPD4	0.323109
MYLC2PL	0.323026
B230120H23RIK	0.32294
STIP1	0.322924
H2-M3	0.322888
5133400G04RIK	0.322887
ZFP239	0.322816
PDE3B	0.32277
CTGF	0.322764
FPR2	0.322764
ENC1	0.322692
D330028D13RIK	0.322653
SYCP2	0.322633
SERPINA1C	0.322614
0610010K14RIK	0.322569
CUBN	0.322569
AXUD1///1700019L13RIK	0.322535
COX6B2	0.322525
GALNT7	0.322517
REC8	0.322517
2610002M06RIK	0.322517
CD200R1	0.322517
SLC38A5	0.322502
CDKN2B	0.322473
CCDC122	0.322418
DYNLT1	0.322418
SH3BGRL2	0.322401
VPREB1	0.322393
CTDP1	0.322321
IFRD1	0.322321
TIAM2	0.322321
ACSS1	0.322269
SOCS3	0.322226
TTC32	0.322209
HEATR3	0.322183
RTEL1	0.322183
JUB	0.322145
ELA2	0.322145
TMEM173	0.322101
TMCO7	0.322092
SPEER1-PS1	0.322078
LANCL2	0.322074
CD5L	0.322074
MBNL3	0.322042
2700023E23RIK	0.322016
ACTN1	0.32195
MBD4	0.32188
TWISTNB	0.321831
PHTF2	0.321831
PNPT1	0.321831
EIF3J	0.321826
OTTMUSG00000000971	0.321781
2310014H01RIK	0.321729
INHBA	0.321714
GDF3	0.321714
2210008N01RIK///NR4A2	0.321664
ACADS	0.32165
MYBPC2	0.321649
SERPINA6	0.321628
SAE1	0.321596
TTRAP	0.321579
TMEM71	0.321579
ALDH9A1	0.321579
2810451A06RIK	0.321387
JUNB	0.321234
MYO1F	0.321162
D9ERTD306E	0.321154
TAF7	0.321127
RASSF4	0.321076
MRE11A	0.32107
8430410A17RIK	0.32096
PPAP2C	0.32096
OTTMUSG00000019690///4930542C12RIK	0.320959
DEDD2	0.320907
A530088E08RIK///A430107D22RIK	0.320841
ILF2	0.320836
TLR4	0.320783
OTTMUSG00000010671///2610305D13RIK///2610036A22RIK	0.320733
CHD1L	0.320713
PMS2	0.320657
MESP2	0.320656
DTX3L	0.320615
PARP2	0.320589
RBBP7	0.320589
CARS	0.320589
NOL8	0.32054
FNBP1L	0.32054
CSF2RB2	0.320535
KLRA18	0.320535
4930486G11RIK	0.320423
MYEF2	0.320419
MPHOSPH6	0.320307
D10WSU102E	0.320305
LHX2	0.320218
JDP2	0.320163
NFKBID	0.320146
1700013G23RIK	0.320094
SULT1B1	0.320056
MBOAT1	0.320056
TADA2L	0.31997
3110001A13RIK	0.319847
PCOLCE2	0.319847
CNTLN	0.319802
6720458F09RIK	0.319676
TRAF2	0.319668
UBE2L6	0.319668
ATP10D	0.319624
NFIL3	0.319599
BOLA1	0.319599
DAZAP1	0.319599
TFB1M	0.319554
DERA	0.319484
SIAH2	0.319435
2310061C15RIK	0.319249
PLEKHA2	0.319183
2210023G05RIK	0.319173
ATR	0.319131
5830417A05RIK///SH3KBP1	0.319131
ODZ3	0.319104
COMTD1	0.319104
TINF2	0.319089
NARG1L	0.319014
FHDC1	0.319014
S100A10	0.319004
DUSP6	0.318925
HPN	0.318925
OPTN	0.318897
9130404D14RIK	0.31888
NANP	0.318857
6530401D17RIK	0.318857
PKP2	0.318857
WDSOF1	0.318857
TIMM17B	0.318857
2610528G24RIK	0.318857
DOCK2	0.318854
DPH4	0.318801
IL6	0.318801
MRPS28	0.318737
PANX1	0.318733
IFI30	0.318733
INTS5	0.318609
RUNX2	0.318609
EBP	0.318609
2410081M15RIK	0.318553
EVI2A	0.318486
IDH1	0.318486
VDR	0.318486
S100A11	0.318441
CHST14	0.31843
GSTT3	0.31843
SPEER7-PS1	0.318418
9530053P14RIK///1110007M04RIK	0.318362
TAF9	0.318362
LOC100040297	0.318317
2410127L17RIK	0.31831
CCT3	0.318238
LPL	0.318193
TCHP	0.318192
ALG3	0.318114
XRCC2	0.318114
5730508B09RIK	0.318075
KLF10	0.317991
LONRF3	0.317958
SIX4	0.317916
AI847670	0.31784
C330023M02RIK	0.31784
BC003267	0.317822
AU014645	0.317822
LOC671535///PLEC1	0.317822
ARL4C	0.317798
SULT3A1	0.317785
IRF8	0.317743
EIF2S2	0.317743
NFKBIZ	0.317723
PSMG4	0.317723
RNASEH1	0.317619
UTP3	0.317619
THBS1	0.317619
NFYA	0.317619
SPIRE2	0.31761
ARHGAP25	0.317563
LPCAT1	0.317496
BMS1	0.317254
PELP1	0.317248
UTP6	0.317248
KEL	0.317191
TCTE3	0.317146
CCND3	0.317136
CHCHD4	0.317124
ADSSL1	0.317067
NGFRAP1	0.317067
GRB7	0.317067
IL2RG	0.317067
SAMSN1	0.317067
RAB31	0.317001
2610021A01RIK	0.316976
5033418A18RIK	0.316976
D6MM5E	0.316943
IGF2BP1	0.316921
ENPP1	0.316877
IGLL1	0.316819
SERPINF1	0.316818
1110020G09RIK	0.316784
[truncated: 18,677 more rows]
[truncated: 4 more columns]

## Sheet: Bc055324 DAVID enrichment
Annotation Cluster 1	Enrichment Score: 60.78673081304429
Category	Term	Count	%	PValue	Genes	List Total	Pop Hits	Pop Total	Fold Enrichment	Bonferroni	Benjamini	FDR
GOTERM_CC_FAT	GO:0043228~non-membrane-bounded organelle	238	26.2983	1.14157e-61	XRCC5, XRCC6, AURKA, AURKB, WDR74, PRIM1, HOOK2, CDCA8, DDX11, INCENP, PRIM2, D19BWG1357E, H2AFZ, H2AFX, NUP37, GTPBP4, NCAPD3, NCAPD2, RFC5, MAD2L1, RFC4, BAZ1A, RCC2, RFC2, SPAG5, WDR89, MYBBP1A, NUP43, CCDC99, SDAD1, LMNB1, PUS1, LMNB2, NEK2, CHEK1, BANF1, PPAN, WDR55, FBXO5, NAT10, DNMT3B, NOC4L, MKI67, PCNT, EME1, NUF2, GAS2, NDC80, PMF1, NOLC1, NUP62, PCNA, UTP20, RPP40, GYPC, CLSPN, UTP18,…	530	1919	12504	2.92601	3.79002e-59	3.79002e-59	1.54904e-58
GOTERM_CC_FAT	GO:0043232~intracellular non-membrane-bounded organelle	238	26.2983	1.14157e-61	XRCC5, XRCC6, AURKA, AURKB, WDR74, PRIM1, HOOK2, CDCA8, DDX11, INCENP, PRIM2, D19BWG1357E, H2AFZ, H2AFX, NUP37, GTPBP4, NCAPD3, NCAPD2, RFC5, MAD2L1, RFC4, BAZ1A, RCC2, RFC2, SPAG5, WDR89, MYBBP1A, NUP43, CCDC99, SDAD1, LMNB1, PUS1, LMNB2, NEK2, CHEK1, BANF1, PPAN, WDR55, FBXO5, NAT10, DNMT3B, NOC4L, MKI67, PCNT, EME1, NUF2, GAS2, NDC80, PMF1, NOLC1, NUP62, PCNA, UTP20, RPP40, GYPC, CLSPN, UTP18,…	530	1919	12504	2.92601	3.79002e-59	3.79002e-59	1.54904e-58
GOTERM_CC_FAT	GO:0005694~chromosome	109	12.0442	3.34812e-61	XRCC5, XPO1, XRCC6, KNTC1, AURKB, PRIM1, CDCA8, OIP5, INCENP, PRIM2, H2AFZ, NUP37, H2AFX, TUBG1, NUP133, SGOL2, SGOL1, TOPBP1, NCAPD3, NCAPD2, RFC5, MAD2L1, BAZ1A, RFC4, RCC2, SPAG5, RFC2, RAD18, NUP43, HMGB2, CCDC99, HMGB3, BLM, NEK2, TIPIN, CHEK1, BANF1, SPC24, SPC25, CENPC1, ORC6L, HIST1H4I, ASF1B, DNMT3B, HELLS, ERCC6L, TRP53, MKI67, NUF2, SYCE2, NDC80, PMF1, BRCA1, SUV39H2, HDAC1, PCNA, DNMT…	530	378	12504	6.80311	1.11158e-58	5.55788e-59	4.5432e-58
Annotation Cluster 2	Enrichment Score: 51.759523132521046
Category	Term	Count	%	PValue	Genes	List Total	Pop Hits	Pop Total	Fold Enrichment	Bonferroni	Benjamini	FDR
GOTERM_BP_FAT	GO:0007049~cell cycle	164	18.1215	9.55563e-78	RAD51C, PRC1, DBF4, KNTC1, PKMYT1, AURKA, AURKB, CDCA8, DDX11, CASP8AP2, OIP5, CDKN2C, INCENP, CDCA2, H2AFX, NUP37, TUBG1, CCNA2, CDCA5, DNAJC2, ASPM, CDCA3, RAN, SGOL2, LIG1, RBL1, SGOL1, 4632434I11RIK, SKP2, MND1, ESPL1, TOPBP1, TACC3, 6720463M24RIK, WEE1, NCAPD3, ESCO2, NCAPD2, UHRF1, MAD2L1, RCC2, TIMELESS, SPAG5, STMN1, NUP43, DSCC1, FZR1, CCDC99, NEK2, TIPIN, CHEK1, ANLN, CHEK2, RCC1, SPC24…	672	611	13588	5.42736	2.19493e-74	2.19493e-74	1.66947e-74
SP_PIR_KEYWORDS	cell cycle	131	14.4751	4.41255e-68	PRC1, DBF4, KNTC1, PKMYT1, AURKA, AURKB, CDCA8, DDX11, CASP8AP2, CDKN2C, OIP5, INCENP, CDCA2, NUP37, H2AFX, CCNA2, CDCA5, ASPM, CDCA3, RAN, SGOL2, LIG1, RBL1, SGOL1, 4632434I11RIK, NCAPD3, ESCO2, WEE1, 6720463M24RIK, NCAPD2, UHRF1, MAD2L1, TIMELESS, RCC2, SPAG5, NUP43, DSCC1, FZR1, CCDC99, NEK2, TIPIN, CHEK1, ANLN, CHEK2, RCC1, SPC24, SPC25, NCAPG2, FBXO5, HELLS, TFDP1, ERCC6L, TRP53, CKAP2, NUF2…	835	447	17854	6.26632	1.76061e-65	8.80303e-66	6.15241e-65
GOTERM_BP_FAT	GO:0022402~cell cycle process	121	13.3702	1.55504e-63	RAD51C, DBF4, KNTC1, AURKB, CDCA8, OIP5, INCENP, CDCA2, NUP37, H2AFX, TUBG1, CDCA5, DNAJC2, CCNA2, ASPM, CDCA3, RAN, SGOL2, SGOL1, SKP2, 4632434I11RIK, MND1, ESPL1, TOPBP1, TACC3, NCAPD3, WEE1, 6720463M24RIK, NCAPD2, MAD2L1, TIMELESS, RCC2, SPAG5, STMN1, NUP43, FZR1, CCDC99, NEK2, TIPIN, CHEK1, ANLN, RCC1, SPC24, SPC25, NCAPG2, NPM1, FBXO5, MNS1, HELLS, TFDP1, ERCC6L, MKI67, PCNT, NUF2, SYCE2, BR…	672	393	13588	6.22557	3.57192e-60	1.78596e-60	2.71682e-60
GOTERM_BP_FAT	GO:0022403~cell cycle phase	110	12.1547	8.10947e-62	RAD51C, DBF4, KNTC1, AURKB, CDCA8, OIP5, INCENP, CDCA2, NUP37, H2AFX, TUBG1, CDCA5, DNAJC2, CCNA2, ASPM, CDCA3, RAN, SGOL2, SGOL1, SKP2, MND1, ESPL1, TOPBP1, TACC3, NCAPD3, WEE1, 6720463M24RIK, NCAPD2, MAD2L1, TIMELESS, RCC2, SPAG5, STMN1, NUP43, FZR1, CCDC99, NEK2, TIPIN, CHEK1, ANLN, RCC1, SPC24, SPC25, NCAPG2, FBXO5, MNS1, HELLS, ERCC6L, TFDP1, MKI67, PCNT, NUF2, SYCE2, BRCA2, NDC80, CDC20, PM…	672	328	13588	6.78118	1.86274e-58	6.20915e-59	1.41681e-58
GOTERM_BP_FAT	GO:0000279~M phase	99	10.9392	2.28364e-57	RAD51C, KNTC1, AURKB, CDCA8, OIP5, INCENP, CDCA2, NUP37, H2AFX, TUBG1, CDCA5, CCNA2, ASPM, CDCA3, RAN, SGOL2, SGOL1, MND1, TOPBP1, ESPL1, TACC3, NCAPD3, WEE1, 6720463M24RIK, NCAPD2, MAD2L1, TIMELESS, RCC2, SPAG5, STMN1, NUP43, CCDC99, FZR1, NEK2, TIPIN, ANLN, RCC1, SPC24, SPC25, NCAPG2, FBXO5, MNS1, HELLS, ERCC6L, MKI67, PCNT, NUF2, SYCE2, BRCA2, NDC80, CDC20, PMF1, SUV39H2, PLK1, PSMC3IP, RANBP1…	672	283	13588	7.07351	5.24552e-54	1.31138e-54	3.98977e-54
GOTERM_BP_FAT	GO:0000278~mitotic cell cycle	86	9.50276	6.31211e-50	DBF4, KNTC1, AURKA, AURKB, CDCA8, OIP5, INCENP, MTBP, CDCA2, NUP37, TUBG1, MYB, CDCA5, DNAJC2, CCNA2, ASPM, CDCA3, CDC6, KIF11, ANP32B, RAN, DSN1, SGOL1, CCNF, SKP2, NUSAP1, UBE2C, CDK2, NCAPD3, WEE1, 6720463M24RIK, RBBP8, NCAPD2, MAD2L1, TIMELESS, RCC2, SPAG5, NSL1, BUB1B, STMN1, RUVBL1, GADD45A, NUP43, FZR1, CCDC99, NEK2, POLA1, TIPIN, CHEK1, ANLN, CEP55, RCC1, C79407, SPC24, SPC25, NCAPH, NCAP…	672	244	13588	7.12681	1.44989e-46	2.89978e-47	1.1028e-46
SP_PIR_KEYWORDS	cell division	84	9.28177	2.09751e-47	PRC1, KNTC1, AURKB, CCNE2, CCNE1, KIF2C, CDCA8, CDCA7, OIP5, INCENP, CDCA2, NUP37, CDCA5, CCNA2, ASPM, CDCA3, CDC7, CDC6, KIF11, RAN, DSN1, SGOL2, LIG1, SGOL1, CCNF, NUSAP1, CDK6, CDK4, UBE2C, CDK2, WEE1, 6720463M24RIK, MCM5, NCAPD3, NCAPD2, MAD2L1, TIMELESS, RCC2, SPAG5, NSL1, BUB1B, RUVBL1, UBE2S, NUP43, CKS1B, FZR1, CCDC99, NEK2, TIPIN, ANLN, CEP55, RCC1, C79407, SPC24, SPC25, NCAPH, NCAPG2, B…	835	256	17854	7.01598	8.36905e-45	2.09226e-45	2.92455e-44
GOTERM_BP_FAT	GO:0051301~cell division	86	9.50276	2.32334e-44	PRC1, KNTC1, AURKB, CCNE2, CCNE1, CDCA8, CDCA7, OIP5, INCENP, CDCA2, NUP37, TOP2A, CDCA5, CCNA2, ASPM, CDCA3, CDC7, CDC6, KIF11, RAN, DSN1, SGOL2, LIG1, SGOL1, CCNF, NUSAP1, CDK6, CDK4, UBE2C, CDK2, NCAPD3, WEE1, 6720463M24RIK, MCM5, NCAPD2, MAD2L1, TIMELESS, RCC2, SPAG5, NSL1, BUB1B, RUVBL1, NUP43, CKS1B, FZR1, CCDC99, NEK2, TIPIN, ANLN, CEP55, RCC1, C79407, SPC24, SPC25, NCAPH, NCAPG2, PSTPIP1,…	672	281	13588	6.1884	5.33672e-41	7.62388e-42	4.05914e-41
SP_PIR_KEYWORDS	mitosis	69	7.62431	4.31756e-44	KNTC1, AURKB, KIF2C, CDCA8, OIP5, INCENP, CDCA2, NUP37, CDCA5, CCNA2, ASPM, CDCA3, CDC6, KIF11, RAN, DSN1, SGOL1, CCNF, NUSAP1, UBE2C, 6720463M24RIK, WEE1, NCAPD3, CDK2, NCAPD2, MAD2L1, TIMELESS, RCC2, SPAG5, NSL1, BUB1B, RUVBL1, NUP43, FZR1, CCDC99, NEK2, TIPIN, ANLN, CEP55, RCC1, C79407, SPC24, SPC25, NCAPH, NCAPG2, BUB1, FBXO5, ZWILCH, HELLS, TERF1, ERCC6L, NUF2, CASC5, BIRC5, CDC20, CENPE, ND…	835	179	17854	8.24224	1.7227e-41	3.44541e-42	6.01996e-41
GOTERM_BP_FAT	GO:0000087~M phase of mitotic cell cycle	72	7.9558	2.12699e-43	KNTC1, AURKB, CDCA8, OIP5, INCENP, CDCA2, NUP37, CDCA5, CCNA2, ASPM, CDCA3, CDC6, KIF11, RAN, DSN1, SGOL1, CCNF, NUSAP1, UBE2C, 6720463M24RIK, WEE1, NCAPD3, CDK2, NCAPD2, MAD2L1, TIMELESS, RCC2, SPAG5, NSL1, BUB1B, RUVBL1, NUP43, FZR1, CCDC99, NEK2, TIPIN, ANLN, CEP55, RCC1, C79407, SPC24, SPC25, NCAPH, NCAPG2, BUB1, FBXO5, ZWILCH, HELLS, TERF1, ERCC6L, DLGAP5, KIF18A, NUF2, CENPF, BIRC5, NDC80, …	672	194	13588	7.50442	4.88569e-40	6.10711e-41	3.71608e-40
GOTERM_BP_FAT	GO:0007067~mitosis	70	7.73481	6.28163e-42	KNTC1, AURKB, CDCA8, OIP5, INCENP, CDCA2, NUP37, CDCA5, CCNA2, ASPM, CDCA3, CDC6, KIF11, RAN, DSN1, SGOL1, CCNF, NUSAP1, UBE2C, 6720463M24RIK, WEE1, NCAPD3, CDK2, NCAPD2, MAD2L1, TIMELESS, RCC2, SPAG5, NSL1, BUB1B, RUVBL1, NUP43, FZR1, CCDC99, NEK2, TIPIN, ANLN, CEP55, RCC1, C79407, SPC24, SPC25, NCAPH, NCAPG2, BUB1, FBXO5, ZWILCH, HELLS, TERF1, ERCC6L, KIF18A, NUF2, BIRC5, CDC20, CENPE, NDC80, P…	672	190	13588	7.44956	1.44289e-38	1.60321e-39	1.09747e-38
GOTERM_BP_FAT	GO:0000280~nuclear division	70	7.73481	6.28163e-42	KNTC1, AURKB, CDCA8, OIP5, INCENP, CDCA2, NUP37, CDCA5, CCNA2, ASPM, CDCA3, CDC6, KIF11, RAN, DSN1, SGOL1, CCNF, NUSAP1, UBE2C, 6720463M24RIK, WEE1, NCAPD3, CDK2, NCAPD2, MAD2L1, TIMELESS, RCC2, SPAG5, NSL1, BUB1B, RUVBL1, NUP43, FZR1, CCDC99, NEK2, TIPIN, ANLN, CEP55, RCC1, C79407, SPC24, SPC25, NCAPH, NCAPG2, BUB1, FBXO5, ZWILCH, HELLS, TERF1, ERCC6L, KIF18A, NUF2, BIRC5, CDC20, CENPE, NDC80, P…	672	190	13588	7.44956	1.44289e-38	1.60321e-39	1.09747e-38
GOTERM_BP_FAT	GO:0048285~organelle fission	70	7.73481	9.87984e-41	KNTC1, AURKB, CDCA8, OIP5, INCENP, CDCA2, NUP37, CDCA5, CCNA2, ASPM, CDCA3, CDC6, KIF11, RAN, DSN1, SGOL1, CCNF, NUSAP1, UBE2C, 6720463M24RIK, WEE1, NCAPD3, CDK2, NCAPD2, MAD2L1, TIMELESS, RCC2, SPAG5, NSL1, BUB1B, RUVBL1, NUP43, FZR1, CCDC99, NEK2, TIPIN, ANLN, CEP55, RCC1, C79407, SPC24, SPC25, NCAPH, NCAPG2, BUB1, FBXO5, ZWILCH, HELLS, TERF1, ERCC6L, KIF18A, NUF2, BIRC5, CDC20, CENPE, NDC80, P…	672	197	13588	7.18486	2.2694e-37	2.2694e-38	1.72612e-37
Annotation Cluster 3	Enrichment Score: 37.66595594114177
Category	Term	Count	%	PValue	Genes	List Total	Pop Hits	Pop Total	Fold Enrichment	Bonferroni	Benjamini	FDR
GOTERM_CC_FAT	GO:0005694~chromosome	109	12.0442	3.34812e-61	XRCC5, XPO1, XRCC6, KNTC1, AURKB, PRIM1, CDCA8, OIP5, INCENP, PRIM2, H2AFZ, NUP37, H2AFX, TUBG1, NUP133, SGOL2, SGOL1, TOPBP1, NCAPD3, NCAPD2, RFC5, MAD2L1, BAZ1A, RFC4, RCC2, SPAG5, RFC2, RAD18, NUP43, HMGB2, CCDC99, HMGB3, BLM, NEK2, TIPIN, CHEK1, BANF1, SPC24, SPC25, CENPC1, ORC6L, HIST1H4I, ASF1B, DNMT3B, HELLS, ERCC6L, TRP53, MKI67, NUF2, SYCE2, NDC80, PMF1, BRCA1, SUV39H2, HDAC1, PCNA, DNMT…	530	378	12504	6.80311	1.11158e-58	5.55788e-59	4.5432e-58
GOTERM_CC_FAT	GO:0044427~chromosomal part	90	9.94475	2.65333e-49	XPO1, KIF22, KNTC1, AURKB, PRIM1, SAP30, CDCA8, OIP5, INCENP, PRIM2, H2AFZ, NUP37, H2AFX, NUP133, DSN1, SGOL2, SGOL1, NUP85, MCM2, HMGA1, CDK2, NCAPD3, RAD51, RFC5, MAD2L1, RFC4, APITD1, RIF1, RCC2, SPAG5, RFC2, NSL1, RAD18, BUB1B, NUP107, NUP43, 2610036L11RIK, CCDC99, BLM, NUP160, NEK2, HIST1H2AE, TIPIN, POLA1, NUFIP1, CHEK1, POLA2, C79407, SPC24, RPA1, RPA2, SPC25, ORC2L, CENPA, CENPC1, ORC6L, …	530	318	12504	6.67711	8.80905e-47	2.93635e-47	3.60041e-46
GOTERM_CC_FAT	GO:0000775~chromosome, centromeric region	55	6.07735	9.31541e-45	XPO1, KNTC1, AURKB, CDCA8, OIP5, INCENP, NUP37, NUP133, DSN1, SGOL2, SGOL1, NUP85, MAD2L1, RCC2, APITD1, SPAG5, NSL1, BUB1B, NUP107, NUP43, 2610036L11RIK, CCDC99, NUP160, NEK2, C79407, SPC24, SPC25, ORC2L, CENPA, CENPC1, BUB1, ZWILCH, DNMT3B, HELLS, ERCC6L, CENPN, CENPM, CENPL, MKI67, CENPQ, CENPP, NUF2, CENPF, CENPE, NDC80, BIRC5, PMF1, CENPK, MLF1IP, CENPI, CENPH, 2610039C10RIK, SUV39H2, DNMT1,…	530	111	12504	11.69	3.09271e-42	7.73179e-43	1.26404e-41
GOTERM_CC_FAT	GO:0000793~condensed chromosome	48	5.30387	1.94576e-36	HMGB2, CCDC99, NEK2, KNTC1, SPC24, RPA1, SPC25, ORC2L, CENPA, CENPC1, INCENP, BUB1, NUP37, TUBG1, ZWILCH, TOP2A, ERCC6L, NUP133, CENPN, CENPM, MKI67, DSN1, SGOL2, SGOL1, NUF2, SYCE2, CENPF, NUP85, TOPBP1, NDC80, CENPE, PMF1, MLF1IP, NCAPD3, BRCA1, CDK2, NCAPD2, CENPH, RAD51, MAD2L1, SPAG5, FANCD2, NSL1, BUB1B, CENPT, NUP107, PES1, NUP43	530	107	12504	10.5835	6.45993e-34	1.07666e-34	2.64028e-33
SP_PIR_KEYWORDS	kinetochore	36	3.9779	4.98439e-31	CCDC99, NEK2, KNTC1, SPC24, SPC25, KIF2C, CENPA, CENPC1, INCENP, BUB1, NUP37, ZWILCH, ERCC6L, NUP133, CENPN, CENPM, DSN1, SGOL2, SGOL1, NUF2, CASC5, NUP85, NDC80, CENPE, PMF1, CENPK, MLF1IP, CENPH, MAD2L1, SPAG5, PLK1, NSL1, BUB1B, CENPT, NUP107, NUP43	835	61	17854	12.6189	1.98877e-28	2.48597e-29	6.94973e-28
GOTERM_CC_FAT	GO:0000779~condensed chromosome, centromeric region	33	3.64641	1.47076e-28	CCDC99, KNTC1, SPC24, SPC25, ORC2L, CENPA, CENPC1, INCENP, BUB1, NUP37, ZWILCH, ERCC6L, NUP133, CENPN, CENPM, DSN1, SGOL2, SGOL1, NUF2, CENPF, NDC80, CENPE, NUP85, PMF1, MLF1IP, CENPH, MAD2L1, SPAG5, NSL1, BUB1B, CENPT, NUP107, NUP43	530	60	12504	12.9758	4.88291e-26	4.43901e-27	1.99573e-25
GOTERM_CC_FAT	GO:0000776~kinetochore	33	3.64641	5.89304e-28	XPO1, CCDC99, NUP160, KNTC1, SPC24, SPC25, ORC2L, CENPA, CENPC1, INCENP, BUB1, NUP37, ZWILCH, ERCC6L, NUP133, CENPN, CENPM, DSN1, NUF2, CENPF, NUP85, NDC80, CENPE, PMF1, MLF1IP, CENPH, MAD2L1, SPAG5, NSL1, BUB1B, CENPT, NUP107, NUP43	530	62	12504	12.5573	1.95649e-25	1.63041e-26	7.9965e-25
GOTERM_CC_FAT	GO:0000777~condensed chromosome kinetochore	31	3.42541	6.76046e-28	CCDC99, KNTC1, SPC24, SPC25, ORC2L, CENPA, CENPC1, INCENP, BUB1, NUP37, ZWILCH, ERCC6L, NUP133, CENPN, CENPM, DSN1, NUF2, CENPF, NDC80, CENPE, NUP85, PMF1, MLF1IP, CENPH, MAD2L1, SPAG5, NSL1, BUB1B, CENPT, NUP107, NUP43	530	53	12504	13.7994	2.24447e-25	1.72652e-26	9.17353e-25
Annotation Cluster 4	Enrichment Score: 37.1185131201591
Category	Term	Count	%	PValue	Genes	List Total	Pop Hits	Pop Total	Fold Enrichment	Bonferroni	Benjamini	FDR
GOTERM_BP_FAT	GO:0006259~DNA metabolic process	109	12.0442	1.04727e-48	XRCC5, RAD51C, DBF4, XRCC6, MCM10, PRIM1, PRIM2, H2AFX, DNAJC2, PMS1, NUDT1, DTL, LIG1, NEIL3, USP1, POLE, MND1, TOPBP1, ESCO2, ORC1L, RFC5, RAD1, UHRF1, RFC3, DCLRE1B, RFC4, RFC2, RAD18, DSCC1, HMGB2, BLM, TIPIN, CHEK1, BANF1, TK1, POLE2, ORC6L, DNMT3B, ASF1A, HELLS, RECQL4, GINS1, TRP53, GINS2, GINS3, GINS4, EME1, BRIP1, BRCA2, RAD54L, BRCA1, POLD3, DNA2, POLD1, POLD2, PCNA, DNMT1, CHAF1B, CLSP…	672	421	13588	5.23517	2.40558e-45	4.0093e-46	1.8297e-45
SP_PIR_KEYWORDS	dna replication	45	4.97238	4.66151e-36	BLM, DBF4, POLA1, POLA2, MCM10, RPA3, CDT1, PRIM1, RPA1, RPA2, MCM8, ORC2L, MCM7, POLE2, ORC6L, PRIM2, GINS1, GINS2, CDC6, DTL, GINS3, LIG1, POLE, GINS4, MCM2, MCM3, MCM4, ORC1L, MCM5, MCM6, POLD3, RFC5, DNA2, RFC3, RFC4, RFC2, POLD1, RRM2, RRM1, POLD2, PCNA, ORC5L, CHTF18, CHAF1B, DSCC1	835	85	17854	11.3199	1.85994e-33	2.65706e-34	6.49953e-33
GOTERM_BP_FAT	GO:0006260~DNA replication	58	6.40884	1.24216e-35	DBF4, MCM10, CDT1, PRIM1, CCNE2, CCNE1, MCM8, MCM7, PRIM2, DNAJC2, CDC6, DTL, LIG1, POLE, MCM2, MCM3, MCM4, MCM5, ORC1L, MCM6, RAD51, RFC5, RFC3, RFC4, RFC2, RRM2, RRM1, TOP3A, ORC5L, DSCC1, BLM, LIN9, TIPIN, POLA1, POLA2, RPA3, TK1, RPA1, RPA2, ORC2L, POLE2, ORC6L, FEN1, TERF1, GINS1, GINS2, GINS3, GINS4, BRCA2, BRCA1, POLD3, DNA2, HELB, POLD1, POLD2, PCNA, CHTF18, CHAF1B	672	152	13588	7.71562	2.85324e-32	2.59386e-33	2.17019e-32
KEGG_PATHWAY	mmu03030:DNA replication	29	3.20442	5.53586e-31	POLA1, POLA2, RPA3, PRIM1, RPA1, RPA2, MCM7, POLE2, POLE3, PRIM2, FEN1, LIG1, POLE, MCM2, MCM3, RNASEH2A, MCM4, RNASEH2B, MCM5, MCM6, POLD3, RFC5, DNA2, RFC3, RFC4, RFC2, POLD1, POLD2, PCNA	289	35	5738	16.451	8.02699e-29	8.02699e-29	6.57194e-28
Annotation Cluster 5	Enrichment Score: 25.770012869195874
Category	Term	Count	%	PValue	Genes	List Total	Pop Hits	Pop Total	Fold Enrichment	Bonferroni	Benjamini	FDR
GOTERM_CC_FAT	GO:0005730~nucleolus	76	8.39779	1.1578e-36	XPO1, UTP18, LYAR, TCOF1, 2310008H09RIK, WDR74, EBNA1BP2, CDCA8, DDX11, DKC1, GRWD1, HMOX1, D19BWG1357E, DDX21, CIRH1A, IMP4, TOP2A, FTSJ3, GNL3, GTPBP4, EXOSC8, POLR1E, NIP7, EXOSC5, EXOSC3, NUSAP1, RRP9, NCL, ZFP593, MRTO4, RSL1D1, RCL1, PA2G4, RCC2, MYBBP1A, WDR43, POLR2H, SDAD1, 2410016O06RIK, PUS1, 2610029G23RIK, POLA1, PML, NUFIP1, PPAN, WDR55, NPM1, WDR12, NPM3, NAT10, AATF, NSUN2, GEMIN4,…	530	310	12504	5.78396	3.8439e-34	7.68779e-35	1.57106e-33
GOTERM_CC_FAT	GO:0031981~nuclear lumen	126	13.9227	2.13337e-35	XPO1, INTS2, HEMGN, WDR74, EBNA1BP2, DPY30, GTF2E2, CDCA8, DDX11, OIP5, D19BWG1357E, DDX21, DDX20, IMP4, GNL3, GTPBP4, MAGOH, RBL1, RRP9, ZFP593, MRTO4, RSL1D1, RCL1, PA2G4, RCC2, MYBBP1A, SDAD1, PUS1, LMNB1, LMNB2, 2610029G23RIK, CHEK1, PPAN, WDR55, NPM1, NPM3, NAT10, WDHD1, TFDP1, TRP53, TBL3, NOC4L, MKI67, TAF5, EME1, HNRNPA1, PLK4, DDX56, PPIH, ATF3, NOLC1, HDAC1, GTF2F2, PCNA, RRS1, WDR3, RB…	530	883	12504	3.36653	7.0828e-33	1.01183e-33	2.89486e-32
GOTERM_CC_FAT	GO:0031974~membrane-enclosed lumen	143	15.8011	8.60497e-33	XPO1, INTS2, HEMGN, WDR74, EBNA1BP2, DPY30, CDCA8, GTF2E2, HTRA2, DDX11, OIP5, D19BWG1357E, DDX21, DDX20, IMP4, GNL3, GTPBP4, GATM, MAGOH, RBL1, RRP9, ZFP593, MRTO4, RSL1D1, NME4, RCL1, PA2G4, TIMM8A1, RCC2, YARS2, MYBBP1A, SDAD1, PUS1, LMNB1, LMNB2, 2610029G23RIK, CHEK1, PPAN, KDELC1, WDR55, NPM1, NPM3, NAT10, WDHD1, TFDP1, TRP53, TBL3, NOC4L, MKI67, TAF5, MRPS22, EME1, FDXR, AK2, HNRNPA1, DNA2,…	530	1174	12504	2.8737	2.85685e-30	3.57106e-31	1.16764e-29
GOTERM_CC_FAT	GO:0070013~intracellular organelle lumen	138	15.2486	1.6062e-31	XPO1, INTS2, HEMGN, WDR74, EBNA1BP2, DPY30, CDCA8, GTF2E2, DDX11, OIP5, D19BWG1357E, DDX21, DDX20, IMP4, GNL3, GTPBP4, MAGOH, RBL1, RRP9, ZFP593, MRTO4, RSL1D1, RCL1, PA2G4, RCC2, YARS2, MYBBP1A, SDAD1, PUS1, LMNB1, LMNB2, 2610029G23RIK, CHEK1, PPAN, KDELC1, WDR55, NPM1, NPM3, NAT10, WDHD1, TFDP1, TRP53, TBL3, NOC4L, MKI67, TAF5, MRPS22, EME1, FDXR, HNRNPA1, DNA2, PLK4, DDX56, PPIH, ATF3, NOLC1, …	530	1133	12504	2.87357	5.33257e-29	5.92508e-30	2.17951e-28
GOTERM_CC_FAT	GO:0043233~organelle lumen	138	15.2486	2.12659e-31	XPO1, INTS2, HEMGN, WDR74, EBNA1BP2, DPY30, CDCA8, GTF2E2, DDX11, OIP5, D19BWG1357E, DDX21, DDX20, IMP4, GNL3, GTPBP4, MAGOH, RBL1, RRP9, ZFP593, MRTO4, RSL1D1, RCL1, PA2G4, RCC2, YARS2, MYBBP1A, SDAD1, PUS1, LMNB1, LMNB2, 2610029G23RIK, CHEK1, PPAN, KDELC1, WDR55, NPM1, NPM3, NAT10, WDHD1, TFDP1, TRP53, TBL3, NOC4L, MKI67, TAF5, MRPS22, EME1, FDXR, HNRNPA1, DNA2, PLK4, DDX56, PPIH, ATF3, NOLC1, …	530	1136	12504	2.86598	7.06027e-29	7.06027e-30	2.88565e-28
GOTERM_CC_FAT	GO:0005654~nucleoplasm	62	6.85083	1.21941e-10	E2F1, E2F2, XPO1, E2F7, E2F8, EZH2, INTS2, HEMGN, SAP30, DPY30, GTF2E2, DKC1, ASH2L, OIP5, DDX20, MYC, GNL3, PRPF31, MAGOH, RBL1, GTF2H4, PRPF3, CDK4, NCL, CDK2, LARP7, THOC4, RANGRF, RUVBL2, RUVBL1, POLR2H, 2410016O06RIK, PUS1, LIN9, POLA1, PML, NUFIP1, CHEK1, POLR2D, RPA1, NUDT21, NPM1, LSG1, WDR12, ACTL6A, WDHD1, GEMIN6, GEMIN4, NMD3, TFDP1, TAF5, HNRNPA1, FBL, PPIH, ATF3, NOLC1, HDAC1, GTF2F2…	530	599	12504	2.44196	4.04843e-08	1.76019e-09	1.65466e-07
GOTERM_CC_FAT	GO:0044451~nucleoplasm part	48	5.30387	4.60076e-07	POLR2H, E2F1, E2F2, XPO1, PUS1, E2F7, EZH2, E2F8, PML, NUFIP1, INTS2, POLR2D, RPA1, SAP30, DPY30, GTF2E2, ASH2L, DKC1, OIP5, NPM1, NUDT21, LSG1, ACTL6A, DDX20, GEMIN6, MYC, GEMIN4, TFDP1, PRPF31, TAF5, MAGOH, RBL1, GTF2H4, PRPF3, CDK4, CDK2, FBL, PPIH, ATF3, NOLC1, HDAC1, GTF2F2, PSPC1, THOC4, RUVBL2, RUVBL1, RBPJ, RBM14	530	513	12504	2.20748	0.000152734	5.65722e-06	0.000624294
Annotation Cluster 6	Enrichment Score: 22.321492570187058
Category	Term	Count	%	PValue	Genes	List Total	Pop Hits	Pop Total	Fold Enrichment	Bonferroni	Benjamini	FDR
GOTERM_BP_FAT	GO:0006259~DNA metabolic process	109	12.0442	1.04727e-48	XRCC5, RAD51C, DBF4, XRCC6, MCM10, PRIM1, PRIM2, H2AFX, DNAJC2, PMS1, NUDT1, DTL, LIG1, NEIL3, USP1, POLE, MND1, TOPBP1, ESCO2, ORC1L, RFC5, RAD1, UHRF1, RFC3, DCLRE1B, RFC4, RFC2, RAD18, DSCC1, HMGB2, BLM, TIPIN, CHEK1, BANF1, TK1, POLE2, ORC6L, DNMT3B, ASF1A, HELLS, RECQL4, GINS1, TRP53, GINS2, GINS3, GINS4, EME1, BRIP1, BRCA2, RAD54L, BRCA1, POLD3, DNA2, POLD1, POLD2, PCNA, DNMT1, CHAF1B, CLSP…	672	421	13588	5.23517	2.40558e-45	4.0093e-46	1.8297e-45
GOTERM_BP_FAT	GO:0006974~response to DNA damage stimulus	63	6.96133	1.1427e-23	XRCC5, CLSPN, KIF22, XRCC6, PMAIP1, CASP3, FANCI, HMOX1, NSMCE2, H2AFX, FANCA, PMS1, FANCB, NUDT1, DTL, GEN1, LIG1, NEIL3, USP1, POLE, GTF2H4, TOPBP1, ESCO2, RAD51, RAD1, UHRF1, DCLRE1B, RIF1, TIMELESS, FANCD2, RAD18, RUVBL2, GADD45A, HMGB2, BLM, UNG, POLA1, TIPIN, PML, CHEK1, CHEK2, RPA1, APEX1, ASF1A, FEN1, TRIP13, EXO1, TRP53, MSH6, RAD51AP1, EME1, BRIP1, BRCA2, ATAD5, RAD54L, BRCA1, DNA2, CDK…	672	287	13588	4.43859	2.62478e-20	2.18732e-21	1.99642e-20
GOTERM_BP_FAT	GO:0006281~DNA repair	51	5.63536	4.08341e-20	XRCC5, KIF22, CLSPN, XRCC6, FANCI, NSMCE2, H2AFX, FANCA, FANCB, PMS1, NUDT1, GEN1, LIG1, NEIL3, USP1, POLE, GTF2H4, TOPBP1, ESCO2, RAD51, RAD1, UHRF1, DCLRE1B, FANCD2, RAD18, RUVBL2, HMGB2, BLM, UNG, POLA1, CHEK1, RPA1, APEX1, ASF1A, FEN1, TRIP13, TRP53, EXO1, MSH6, RAD51AP1, EME1, BRCA2, BRIP1, RAD54L, BRCA1, DNA2, TDP1, EEF1E1, POLD1, PCNA, CHAF1B	672	222	13588	4.64519	9.37958e-17	7.21506e-18	7.13416e-17
GOTERM_BP_FAT	GO:0033554~cellular response to stress	69	7.62431	1.61023e-19	XRCC5, CLSPN, KIF22, XRCC6, PMAIP1, CASP3, FANCI, HMOX1, NSMCE2, H2AFX, FANCA, PMS1, FANCB, NUDT1, DTL, GEN1, USP1, NEIL3, LIG1, POLE, AARS, GTF2H4, TOPBP1, ESCO2, RAD51, RAD1, PYCR1, UHRF1, DCLRE1B, RIF1, TIMELESS, FANCD2, EIF2S1, RAD18, TXNRD1, RUVBL2, GADD45A, HMGB2, BLM, UNG, POLA1, TIPIN, PML, CHEK1, CHEK2, RPA1, ERO1L, ASF1A, APEX1, FEN1, TRIP13, ANGPTL4, EXO1, TRP53, MSH6, RAD51AP1, EME1, …	672	404	13588	3.45346	3.6987e-16	2.64193e-17	2.81325e-16
SP_PIR_KEYWORDS	DNA damage	40	4.41989	7.3701e-15	XRCC5, CLSPN, UNG, XRCC6, TIPIN, CHEK1, FANCI, NSMCE2, H2AFX, FANCA, APEX1, FANCB, EXO1, MSH6, RAD51AP1, GEN1, DTL, LIG1, NEIL3, USP1, EME1, POLE, GTF2H4, BRIP1, BRCA2, ATAD5, TOPBP1, RAD54L, BRCA1, RAD51, RAD1, UHRF1, DCLRE1B, TIMELESS, RIF1, FANCD2, TDP1, RAD18, CHAF1B, GADD45A	835	194	17854	4.40867	2.92366e-12	2.24931e-13	1.02141e-11
SP_PIR_KEYWORDS	dna repair	33	3.64641	2.03081e-11	XRCC5, CLSPN, UNG, XRCC6, CHEK1, FANCI, NSMCE2, H2AFX, FANCA, APEX1, FANCB, EXO1, MSH6, RAD51AP1, GEN1, LIG1, USP1, EME1, POLE, GTF2H4, BRCA2, BRIP1, TOPBP1, RAD54L, BRCA1, RAD51, RAD1, UHRF1, DCLRE1B, FANCD2, TDP1, RAD18, CHAF1B	835	173	17854	4.07865	8.10297e-09	5.40198e-10	2.83157e-08
Annotation Cluster 7	Enrichment Score: 17.224808554250767
Category	Term	Count	%	PValue	Genes	List Total	Pop Hits	Pop Total	Fold Enrichment	Bonferroni	Benjamini	FDR
GOTERM_MF_FAT	GO:0032559~adenyl ribonucleotide binding	145	16.0221	7.32877e-20	XRCC5, RAD51C, FASTKD2, CTPS, DTYMK, XRCC6, PASK, PKMYT1, TTK, AURKA, AURKB, MTHFD1L, DDX27, PRKAR2B, DDX18, DDX11, CLP1, DDX21, DDX20, PMS1, TWF2, LIG1, AARS, TBRG4, ORC1L, WEE1, NME6, RFC5, NME4, DDX39, RFC3, RFC4, RFC2, ABCB1B, BMP2K, RIPK3, TESK2, YARS2, OAS1G, BLM, ASS1, NEK2, MAP4K1, CHEK1, CHEK2, CDC34, KARS, TK1, VRK1, VRK2, DYRK3, NAT10, HELLS, ERCC6L, TRP53, RECQL4, PIF1, ATAD2, AK2, BR…	614	1460	13288	2.14935	5.37932e-17	5.37932e-17	1.11224e-16
GOTERM_MF_FAT	GO:0030554~adenyl nucleotide binding	149	16.4641	1.63204e-19	XRCC5, RAD51C, FASTKD2, CTPS, DTYMK, XRCC6, PASK, PKMYT1, TTK, AURKA, AURKB, MTHFD1L, DDX27, PRKAR2B, DDX18, DDX11, CLP1, DDX21, DDX20, PMS1, TWF2, LIG1, AARS, TBRG4, ORC1L, WEE1, NME6, RFC5, NME4, DDX39, RFC3, RFC4, RFC2, ABCB1B, BMP2K, RIPK3, TESK2, YARS2, OAS1G, BLM, ASS1, NEK2, MAP4K1, CHEK1, CHEK2, CDC34, KARS, TK1, VRK1, VRK2, DYRK3, NAT10, ERO1L, HELLS, ERCC6L, TRP53, RECQL4, PIF1, ATAD2, …	614	1535	13288	2.10072	1.19792e-16	5.9896e-17	2.47684e-16
GOTERM_MF_FAT	GO:0005524~ATP binding	143	15.8011	1.75671e-19	XRCC5, RAD51C, FASTKD2, CTPS, DTYMK, XRCC6, PASK, PKMYT1, TTK, AURKA, AURKB, MTHFD1L, DDX27, DDX18, DDX11, CLP1, DDX21, DDX20, PMS1, TWF2, LIG1, AARS, TBRG4, ORC1L, WEE1, NME6, RFC5, NME4, DDX39, RFC3, RFC4, RFC2, ABCB1B, BMP2K, RIPK3, TESK2, YARS2, OAS1G, BLM, ASS1, NEK2, MAP4K1, CHEK1, CHEK2, CDC34, KARS, TK1, VRK1, VRK2, DYRK3, NAT10, HELLS, ERCC6L, TRP53, RECQL4, PIF1, ATAD2, AK2, BRIP1, ATAD…	614	1443	13288	2.14467	1.28942e-16	4.29808e-17	2.66604e-16
GOTERM_MF_FAT	GO:0001882~nucleoside binding	150	16.5746	2.54286e-19	XRCC5, RAD51C, FASTKD2, CTPS, DTYMK, XRCC6, PASK, PKMYT1, TTK, AURKA, AURKB, MTHFD1L, DDX27, PRKAR2B, DDX18, DDX11, CLP1, DDX21, DDX20, PMS1, TWF2, LIG1, AARS, TBRG4, ORC1L, WEE1, NME6, RFC5, NME4, DDX39, RFC3, RFC4, RFC2, ABCB1B, BMP2K, RIPK3, TESK2, YARS2, OAS1G, BLM, ASS1, NEK2, MAP4K1, CHEK1, CHEK2, CDC34, KARS, TK1, VRK1, VRK2, DYRK3, NAT10, ERO1L, HELLS, ERCC6L, TRP53, RECQL4, PIF1, ATAD2, …	614	1558	13288	2.0836	1.86646e-16	4.66615e-17	3.85913e-16
GOTERM_MF_FAT	GO:0001883~purine nucleoside binding	149	16.4641	3.58414e-19	XRCC5, RAD51C, FASTKD2, CTPS, DTYMK, XRCC6, PASK, PKMYT1, TTK, AURKA, AURKB, MTHFD1L, DDX27, PRKAR2B, DDX18, DDX11, CLP1, DDX21, DDX20, PMS1, TWF2, LIG1, AARS, TBRG4, ORC1L, WEE1, NME6, RFC5, NME4, DDX39, RFC3, RFC4, RFC2, ABCB1B, BMP2K, RIPK3, TESK2, YARS2, OAS1G, BLM, ASS1, NEK2, MAP4K1, CHEK1, CHEK2, CDC34, KARS, TK1, VRK1, VRK2, DYRK3, NAT10, ERO1L, HELLS, ERCC6L, TRP53, RECQL4, PIF1, ATAD2, …	614	1548	13288	2.08308	2.63076e-16	5.26151e-17	5.43941e-16
SP_PIR_KEYWORDS	atp-binding	134	14.8066	6.53483e-19	XRCC5, CTPS, DTYMK, XRCC6, PASK, PKMYT1, TTK, AURKA, AURKB, MTHFD1L, DDX27, DDX18, DDX11, CLP1, DDX21, DDX20, LIG1, AARS, ORC1L, WEE1, NME6, RFC5, NME4, DDX39, RFC3, RFC4, RFC2, ABCB1B, RIPK3, BMP2K, TESK2, YARS2, BLM, ASS1, NEK2, MAP4K1, CHEK1, CHEK2, CDC34, KARS, TK1, VRK1, VRK2, DYRK3, NAT10, HELLS, ERCC6L, RECQL4, PIF1, ATAD2, AK2, BRIP1, ATAD5, ABCB6, RAD54L, GART, DNA2, IKBKE, PLK4, DDX56, …	835	1287	17854	2.22626	2.6074e-16	2.6074e-17	9.1115e-16
GOTERM_MF_FAT	GO:0000166~nucleotide binding	185	20.442	3.83012e-18	XRCC5, RAD51C, FASTKD2, HMGCR, CTPS, DTYMK, PASK, XRCC6, PKMYT1, TTK, AURKA, AURKB, MTHFD1L, DDX27, PRKAR2B, DDX18, DDX11, CLP1, DDX21, DDX20, TUBG1, PMS1, GNL3, GTPBP4, TWF2, RAN, LIG1, POLE, AARS, IFI47, TBRG4, WEE1, ORC1L, NME6, RFC5, NME4, DDX39, RFC3, RFC4, RFC2, ABCB1B, BMP2K, RIPK3, TESK2, YARS2, EEFSEC, OAS1G, BLM, ASS1, NEK2, PABPC4, MAP4K1, CHEK1, IGF2BP2, CHEK2, IGF2BP3, CDC34, KARS, T…	614	2183	13288	1.83404	2.81131e-15	4.68552e-16	5.81272e-15
GOTERM_MF_FAT	GO:0032553~ribonucleotide binding	159	17.5691	4.53305e-17	XRCC5, RAD51C, FASTKD2, CTPS, DTYMK, XRCC6, PASK, PKMYT1, TTK, AURKA, AURKB, MTHFD1L, DDX27, PRKAR2B, DDX18, DDX11, CLP1, DDX21, TUBG1, DDX20, PMS1, GNL3, GTPBP4, TWF2, RAN, LIG1, AARS, IFI47, TBRG4, WEE1, ORC1L, NME6, RFC5, NME4, DDX39, RFC3, RFC4, RFC2, ABCB1B, BMP2K, RIPK3, TESK2, YARS2, EEFSEC, OAS1G, BLM, ASS1, NEK2, MAP4K1, CHEK1, CHEK2, CDC34, KARS, TK1, VRK1, VRK2, TUBE1, DYRK3, NAT10, HE…	614	1796	13288	1.91594	3.32726e-14	4.75323e-15	6.87951e-14
GOTERM_MF_FAT	GO:0032555~purine ribonucleotide binding	159	17.5691	4.53305e-17	XRCC5, RAD51C, FASTKD2, CTPS, DTYMK, XRCC6, PASK, PKMYT1, TTK, AURKA, AURKB, MTHFD1L, DDX27, PRKAR2B, DDX18, DDX11, CLP1, DDX21, TUBG1, DDX20, PMS1, GNL3, GTPBP4, TWF2, RAN, LIG1, AARS, IFI47, TBRG4, WEE1, ORC1L, NME6, RFC5, NME4, DDX39, RFC3, RFC4, RFC2, ABCB1B, BMP2K, RIPK3, TESK2, YARS2, EEFSEC, OAS1G, BLM, ASS1, NEK2, MAP4K1, CHEK1, CHEK2, CDC34, KARS, TK1, VRK1, VRK2, TUBE1, DYRK3, NAT10, HE…	614	1796	13288	1.91594	3.32726e-14	4.75323e-15	6.87951e-14
GOTERM_MF_FAT	GO:0017076~purine nucleotide binding	163	18.011	7.06399e-17	XRCC5, RAD51C, FASTKD2, CTPS, DTYMK, XRCC6, PASK, PKMYT1, TTK, AURKA, AURKB, MTHFD1L, DDX27, PRKAR2B, DDX18, DDX11, CLP1, DDX21, TUBG1, DDX20, PMS1, GNL3, GTPBP4, TWF2, RAN, LIG1, AARS, IFI47, TBRG4, WEE1, ORC1L, NME6, RFC5, NME4, DDX39, RFC3, RFC4, RFC2, ABCB1B, BMP2K, RIPK3, TESK2, YARS2, EEFSEC, OAS1G, BLM, ASS1, NEK2, MAP4K1, CHEK1, CHEK2, CDC34, KARS, TK1, VRK1, VRK2, TUBE1, DYRK3, NAT10, ER…	614	1871	13288	1.88541	8.14904e-14	1.02141e-14	1.66533e-13
SP_PIR_KEYWORDS	nucleotide-binding	147	16.2431	5.1985e-15	XRCC5, CTPS, DTYMK, XRCC6, PASK, PKMYT1, TTK, AURKA, AURKB, MTHFD1L, DDX27, PRKAR2B, DDX18, DDX11, CLP1, DDX21, TUBG1, DDX20, GNL3, GTPBP4, RAN, LIG1, AARS, ORC1L, WEE1, NME6, RFC5, NME4, DDX39, RFC3, RFC4, RFC2, ABCB1B, BMP2K, RIPK3, TESK2, YARS2, EEFSEC, BLM, ASS1, NEK2, MAP4K1, CHEK1, CHEK2, CDC34, KARS, TK1, VRK1, VRK2, TUBE1, DYRK3, NAT10, HELLS, ERCC6L, RECQL4, PIF1, ATAD2, AK2, BRIP1, ATAD…	835	1631	17854	1.92714	2.082e-12	1.73528e-13	7.27196e-12
UP_SEQ_FEATURE	nucleotide phosphate-binding region:ATP	105	11.6022	5.5459e-15	PASK, DTYMK, PKMYT1, TTK, AURKA, AURKB, MTHFD1L, DDX27, DDX18, DDX11, CLP1, DDX21, DDX20, ORC1L, WEE1, RFC5, DDX39, RFC4, RFC2, RIPK3, BMP2K, TESK2, ASS1, BLM, NEK2, MAP4K1, CHEK1, CHEK2, KARS, TK1, VRK1, VRK2, DYRK3, NAT10, HELLS, ERCC6L, RECQL4, PIF1, BRIP1, ATAD2, AK2, ATAD5, ABCB6, RAD54L, GART, DNA2, IKBKE, DDX56, PLK4, PLK1, GTF2F2, KIF22, FIGNL1, MTHFD1, KIF2C, MCM8, ATAD3A, MCM7, NUBP1, N…	826	907	16021	2.24539	1.07636e-11	1.07636e-11	9.51461e-12
Annotation Cluster 8	Enrichment Score: 16.920959711133964
Category	Term	Count	%	PValue	Genes	List Total	Pop Hits	Pop Total	Fold Enrichment	Bonferroni	Benjamini	FDR
KEGG_PATHWAY	mmu03030:DNA replication	29	3.20442	5.53586e-31	POLA1, POLA2, RPA3, PRIM1, RPA1, RPA2, MCM7, POLE2, POLE3, PRIM2, FEN1, LIG1, POLE, MCM2, MCM3, RNASEH2A, MCM4, RNASEH2B, MCM5, MCM6, POLD3, RFC5, DNA2, RFC3, RFC4, RFC2, POLD1, POLD2, PCNA	289	35	5738	16.451	8.02699e-29	8.02699e-29	6.57194e-28
KEGG_PATHWAY	mmu03430:Mismatch repair	14	1.54696	3.25979e-12	EXO1, MSH6, LIG1, RPA3, POLD3, RFC5, RPA1, RPA2, RFC3, RFC4, RFC2, POLD1, POLD2, PCNA	289	22	5738	12.6348	4.72676e-10	1.18169e-10	3.86995e-09
KEGG_PATHWAY	mmu03420:Nucleotide excision repair	16	1.76796	9.56634e-10	LIG1, POLE, GTF2H4, RPA3, POLD3, RFC5, RPA1, RPA2, RFC3, RFC4, POLE2, RFC2, POLE3, POLD1, POLD2, PCNA	289	43	5738	7.38778	1.38712e-07	2.77424e-08	1.13568e-06
Annotation Cluster 9	Enrichment Score: 11.791592543089239
Category	Term	Count	%	PValue	Genes	List Total	Pop Hits	Pop Total	Fold Enrichment	Bonferroni	Benjamini	FDR
GOTERM_BP_FAT	GO:0022613~ribonucleoprotein complex biogenesis	37	4.0884	4.12701e-17	NAF1, SDAD1, 2410016O06RIK, UTP18, EBNA1BP2, WDR36, WDR55, DKC1, PRMT5, CLP1, NPM1, NPM3, WDR12, AATF, LSM2, GEMIN6, IMP4, FTSJ3, NMD3, PRPF31, TBL3, GTPBP4, PDCD11, EXOSC8, NIP7, EXOSC5, EXOSC3, RRP9, FBL, MRTO4, DIS3, RCL1, PA2G4, DDX56, WDR3, RRS1, PES1	672	137	13588	5.46094	9.47975e-14	5.92484e-15	7.21035e-14
GOTERM_BP_FAT	GO:0042254~ribosome biogenesis	32	3.53591	1.5425e-15	NAF1, SDAD1, 2410016O06RIK, UTP18, EBNA1BP2, WDR36, WDR55, DKC1, NPM1, NPM3, WDR12, AATF, IMP4, FTSJ3, NMD3, TBL3, GTPBP4, PDCD11, EXOSC8, NIP7, EXOSC5, EXOSC3, RRP9, FBL, MRTO4, DIS3, RCL1, PA2G4, DDX56, WDR3, RRS1, PES1	672	112	13588	5.77721	3.57026e-12	2.10054e-13	2.72005e-12
GOTERM_BP_FAT	GO:0006396~RNA processing	64	7.07182	1.06903e-14	NAF1, APOBEC1, UTP18, SNRPD1, INTS2, PUS7L, EBNA1BP2, WDR36, DKC1, PRMT5, CLP1, LSM5, MAGOHB, DBR1, LSM3, LSM2, DDX20, IMP4, FTSJ3, SNRPA1, PRPF31, EXOSC8, MAGOH, AARS, EXOSC5, EXOSC3, PRPF3, RRP9, TTF2, RSL1D1, DDX39, RCL1, PA2G4, LARP7, THOC4, RBM38, RBMXRT, PUS1, PPIL1, 1110008L16RIK, WDR55, USP39, ADAT2, NUDT21, WDR12, NPM3, GEMIN6, NSUN2, PPWD1, GEMIN5, PDCD11, TBL3, REFBP2, HNRNPA1, FBL, SL…	672	437	13588	2.96132	2.44817e-11	1.28852e-12	1.86184e-11
GOTERM_BP_FAT	GO:0034660~ncRNA metabolic process	40	4.41989	1.48667e-13	NAF1, PUS1, UTP18, INTS2, VARS, KARS, 1110008L16RIK, PUS7L, IARS, EBNA1BP2, WDR36, WDR55, DKC1, CLP1, ADAT2, WDR12, NPM3, IMP4, NSUN2, FTSJ3, MARS, TBL3, PDCD11, EXOSC8, EXOSC5, AARS, EXOSC3, DARS2, RRP9, FBL, DIS3, TARS, RCL1, PA2G4, DDX56, POP1, WDR3, YARS2, PES1, RPP40	672	202	13588	4.00401	3.41469e-10	1.70735e-11	2.59726e-10
GOTERM_BP_FAT	GO:0006364~rRNA processing	23	2.54144	4.16669e-12	NAF1, EXOSC8, PDCD11, TBL3, UTP18, EXOSC5, EXOSC3, RRP9, FBL, DIS3, RCL1, EBNA1BP2, DDX56, PA2G4, WDR36, WDR55, DKC1, WDR3, NPM3, WDR12, PES1, IMP4, FTSJ3	672	74	13588	6.28467	9.57083e-09	3.54475e-10	7.27963e-09
GOTERM_BP_FAT	GO:0016072~rRNA metabolic process	23	2.54144	5.62683e-12	NAF1, EXOSC8, PDCD11, TBL3, UTP18, EXOSC5, EXOSC3, RRP9, FBL, DIS3, RCL1, EBNA1BP2, DDX56, PA2G4, WDR36, WDR55, DKC1, WDR3, NPM3, WDR12, PES1, IMP4, FTSJ3	672	75	13588	6.20087	1.29248e-08	4.61601e-10	9.8307e-09
GOTERM_BP_FAT	GO:0034470~ncRNA processing	33	3.64641	6.20435e-12	NAF1, PUS1, UTP18, INTS2, 1110008L16RIK, PUS7L, EBNA1BP2, WDR36, WDR55, DKC1, CLP1, ADAT2, NPM3, WDR12, IMP4, NSUN2, FTSJ3, TBL3, PDCD11, EXOSC8, EXOSC5, AARS, EXOSC3, RRP9, FBL, DIS3, RCL1, PA2G4, DDX56, POP1, WDR3, PES1, RPP40	672	158	13588	4.22321	1.42514e-08	4.75048e-10	1.08397e-08
SP_PIR_KEYWORDS	rrna processing	17	1.87845	7.40133e-09	NAF1, EXOSC8, PDCD11, UTP18, EXOSC5, EXOSC3, RRP9, FBL, DIS3, DDX56, PA2G4, WDR55, DKC1, WDR12, PES1, IMP4, FTSJ3	835	59	17854	6.16093	2.95313e-06	1.34233e-07	1.03197e-05
SP_PIR_KEYWORDS	ribosome biogenesis	13	1.43646	6.89506e-07	NAF1, SDAD1, GTPBP4, NIP7, MRTO4, RCL1, EBNA1BP2, DDX56, DKC1, RRS1, WDR12, PES1, IMP4	835	45	17854	6.17703	0.000275075	1.05812e-05	0.000961373
Annotation Cluster 10	Enrichment Score: 9.466195149402392
Category	Term	Count	%	PValue	Genes	List Total	Pop Hits	Pop Total	Fold Enrichment	Bonferroni	Benjamini	FDR
GOTERM_BP_FAT	GO:0051726~regulation of cell cycle	41	4.53039	2.1905e-13	E2F1, CLSPN, E2F2, XPO1, FZR1, LST1, CEP76, DBF4, PML, TIPIN, CHEK1, CDT1, CCNE2, CCNE1, CASP3, NPM1, MTBP, FBXO5, H2AFX, RANBP1, AATF, TUBG1, ZWILCH, MYC, RECQL4, TRP53, GTPBP4, CEP192, GMNN, SKP2, NUSAP1, BRCA2, CENPF, BIRC5, CENPE, TACC3, CDK4, PLK4, CDKN1A, MAD2L1, GADD45A	672	214	13588	3.87397	5.03151e-10	2.39596e-11	3.82705e-10
GOTERM_BP_FAT	GO:0010564~regulation of cell cycle process	21	2.32044	2.04765e-10	RECQL4, XPO1, FZR1, LST1, CEP76, CEP192, DBF4, PML, TIPIN, CENPF, NUSAP1, BRCA2, CENPE, BIRC5, CDT1, PLK4, MAD2L1, NPM1, FBXO5, RANBP1, TUBG1	672	73	13588	5.81678	4.70345e-07	1.42529e-08	3.57747e-07
GOTERM_BP_FAT	GO:0007346~regulation of mitotic cell cycle	19	2.09945	8.90463e-07	TRP53, LST1, CEP192, DBF4, PML, CENPF, NUSAP1, BRCA2, CENPE, BIRC5, CDT1, MAD2L1, MTBP, FBXO5, RANBP1, AATF, TUBG1, ZWILCH, MYC	672	96	13588	4.00192	0.00204331	4.44641e-05	0.00155573
Annotation Cluster 11	Enrichment Score: 9.209266922197317
Category	Term	Count	%	PValue	Genes	List Total	Pop Hits	Pop Total	Fold Enrichment	Bonferroni	Benjamini	FDR
GOTERM_BP_FAT	GO:0051321~meiotic cell cycle	25	2.76243	5.94355e-12	RAD51C, NEK2, RPA1, PSMC3IP, FBXO5, MNS1, H2AFX, TUBG1, FANCA, TRIP13, CCNB1IP1, EXO1, MKI67, SGOL2, SGOL1, BRCA2, MND1, SYCE2, ESPL1, TOPBP1, RAD51, CDC25B, SUV39H2, FANCD2, CKS2	672	90	13588	5.61673	1.36524e-08	4.70772e-10	1.03841e-08
GOTERM_BP_FAT	GO:0007126~meiosis	24	2.65193	2.58247e-11	EXO1, CCNB1IP1, RAD51C, MKI67, NEK2, SGOL2, SGOL1, SYCE2, MND1, BRCA2, ESPL1, TOPBP1, RAD51, SUV39H2, CDC25B, RPA1, FANCD2, PSMC3IP, CKS2, FBXO5, MNS1, H2AFX, FANCA, TRIP13	672	88	13588	5.51461	5.93193e-08	1.91353e-09	4.51186e-08
GOTERM_BP_FAT	GO:0051327~M phase of meiotic cell cycle	24	2.65193	2.58247e-11	EXO1, CCNB1IP1, RAD51C, MKI67, NEK2, SGOL2, SGOL1, SYCE2, MND1, BRCA2, ESPL1, TOPBP1, RAD51, SUV39H2, CDC25B, RPA1, FANCD2, PSMC3IP, CKS2, FBXO5, MNS1, H2AFX, FANCA, TRIP13	672	88	13588	5.51461	5.93193e-08	1.91353e-09	4.51186e-08
GOTERM_BP_FAT	GO:0007127~meiosis I	10	1.10497	3.67128e-05	CCNB1IP1, RAD51C, FANCD2, CKS2, SYCE2, FBXO5, TOPBP1, ESPL1, RAD51, TRIP13	672	35	13588	5.77721	0.0808729	0.00133769	0.0641219
Annotation Cluster 12	Enrichment Score: 8.100417009150544
Category	Term	Count	%	PValue	Genes	List Total	Pop Hits	Pop Total	Fold Enrichment	Bonferroni	Benjamini	FDR
SMART	SM00320:WD40	37	4.0884	4.87412e-11	FZR1, UTP18, 2610029G23RIK, WDR74, WDR36, WDR55, WDR18, GRWD1, WDR12, NUP37, CIRH1A, LRWD1, WDHD1, PPWD1, GEMIN5, TBL3, GNB1L, DTL, TAF5, WDFY4, CDC20, RRP9, WDR90, PWP2, PWP1, WDR67, CORO1A, AAAS, RFWD3, WDR62, WDR89, THOC6, WDR3, APAF1, NUP43, CHAF1B, WDR43, WDR46	368	259	9131	3.54464	9.65076e-09	9.65076e-09	6.09915e-08
INTERPRO	IPR019775:WD40 repeat, conserved site	38	4.1989	1.56709e-10	FZR1, UTP18, 2610029G23RIK, WDR74, WDR36, WDR55, WDR18, GRWD1, WDR12, NUP37, CIRH1A, LRWD1, WDHD1, PALB2, PPWD1, GEMIN5, TBL3, GNB1L, DTL, TAF5, WDFY4, CDC20, RRP9, WDR90, PWP2, PWP1, WDR67, CORO1A, AAAS, RFWD3, WDR62, WDR89, THOC6, WDR3, APAF1, NUP43, CHAF1B, WDR43, WDR46	773	258	17763	3.38455	2.04818e-07	2.04818e-07	2.56038e-07
INTERPRO	IPR019781:WD40 repeat, subgroup	36	3.9779	1.71813e-10	FZR1, 2610029G23RIK, WDR74, WDR36, WDR55, WDR18, GRWD1, WDR12, NUP37, CIRH1A, LRWD1, WDHD1, PPWD1, GEMIN5, TBL3, GNB1L, DTL, TAF5, WDFY4, CDC20, RRP9, WDR90, PWP2, PWP1, WDR67, CORO1A, AAAS, RFWD3, WDR62, WDR89, THOC6, WDR3, APAF1, NUP43, CHAF1B, WDR43, WDR46	773	235	17763	3.52023	2.2456e-07	1.1228e-07	2.80717e-07
INTERPRO	IPR017986:WD40 repeat, region	35	3.8674	3.03561e-10	FZR1, UTP18, 2610029G23RIK, WDR36, WDR55, WDR18, GRWD1, WDR12, NUP37, CIRH1A, LRWD1, WDHD1, PPWD1, GEMIN5, TBL3, GNB1L, DTL, TAF5, WDFY4, CDC20, RRP9, WDR90, PWP2, PWP1, WDR67, CORO1A, AAAS, WDR62, WDR89, THOC6, WDR3, APAF1, NUP43, CHAF1B, WDR43, WDR46	773	228	17763	3.52752	3.96755e-07	1.32252e-07	4.95973e-07
INTERPRO	IPR001680:WD40 repeat	37	4.0884	6.71369e-10	FZR1, UTP18, 2610029G23RIK, WDR74, WDR36, WDR55, WDR18, GRWD1, WDR12, NUP37, CIRH1A, LRWD1, WDHD1, PPWD1, GEMIN5, TBL3, GNB1L, DTL, TAF5, WDFY4, CDC20, RRP9, WDR90, PWP2, PWP1, WDR67, CORO1A, AAAS, RFWD3, WDR62, WDR89, THOC6, WDR3, APAF1, NUP43, CHAF1B, WDR43, WDR46	773	259	17763	3.28276	8.77479e-07	2.1937e-07	1.09692e-06
SP_PIR_KEYWORDS	wd repeat	38	4.1989	1.99849e-09	FZR1, UTP18, 2610029G23RIK, WDR74, WDR36, WDR55, WDR18, GRWD1, WDR12, NUP37, CIRH1A, LRWD1, WDHD1, PALB2, PPWD1, GEMIN5, TBL3, GNB1L, DTL, TAF5, WDFY4, CDC20, RRP9, WDR90, PWP2, PWP1, WDR67, CORO1A, AAAS, RFWD3, WDR62, WDR89, THOC6, WDR3, APAF1, NUP43, CHAF1B, WDR43, WDR46	835	263	17854	3.08942	7.97399e-07	3.987e-08	2.7865e-06
INTERPRO	IPR019782:WD40 repeat 2	32	3.53591	3.77674e-09	FZR1, UTP18, 2610029G23RIK, WDR36, WDR55, WDR18, GRWD1, WDR12, NUP37, WDHD1, LRWD1, PPWD1, GEMIN5, TBL3, GNB1L, DTL, TAF5, WDFY4, CDC20, RRP9, WDR90, PWP2, PWP1, CORO1A, WDR62, WDR89, THOC6, WDR3, APAF1, NUP43, CHAF1B, WDR43, WDR46	773	214	17763	3.43616	4.93618e-06	9.87238e-07	6.17061e-06
INTERPRO	IPR015943:WD40/YVTN repeat-like	39	4.30939	5.19239e-09	FZR1, UTP18, 2610029G23RIK, WDR74, WDR36, WDR55, WDR18, GRWD1, WDR12, NUP37, CIRH1A, LRWD1, WDHD1, PPWD1, GEMIN5, NUP133, TBL3, GNB1L, DTL, TAF5, WDFY4, CDC20, RRP9, WDR90, PWP2, PWP1, WDR67, CORO1A, AAAS, RFWD3, WDR62, WDR89, THOC6, WDR3, APAF1, SEMA4D, NUP43, CHAF1B, WDR43, WDR46	773	305	17763	2.93834	6.78642e-06	1.13107e-06	8.48357e-06
UP_SEQ_FEATURE	repeat:WD 4	35	3.8674	6.81245e-09	FZR1, UTP18, 2610029G23RIK, WDR74, WDR55, WDR18, GRWD1, WDR12, NUP37, CIRH1A, LRWD1, WDHD1, PALB2, PPWD1, GEMIN5, TBL3, GNB1L, DTL, TAF5, CDC20, RRP9, WDR90, PWP2, PWP1, WDR67, CORO1A, AAAS, WDR62, WDR89, THOC6, WDR3, APAF1, NUP43, CHAF1B, WDR43, WDR46	826	218	16021	3.11402	1.32093e-05	6.60465e-06	1.16704e-05
UP_SEQ_FEATURE	repeat:WD 3	36	3.9779	8.84617e-09	FZR1, UTP18, 2610029G23RIK, WDR74, WDR55, WDR18, GRWD1, WDR12, NUP37, CIRH1A, LRWD1, WDHD1, PALB2, PPWD1, GEMIN5, TBL3, GNB1L, DTL, TAF5, CDC20, RRP9, WDR90, PWP2, PWP1, WDR67, CORO1A, AAAS, RFWD3, WDR62, WDR89, THOC6, WDR3, APAF1, NUP43, CHAF1B, WDR43, WDR46	826	231	16021	3.02274	1.71526e-05	5.71756e-06	1.51544e-05
UP_SEQ_FEATURE	repeat:WD 1	36	3.9779	1.3906e-08	FZR1, UTP18, 2610029G23RIK, WDR74, WDR55, WDR18, GRWD1, WDR12, NUP37, CIRH1A, LRWD1, WDHD1, PALB2, PPWD1, GEMIN5, TBL3, GNB1L, DTL, TAF5, CDC20, RRP9, WDR90, PWP2, PWP1, WDR67, CORO1A, AAAS, RFWD3, WDR62, WDR89, THOC6, WDR3, APAF1, NUP43, CHAF1B, WDR43, WDR46	826	235	16021	2.97128	2.69633e-05	6.7409e-06	2.38224e-05
UP_SEQ_FEATURE	repeat:WD 2	36	3.9779	1.3906e-08	FZR1, UTP18, 2610029G23RIK, WDR74, WDR55, WDR18, GRWD1, WDR12, NUP37, CIRH1A, LRWD1, WDHD1, PALB2, PPWD1, GEMIN5, TBL3, GNB1L, DTL, TAF5, CDC20, RRP9, WDR90, PWP2, PWP1, WDR67, CORO1A, AAAS, RFWD3, WDR62, WDR89, THOC6, WDR3, APAF1, NUP43, CHAF1B, WDR43, WDR46	826	235	16021	2.97128	2.69633e-05	6.7409e-06	2.38224e-05
UP_SEQ_FEATURE	repeat:WD 5	31	3.42541	1.59759e-07	FZR1, UTP18, 2610029G23RIK, WDR74, WDR55, WDR18, GRWD1, WDR12, CIRH1A, WDHD1, LRWD1, GEMIN5, TBL3, GNB1L, DTL, TAF5, CDC20, RRP9, WDR90, PWP2, PWP1, CORO1A, WDR67, WDR62, WDR89, THOC6, WDR3, APAF1, NUP43, CHAF1B, WDR43, WDR46	826	202	16021	2.9766	0.000309724	6.19525e-05	0.000273682
UP_SEQ_FEATURE	repeat:WD 6	25	2.76243	2.55455e-06	FZR1, UTP18, 2610029G23RIK, WDR74, WDR18, WDR55, WDR12, CIRH1A, WDHD1, GEMIN5, TBL3, GNB1L, TAF5, DTL, CDC20, RRP9, WDR90, PWP2, WDR62, WDR89, THOC6, WDR3, APAF1, CHAF1B, WDR43, NUP43	826	161	16021	3.01178	0.00494103	0.000707361	0.00437611
UP_SEQ_FEATURE	repeat:WD 7	17	1.87845	0.000625267	FZR1, TBL3, DTL, CDC20, RRP9, WDR90, PWP2, WDR55, WDR62, THOC6, WDR3, WDR12, CIRH1A, APAF1, WDHD1, CHAF1B, GEMIN5	826	124	16021	2.65911	0.702628	0.096125	1.06576
Annotation Cluster 13	Enrichment Score: 8.049975052456368
Category	Term	Count	%	PValue	Genes	List Total	Pop Hits	Pop Total	Fold Enrichment	Bonferroni	Benjamini	FDR
SP_PIR_KEYWORDS	mRNA transport	23	2.54144	1.07212e-14	NXT1, NUP133, XPO1, NUP160, REFBP2, MAGOH, NUP93, NUP188, NUP85, NUP155, HNRNPA1, TMEM48, NUP62, NUP210, NUP50, THOC6, MAGOHB, THOC4, NUP37, NUP107, NUP54, NUP35, NUP43	835	60	17854	8.19645	4.2969e-12	3.06866e-13	1.50102e-11
GOTERM_CC_FAT	GO:0005643~nuclear pore	22	2.43094	1.11436e-14	NXT1, NUP133, XPO1, NUP160, NUP93, NUP188, NUP85, NUP155, AAAS, TMEM48, CSE1L, NUP62, NUP210, IPO5, NUP50, NUP37, NUP107, NUP54, NUP35, TNPO1, NUP43, KPNA2	530	59	12504	8.79719	3.68594e-12	2.63234e-13	1.50657e-11
GOTERM_CC_FAT	GO:0005635~nuclear envelope	33	3.64641	3.50652e-14	NXT1, XPO1, NUP160, LMNB1, LMNB2, POLA1, NUP93, NUP188, ANKLE1, CSE1L, NUP210, ALOX5AP, NUP50, MNS1, NUP37, NUP54, NUP35, LBR, TNPO1, NUP133, CENPF, NUP85, NUP155, TMEM48, AAAS, NUP62, NRM, IPO5, PCNA, NUP107, TMPO, NUP43, KPNA2	530	153	12504	5.08857	1.16476e-11	7.27973e-13	4.76064e-11
GOTERM_BP_FAT	GO:0051236~establishment of RNA localization	23	2.54144	3.02468e-13	NXT1, NUP133, XPO1, NUP160, REFBP2, MAGOH, NUP93, NUP188, NUP85, NUP155, HNRNPA1, TMEM48, NUP62, NUP210, NUP50, NPM1, MAGOHB, THOC4, NUP37, NUP107, NUP54, NUP35, NUP43	672	66	13588	7.04645	6.9467e-10	3.15759e-11	5.28366e-10
GOTERM_BP_FAT	GO:0050658~RNA transport	23	2.54144	3.02468e-13	NXT1, NUP133, XPO1, NUP160, REFBP2, MAGOH, NUP93, NUP188, NUP85, NUP155, HNRNPA1, TMEM48, NUP62, NUP210, NUP50, NPM1, MAGOHB, THOC4, NUP37, NUP107, NUP54, NUP35, NUP43	672	66	13588	7.04645	6.9467e-10	3.15759e-11	5.28366e-10
GOTERM_BP_FAT	GO:0050657~nucleic acid transport	23	2.54144	3.02468e-13	NXT1, NUP133, XPO1, NUP160, REFBP2, MAGOH, NUP93, NUP188, NUP85, NUP155, HNRNPA1, TMEM48, NUP62, NUP210, NUP50, NPM1, MAGOHB, THOC4, NUP37, NUP107, NUP54, NUP35, NUP43	672	66	13588	7.04645	6.9467e-10	3.15759e-11	5.28366e-10
GOTERM_BP_FAT	GO:0006403~RNA localization	23	2.54144	4.29731e-13	NXT1, NUP133, XPO1, NUP160, REFBP2, MAGOH, NUP93, NUP188, NUP85, NUP155, HNRNPA1, TMEM48, NUP62, NUP210, NUP50, NPM1, MAGOHB, THOC4, NUP37, NUP107, NUP54, NUP35, NUP43	672	67	13588	6.94128	9.87176e-10	4.29207e-11	7.50855e-10
GOTERM_BP_FAT	GO:0015931~nucleobase, nucleoside, nucleotide and nucleic acid transport	24	2.65193	4.71488e-13	NXT1, NUP133, XPO1, NUP160, REFBP2, MAGOH, NUP93, NUP188, NUP85, NUP155, HNRNPA1, SLC29A1, TMEM48, NUP62, NUP210, NUP50, NPM1, MAGOHB, THOC4, NUP37, NUP107, NUP54, NUP35, NUP43	672	74	13588	6.55792	1.08306e-09	4.51276e-11	8.23785e-10
GOTERM_BP_FAT	GO:0051028~mRNA transport	22	2.43094	7.35358e-13	NXT1, NUP133, XPO1, NUP160, REFBP2, MAGOH, NUP93, NUP188, NUP85, NUP155, HNRNPA1, TMEM48, NUP62, NUP210, NUP50, MAGOHB, THOC4, NUP37, NUP107, NUP54, NUP35, NUP43	672	62	13588	7.17492	1.68924e-09	6.49708e-11	1.28485e-09
GOTERM_CC_FAT	GO:0046930~pore complex	22	2.43094	1.34278e-12	NXT1, NUP133, XPO1, NUP160, NUP93, NUP188, NUP85, NUP155, AAAS, TMEM48, CSE1L, NUP62, NUP210, IPO5, NUP50, NUP37, NUP107, NUP54, NUP35, TNPO1, NUP43, KPNA2	530	73	12504	7.11005	4.45814e-10	2.22907e-11	1.82212e-09
SP_PIR_KEYWORDS	nuclear pore complex	15	1.65746	2.67191e-11	NUP133, NUP160, NUP93, NUP188, NUP85, NUP155, TMEM48, NUP62, NUP210, NUP50, NUP37, NUP107, NUP54, NUP35, NUP43	835	31	17854	10.3461	1.0661e-08	6.6631e-10	3.72545e-08
GOTERM_BP_FAT	GO:0006913~nucleocytoplasmic transport	23	2.54144	1.08923e-09	NXT1, TRP53, NUP133, XPO1, NUP160, RAN, PML, POLA2, NUP155, HNRNPA1, AAAS, CSE1L, CEP57, IPO5, NUP50, NPM1, LSG1, RANGRF, NUP54, TNPO1, MYBBP1A, KPNA2, NMD3	672	96	13588	4.84443	2.50195e-06	6.94987e-08	1.903e-06
GOTERM_BP_FAT	GO:0051169~nuclear transport	23	2.54144	1.6545e-09	NXT1, TRP53, NUP133, XPO1, NUP160, RAN, PML, POLA2, NUP155, HNRNPA1, AAAS, CSE1L, CEP57, IPO5, NUP50, NPM1, LSG1, RANGRF, NUP54, TNPO1, MYBBP1A, KPNA2, NMD3	672	98	13588	4.74557	3.80037e-06	1.0001e-07	2.89059e-06
SP_PIR_KEYWORDS	translocation	17	1.87845	3.36005e-08	NUP133, NUP160, NUP93, NUP188, NUP85, NUP155, TMEM48, TIMM8A1, NUP62, NUP210, NUP50, NUP37, NUP107, NUP54, NUP35, 1500001M20RIK, NUP43	835	65	17854	5.59222	1.34065e-05	5.36264e-07	4.68491e-05
GOTERM_CC_FAT	GO:0031967~organelle envelope	49	5.41436	8.23792e-07	XPO1, SMCP, GCAT, NUP188, PMAIP1, ANKLE1, ATAD3A, HTRA2, NUP37, NUP35, LBR, NUP133, GATM, NUP85, NME4, AAAS, TIMM8A1, NRM, IPO5, NUP107, KPNA2, NUP43, BID, NXT1, ALDH18A1, NUP160, LMNB1, LMNB2, POLA1, NUP93, CSE1L, ALOX5AP, NUP210, NUP50, MNS1, NUP54, 1500001M20RIK, TNPO1, SHMT2, FDXR, AK2, CENPF, NUP155, ABCB6, TMEM48, SLC25A13, NUP62, PCNA, TMPO	530	540	12504	2.1408	0.000273462	9.76778e-06	0.00111783
GOTERM_CC_FAT	GO:0031975~envelope	49	5.41436	9.13951e-07	XPO1, SMCP, GCAT, NUP188, PMAIP1, ANKLE1, ATAD3A, HTRA2, NUP37, NUP35, LBR, NUP133, GATM, NUP85, NME4, AAAS, TIMM8A1, NRM, IPO5, NUP107, KPNA2, NUP43, BID, NXT1, ALDH18A1, NUP160, LMNB1, LMNB2, POLA1, NUP93, CSE1L, ALOX5AP, NUP210, NUP50, MNS1, NUP54, 1500001M20RIK, TNPO1, SHMT2, FDXR, AK2, CENPF, NUP155, ABCB6, TMEM48, SLC25A13, NUP62, PCNA, TMPO	530	542	12504	2.1329	0.000303386	1.04631e-05	0.00124017
GOTERM_CC_FAT	GO:0012505~endomembrane system	44	4.86188	3.88523e-05	CYP51, NXT1, XPO1, LMNB1, NUP160, LMNB2, HMGCR, POLA1, NUP93, NUP188, ALG8, ANKLE1, CSE1L, PIGF, NUP210, ALOX5AP, NUP50, MNS1, NUP37, ERO1L, NUP54, NUP35, LBR, TNPO1, TES, PIGA, NUP133, CENPF, NUP85, NUP155, WAS, CORO1A, TMEM48, AAAS, NUP62, NRM, ABCB1B, IPO5, PCNA, CHSY1, NUP107, TMPO, NUP43, KPNA2	530	535	12504	1.94031	0.0128164	0.000322428	0.0527074
SP_PIR_KEYWORDS	protein transport	32	3.53591	0.027242	NXT1, XPO1, SDAD1, NUP160, NUP93, NUP188, HOOK2, CSE1L, NUP210, NUP50, LSG1, NUP37, NUP54, 1500001M20RIK, NUP35, TNPO1, NMD3, NUP133, RAN, KIF18A, NUP85, NUP155, TIMM8A1, TMEM48, ARRB2, NUP62, IPO5, RANGRF, NUP107, NUP43, KPNA2, KIF20A	835	461	17854	1.48422	0.999984	0.160481	31.9621
GOTERM_BP_FAT	GO:0008104~protein localization	47	5.19337	0.0759072	BID, NXT1, XPO1, SDAD1, CCDC99, APOBEC1, NUP160, PML, NUP93, NUP188, POLA2, PMAIP1, CD24A, CXCL10, HOOK2, CEP57, CSE1L, NUP210, NUP50, NPM1, LSG1, NUP37, NUP54, 1500001M20RIK, NUP35, TNPO1, NMD3, TRP53, NUP133, RAN, SGOL2, NUF2, KIF18A, NUP85, CENPE, NUP155, TACC3, TIMM8A1, TMEM48, NUP62, IPO5, PCNA, RANGRF, NUP107, NUP43, KPNA2, KIF20A	672	753	13588	1.26209	1	0.611101	74.8225
GOTERM_BP_FAT	GO:0045184~establishment of protein localization	41	4.53039	0.101793	BID, NXT1, XPO1, SDAD1, APOBEC1, NUP160, PML, NUP93, NUP188, POLA2, CD24A, CXCL10, HOOK2, CEP57, CSE1L, NUP210, NUP50, LSG1, NUP37, NUP54, 1500001M20RIK, NUP35, TNPO1, NMD3, TRP53, NUP133, RAN, KIF18A, NUP85, CENPE, NUP155, TIMM8A1, TMEM48, NUP62, IPO5, PCNA, RANGRF, NUP107, NUP43, KPNA2, KIF20A	672	656	13588	1.26376	1	0.680706	84.6739
GOTERM_BP_FAT	GO:0015031~protein transport	40	4.41989	0.120724	BID, NXT1, XPO1, SDAD1, APOBEC1, NUP160, PML, NUP93, NUP188, POLA2, CD24A, CXCL10, HOOK2, CEP57, CSE1L, NUP210, NUP50, LSG1, NUP37, NUP54, 1500001M20RIK, NUP35, TNPO1, NMD3, TRP53, NUP133, RAN, KIF18A, NUP85, NUP155, TIMM8A1, TMEM48, NUP62, IPO5, PCNA, RANGRF, NUP107, NUP43, KPNA2, KIF20A	672	651	13588	1.24241	1	0.727976	89.4366
GOTERM_BP_FAT	GO:0055085~transmembrane transport	27	2.98343	0.2642	S100A4, NUP160, TRPV2, NUP93, NUP188, SLC7A5, SLC16A1, SLC2A3, NUP210, SLC2A1, NUP50, NUP37, NUP54, NUP35, 1500001M20RIK, NUP133, RHD, NUP85, NUP155, ABCB6, TIMM8A1, TMEM48, SLC25A13, NUP62, ABCB1B, NUP107, NUP43	672	460	13588	1.18684	1	0.918558	99.5299
SP_PIR_KEYWORDS	transport	61	6.74033	0.961921	S100A4, XPO1, SLC6A20A, TRPV2, TCOF1, NUP188, HVCN1, SLC7A5, HOOK2, SLC16A1, SLC2A3, SLC2A1, MAGOHB, LTF, NUP37, NUP35, NUP133, RAN, MAGOH, PCTP, NUP85, TIMM8A1, ARRB2, ABCB1B, IPO5, THOC6, THOC4, RANGRF, NUP107, NUP43, KPNA2, NXT1, SLC38A4, SDAD1, NUP160, NUP93, SLC29A1, CSE1L, NUP210, NUP50, LSG1, ERO1L, NUP54, 1500001M20RIK, TNPO1, NMD3, REFBP2, SLC6A13, FDXR, KIF18A, NUP155, RACGAP1, HNRNPA1,…	835	1571	17854	0.830238	1	0.999726	100
Annotation Cluster 14	Enrichment Score: 7.327134421627374
Category	Term	Count	%	PValue	Genes	List Total	Pop Hits	Pop Total	Fold Enrichment	Bonferroni	Benjamini	FDR
GOTERM_BP_FAT	GO:0000226~microtubule cytoskeleton organization	25	2.76243	6.81591e-10	CCDC99, HOOK2, SPC25, NPM1, FBXO5, RANBP1, TUBG1, TES, KIF11, CEP192, PCNT, PSRC1, KIF18A, TPX2, NUF2, NUSAP1, ESPL1, BIRC5, NDC80, CENPE, TACC3, CENPJ, BRCA1, STMN1, GADD45A	672	111	13588	4.55411	1.56561e-06	4.60475e-08	1.19081e-06
GOTERM_BP_FAT	GO:0007017~microtubule-based process	35	3.8674	9.20385e-10	KIF23, KIF22, CCDC99, TUBA3A, HOOK2, KIF2C, SPC25, KIF4, NPM1, TUBB6, FBXO5, TUBE1, RANBP1, TUBG1, TUBA1C, TES, KIF11, CEP192, PCNT, PSRC1, NUF2, KIF18A, TPX2, NUSAP1, BIRC5, NDC80, CENPE, ESPL1, TACC3, CENPJ, BRCA1, KIF20B, STMN1, GADD45A, KIF20A	672	211	13588	3.35407	2.11412e-06	6.04035e-08	1.60801e-06
GOTERM_BP_FAT	GO:0007010~cytoskeleton organization	33	3.64641	0.000166381	CCDC99, S100A9, HOOK2, SPC25, NPM1, FBXO5, RANBP1, TUBG1, CAP1, TES, FMNL3, KIF11, CEP192, PCNT, PSRC1, NUF2, KIF18A, TPX2, NUSAP1, ESPL1, BIRC5, NDC80, CENPE, RACGAP1, TACC3, CENPJ, WAS, BRCA1, CORO1A, TESK2, STMN1, GADD45A, DIAP3	672	326	13588	2.04683	0.317648	0.00544525	0.290288
Annotation Cluster 15	Enrichment Score: 7.11400399529127
Category	Term	Count	%	PValue	Genes	List Total	Pop Hits	Pop Total	Fold Enrichment	Bonferroni	Benjamini	FDR
GOTERM_CC_FAT	GO:0015630~microtubule cytoskeleton	59	6.51934	1.94095e-14	KIF23, KIF22, PRC1, CEP76, KNTC1, AURKA, AURKB, GTSE1, KIF2C, HOOK2, CDCA8, INCENP, TUBB6, RANBP1, TUBG1, MYC, ASPM, TUBA1C, CDC6, KIF11, TPX2, NUSAP1, NUP85, TACC3, 2410017P07RIK, SASS6, MAD2L1, RCC2, SPAG5, STMN1, CCDC99, NEK2, TUBA3A, CEP55, CEP57, KIF4, NPM1, TUBE1, FBXO5, 6330503K22RIK, CKAP2, CEP192, CEP135, DLGAP5, PCNT, PSRC1, KIF18A, CENPF, CENPE, BIRC5, RACGAP1, CENPJ, BRCA1, CDC25B, CC…	530	450	12504	3.09323	6.4504e-12	4.29989e-13	2.63678e-11
GOTERM_CC_FAT	GO:0005819~spindle	27	2.98343	3.60063e-13	KIF22, CCDC99, PRC1, NEK2, KNTC1, AURKA, AURKB, INCENP, FBXO5, TUBG1, MYC, ASPM, CDC6, DLGAP5, PSRC1, KIF18A, TPX2, CENPF, NUSAP1, BIRC5, CENPE, NUP85, RACGAP1, MAD2L1, RPS6KA1, RCC2, SPAG5	530	109	12504	5.844	1.19535e-10	6.2913e-12	4.88565e-10
GOTERM_BP_FAT	GO:0007017~microtubule-based process	35	3.8674	9.20385e-10	KIF23, KIF22, CCDC99, TUBA3A, HOOK2, KIF2C, SPC25, KIF4, NPM1, TUBB6, FBXO5, TUBE1, RANBP1, TUBG1, TUBA1C, TES, KIF11, CEP192, PCNT, PSRC1, NUF2, KIF18A, TPX2, NUSAP1, BIRC5, NDC80, CENPE, ESPL1, TACC3, CENPJ, BRCA1, KIF20B, STMN1, GADD45A, KIF20A	672	211	13588	3.35407	2.11412e-06	6.04035e-08	1.60801e-06
GOTERM_CC_FAT	GO:0044430~cytoskeletal part	67	7.40331	3.04227e-08	KIF23, KIF22, PRC1, CEP76, KNTC1, AURKA, AURKB, GTSE1, KIF2C, HOOK2, CDCA8, INCENP, TUBB6, RANBP1, CAP1, TUBG1, MYC, ASPM, TUBA1C, CDC6, KIF11, TPX2, NUSAP1, NUP85, TACC3, 2410017P07RIK, SASS6, MAD2L1, RCC2, SPAG5, STMN1, CTSG, CCDC99, LMNB1, NEK2, LMNB2, TUBA3A, ANLN, CEP55, CEP57, KIF4, NPM1, PSTPIP1, FBXO5, MNS1, TUBE1, 6330503K22RIK, CKAP2, MICALL2, CEP192, CEP135, DLGAP5, PCNT, PSRC1, KIF18A…	530	774	12504	2.04224	1.01003e-05	4.20848e-07	4.12818e-05
GOTERM_CC_FAT	GO:0005813~centrosome	24	2.65193	2.56726e-07	CEP76, CEP135, CEP192, DLGAP5, PCNT, CENPF, BIRC5, AURKA, CEP55, TACC3, CENPJ, 2410017P07RIK, BRCA1, CDC25B, CCNB1, HOOK2, SASS6, PLK4, CEP57, NPM1, TUBE1, RANBP1, TUBG1, 6330503K22RIK	530	160	12504	3.53887	8.52295e-05	3.40932e-06	0.000348361
GOTERM_CC_FAT	GO:0005815~microtubule organizing center	26	2.87293	3.96016e-07	CEP76, TUBA3A, AURKA, CEP55, HOOK2, CEP57, NPM1, TUBE1, RANBP1, TUBG1, 6330503K22RIK, CEP192, CEP135, PCNT, DLGAP5, CENPF, BIRC5, TACC3, CENPJ, 2410017P07RIK, BRCA1, CDC25B, CCNB1, PLK4, SASS6, MAD2L1	530	189	12504	3.24552	0.000131469	5.05681e-06	0.000537369
GOTERM_CC_FAT	GO:0005856~cytoskeleton	81	8.95028	1.92882e-06	KIF23, GYPC, KIF22, PRC1, CEP76, KNTC1, AURKA, AURKB, GTSE1, HOOK2, KIF2C, CDCA8, NUBP2, INCENP, TUBB6, RANBP1, CAP1, TUBG1, MYC, ASPM, TUBA1C, CDC6, KIF11, TWF2, TPX2, NUSAP1, TOPBP1, NUP85, TACC3, WAS, 2410017P07RIK, SASS6, MAD2L1, RIF1, RCC2, SPAG5, STMN1, CTSG, CCDC99, LMNB1, NEK2, LMNB2, TUBA3A, CHEK1, ANLN, CEP55, CEP57, KIF4, NPM1, PSTPIP1, FBXO5, MNS1, TUBE1, 6330503K22RIK, TERF1, CKAP2, …	530	1122	12504	1.7032	0.000640164	2.00113e-05	0.00261726
GOTERM_CC_FAT	GO:0005874~microtubule	28	3.09392	3.43166e-06	KIF23, KIF22, PRC1, TUBA3A, GTSE1, KIF2C, HOOK2, CEP57, INCENP, KIF4, TUBB6, TUBE1, TUBG1, TUBA1C, CKAP2, KIF11, PCNT, KIF18A, TPX2, NUSAP1, BIRC5, CENPJ, 2410017P07RIK, RCC2, SPAG5, KIF20B, STMN1, KIF20A	530	240	12504	2.75245	0.00113866	3.45241e-05	0.00465646
SP_PIR_KEYWORDS	cytoskeleton	51	5.63536	2.58132e-05	PRC1, S100A8, CEP76, S100A9, KNTC1, AURKA, AURKB, KIF2C, HOOK2, CDCA8, NUBP2, INCENP, TUBG1, TWF2, SGOL1, NUSAP1, NUP85, TOPBP1, 2410017P07RIK, WAS, SASS6, RCC2, RIF1, SPAG5, CCDC99, ANLN, ITGB2, CHEK1, CEP55, CEP57, ITGB7, PSTPIP1, TUBE1, FBXO5, 6330503K22RIK, TERF1, CKAP2, IPP, CEP135, DLGAP5, KIF18A, GAS2, CENPE, BIRC5, RACGAP1, CENPJ, CDC25B, CCNB1, CORO1A, PLK4, NUP62	835	583	17854	1.87047	0.0102468	0.000312061	0.0359853
SP_PIR_KEYWORDS	microtubule	26	2.87293	4.04369e-05	KIF23, KIF22, PRC1, TUBA3A, GTSE1, KIF2C, HOOK2, CEP57, INCENP, KIF4, TUBB6, TUBE1, TUBG1, TUBA1C, CKAP2, KIF11, PCNT, KIF18A, NUSAP1, CENPJ, 2410017P07RIK, RCC2, SPAG5, KIF20B, STMN1, KIF20A	835	221	17854	2.51553	0.0160052	0.000460884	0.0563664
GOTERM_BP_FAT	GO:0007018~microtubule-based movement	13	1.43646	0.00405319	KIF23, KIF22, KIF11, TUBA3A, KIF18A, CENPE, KIF2C, KIF4, KIF20B, TUBE1, TUBB6, TUBA1C, KIF20A	672	101	13588	2.6026	0.999911	0.0792422	6.84986
Annotation Cluster 16	Enrichment Score: 6.518038536365141
Category	Term	Count	%	PValue	Genes	List Total	Pop Hits	Pop Total	Fold Enrichment	Bonferroni	Benjamini	FDR
SMART	SM00382:AAA	22	2.43094	1.25482e-07	CDC6, FIGNL1, ATAD2, ATAD5, MCM3, MCM4, ABCB6, ORC1L, RAD51, RFC5, ATAD3A, RFC3, MCM8, RFC4, MCM7, NUBP1, ABCB1B, RFC2, CHTF18, RUVBL2, RUVBL1, TRIP13	368	138	9131	3.95562	2.48451e-05	8.28178e-06	0.00015702
INTERPRO	IPR003959:ATPase, AAA-type, core	13	1.43646	4.15188e-07	CDC6, FIGNL1, ATAD2, ATAD5, ORC1L, RFC5, ATAD3A, RFC4, RFC2, CHTF18, RUVBL2, RUVBL1, TRIP13	773	46	17763	6.49415	0.000542503	6.02927e-05	0.000678351
INTERPRO	IPR003593:ATPase, AAA+ type, core	22	2.43094	5.35869e-07	CDC6, FIGNL1, ATAD2, ATAD5, MCM3, MCM4, ABCB6, ORC1L, RAD51, RFC5, ATAD3A, RFC3, MCM8, RFC4, MCM7, NUBP1, ABCB1B, RFC2, CHTF18, RUVBL2, RUVBL1, TRIP13	773	138	17763	3.66337	0.000700136	7.00357e-05	0.000875525
Annotation Cluster 17	Enrichment Score: 6.08677155934459
Category	Term	Count	%	PValue	Genes	List Total	Pop Hits	Pop Total	Fold Enrichment	Bonferroni	Benjamini	FDR
GOTERM_BP_FAT	GO:0006270~DNA replication initiation	9	0.994475	1.39935e-09	CCNE2, CCNE1, MCM7, POLA1, MCM2, MCM3, MCM4, MCM5, MCM6	672	10	13588	18.1982	3.2143e-06	8.68731e-08	2.44482e-06
INTERPRO	IPR012340:Nucleic acid-binding, OB-fold	16	1.76796	1.6907e-08	PDCD11, EIF1AD, LIG1, DARS2, MCM2, MCM3, MCM4, MCM5, KARS, MCM6, RPA3, RPA1, RPA2, MCM8, MCM7, EIF2S1	773	58	17763	6.33912	2.20971e-05	3.15676e-06	2.76234e-05
SMART	SM00350:MCM	7	0.773481	1.05916e-07	MCM8, MCM7, MCM2, MCM3, MCM4, MCM5, MCM6	368	8	9131	21.7109	2.09712e-05	1.04857e-05	0.000132537
INTERPRO	IPR018525:DNA-dependent ATPase MCM, conserved site	7	0.773481	1.71775e-07	MCM8, MCM7, MCM2, MCM3, MCM4, MCM5, MCM6	773	8	17763	20.1069	0.000224485	2.80633e-05	0.000280654
INTERPRO	IPR001208:DNA-dependent ATPase MCM	7	0.773481	1.71775e-07	MCM8, MCM7, MCM2, MCM3, MCM4, MCM5, MCM6	773	8	17763	20.1069	0.000224485	2.80633e-05	0.000280654
UP_SEQ_FEATURE	domain:MCM	7	0.773481	4.6916e-07	MCM8, MCM7, MCM2, MCM3, MCM4, MCM5, MCM6	826	8	16021	16.9714	0.000909289	0.000151606	0.000803717
GOTERM_BP_FAT	GO:0006268~DNA unwinding during replication	6	0.662983	0.000104214	MCM7, TOP3A, MCM2, MCM4, MCM6, RAD51	672	11	13588	11.0292	0.212894	0.00351428	0.181917
GOTERM_BP_FAT	GO:0032508~DNA duplex unwinding	6	0.662983	0.000171405	MCM7, TOP3A, MCM2, MCM4, MCM6, RAD51	672	12	13588	10.1101	0.325478	0.00553043	0.299041
GOTERM_BP_FAT	GO:0032392~DNA geometric change	6	0.662983	0.000267246	MCM7, TOP3A, MCM2, MCM4, MCM6, RAD51	672	13	13588	9.33242	0.458789	0.00794163	0.465883
Annotation Cluster 18	Enrichment Score: 5.809023180786009
Category	Term	Count	%	PValue	Genes	List Total	Pop Hits	Pop Total	Fold Enrichment	Bonferroni	Benjamini	FDR
KEGG_PATHWAY	mmu00240:Pyrimidine metabolism	29	3.20442	6.94911e-15	POLR2H, PNP2, CTPS, DTYMK, POLA1, DCK, CAD, POLA2, POLR2D, TK1, PRIM1, TYMS, POLE2, POLE3, PRIM2, UCK2, DCTD, POLR1E, POLE, NME6, POLD3, NME4, UMPS, RRM2, POLD1, RRM1, POLD2, TXNRD1, DUT	289	96	5738	5.99777	1.01419e-12	3.38063e-13	8.30447e-12
KEGG_PATHWAY	mmu00230:Purine metabolism	29	3.20442	2.56638e-09	POLR2H, PNP2, POLA1, DCK, POLA2, POLR2D, PFAS, ADA, PPAT, PRIM1, POLE2, POLE3, ATIC, PRIM2, IMPDH2, POLR1E, POLE, NUDT5, AK2, GART, NME6, APRT, POLD3, NME4, POLD1, RRM2, POLD2, RRM1, ADSL	289	157	5738	3.66742	3.72125e-07	5.31607e-08	3.0467e-06
KEGG_PATHWAY	mmu03410:Base excision repair	12	1.32597	2.63909e-06	POLD3, POLE2, POLE3, NEIL3, UNG, POLD1, LIG1, POLD2, POLE, PCNA, APEX1, FEN1	289	40	5738	5.9564	0.000382596	3.82662e-05	0.00313298
GOTERM_MF_FAT	GO:0003887~DNA-directed DNA polymerase activity	10	1.10497	5.33816e-06	POLD3, POLE2, POLE3, POLD1, POLD2, POLE, POLA1, POLA2, MYBBP1A, ESCO2	614	30	13288	7.2139	0.00391055	0.000279834	0.00810107
GOTERM_MF_FAT	GO:0016779~nucleotidyltransferase activity	17	1.87845	0.000241143	POLR2H, POLR1E, POLE, POLA1, POLA2, POLR2D, ESCO2, POLD3, PRIM1, POLE2, POLE3, POLD1, PRIM2, POLD2, EIF2B3, MYBBP1A, OAS1G	614	127	13288	2.89692	0.162237	0.007667	0.365342
GOTERM_MF_FAT	GO:0034061~DNA polymerase activity	10	1.10497	0.000297625	POLD3, POLE2, POLE3, POLD1, POLD2, POLE, POLA1, POLA2, MYBBP1A, ESCO2	614	48	13288	4.50869	0.196268	0.00870148	0.450734
SP_PIR_KEYWORDS	dna-directed dna polymerase	7	0.773481	0.000302616	POLD3, POLE2, POLE3, POLD1, POLD2, POLE, POLA1	835	21	17854	7.12735	0.113755	0.00317291	0.421112
SP_PIR_KEYWORDS	nucleotidyltransferase	10	1.10497	0.00617848	POLD3, PRIM1, POLE2, POLE3, POLD1, PRIM2, POLD2, POLE, POLA1, POLA2	835	72	17854	2.96973	0.915657	0.0502134	8.27852
Annotation Cluster 19	Enrichment Score: 5.66921176066585
Category	Term	Count	%	PValue	Genes	List Total	Pop Hits	Pop Total	Fold Enrichment	Bonferroni	Benjamini	FDR
GOTERM_BP_FAT	GO:0006396~RNA processing	64	7.07182	1.06903e-14	NAF1, APOBEC1, UTP18, SNRPD1, INTS2, PUS7L, EBNA1BP2, WDR36, DKC1, PRMT5, CLP1, LSM5, MAGOHB, DBR1, LSM3, LSM2, DDX20, IMP4, FTSJ3, SNRPA1, PRPF31, EXOSC8, MAGOH, AARS, EXOSC5, EXOSC3, PRPF3, RRP9, TTF2, RSL1D1, DDX39, RCL1, PA2G4, LARP7, THOC4, RBM38, RBMXRT, PUS1, PPIL1, 1110008L16RIK, WDR55, USP39, ADAT2, NUDT21, WDR12, NPM3, GEMIN6, NSUN2, PPWD1, GEMIN5, PDCD11, TBL3, REFBP2, HNRNPA1, FBL, SL…	672	437	13588	2.96132	2.44817e-11	1.28852e-12	1.86184e-11
SP_PIR_KEYWORDS	mrna processing	30	3.31492	2.74841e-06	APOBEC1, PPIL1, SNRPD1, CLP1, NUDT21, USP39, LSM5, MAGOHB, DBR1, LSM3, LSM2, DDX20, GEMIN6, PPWD1, GEMIN5, SNRPA1, PRPF31, REFBP2, MAGOH, PRPF3, HNRNPA1, TTF2, SLBP, DDX39, PPIH, THOC6, THOC4, RBMXRT, RBM38, PHF5A	835	240	17854	2.67275	0.00109602	3.91642e-05	0.00383204
SP_PIR_KEYWORDS	Spliceosome	19	2.09945	3.69796e-06	SNRPA1, PRPF31, REFBP2, PPIL1, MAGOH, SNRPD1, PRPF3, HNRNPA1, TTF2, PPIH, THOC4, RBMXRT, LSM3, LSM2, DDX20, PHF5A, GEMIN6, PPWD1, GEMIN5	835	111	17854	3.65999	0.0014744	5.08777e-05	0.00515594
GOTERM_CC_FAT	GO:0005681~spliceosome	19	2.09945	4.47416e-06	SNRPA1, PRPF31, REFBP2, PPIL1, MAGOH, SNRPD1, PRPF3, HNRNPA1, TTF2, PPIH, THOC4, RBMXRT, LSM3, LSM2, DDX20, PHF5A, GEMIN6, PPWD1, GEMIN5	530	124	12504	3.61497	0.00148432	4.3688e-05	0.006071
GOTERM_BP_FAT	GO:0008380~RNA splicing	27	2.98343	6.52063e-06	PPIL1, SNRPD1, CLP1, PRMT5, USP39, LSM5, MAGOHB, DBR1, LSM3, LSM2, DDX20, GEMIN6, PPWD1, GEMIN5, PRPF31, SNRPA1, REFBP2, MAGOH, PRPF3, HNRNPA1, TTF2, DDX39, PPIH, THOC4, RBMXRT, RBM38, PHF5A	672	201	13588	2.71615	0.0148663	0.000253831	0.0113917
SP_PIR_KEYWORDS	mrna splicing	25	2.76243	1.00222e-05	PPIL1, SNRPD1, USP39, LSM5, MAGOHB, LSM3, LSM2, DDX20, GEMIN6, PPWD1, GEMIN5, PRPF31, SNRPA1, REFBP2, MAGOH, PRPF3, HNRNPA1, TTF2, DDX39, PPIH, THOC6, RBMXRT, RBM38, THOC4, PHF5A	835	191	17854	2.7987	0.00399089	0.000133287	0.013973
GOTERM_BP_FAT	GO:0006397~mRNA processing	30	3.31492	4.01958e-05	APOBEC1, PPIL1, SNRPD1, CLP1, PRMT5, NUDT21, USP39, LSM5, MAGOHB, DBR1, LSM3, LSM2, DDX20, GEMIN6, PPWD1, GEMIN5, SNRPA1, PRPF31, MAGOH, REFBP2, PRPF3, HNRNPA1, TTF2, SLBP, DDX39, PPIH, THOC4, RBMXRT, RBM38, PHF5A	672	262	13588	2.31529	0.0881973	0.00141948	0.0702033
GOTERM_BP_FAT	GO:0016071~mRNA metabolic process	31	3.42541	0.000213527	APOBEC1, PPIL1, SNRPD1, DCPS, PRMT5, CLP1, NUDT21, USP39, LSM5, MAGOHB, DBR1, LSM3, LSM2, DDX20, GEMIN6, PPWD1, GEMIN5, SNRPA1, PRPF31, MAGOH, REFBP2, PRPF3, HNRNPA1, TTF2, SLBP, DDX39, PPIH, THOC4, RBM38, RBMXRT, PHF5A	672	302	13588	2.07559	0.387694	0.00651896	0.372399
KEGG_PATHWAY	mmu03040:Spliceosome	15	1.65746	0.00347905	PRPF31, SNRPA1, PPIL1, MAGOH, SNRPD1, PRPF3, HNRNPA1, CTNNBL1, PPIH, USP39, LSM5, LSM3, THOC4, LSM2, PHF5A	289	124	5738	2.40177	0.396701	0.0310903	4.05297
Annotation Cluster 20	Enrichment Score: 4.726954690063364
Category	Term	Count	%	PValue	Genes	List Total	Pop Hits	Pop Total	Fold Enrichment	Bonferroni	Benjamini	FDR
GOTERM_BP_FAT	GO:0034621~cellular macromolecular complex subunit organization	34	3.75691	1.46623e-07	XPO1, TUBA3A, HIST1H2AE, NAP1L1, CSE1L, CENPA, CLP1, PRMT5, H2AFZ, TUBB6, FBXO5, TUBE1, H2AFX, TUBG1, LSM2, HIST1H4I, ASF1B, GEMIN6, TNPO1, ASF1A, TUBA1C, HELLS, TES, PRPF31, 1110034A24RIK, NIP7, KIF18A, MCM2, WAS, TTF2, CENPH, PSMG1, IPO5, STMN1	672	245	13588	2.80607	0.000336737	8.41981e-06	0.000256167
GOTERM_BP_FAT	GO:0043933~macromolecular complex subunit organization	43	4.75138	3.20158e-07	XPO1, TUBA3A, HIST1H2AE, NAP1L1, PML, PDSS1, GTF2E2, CEP57, CSE1L, CENPA, PRMT5, CLP1, NPM1, H2AFZ, TUBE1, TUBB6, FBXO5, H2AFX, TUBG1, LSM2, HIST1H4I, GEMIN6, ASF1B, TNPO1, ASF1A, MYC, TUBA1C, HELLS, TES, PRPF31, 1110034A24RIK, NIP7, KIF18A, MCM2, WAS, TTF2, CENPH, PSMG1, RRM2, IPO5, RRM1, GTF2F2, STMN1	672	367	13588	2.36913	0.000735132	1.75094e-05	0.000559349
GOTERM_BP_FAT	GO:0034622~cellular macromolecular complex assembly	30	3.31492	9.83889e-07	XPO1, TUBA3A, HIST1H2AE, NAP1L1, CSE1L, CENPA, CLP1, PRMT5, H2AFZ, FBXO5, TUBB6, TUBE1, H2AFX, TUBG1, LSM2, ASF1B, GEMIN6, HIST1H4I, ASF1A, TNPO1, HELLS, TUBA1C, TES, PRPF31, 1110034A24RIK, NIP7, MCM2, WAS, PSMG1, IPO5	672	217	13588	2.79542	0.00225744	4.61213e-05	0.00171895
GOTERM_BP_FAT	GO:0065003~macromolecular complex assembly	39	4.30939	1.81387e-06	XPO1, TUBA3A, HIST1H2AE, NAP1L1, PML, PDSS1, GTF2E2, CEP57, CSE1L, CENPA, PRMT5, CLP1, NPM1, H2AFZ, TUBB6, FBXO5, TUBE1, H2AFX, TUBG1, LSM2, HIST1H4I, ASF1B, GEMIN6, TNPO1, ASF1A, MYC, TUBA1C, HELLS, TES, PRPF31, 1110034A24RIK, NIP7, MCM2, WAS, PSMG1, RRM2, IPO5, RRM1, GTF2F2	672	338	13588	2.3331	0.00415779	8.0121e-05	0.00316898
GOTERM_BP_FAT	GO:0006461~protein complex assembly	23	2.54144	0.00196329	XPO1, 1110034A24RIK, TUBA3A, PML, PDSS1, WAS, PSMG1, GTF2E2, CSE1L, CEP57, RRM2, IPO5, RRM1, NPM1, GTF2F2, FBXO5, TUBE1, TUBB6, TUBG1, TNPO1, MYC, TUBA1C, TES	672	227	13588	2.04875	0.989047	0.0450176	3.37518
GOTERM_BP_FAT	GO:0070271~protein complex biogenesis	23	2.54144	0.00196329	XPO1, 1110034A24RIK, TUBA3A, PML, PDSS1, WAS, PSMG1, GTF2E2, CSE1L, CEP57, RRM2, IPO5, RRM1, NPM1, GTF2F2, FBXO5, TUBE1, TUBB6, TUBG1, TNPO1, MYC, TUBA1C, TES	672	227	13588	2.04875	0.989047	0.0450176	3.37518
GOTERM_BP_FAT	GO:0043623~cellular protein complex assembly	14	1.54696	0.00252482	XPO1, 1110034A24RIK, TUBA3A, WAS, PSMG1, CSE1L, IPO5, TUBE1, TUBB6, FBXO5, TUBG1, TNPO1, TUBA1C, TES	672	108	13588	2.62114	0.996993	0.055872	4.3206
Annotation Cluster 21	Enrichment Score: 4.302707593461861
Category	Term	Count	%	PValue	Genes	List Total	Pop Hits	Pop Total	Fold Enrichment	Bonferroni	Benjamini	FDR
SP_PIR_KEYWORDS	amino-acid biosynthesis	11	1.21547	1.03457e-08	BCAT1, MTHFD1, PYCR1, CTH, PYCR2, ALDH18A1, ASS1, PHGDH, ASNS, PSPH, PSAT1	835	21	17854	11.2001	4.12792e-06	1.79475e-07	1.4425e-05
GOTERM_BP_FAT	GO:0008652~cellular amino acid biosynthetic process	13	1.43646	9.35971e-07	BCAT1, ALDH18A1, ASS1, ASNS, PSPH, MTHFD1, PYCR1, PYCR2, CTH, GOT1, DHFR, PHGDH, PSAT1	672	44	13588	5.97416	0.00214762	4.5742e-05	0.00163523
GOTERM_BP_FAT	GO:0009309~amine biosynthetic process	15	1.65746	1.1036e-05	BCAT1, ODC1, ALDH18A1, ASS1, SRM, ASNS, PSPH, MTHFD1, PYCR1, PYCR2, CTH, GOT1, DHFR, PHGDH, PSAT1	672	73	13588	4.15484	0.0250313	0.00042241	0.0192795
GOTERM_BP_FAT	GO:0009064~glutamine family amino acid metabolic process	10	1.10497	0.00020578	PYCR1, PYCR2, ALDH18A1, GOT1, ASS1, CTPS, PHGDH, ASNS, CAD, PFAS	672	43	13588	4.70238	0.376699	0.00645478	0.358912
GOTERM_BP_FAT	GO:0009070~serine family amino acid biosynthetic process	5	0.552486	0.000351745	CTH, DHFR, PHGDH, PSPH, PSAT1	672	8	13588	12.6376	0.554296	0.010177	0.612761
GOTERM_BP_FAT	GO:0016053~organic acid biosynthetic process	15	1.65746	0.00991494	BCAT1, ALDH18A1, ASS1, ASNS, PSPH, BRCA1, MTHFD1, PYCR1, PYCR2, CTH, GOT1, DHFR, ALOX5AP, PHGDH, PSAT1	672	141	13588	2.15109	1	0.157017	15.9778
GOTERM_BP_FAT	GO:0046394~carboxylic acid biosynthetic process	15	1.65746	0.00991494	BCAT1, ALDH18A1, ASS1, ASNS, PSPH, BRCA1, MTHFD1, PYCR1, PYCR2, CTH, GOT1, DHFR, ALOX5AP, PHGDH, PSAT1	672	141	13588	2.15109	1	0.157017	15.9778
Annotation Cluster 22	Enrichment Score: 4.032008277741039
Category	Term	Count	%	PValue	Genes	List Total	Pop Hits	Pop Total	Fold Enrichment	Bonferroni	Benjamini	FDR
GOTERM_BP_FAT	GO:0000070~mitotic sister chromatid segregation	9	0.994475	9.55145e-07	CCDC99, MAD2L1, NEK2, KIF18A, NUSAP1, CIT, CDCA5, NCAPD3, SMC4	672	18	13588	10.1101	0.00219156	4.57066e-05	0.00166873
GOTERM_BP_FAT	GO:0000819~sister chromatid segregation	9	0.994475	1.57857e-06	CCDC99, MAD2L1, NEK2, KIF18A, NUSAP1, CIT, CDCA5, NCAPD3, SMC4	672	19	13588	9.57801	0.00361942	7.10952e-05	0.0027579
GOTERM_BP_FAT	GO:0007076~mitotic chromosome condensation	4	0.441989	0.00361322	NUSAP1, CDCA5, NCAPD3, SMC4	672	7	13588	11.5544	0.999755	0.073444	6.12831
GOTERM_BP_FAT	GO:0007080~mitotic metaphase plate congression	3	0.331492	0.0136691	CCDC99, KIF18A, CDCA5	672	4	13588	15.1652	1	0.200857	21.3735
Annotation Cluster 23	Enrichment Score: 3.8036145037226246
Category	Term	Count	%	PValue	Genes	List Total	Pop Hits	Pop Total	Fold Enrichment	Bonferroni	Benjamini	FDR
GOTERM_BP_FAT	GO:0051053~negative regulation of DNA metabolic process	10	1.10497	1.70278e-07	TRP53, MSH6, CLSPN, GTPBP4, BLM, GMNN, TIPIN, RAD18, BRCA2, CDT1	672	20	13588	10.1101	0.000391053	9.5397e-06	0.000297495
GOTERM_BP_FAT	GO:0006275~regulation of DNA replication	9	0.994475	9.55145e-07	TRP53, CLSPN, DNA2, GTPBP4, GMNN, PCNA, TIPIN, BRCA2, CDT1	672	18	13588	10.1101	0.00219156	4.57066e-05	0.00166873
GOTERM_BP_FAT	GO:0008156~negative regulation of DNA replication	7	0.773481	5.29484e-06	TRP53, CLSPN, GTPBP4, GMNN, TIPIN, BRCA2, CDT1	672	11	13588	12.8674	0.0120886	0.000221108	0.00925027
GOTERM_BP_FAT	GO:0051052~regulation of DNA metabolic process	13	1.43646	2.09611e-05	TRP53, CLSPN, MSH6, GTPBP4, BLM, GMNN, USP1, TIPIN, BRCA2, CDT1, DNA2, PCNA, RAD18	672	58	13588	4.53212	0.0470074	0.000789002	0.036615
GOTERM_BP_FAT	GO:0031570~DNA integrity checkpoint	7	0.773481	0.00501067	TRP53, CLSPN, PML, TIPIN, H2AFX, CHEK1, CDT1	672	33	13588	4.28914	0.99999	0.0946824	8.40212
GOTERM_BP_FAT	GO:0032297~negative regulation of DNA replication initiation	3	0.331492	0.0136691	CLSPN, TIPIN, CDT1	672	4	13588	15.1652	1	0.200857	21.3735
GOTERM_BP_FAT	GO:0000076~DNA replication checkpoint	3	0.331492	0.0136691	CLSPN, TIPIN, CDT1	672	4	13588	15.1652	1	0.200857	21.3735
GOTERM_BP_FAT	GO:0030174~regulation of DNA replication initiation	3	0.331492	0.0220402	CLSPN, TIPIN, CDT1	672	5	13588	12.1321	1	0.287534	32.2519
Annotation Cluster 24	Enrichment Score: 3.7566232862638698
Category	Term	Count	%	PValue	Genes	List Total	Pop Hits	Pop Total	Fold Enrichment	Bonferroni	Benjamini	FDR
GOTERM_CC_FAT	GO:0005657~replication fork	15	1.65746	6.60233e-14	TRP53, BLM, POLA1, CHEK1, POLA2, RFC5, PRIM1, RPA1, RPA2, RFC4, RFC2, PRIM2, PCNA, DNMT1, H2AFX	530	24	12504	14.7453	2.19313e-11	1.29008e-12	8.96394e-11
GOTERM_CC_FAT	GO:0043601~nuclear replisome	6	0.662983	1.4549e-05	RPA1, PRIM1, RPA2, PRIM2, POLA1, POLA2	530	9	12504	15.7283	0.00481867	0.000130541	0.0197404
GOTERM_CC_FAT	GO:0030894~replisome	6	0.662983	1.4549e-05	RPA1, PRIM1, RPA2, PRIM2, POLA1, POLA2	530	9	12504	15.7283	0.00481867	0.000130541	0.0197404
GOTERM_CC_FAT	GO:0043596~nuclear replication fork	6	0.662983	2.80855e-05	RPA1, PRIM1, RPA2, PRIM2, POLA1, POLA2	530	10	12504	14.1555	0.00928117	0.000245352	0.0381036
GOTERM_CC_FAT	GO:0005658~alpha DNA polymerase:primase complex	4	0.441989	0.000291737	PRIM1, PRIM2, POLA1, POLA2	530	4	12504	23.5925	0.0923267	0.00225027	0.395144
GOTERM_CC_FAT	GO:0032993~protein-DNA complex	12	1.32597	0.00029387	RPA1, PRIM1, RPA2, CENPA, PRIM2, HIST1H2AE, H2AFZ, POLA1, H2AFX, POLA2, HIST1H4I, TERF1	530	75	12504	3.77479	0.0929694	0.00221525	0.398028
GOTERM_MF_FAT	GO:0003896~DNA primase activity	3	0.331492	0.0119807	PRIM1, PRIM2, POLA1	614	4	13288	16.2313	0.999856	0.194087	16.7167
GOTERM_MF_FAT	GO:0034062~RNA polymerase activity	6	0.662983	0.0212131	POLR2H, PRIM1, POLR1E, PRIM2, POLA1, POLR2D	614	35	13288	3.71	1	0.274709	27.7762
GOTERM_MF_FAT	GO:0003899~DNA-directed RNA polymerase activity	6	0.662983	0.0212131	POLR2H, PRIM1, POLR1E, PRIM2, POLA1, POLR2D	614	35	13288	3.71	1	0.274709	27.7762
SP_PIR_KEYWORDS	dna-directed rna polymerase	5	0.552486	0.0661809	POLR2H, PRIM1, POLR1E, PRIM2, POLR2D	835	33	17854	3.2397	1	0.305299	61.5077
KEGG_PATHWAY	mmu03020:RNA polymerase	3	0.331492	0.396028	POLR2H, POLR1E, POLR2D	289	27	5738	2.20607	1	0.839237	99.7486
Annotation Cluster 25	Enrichment Score: 3.589812783663993
Category	Term	Count	%	PValue	Genes	List Total	Pop Hits	Pop Total	Fold Enrichment	Bonferroni	Benjamini	FDR
GOTERM_BP_FAT	GO:0051276~chromosome organization	54	5.96685	6.18154e-11	RAD51C, EZH2, NAP1L1, PRMT5, H2AFZ, H2AFX, CDCA5, TOP2A, SGOL2, RBL1, NUSAP1, MCM2, NCAPD3, NCAPD2, MAD2L1, BAZ1A, FANCD2, RUVBL2, RUVBL1, CCDC99, 2410016O06RIK, BLM, NEK2, HIST1H2AE, HAT1, RPA1, NCAPH, CENPA, NCAPG2, ACTL6A, HIST1H4I, ASF1B, DNMT3B, ASF1A, HELLS, TERF1, CCNB1IP1, TRP53, KIF18A, SYCE2, BRCA2, WHSC1, RAD54L, SMC2, GSG2, SUV39H2, SMC4, CENPH, HDAC1, PHF16, DNMT1, RBM14, CIT, HDAC6	672	404	13588	2.70271	1.4199e-07	4.43718e-09	1.07998e-07
GOTERM_BP_FAT	GO:0006325~chromatin organization	28	3.09392	0.00380731	2410016O06RIK, EZH2, HIST1H2AE, NAP1L1, HAT1, CENPA, PRMT5, H2AFZ, ACTL6A, H2AFX, HIST1H4I, ASF1B, DNMT3B, ASF1A, HELLS, RBL1, WHSC1, MCM2, GSG2, SUV39H2, BAZ1A, HDAC1, PHF16, DNMT1, RUVBL2, RUVBL1, RBM14, HDAC6	672	315	13588	1.79735	0.999843	0.075251	6.44727
GOTERM_BP_FAT	GO:0016568~chromatin modification	21	2.32044	0.0131699	2410016O06RIK, RBL1, EZH2, HAT1, WHSC1, GSG2, SUV39H2, BAZ1A, HDAC1, PHF16, PRMT5, DNMT1, ACTL6A, RUVBL2, RUVBL1, ASF1B, RBM14, ASF1A, DNMT3B, HELLS, HDAC6	672	236	13588	1.79926	1	0.195485	20.6754
SP_PIR_KEYWORDS	chromatin regulator	17	1.87845	0.0182126	2410016O06RIK, EZH2, RBL1, WHSC1, GSG2, SUV39H2, DPY30, HDAC1, ASH2L, PRMT5, DNMT1, ACTL6A, RUVBL2, RUVBL1, ASF1B, ASF1A, HDAC6	835	192	17854	1.8932	0.999347	0.116887	22.6074
GOTERM_BP_FAT	GO:0016569~covalent chromatin modification	11	1.21547	0.0199189	HDAC1, PHF16, EZH2, HAT1, ACTL6A, RUVBL2, RUVBL1, RBM14, DNMT3B, HELLS, SUV39H2	672	96	13588	2.3169	1	0.268214	29.6381
Annotation Cluster 26	Enrichment Score: 3.3928379417112904
Category	Term	Count	%	PValue	Genes	List Total	Pop Hits	Pop Total	Fold Enrichment	Bonferroni	Benjamini	FDR
GOTERM_BP_FAT	GO:0032886~regulation of microtubule-based process	13	1.43646	1.21957e-06	XPO1, CEP192, CEP76, PSRC1, CENPF, CENPE, TACC3, PLK4, NPM1, RANBP1, STMN1, HDAC6, TES	672	45	13588	5.8414	0.00279744	5.60256e-05	0.00213071
GOTERM_BP_FAT	GO:0046605~regulation of centrosome cycle	6	0.662983	5.59336e-06	XPO1, PLK4, CEP76, CEP192, NPM1, RANBP1	672	7	13588	17.3316	0.0127658	0.000229402	0.00977176
GOTERM_BP_FAT	GO:0070507~regulation of microtubule cytoskeleton organization	11	1.21547	6.36946e-06	XPO1, PLK4, CEP76, CEP192, PSRC1, NPM1, RANBP1, CENPE, STMN1, TES, HDAC6	672	36	13588	6.17841	0.0145242	0.000252221	0.0111276
GOTERM_BP_FAT	GO:0010824~regulation of centrosome duplication	5	0.552486	8.16361e-05	XPO1, PLK4, CEP76, CEP192, NPM1	672	6	13588	16.8502	0.170992	0.00283727	0.142532
GOTERM_BP_FAT	GO:0033043~regulation of organelle organization	20	2.20994	0.000209904	TRP53, RECQL4, XPO1, LST1, CEP76, CEP192, PSRC1, PML, NUSAP1, CENPE, PLK4, CORO1A, MAD2L1, NPM1, CAPG, RANBP1, TUBG1, STMN1, TES, HDAC6	672	154	13588	2.626	0.382577	0.00649504	0.366093
GOTERM_CC_FAT	GO:0005814~centriole	7	0.773481	0.000303827	PLK4, CEP76, CEP192, PCNT, BIRC5, TUBG1, CEP55	530	23	12504	7.18031	0.0959637	0.00223939	0.411488
GOTERM_BP_FAT	GO:0010638~positive regulation of organelle organization	10	1.10497	0.000903056	TRP53, PLK4, LST1, PSRC1, NPM1, PML, NUSAP1, RANBP1, CENPE, TES	672	52	13588	3.88851	0.874476	0.0233066	1.56606
GOTERM_CC_FAT	GO:0044450~microtubule organizing center part	7	0.773481	0.00166221	PLK4, CEP76, CEP192, PCNT, BIRC5, TUBG1, CEP55	530	31	12504	5.32733	0.424384	0.0107713	2.23211
GOTERM_BP_FAT	GO:0051493~regulation of cytoskeleton organization	13	1.43646	0.00343628	XPO1, CEP192, CEP76, PSRC1, CENPE, PLK4, CORO1A, NPM1, CAPG, RANBP1, STMN1, HDAC6, TES	672	99	13588	2.65518	0.999632	0.0705947	5.83663
GOTERM_BP_FAT	GO:0046599~regulation of centriole replication	3	0.331492	0.00706551	PLK4, CEP76, CEP192	672	3	13588	20.2202	1	0.118611	11.6514
GOTERM_BP_FAT	GO:0051130~positive regulation of cellular component organization	13	1.43646	0.0173852	TRP53, LST1, PSRC1, PML, NUSAP1, CENPE, CD24A, PLK4, TIAM1, NPM1, RANBP1, SEMA4D, TES	672	122	13588	2.15462	1	0.242573	26.3916
GOTERM_BP_FAT	GO:0051495~positive regulation of cytoskeleton organization	4	0.441989	0.134778	PLK4, PSRC1, CENPE, TES	672	26	13588	3.11081	1	0.757085	92.0284
Annotation Cluster 27	Enrichment Score: 3.2646211687496276
Category	Term	Count	%	PValue	Genes	List Total	Pop Hits	Pop Total	Fold Enrichment	Bonferroni	Benjamini	FDR
GOTERM_CC_FAT	GO:0034399~nuclear periphery	11	1.21547	3.12414e-05	LMNB1, NRM, LMNB2, PCNA, POLA1, PML, PSPC1, NUFIP1, CENPF, PHF5A, LBR	530	49	12504	5.29626	0.0103187	0.000265921	0.0423844
GOTERM_CC_FAT	GO:0005652~nuclear lamina	5	0.552486	0.000193531	LMNB1, NRM, LMNB2, PCNA, LBR	530	8	12504	14.7453	0.0622374	0.00152879	0.262291
GOTERM_CC_FAT	GO:0005637~nuclear inner membrane	5	0.552486	0.00297806	LMNB1, NRM, LMNB2, PCNA, LBR	530	15	12504	7.86415	0.628494	0.0185094	3.96628
GOTERM_CC_FAT	GO:0031965~nuclear membrane	7	0.773481	0.00485401	LMNB1, NRM, LMNB2, ALOX5AP, PCNA, NUP85, LBR	530	38	12504	4.34598	0.8012	0.0289448	6.38939
Annotation Cluster 28	Enrichment Score: 3.2420676577785588
Category	Term	Count	%	PValue	Genes	List Total	Pop Hits	Pop Total	Fold Enrichment	Bonferroni	Benjamini	FDR
GOTERM_MF_FAT	GO:0004386~helicase activity	26	2.87293	8.32279e-10	XRCC5, BLM, XRCC6, DDX27, DDX18, MCM7, DDX11, DDX21, DDX20, HELLS, ERCC6L, RECQL4, PIF1, BRIP1, MCM4, RAD54L, TTF2, MCM6, DDX39, DNA2, DDX56, HELB, GTF2F2, RUVBL2, RUVBL1, ZRANB3	614	129	13288	4.36189	6.10893e-07	6.10893e-08	1.2631e-06
SP_PIR_KEYWORDS	helicase	23	2.54144	3.3174e-08	XRCC5, RECQL4, BLM, PIF1, XRCC6, BRIP1, RAD54L, TTF2, DDX27, DNA2, DDX39, DDX56, DDX18, DDX11, HELB, GTF2F2, DDX21, RUVBL2, RUVBL1, ZRANB3, DDX20, HELLS, ERCC6L	835	120	17854	4.09822	1.32363e-05	5.51517e-07	4.62544e-05
GOTERM_MF_FAT	GO:0008026~ATP-dependent helicase activity	16	1.76796	7.97617e-06	XRCC5, RECQL4, BLM, XRCC6, BRIP1, TTF2, DDX27, DNA2, DDX39, DDX56, DDX18, DDX11, HELB, GTF2F2, DDX21, DDX20	614	86	13288	4.02636	0.00583743	0.000390226	0.0121042
GOTERM_MF_FAT	GO:0070035~purine NTP-dependent helicase activity	16	1.76796	7.97617e-06	XRCC5, RECQL4, BLM, XRCC6, BRIP1, TTF2, DDX27, DNA2, DDX39, DDX56, DDX18, DDX11, HELB, GTF2F2, DDX21, DDX20	614	86	13288	4.02636	0.00583743	0.000390226	0.0121042
GOTERM_MF_FAT	GO:0042623~ATPase activity, coupled	25	2.76243	9.96809e-05	XRCC5, RAD51C, BLM, ATP10A, XRCC6, DDX27, DDX18, DDX11, DDX21, DDX20, RECQL4, GTF2H4, BRIP1, ABCB6, TTF2, RAD51, RFC5, DNA2, DDX39, DDX56, RFC4, RFC2, ABCB1B, HELB, GTF2F2	614	223	13288	2.4262	0.0705566	0.00365179	0.151172
UP_SEQ_FEATURE	domain:Helicase ATP-binding	15	1.65746	0.000172059	RECQL4, BLM, BRIP1, RAD54L, TTF2, DDX27, DDX39, DDX56, DDX18, DDX11, DDX21, ZRANB3, DDX20, HELLS, ERCC6L	826	89	16021	3.26897	0.283697	0.0408487	0.294346
SMART	SM00487:DEXDc	14	1.54696	0.000232546	RECQL4, BLM, BRIP1, RAD54L, TTF2, DDX27, DDX39, DDX56, DDX18, DDX21, ZRANB3, DDX20, HELLS, ERCC6L	368	103	9131	3.37257	0.0450052	0.0114463	0.290603
INTERPRO	IPR014001:DEAD-like helicase, N-terminal	14	1.54696	0.000516522	RECQL4, BLM, BRIP1, RAD54L, TTF2, DDX27, DDX39, DDX56, DDX18, DDX21, ZRANB3, DDX20, HELLS, ERCC6L	773	103	17763	3.1234	0.49098	0.0547184	0.840584
SMART	SM00490:HELICc	13	1.43646	0.000584186	RECQL4, BLM, RAD54L, TTF2, DDX27, DDX39, DDX56, DDX18, DDX21, ZRANB3, DDX20, HELLS, ERCC6L	368	99	9131	3.25821	0.10926	0.0228748	0.728558
INTERPRO	IPR014021:Helicase, superfamily 1 and 2, ATP-binding	13	1.43646	0.00120091	RECQL4, BLM, RAD54L, TTF2, DDX27, DDX39, DDX56, DDX18, DDX21, ZRANB3, DDX20, HELLS, ERCC6L	773	99	17763	3.01748	0.792065	0.106117	1.94413
GOTERM_MF_FAT	GO:0016887~ATPase activity	26	2.87293	0.00130084	XRCC5, RAD51C, BLM, ATP10A, XRCC6, DDX27, DDX18, DDX11, DDX21, DDX20, RECQL4, GTF2H4, ATAD2, BRIP1, ABCB6, TTF2, RAD51, RFC5, DNA2, DDX39, DDX56, RFC4, RFC2, ABCB1B, HELB, GTF2F2	614	281	13288	2.00243	0.615356	0.0324093	1.9561
INTERPRO	IPR001650:DNA/RNA helicase, C-terminal	13	1.43646	0.00131195	RECQL4, BLM, RAD54L, TTF2, DDX27, DDX39, DDX56, DDX18, DDX21, ZRANB3, DDX20, HELLS, ERCC6L	773	100	17763	2.98731	0.820189	0.10809	2.1221
UP_SEQ_FEATURE	domain:Helicase C-terminal	13	1.43646	0.00146544	RECQL4, BLM, RAD54L, TTF2, DDX27, DDX39, DDX56, DDX18, DDX21, ZRANB3, DDX20, HELLS, ERCC6L	826	86	16021	2.93194	0.941783	0.196467	2.481
UP_SEQ_FEATURE	short sequence motif:DEAH box	7	0.773481	0.00614681	RECQL4, BLM, BRIP1, ZRANB3, TTF2, HELLS, ERCC6L	826	33	16021	4.11428	0.999994	0.48531	10.0239
INTERPRO	IPR011545:DNA/RNA helicase, DEAD/DEAH box type, N-terminal	8	0.883978	0.00941887	RECQL4, DDX27, DDX39, DDX56, DDX18, BLM, DDX21, DDX20	773	55	17763	3.34244	0.999996	0.390278	14.3259
INTERPRO	IPR014014:RNA helicase, DEAD-box type, Q motif	6	0.662983	0.0168519	DDX27, DDX39, DDX56, DDX18, DDX21, DDX20	773	35	17763	3.93931	1	0.535118	24.2462
UP_SEQ_FEATURE	short sequence motif:Q motif	6	0.662983	0.0256244	DDX27, DDX39, DDX56, DDX18, DDX21, DDX20	826	33	16021	3.52652	1	0.866457	35.898
INTERPRO	IPR002464:DNA/RNA helicase, ATP-dependent, DEAH-box type, conserved site	5	0.552486	0.0395574	RECQL4, DDX11, BLM, BRIP1, TTF2	773	30	17763	3.82988	1	0.7238	48.2858
INTERPRO	IPR000330:SNF2-related	5	0.552486	0.0439117	ZRANB3, RAD54L, TTF2, HELLS, ERCC6L	773	31	17763	3.70634	1	0.744595	51.9861
INTERPRO	IPR000629:RNA helicase, ATP-dependent, DEAD-box, conserved site	4	0.441989	0.150259	DDX27, DDX18, DDX21, DDX20	773	31	17763	2.96507	1	0.96022	93.0072
UP_SEQ_FEATURE	short sequence motif:DEAD box	4	0.441989	0.19919	DDX27, DDX56, DDX18, DDX20	826	30	16021	2.58612	1	0.999944	97.7748
Annotation Cluster 29	Enrichment Score: 3.1199440668205254
Category	Term	Count	%	PValue	Genes	List Total	Pop Hits	Pop Total	Fold Enrichment	Bonferroni	Benjamini	FDR
UP_SEQ_FEATURE	repeat:WD 13	7	0.773481	0.000278574	TBL3, WDR62, WDR3, APAF1, WDR90, PWP2, GEMIN5	826	19	16021	7.14585	0.417386	0.0582596	0.476155
UP_SEQ_FEATURE	repeat:WD 10	8	0.883978	0.000335662	TBL3, WDR62, WDR3, CIRH1A, APAF1, WDR90, PWP2, GEMIN5	826	27	16021	5.74693	0.478454	0.0630224	0.57347
UP_SEQ_FEATURE	repeat:WD 11	8	0.883978	0.000335662	TBL3, WDR62, WDR3, CIRH1A, APAF1, WDR90, PWP2, GEMIN5	826	27	16021	5.74693	0.478454	0.0630224	0.57347
UP_SEQ_FEATURE	repeat:WD 12	7	0.773481	0.000509977	TBL3, WDR62, WDR3, APAF1, WDR90, PWP2, GEMIN5	826	21	16021	6.46529	0.628088	0.0859938	0.870058
UP_SEQ_FEATURE	repeat:WD 7	17	1.87845	0.000625267	FZR1, TBL3, DTL, CDC20, RRP9, WDR90, PWP2, WDR55, WDR62, THOC6, WDR3, WDR12, CIRH1A, APAF1, WDHD1, CHAF1B, GEMIN5	826	124	16021	2.65911	0.702628	0.096125	1.06576
UP_SEQ_FEATURE	repeat:WD 9	8	0.883978	0.00148492	TBL3, WDR62, WDR3, CIRH1A, APAF1, WDR90, PWP2, GEMIN5	826	34	16021	4.56374	0.943944	0.186016	2.51359
UP_SEQ_FEATURE	repeat:WD 8	8	0.883978	0.00973476	TBL3, WDR62, WDR3, CIRH1A, APAF1, WDR90, PWP2, GEMIN5	826	47	16021	3.30143	1	0.631504	15.4294
Annotation Cluster 30	Enrichment Score: 2.99122004292235
Category	Term	Count	%	PValue	Genes	List Total	Pop Hits	Pop Total	Fold Enrichment	Bonferroni	Benjamini	FDR
GOTERM_BP_FAT	GO:0051640~organelle localization	11	1.21547	0.000268312	HHEX, CCDC99, NPM1, KIF18A, CENPF, NUSAP1, BIRC5, TACC3, CDCA5, ASPM, NMD3	672	54	13588	4.11894	0.460113	0.00787137	0.467737
GOTERM_BP_FAT	GO:0051303~establishment of chromosome localization	5	0.552486	0.000351745	CCDC99, KIF18A, CENPF, BIRC5, CDCA5	672	8	13588	12.6376	0.554296	0.010177	0.612761
GOTERM_BP_FAT	GO:0050000~chromosome localization	5	0.552486	0.000351745	CCDC99, KIF18A, CENPF, BIRC5, CDCA5	672	8	13588	12.6376	0.554296	0.010177	0.612761
GOTERM_BP_FAT	GO:0051656~establishment of organelle localization	8	0.883978	0.0011609	CCDC99, NPM1, KIF18A, CENPF, NUSAP1, BIRC5, CDCA5, NMD3	672	34	13588	4.7577	0.930618	0.0292107	2.00894
GOTERM_BP_FAT	GO:0051310~metaphase plate congression	4	0.441989	0.00214314	CCDC99, KIF18A, CENPF, CDCA5	672	6	13588	13.4802	0.99276	0.0485599	3.67894
GOTERM_BP_FAT	GO:0007080~mitotic metaphase plate congression	3	0.331492	0.0136691	CCDC99, KIF18A, CDCA5	672	4	13588	15.1652	1	0.200857	21.3735
Annotation Cluster 31	Enrichment Score: 2.979220666412419
Category	Term	Count	%	PValue	Genes	List Total	Pop Hits	Pop Total	Fold Enrichment	Bonferroni	Benjamini	FDR
INTERPRO	IPR004367:Cyclin, C-terminal	6	0.662983	0.000319322	CCNB1, CCNE2, CCNE1, CCNB2, CCNF, CCNA2	773	15	17763	9.19172	0.341256	0.0372363	0.520448
SP_PIR_KEYWORDS	cyclin	10	1.10497	0.000329334	CCNB1, CCNE2, CCNE1, CDKN1A, CCNB2, CCNF, CDK6, CDK4, CCNA2, CDK2	835	48	17854	4.45459	0.123156	0.00336422	0.458212
PIR_SUPERFAMILY	PIRSF001771:cyclin, A/B/D/E types	5	0.552486	0.000460546	CCNB1, CCNE2, CCNE1, CCNB2, CCNA2	375	9	8136	12.0533	0.179318	0.0940851	0.646961
INTERPRO	IPR014400:Cyclin, A/B/D/E	5	0.552486	0.000602537	CCNB1, CCNE2, CCNE1, CCNB2, CCNA2	773	10	17763	11.4897	0.545135	0.058797	0.979918
PIR_SUPERFAMILY	PIRSF001771:Cyclin_A_B_D_E	5	0.552486	0.000739847	CCNB1, CCNE2, CCNE1, CCNB2, CCNA2	375	10	8136	10.848	0.272042	0.100429	1.03742
SMART	SM00385:CYCLIN	7	0.773481	0.00178338	CCNB1, CCNE2, CCNE1, CCNB2, CCNF, RBL1, CCNA2	368	33	9131	5.26326	0.29772	0.0492357	2.20883
INTERPRO	IPR006670:Cyclin	7	0.773481	0.00267785	CCNB1, CCNE2, CCNE1, CCNB2, CCNF, RBL1, CCNA2	773	33	17763	4.8744	0.969942	0.17692	4.28648
INTERPRO	IPR013763:Cyclin-related	7	0.773481	0.00267785	CCNB1, CCNE2, CCNE1, CCNB2, CCNF, RBL1, CCNA2	773	33	17763	4.8744	0.969942	0.17692	4.28648
INTERPRO	IPR006671:Cyclin, N-terminal	6	0.662983	0.00557103	CCNB1, CCNE2, CCNE1, CCNB2, CCNF, CCNA2	773	27	17763	5.10651	0.999326	0.282437	8.72348
Annotation Cluster 32	Enrichment Score: 2.9159895082745493
Category	Term	Count	%	PValue	Genes	List Total	Pop Hits	Pop Total	Fold Enrichment	Bonferroni	Benjamini	FDR
GOTERM_BP_FAT	GO:0006302~double-strand break repair	10	1.10497	0.00020578	XRCC5, RPA1, TRP53, XRCC6, POLA1, BRCA2, H2AFX, RAD54L, RAD51, TRIP13	672	43	13588	4.70238	0.376699	0.00645478	0.358912
GOTERM_BP_FAT	GO:0000724~double-strand break repair via homologous recombination	5	0.552486	0.00294655	RPA1, BRCA2, H2AFX, RAD54L, RAD51	672	13	13588	7.77701	0.998862	0.0630967	5.02491
GOTERM_BP_FAT	GO:0000725~recombinational repair	5	0.552486	0.00294655	RPA1, BRCA2, H2AFX, RAD54L, RAD51	672	13	13588	7.77701	0.998862	0.0630967	5.02491
Annotation Cluster 33	Enrichment Score: 2.874496827471675
Category	Term	Count	%	PValue	Genes	List Total	Pop Hits	Pop Total	Fold Enrichment	Bonferroni	Benjamini	FDR
GOTERM_BP_FAT	GO:0046112~nucleobase biosynthetic process	6	0.662983	3.08813e-05	UMPS, CAD, ADA, PPAT, GART, APRT	672	9	13588	13.4802	0.0684779	0.00114347	0.0539393
GOTERM_BP_FAT	GO:0009113~purine base biosynthetic process	4	0.441989	0.00111239	ADA, PPAT, GART, APRT	672	5	13588	16.1762	0.92243	0.0283169	1.92576
GOTERM_BP_FAT	GO:0009112~nucleobase metabolic process	6	0.662983	0.00188598	UMPS, CAD, ADA, PPAT, GART, APRT	672	19	13588	6.38534	0.986914	0.0441638	3.24434
GOTERM_BP_FAT	GO:0042440~pigment metabolic process	8	0.883978	0.00195392	ALAD, HMOX1, HMBS, IDI1, ADA, PPAT, GART, APRT	672	37	13588	4.37194	0.988808	0.0452587	3.35933
GOTERM_BP_FAT	GO:0046148~pigment biosynthetic process	7	0.773481	0.00304549	ALAD, HMBS, IDI1, ADA, PPAT, GART, APRT	672	30	13588	4.71806	0.999094	0.064548	5.18943
GOTERM_BP_FAT	GO:0006144~purine base metabolic process	4	0.441989	0.0146881	ADA, PPAT, GART, APRT	672	11	13588	7.35281	1	0.212867	22.7807
Annotation Cluster 34	Enrichment Score: 2.8423650605267983
Category	Term	Count	%	PValue	Genes	List Total	Pop Hits	Pop Total	Fold Enrichment	Bonferroni	Benjamini	FDR
GOTERM_BP_FAT	GO:0008629~induction of apoptosis by intracellular signals	10	1.10497	3.67128e-05	TRP53, MSH6, CASP3, HTRA2, HMOX1, PML, BRCA2, PMAIP1, MYC, BRCA1	672	35	13588	5.77721	0.0808729	0.00133769	0.0641219
GOTERM_BP_FAT	GO:0009411~response to UV	10	1.10497	3.67128e-05	TRP53, MSH6, CDKN1A, CASP3, USP1, PML, TIPIN, RAD18, BRCA2, PMAIP1	672	35	13588	5.77721	0.0808729	0.00133769	0.0641219
GOTERM_BP_FAT	GO:0009314~response to radiation	16	1.76796	0.00470188	TRP53, MSH6, APOBEC1, HMGCR, USP1, XRCC6, PML, TIPIN, BRCA2, PMAIP1, CHEK2, RAD54L, CASP3, CDKN1A, RAD18, MYC	672	143	13588	2.2624	0.99998	0.0898415	7.9042
GOTERM_BP_FAT	GO:0009416~response to light stimulus	11	1.21547	0.0226745	TRP53, MSH6, CDKN1A, CASP3, HMGCR, USP1, PML, TIPIN, RAD18, BRCA2, PMAIP1	672	98	13588	2.26962	1	0.292911	33.0156
GOTERM_BP_FAT	GO:0009628~response to abiotic stimulus	20	2.20994	0.0427297	TRP53, MSH6, LST1, APOBEC1, HMGCR, USP1, TRPV2, XRCC6, PML, TIPIN, BRCA2, PMAIP1, CHEK2, HVCN1, RAD54L, CASP3, CDKN1A, RAD18, GFI1, MYC	672	251	13588	1.61117	1	0.445701	53.3713
Annotation Cluster 35	Enrichment Score: 2.6789666247395716
Category	Term	Count	%	PValue	Genes	List Total	Pop Hits	Pop Total	Fold Enrichment	Bonferroni	Benjamini	FDR
GOTERM_BP_FAT	GO:0000075~cell cycle checkpoint	12	1.32597	3.71003e-05	TRP53, CLSPN, MAD2L1, CEP192, PML, TIPIN, H2AFX, CENPE, BIRC5, CHEK1, ZWILCH, CDT1	672	52	13588	4.66621	0.0816908	0.00133069	0.0647986
GOTERM_BP_FAT	GO:0042770~DNA damage response, signal transduction	10	1.10497	0.00177322	TRP53, MSH6, HMOX1, PML, TIPIN, BRCA2, H2AFX, CHEK1, CHEK2, BRCA1	672	57	13588	3.54741	0.983037	0.0420049	3.05318
GOTERM_BP_FAT	GO:0031570~DNA integrity checkpoint	7	0.773481	0.00501067	TRP53, CLSPN, PML, TIPIN, H2AFX, CHEK1, CDT1	672	33	13588	4.28914	0.99999	0.0946824	8.40212
GOTERM_BP_FAT	GO:0000077~DNA damage checkpoint	5	0.552486	0.0583575	TRP53, PML, TIPIN, H2AFX, CHEK1	672	30	13588	3.37004	1	0.53973	65.0248
Annotation Cluster 36	Enrichment Score: 2.561319724511061
Category	Term	Count	%	PValue	Genes	List Total	Pop Hits	Pop Total	Fold Enrichment	Bonferroni	Benjamini	FDR
GOTERM_BP_FAT	GO:0006913~nucleocytoplasmic transport	23	2.54144	1.08923e-09	NXT1, TRP53, NUP133, XPO1, NUP160, RAN, PML, POLA2, NUP155, HNRNPA1, AAAS, CSE1L, CEP57, IPO5, NUP50, NPM1, LSG1, RANGRF, NUP54, TNPO1, MYBBP1A, KPNA2, NMD3	672	96	13588	4.84443	2.50195e-06	6.94987e-08	1.903e-06
GOTERM_BP_FAT	GO:0051169~nuclear transport	23	2.54144	1.6545e-09	NXT1, TRP53, NUP133, XPO1, NUP160, RAN, PML, POLA2, NUP155, HNRNPA1, AAAS, CSE1L, CEP57, IPO5, NUP50, NPM1, LSG1, RANGRF, NUP54, TNPO1, MYBBP1A, KPNA2, NMD3	672	98	13588	4.74557	3.80037e-06	1.0001e-07	2.89059e-06
GOTERM_BP_FAT	GO:0051168~nuclear export	8	0.883978	0.000258922	NXT1, NUP133, XPO1, NUP160, NPM1, LSG1, HNRNPA1, NMD3	672	27	13588	5.99118	0.448339	0.00779604	0.451402
GOTERM_BP_FAT	GO:0051170~nuclear import	11	1.21547	0.000489728	TRP53, XPO1, CSE1L, CEP57, RAN, IPO5, PML, POLA2, KPNA2, TNPO1, HNRNPA1	672	58	13588	3.83487	0.675406	0.0139663	0.852167
GOTERM_BP_FAT	GO:0017038~protein import	13	1.43646	0.000659366	TRP53, BID, XPO1, RAN, PML, POLA2, TIMM8A1, CSE1L, CEP57, IPO5, 1500001M20RIK, KPNA2, TNPO1	672	82	13588	3.20565	0.780206	0.0174627	1.14575
GOTERM_BP_FAT	GO:0006606~protein import into nucleus	10	1.10497	0.00156014	TRP53, XPO1, CSE1L, CEP57, RAN, IPO5, PML, POLA2, KPNA2, TNPO1	672	56	13588	3.61076	0.972303	0.0378297	2.69099
GOTERM_BP_FAT	GO:0034504~protein localization in nucleus	10	1.10497	0.00286923	TRP53, XPO1, CSE1L, CEP57, RAN, IPO5, PML, POLA2, KPNA2, TNPO1	672	61	13588	3.31479	0.99864	0.0626577	4.89614
GOTERM_BP_FAT	GO:0033365~protein localization in organelle	13	1.43646	0.00289747	TRP53, BID, XPO1, RAN, PML, POLA2, TIMM8A1, CSE1L, CEP57, IPO5, 1500001M20RIK, KPNA2, TNPO1	672	97	13588	2.70993	0.998725	0.0626608	4.94319
GOTERM_BP_FAT	GO:0006605~protein targeting	15	1.65746	0.00601051	TRP53, BID, NXT1, XPO1, RAN, PML, POLA2, TIMM8A1, CSE1L, CEP57, IPO5, NUP54, 1500001M20RIK, KPNA2, TNPO1	672	133	13588	2.28048	0.999999	0.106477	9.99699
GOTERM_BP_FAT	GO:0046907~intracellular transport	32	3.53591	0.0230766	BID, NXT1, XPO1, NUP160, PML, POLA2, CD24A, HOOK2, CSE1L, CEP57, NUP50, NPM1, LSG1, RANBP1, NUP54, 1500001M20RIK, TNPO1, NMD3, TRP53, NUP133, RAN, NUP155, HNRNPA1, WAS, TIMM8A1, AAAS, SLC25A13, IPO5, PCNA, RANGRF, KPNA2, MYBBP1A	672	431	13588	1.50127	1	0.294067	33.4954
GOTERM_BP_FAT	GO:0000060~protein import into nucleus, translocation	4	0.441989	0.0562699	TRP53, CEP57, PML, POLA2	672	18	13588	4.49339	1	0.528383	63.6451
GOTERM_BP_FAT	GO:0008104~protein localization	47	5.19337	0.0759072	BID, NXT1, XPO1, SDAD1, CCDC99, APOBEC1, NUP160, PML, NUP93, NUP188, POLA2, PMAIP1, CD24A, CXCL10, HOOK2, CEP57, CSE1L, NUP210, NUP50, NPM1, LSG1, NUP37, NUP54, 1500001M20RIK, NUP35, TNPO1, NMD3, TRP53, NUP133, RAN, SGOL2, NUF2, KIF18A, NUP85, CENPE, NUP155, TACC3, TIMM8A1, TMEM48, NUP62, IPO5, PCNA, RANGRF, NUP107, NUP43, KPNA2, KIF20A	672	753	13588	1.26209	1	0.611101	74.8225
GOTERM_BP_FAT	GO:0045184~establishment of protein localization	41	4.53039	0.101793	BID, NXT1, XPO1, SDAD1, APOBEC1, NUP160, PML, NUP93, NUP188, POLA2, CD24A, CXCL10, HOOK2, CEP57, CSE1L, NUP210, NUP50, LSG1, NUP37, NUP54, 1500001M20RIK, NUP35, TNPO1, NMD3, TRP53, NUP133, RAN, KIF18A, NUP85, CENPE, NUP155, TIMM8A1, TMEM48, NUP62, IPO5, PCNA, RANGRF, NUP107, NUP43, KPNA2, KIF20A	672	656	13588	1.26376	1	0.680706	84.6739
GOTERM_BP_FAT	GO:0015031~protein transport	40	4.41989	0.120724	BID, NXT1, XPO1, SDAD1, APOBEC1, NUP160, PML, NUP93, NUP188, POLA2, CD24A, CXCL10, HOOK2, CEP57, CSE1L, NUP210, NUP50, LSG1, NUP37, NUP54, 1500001M20RIK, NUP35, TNPO1, NMD3, TRP53, NUP133, RAN, KIF18A, NUP85, NUP155, TIMM8A1, TMEM48, NUP62, IPO5, PCNA, RANGRF, NUP107, NUP43, KPNA2, KIF20A	672	651	13588	1.24241	1	0.727976	89.4366
GOTERM_BP_FAT	GO:0034613~cellular protein localization	19	2.09945	0.225095	NXT1, TRP53, BID, XPO1, CCDC99, RAN, PML, POLA2, PMAIP1, CD24A, TIMM8A1, CSE1L, CEP57, IPO5, PCNA, NUP54, 1500001M20RIK, TNPO1, KPNA2	672	299	13588	1.2849	1	0.888518	98.8384
GOTERM_BP_FAT	GO:0070727~cellular macromolecule localization	19	2.09945	0.233541	NXT1, TRP53, BID, XPO1, CCDC99, RAN, PML, POLA2, PMAIP1, CD24A, TIMM8A1, CSE1L, CEP57, IPO5, PCNA, NUP54, 1500001M20RIK, TNPO1, KPNA2	672	301	13588	1.27636	1	0.895064	99.0408
GOTERM_BP_FAT	GO:0006886~intracellular protein transport	17	1.87845	0.290067	NXT1, TRP53, BID, XPO1, RAN, PML, POLA2, CD24A, TIMM8A1, CSE1L, CEP57, IPO5, PCNA, NUP54, 1500001M20RIK, KPNA2, TNPO1	672	276	13588	1.24545	1	0.933696	99.7485
GOTERM_MF_FAT	GO:0008565~protein transporter activity	5	0.552486	0.362979	XPO1, CSE1L, IPO5, KPNA2, TNPO1	614	66	13288	1.63952	1	0.959788	99.8934
Annotation Cluster 37	Enrichment Score: 2.384377167849722
Category	Term	Count	%	PValue	Genes	List Total	Pop Hits	Pop Total	Fold Enrichment	Bonferroni	Benjamini	FDR
GOTERM_BP_FAT	GO:0006399~tRNA metabolic process	17	1.87845	0.000132221	PUS1, AARS, DARS2, VARS, 1110008L16RIK, KARS, FBL, IARS, PUS7L, TARS, CLP1, ADAT2, POP1, YARS2, NSUN2, RPP40, MARS	672	113	13588	3.04198	0.261941	0.00439224	0.230754
GOTERM_BP_FAT	GO:0008033~tRNA processing	10	1.10497	0.00726905	PUS7L, PUS1, CLP1, ADAT2, AARS, POP1, NSUN2, RPP40, FBL, 1110008L16RIK	672	70	13588	2.88861	1	0.120945	11.9673
SP_PIR_KEYWORDS	trna processing	7	0.773481	0.0731291	PUS7L, PUS1, CLP1, ADAT2, NSUN2, RPP40, 1110008L16RIK	835	63	17854	2.37578	1	0.325317	65.3143
Annotation Cluster 38	Enrichment Score: 2.3053059236925475
Category	Term	Count	%	PValue	Genes	List Total	Pop Hits	Pop Total	Fold Enrichment	Bonferroni	Benjamini	FDR
PIR_SUPERFAMILY	PIRSF004274:phage T4 DNA polymerase accessory protein 44	4	0.441989	0.000372385	RFC5, RFC3, RFC4, RFC2	375	4	8136	21.696	0.147671	0.147671	0.523416
INTERPRO	IPR013748:Replication factor C	3	0.331492	0.00549601	RFC5, RFC4, RFC2	773	3	17763	22.9793	0.999256	0.290365	8.61092
GOTERM_CC_FAT	GO:0005663~DNA replication factor C complex	3	0.331492	0.0101266	RFC5, RFC4, RFC2	530	4	12504	17.6943	0.965924	0.0565968	12.8999
GOTERM_MF_FAT	GO:0003689~DNA clamp loader activity	3	0.331492	0.0119807	RFC5, RFC4, RFC2	614	4	13288	16.2313	0.999856	0.194087	16.7167
GOTERM_MF_FAT	GO:0033170~protein-DNA loading ATPase activity	3	0.331492	0.0119807	RFC5, RFC4, RFC2	614	4	13288	16.2313	0.999856	0.194087	16.7167
Annotation Cluster 39	Enrichment Score: 2.3002252817533635
Category	Term	Count	%	PValue	Genes	List Total	Pop Hits	Pop Total	Fold Enrichment	Bonferroni	Benjamini	FDR
GOTERM_CC_FAT	GO:0030532~small nuclear ribonucleoprotein complex	5	0.552486	0.00119496	PRPF31, NOLC1, LSM3, LSM2, PHF5A	530	12	12504	9.83019	0.327642	0.00806857	1.60937
GOTERM_BP_FAT	GO:0000398~nuclear mRNA splicing, via spliceosome	8	0.883978	0.00195392	PRPF31, PRMT5, DBR1, LSM3, LSM2, PHF5A, GEMIN6, HNRNPA1	672	37	13588	4.37194	0.988808	0.0452587	3.35933
GOTERM_BP_FAT	GO:0000377~RNA splicing, via transesterification reactions with bulged adenosine as nucleophile	8	0.883978	0.00195392	PRPF31, PRMT5, DBR1, LSM3, LSM2, PHF5A, GEMIN6, HNRNPA1	672	37	13588	4.37194	0.988808	0.0452587	3.35933
GOTERM_BP_FAT	GO:0000375~RNA splicing, via transesterification reactions	8	0.883978	0.00195392	PRPF31, PRMT5, DBR1, LSM3, LSM2, PHF5A, GEMIN6, HNRNPA1	672	37	13588	4.37194	0.988808	0.0452587	3.35933
GOTERM_CC_FAT	GO:0046540~U4/U6 x U5 tri-snRNP complex	3	0.331492	0.0164067	PRPF31, LSM3, LSM2	530	5	12504	14.1555	0.995881	0.086102	20.1065
GOTERM_BP_FAT	GO:0000387~spliceosomal snRNP biogenesis	3	0.331492	0.0220402	PRPF31, PRMT5, LSM2	672	5	13588	12.1321	1	0.287534	32.2519
GOTERM_BP_FAT	GO:0022618~ribonucleoprotein complex assembly	6	0.662983	0.0245534	PRPF31, CLP1, NIP7, PRMT5, LSM2, GEMIN6	672	34	13588	3.56828	1	0.30491	35.2301
Annotation Cluster 40	Enrichment Score: 2.2907227205317855
Category	Term	Count	%	PValue	Genes	List Total	Pop Hits	Pop Total	Fold Enrichment	Bonferroni	Benjamini	FDR
GOTERM_MF_FAT	GO:0004518~nuclease activity	20	2.20994	8.66028e-05	EXO1, RAD51C, EXOSC8, GEN1, EME1, EXOSC5, EXOSC3, RNASEH2A, ISG20, DIS3, RAD1, DNA2, TDP1, POLD1, POP1, DBR1, ZRANB3, APEX1, FEN1, RPP40	614	154	13288	2.81061	0.0615909	0.0035254	0.131351
SP_PIR_KEYWORDS	exonuclease	9	0.994475	0.000371083	EXO1, RAD1, DIS3, EXOSC8, TDP1, POLD1, EXOSC5, EXOSC3, ISG20	835	39	17854	4.93432	0.137646	0.0036954	0.51616
GOTERM_MF_FAT	GO:0004527~exonuclease activity	10	1.10497	0.000409549	EXO1, RAD1, DIS3, EXOSC8, TDP1, POLD1, EXOSC5, EXOSC3, FEN1, ISG20	614	50	13288	4.32834	0.259678	0.0114976	0.619744
SP_PIR_KEYWORDS	nuclease	13	1.43646	0.00283583	EXO1, EXOSC8, GEN1, EXOSC5, EME1, EXOSC3, RNASEH2A, ISG20, DIS3, RAD1, POLD1, TDP1, FEN1	835	102	17854	2.72516	0.677968	0.0238203	3.88224
GOTERM_MF_FAT	GO:0016796~exonuclease activity, active with either ribo- or deoxyribonucleic acids and producing 5'-phosphomonoesters	5	0.552486	0.00818184	EXO1, RAD1, EXOSC8, EXOSC5, ISG20	614	18	13288	6.01158	0.997595	0.146738	11.7222
KEGG_PATHWAY	mmu03018:RNA degradation	9	0.994475	0.00960862	DIS3, DCPS, EXOSC8, EXOSC5, LSM5, RQCD1, EXOSC3, LSM3, LSM2	289	60	5738	2.9782	0.7534	0.0748293	10.8296
GOTERM_MF_FAT	GO:0008408~3'-5' exonuclease activity	5	0.552486	0.00999214	RAD1, EXOSC8, POLD1, EXOSC5, ISG20	614	19	13288	5.69518	0.999371	0.168295	14.1361
GOTERM_CC_FAT	GO:0000178~exosome (RNase complex)	4	0.441989	0.0124462	DIS3, EXOSC8, EXOSC5, EXOSC3	530	12	12504	7.86415	0.984363	0.0680499	15.6291
SP_PIR_KEYWORDS	exosome	4	0.441989	0.016281	DIS3, EXOSC8, EXOSC5, EXOSC3	835	12	17854	7.12735	0.998569	0.108549	20.4572
GOTERM_MF_FAT	GO:0004532~exoribonuclease activity	3	0.331492	0.103296	EXOSC8, EXOSC5, ISG20	614	12	13288	5.41042	1	0.708057	80.8845
GOTERM_MF_FAT	GO:0016896~exoribonuclease activity, producing 5'-phosphomonoesters	3	0.331492	0.103296	EXOSC8, EXOSC5, ISG20	614	12	13288	5.41042	1	0.708057	80.8845
Annotation Cluster 41	Enrichment Score: 2.2838462370162
Category	Term	Count	%	PValue	Genes	List Total	Pop Hits	Pop Total	Fold Enrichment	Bonferroni	Benjamini	FDR
GOTERM_BP_FAT	GO:0006220~pyrimidine nucleotide metabolic process	7	0.773481	0.00172199	NME4, TYMS, UMPS, CTPS, DTYMK, DUT, NME6	672	27	13588	5.24228	0.980914	0.0412405	2.96621
GOTERM_BP_FAT	GO:0006221~pyrimidine nucleotide biosynthetic process	6	0.662983	0.00241366	NME4, TYMS, UMPS, CTPS, DTYMK, NME6	672	20	13588	6.06607	0.996116	0.0539963	4.13414
GOTERM_MF_FAT	GO:0016776~phosphotransferase activity, phosphate group as acceptor	5	0.552486	0.0338654	NME4, DTYMK, AK2, MPP6, NME6	614	27	13288	4.00772	1	0.396951	40.7175
Annotation Cluster 42	Enrichment Score: 2.2796449200023368
Category	Term	Count	%	PValue	Genes	List Total	Pop Hits	Pop Total	Fold Enrichment	Bonferroni	Benjamini	FDR
GOTERM_MF_FAT	GO:0016538~cyclin-dependent protein kinase regulator activity	6	0.662983	0.000419501	CCNE2, CCNE1, CKS1B, CDKN1A, CASP3, CKS2	614	15	13288	8.65668	0.265069	0.0113418	0.634759
GOTERM_MF_FAT	GO:0019887~protein kinase regulator activity	8	0.883978	0.0183198	CCNE2, CCNE1, CKS1B, PRKAR2B, CDKN1A, CASP3, CKS2, CD24A	614	59	13288	2.93447	0.999999	0.260356	24.4673
GOTERM_MF_FAT	GO:0019207~kinase regulator activity	9	0.994475	0.0188544	CCNE2, CCNE1, CKS1B, PRKAR2B, CDKN1A, CASP3, DAPP1, CKS2, CD24A	614	73	13288	2.66815	0.999999	0.261935	25.0892
Annotation Cluster 43	Enrichment Score: 2.2625426074472257
Category	Term	Count	%	PValue	Genes	List Total	Pop Hits	Pop Total	Fold Enrichment	Bonferroni	Benjamini	FDR
GOTERM_BP_FAT	GO:0046112~nucleobase biosynthetic process	6	0.662983	3.08813e-05	UMPS, CAD, ADA, PPAT, GART, APRT	672	9	13588	13.4802	0.0684779	0.00114347	0.0539393
GOTERM_BP_FAT	GO:0009112~nucleobase metabolic process	6	0.662983	0.00188598	UMPS, CAD, ADA, PPAT, GART, APRT	672	19	13588	6.38534	0.986914	0.0441638	3.24434
GOTERM_BP_FAT	GO:0009116~nucleoside metabolic process	9	0.994475	0.00590919	NME4, UMPS, PNP2, HMGCR, ADA, PPAT, APRT, DUT, NME6	672	56	13588	3.24968	0.999999	0.105587	9.83658
INTERPRO	IPR000836:Phosphoribosyltransferase	3	0.331492	0.0443729	UMPS, PPAT, APRT	773	8	17763	8.61724	1	0.732398	52.3631
GOTERM_MF_FAT	GO:0016763~transferase activity, transferring pentosyl groups	4	0.441989	0.318719	UMPS, PNP2, PPAT, APRT	614	43	13288	2.01318	1	0.946833	99.7045
Annotation Cluster 44	Enrichment Score: 2.1400144650516797
Category	Term	Count	%	PValue	Genes	List Total	Pop Hits	Pop Total	Fold Enrichment	Bonferroni	Benjamini	FDR
BIOCARTA	m_g1Pathway:Cell Cycle: G1/S Check Point	11	1.21547	1.10862e-05	E2F1, TRP53, CCNE1, CDKN1A, DHFR, SKP2, CDK6, CDK4, CDC25A, CDK2, TFDP1	98	25	1171	5.25755	0.00128518	0.00128518	0.0126473
BIOCARTA	m_p53Pathway:p53 Signaling Pathway	9	0.994475	1.23701e-05	E2F1, TRP53, CCNE1, CDKN1A, PCNA, APAF1, CDK4, GADD45A, CDK2	98	16	1171	6.7213	0.00143391	0.000717212	0.0141119
BIOCARTA	m_cellcyclePathway:Cyclins and Cell Cycle Regulation	10	1.10497	3.92949e-05	E2F1, CCNE1, CDKN1A, CDKN2C, RBL1, CDK6, CDK4, CDC25A, CDK2, TFDP1	98	23	1171	5.19521	0.00454792	0.00151828	0.0448217
GOTERM_CC_FAT	GO:0000307~cyclin-dependent protein kinase holoenzyme complex	5	0.552486	0.000336716	CCNE1, CDKN1A, PCNA, CDK4, CDK2	530	9	12504	13.1069	0.105785	0.00242767	0.455938
BIOCARTA	m_skp2e2fPathway:E2F1 Destruction Pathway	6	0.662983	0.000635948	E2F1, CCNE1, SKP2, CDC34, CDK2, TFDP1	98	10	1171	7.16939	0.0711365	0.0104866	0.723146
BIOCARTA	m_p27Pathway:Regulation of p27 Phosphorylation during Cell Cycle Progression	6	0.662983	0.00174634	E2F1, CCNE1, CKS1B, SKP2, CDK2, TFDP1	98	12	1171	5.97449	0.18352	0.0200711	1.97437
KEGG_PATHWAY	mmu05222:Small cell lung cancer	12	1.32597	0.0032438	E2F1, CCNE2, TRP53, CCNE1, CKS1B, E2F2, SKP2, CDK6, APAF1, CDK4, MYC, CDK2	289	85	5738	2.80301	0.375695	0.0309196	3.78373
BIOCARTA	m_fbw7Pathway:Cyclin E Destruction Pathway	5	0.552486	0.00403518	E2F1, CCNE1, CDC34, CDK2, TFDP1	98	9	1171	6.63832	0.37439	0.0417426	4.5082
BIOCARTA	m_RacCycDPathway:Influence of Ras and Rho proteins on G1 to S Transition	7	0.773481	0.010913	E2F1, CCNE1, CDKN1A, CDK6, CDK4, CDK2, TFDP1	98	24	1171	3.48512	0.719973	0.0932722	11.767
KEGG_PATHWAY	mmu05219:Bladder cancer	6	0.662983	0.0573627	E2F1, TRP53, E2F2, CDKN1A, CDK4, MYC	289	42	5738	2.83638	0.999809	0.310936	50.4059
KEGG_PATHWAY	mmu05220:Chronic myeloid leukemia	8	0.883978	0.0855513	E2F1, TRP53, E2F2, CDKN1A, HDAC1, CDK6, CDK4, MYC	289	76	5738	2.08997	0.999998	0.417444	65.4141
KEGG_PATHWAY	mmu05200:Pathways in cancer	23	2.54144	0.0867523	BID, TRP53, E2F1, MSH6, E2F2, CKS1B, HSP90AA1, PML, SKP2, BRCA2, CDK6, BIRC5, CDK4, CDK2, RAD51, CCNE2, CCNE1, CASP3, CDKN1A, HDAC1, SLC2A1, PLCG2, MYC	289	323	5738	1.4138	0.999998	0.409236	65.9495
KEGG_PATHWAY	mmu05214:Glioma	7	0.773481	0.100312	E2F1, TRP53, E2F2, CDKN1A, PLCG2, CDK6, CDK4	289	64	5738	2.1716	1	0.445406	71.4898
KEGG_PATHWAY	mmu05223:Non-small cell lung cancer	6	0.662983	0.132641	E2F1, TRP53, E2F2, PLCG2, CDK6, CDK4	289	54	5738	2.20607	1	0.521415	81.5361
KEGG_PATHWAY	mmu05212:Pancreatic cancer	7	0.773481	0.151506	E2F1, TRP53, E2F2, BRCA2, CDK6, CDK4, RAD51	289	72	5738	1.93032	1	0.536274	85.7784
KEGG_PATHWAY	mmu05215:Prostate cancer	8	0.883978	0.164596	E2F1, CCNE2, TRP53, CCNE1, E2F2, CDKN1A, HSP90AA1, CDK2	289	90	5738	1.76486	1	0.557316	88.1754
BIOCARTA	m_arfPathway:Tumor Suppressor Arf Inhibits Ribosomal Biogenesis	3	0.331492	0.261536	E2F1, TRP53, MYC	98	12	1171	2.98724	1	0.842921	96.8537
KEGG_PATHWAY	mmu05218:Melanoma	6	0.662983	0.28381	E2F1, TRP53, E2F2, CDKN1A, CDK6, CDK4	289	71	5738	1.67786	1	0.739333	98.0991
Annotation Cluster 45	Enrichment Score: 2.0480938699614377
Category	Term	Count	%	PValue	Genes	List Total	Pop Hits	Pop Total	Fold Enrichment	Bonferroni	Benjamini	FDR
SP_PIR_KEYWORDS	dna-directed dna polymerase	7	0.773481	0.000302616	POLD3, POLE2, POLE3, POLD1, POLD2, POLE, POLA1	835	21	17854	7.12735	0.113755	0.00317291	0.421112
INTERPRO	IPR006134:DNA-directed DNA polymerase, family B, conserved region	3	0.331492	0.0106755	POLD1, POLE, POLA1	773	4	17763	17.2345	0.999999	0.405213	16.0844
INTERPRO	IPR006133:DNA-directed DNA polymerase, family B, exonuclease	3	0.331492	0.0106755	POLD1, POLE, POLA1	773	4	17763	17.2345	0.999999	0.405213	16.0844
SMART	SM00486:POLBc	3	0.331492	0.014862	POLD1, POLE, POLA1	368	5	9131	14.8875	0.948428	0.256567	17.0863
INTERPRO	IPR006172:DNA-directed DNA polymerase, family B	3	0.331492	0.017282	POLD1, POLE, POLA1	773	5	17763	13.7876	1	0.532101	24.7858
UP_SEQ_FEATURE	zinc finger region:C4-type	7	0.773481	0.0580891	CDKN1A, ASH2L, POLD1, POLE, TOP3A, POLA1, MCM2	826	54	16021	2.51428	1	0.970292	64.1275
Annotation Cluster 46	Enrichment Score: 2.022644946033445
Category	Term	Count	%	PValue	Genes	List Total	Pop Hits	Pop Total	Fold Enrichment	Bonferroni	Benjamini	FDR
GOTERM_MF_FAT	GO:0019205~nucleobase, nucleoside, nucleotide kinase activity	9	0.994475	0.000188199	NME4, CLP1, DTYMK, DCK, AK2, MPP6, UCK2, NME6, TK1	614	36	13288	5.41042	0.129033	0.00625992	0.285236
GOTERM_MF_FAT	GO:0016776~phosphotransferase activity, phosphate group as acceptor	5	0.552486	0.0338654	NME4, DTYMK, AK2, MPP6, NME6	614	27	13288	4.00772	1	0.396951	40.7175
GOTERM_MF_FAT	GO:0019201~nucleotide kinase activity	3	0.331492	0.134181	DTYMK, AK2, MPP6	614	14	13288	4.63751	1	0.784043	88.7703
Annotation Cluster 47	Enrichment Score: 1.9981146071271756
Category	Term	Count	%	PValue	Genes	List Total	Pop Hits	Pop Total	Fold Enrichment	Bonferroni	Benjamini	FDR
KEGG_PATHWAY	mmu00670:One carbon pool by folate	9	0.994475	3.3121e-07	MTHFD1, MTHFD2, SHMT1, TYMS, SHMT2, DHFR, ATIC, MTHFD1L, GART	289	16	5738	11.1683	4.80244e-05	5.33615e-06	0.000393199
SP_PIR_KEYWORDS	one-carbon metabolism	7	0.773481	3.55191e-05	MTHFD1, MTHFD2, SHMT1, SHMT2, AHCY, DHFR, MTHFD1L	835	15	17854	9.97828	0.0140724	0.000416747	0.0495128
INTERPRO	IPR000672:Tetrahydrofolate dehydrogenase/cyclohydrolase	3	0.331492	0.00549601	MTHFD1, MTHFD2, MTHFD1L	773	3	17763	22.9793	0.999256	0.290365	8.61092
GOTERM_BP_FAT	GO:0009396~folic acid and derivative biosynthetic process	4	0.441989	0.00557011	MTHFD1, MTHFD2, MTHFD1L, GCH1	672	8	13588	10.1101	0.999997	0.102209	9.29775
GOTERM_BP_FAT	GO:0006760~folic acid and derivative metabolic process	4	0.441989	0.0236558	MTHFD1, MTHFD2, MTHFD1L, GCH1	672	13	13588	6.22161	1	0.29867	34.1809
GOTERM_BP_FAT	GO:0051188~cofactor biosynthetic process	9	0.994475	0.0801656	MTHFD1, MTHFD2, ALAD, NUBP1, FXN, HMBS, PDSS1, MTHFD1L, GCH1	672	91	13588	1.9998	1	0.624423	76.7744
KEGG_PATHWAY	mmu00630:Glyoxylate and dicarboxylate metabolism	3	0.331492	0.190236	MTHFD1, MTHFD2, MTHFD1L	289	16	5738	3.72275	1	0.593392	91.8329
GOTERM_BP_FAT	GO:0051186~cofactor metabolic process	12	1.32597	0.28856	MTHFD1, MTHFD2, GSR, ALAD, NUBP1, FXN, HMGCR, HMOX1, HMBS, PDSS1, MTHFD1L, GCH1	672	182	13588	1.3332	1	0.9332	99.739
GOTERM_BP_FAT	GO:0009108~coenzyme biosynthetic process	5	0.552486	0.389595	MTHFD1, MTHFD2, PDSS1, MTHFD1L, GCH1	672	64	13588	1.57971	1	0.970763	99.982
GOTERM_BP_FAT	GO:0006732~coenzyme metabolic process	7	0.773481	0.715004	MTHFD1, MTHFD2, GSR, HMGCR, PDSS1, MTHFD1L, GCH1	672	143	13588	0.989802	1	0.998922	100
Annotation Cluster 48	Enrichment Score: 1.9745870908564387
Category	Term	Count	%	PValue	Genes	List Total	Pop Hits	Pop Total	Fold Enrichment	Bonferroni	Benjamini	FDR
GOTERM_BP_FAT	GO:0006563~L-serine metabolic process	5	0.552486	0.000183026	SHMT1, SHMT2, PHGDH, PSPH, PSAT1	672	7	13588	14.443	0.343249	0.00582257	0.319286
GOTERM_BP_FAT	GO:0009070~serine family amino acid biosynthetic process	5	0.552486	0.000351745	CTH, DHFR, PHGDH, PSPH, PSAT1	672	8	13588	12.6376	0.554296	0.010177	0.612761
GOTERM_BP_FAT	GO:0009069~serine family amino acid metabolic process	7	0.773481	0.000535879	SHMT1, CTH, SHMT2, DHFR, PHGDH, PSPH, PSAT1	672	22	13588	6.43371	0.708071	0.0150856	0.932119
KEGG_PATHWAY	mmu00260:Glycine, serine and threonine metabolism	8	0.883978	0.000848476	SHMT1, CTH, SHMT2, GATM, PHGDH, GCAT, PSPH, PSAT1	289	32	5738	4.96367	0.115808	0.00942311	1.00264
SP_PIR_KEYWORDS	Serine biosynthesis	3	0.331492	0.00633546	PHGDH, PSPH, PSAT1	835	3	17854	21.382	0.920809	0.0494531	8.48032
SP_PIR_KEYWORDS	pyridoxal phosphate	9	0.994475	0.00652301	BCAT1, ODC1, SHMT1, CTH, SHMT2, GOT1, PDXP, GCAT, PSAT1	835	60	17854	3.20731	0.926554	0.0499115	8.72088
GOTERM_BP_FAT	GO:0006564~L-serine biosynthetic process	3	0.331492	0.00706551	PHGDH, PSPH, PSAT1	672	3	13588	20.2202	1	0.118611	11.6514
GOTERM_MF_FAT	GO:0016769~transferase activity, transferring nitrogenous groups	6	0.662983	0.0147283	BCAT1, GOT1, GATM, GCAT, HAT1, PSAT1	614	32	13288	4.05782	0.999981	0.223749	20.1631
GOTERM_BP_FAT	GO:0006544~glycine metabolic process	4	0.441989	0.0188767	SHMT1, SHMT2, DHFR, PHGDH	672	12	13588	6.74008	1	0.257539	28.3194
INTERPRO	IPR015421:Pyridoxal phosphate-dependent transferase, major region, subdomain 1	6	0.662983	0.031485	SHMT1, CTH, SHMT2, GOT1, GCAT, PSAT1	773	41	17763	3.36282	1	0.67699	40.7076
INTERPRO	IPR015422:Pyridoxal phosphate-dependent transferase, major region, subdomain 2	3	0.331492	0.0933274	CTH, GOT1, PSAT1	773	12	17763	5.74483	1	0.885865	79.8254
GOTERM_MF_FAT	GO:0048037~cofactor binding	16	1.76796	0.101044	SHMT1, SHMT2, HMGCR, GCAT, BIRC5, GSR, CTH, DHFR, GOT1, SQLE, BLVRB, PHGDH, TXNRD1, ERO1L, PSAT1, NQO2	614	226	13288	1.53216	1	0.716651	80.1428
GOTERM_MF_FAT	GO:0030170~pyridoxal phosphate binding	6	0.662983	0.102433	SHMT1, CTH, SHMT2, GOT1, GCAT, PSAT1	614	54	13288	2.40463	1	0.716084	80.6035
GOTERM_MF_FAT	GO:0070279~vitamin B6 binding	6	0.662983	0.102433	SHMT1, CTH, SHMT2, GOT1, GCAT, PSAT1	614	54	13288	2.40463	1	0.716084	80.6035
GOTERM_MF_FAT	GO:0019842~vitamin binding	8	0.883978	0.324929	SHMT1, CTH, SHMT2, GOT1, MMACHC, PLOD2, GCAT, PSAT1	614	121	13288	1.43086	1	0.945703	99.7429
Annotation Cluster 49	Enrichment Score: 1.9497546135677533
Category	Term	Count	%	PValue	Genes	List Total	Pop Hits	Pop Total	Fold Enrichment	Bonferroni	Benjamini	FDR
INTERPRO	IPR003316:Transcription factor E2F/dimerisation partner (TDP)	5	0.552486	0.000602537	E2F1, E2F2, E2F7, E2F8, TFDP1	773	10	17763	11.4897	0.545135	0.058797	0.979918
UP_SEQ_FEATURE	region of interest:Dimerization	4	0.441989	0.0389365	E2F1, E2F2, TERF1, TFDP1	826	15	16021	5.17224	1	0.92973	49.3563
UP_SEQ_FEATURE	short sequence motif:DEF box	3	0.331492	0.0603109	E2F1, E2F2, TFDP1	826	8	16021	7.27346	1	0.971206	65.5498
Annotation Cluster 50	Enrichment Score: 1.9188558016984318
Category	Term	Count	%	PValue	Genes	List Total	Pop Hits	Pop Total	Fold Enrichment	Bonferroni	Benjamini	FDR
GOTERM_MF_FAT	GO:0048256~flap endonuclease activity	3	0.331492	0.00617907	EXO1, DNA2, FEN1	614	3	13288	21.6417	0.989428	0.125243	8.97779
GOTERM_MF_FAT	GO:0004536~deoxyribonuclease activity	5	0.552486	0.0143455	EXO1, RAD1, RAD51C, DNA2, FEN1	614	21	13288	5.15278	0.999975	0.223159	19.691
GOTERM_MF_FAT	GO:0004520~endodeoxyribonuclease activity	4	0.441989	0.0197603	EXO1, RAD51C, DNA2, FEN1	614	13	13288	6.65898	1	0.263019	26.1321
Annotation Cluster 51	Enrichment Score: 1.9077962920020306
Category	Term	Count	%	PValue	Genes	List Total	Pop Hits	Pop Total	Fold Enrichment	Bonferroni	Benjamini	FDR
UP_SEQ_FEATURE	metal ion-binding site:Magnesium 1	8	0.883978	0.00393681	EXO1, IMPA2, GEN1, LIG1, FDPS, PDSS1, FEN1, PPA1	826	40	16021	3.87918	0.999523	0.379999	6.53421
UP_SEQ_FEATURE	metal ion-binding site:Magnesium 2	8	0.883978	0.00393681	EXO1, IMPA2, GEN1, LIG1, FDPS, PDSS1, FEN1, PPA1	826	40	16021	3.87918	0.999523	0.379999	6.53421
SMART	SM00484:XPGI	3	0.331492	0.00915973	EXO1, GEN1, FEN1	368	4	9131	18.6094	0.838295	0.183267	10.8765
SMART	SM00279:HhH2	3	0.331492	0.00915973	EXO1, GEN1, FEN1	368	4	9131	18.6094	0.838295	0.183267	10.8765
SMART	SM00485:XPGN	3	0.331492	0.00915973	EXO1, GEN1, FEN1	368	4	9131	18.6094	0.838295	0.183267	10.8765
INTERPRO	IPR006086:XPG I	3	0.331492	0.0106755	EXO1, GEN1, FEN1	773	4	17763	17.2345	0.999999	0.405213	16.0844
INTERPRO	IPR006085:XPG N-terminal	3	0.331492	0.0106755	EXO1, GEN1, FEN1	773	4	17763	17.2345	0.999999	0.405213	16.0844
INTERPRO	IPR006084:DNA repair protein (XPGC)/yeast Rad	3	0.331492	0.0106755	EXO1, GEN1, FEN1	773	4	17763	17.2345	0.999999	0.405213	16.0844
INTERPRO	IPR019974:XPG conserved site	3	0.331492	0.0106755	EXO1, GEN1, FEN1	773	4	17763	17.2345	0.999999	0.405213	16.0844
INTERPRO	IPR008918:Helix-hairpin-helix motif, class 2	3	0.331492	0.0106755	EXO1, GEN1, FEN1	773	4	17763	17.2345	0.999999	0.405213	16.0844
UP_SEQ_FEATURE	region of interest:I-domain	3	0.331492	0.0148244	EXO1, GEN1, FEN1	826	4	16021	14.5469	1	0.731887	22.5748
UP_SEQ_FEATURE	region of interest:N-domain	3	0.331492	0.0345927	EXO1, GEN1, FEN1	826	6	16021	9.69794	1	0.912661	45.2888
SP_PIR_KEYWORDS	Endonuclease	6	0.662983	0.186556	EXO1, GEN1, EME1, RNASEH2A, APEX1, FEN1	835	65	17854	1.97373	1	0.603734	94.3804
Annotation Cluster 52	Enrichment Score: 1.8766204928304204
Category	Term	Count	%	PValue	Genes	List Total	Pop Hits	Pop Total	Fold Enrichment	Bonferroni	Benjamini	FDR
GOTERM_BP_FAT	GO:0009262~deoxyribonucleotide metabolic process	8	0.883978	8.49567e-05	TYMS, NUDT1, RRM2, DTYMK, RRM1, BC048355, ADA, DUT	672	23	13588	7.03313	0.177292	0.00290851	0.148325
GOTERM_BP_FAT	GO:0006220~pyrimidine nucleotide metabolic process	7	0.773481	0.00172199	NME4, TYMS, UMPS, CTPS, DTYMK, DUT, NME6	672	27	13588	5.24228	0.980914	0.0412405	2.96621
GOTERM_BP_FAT	GO:0009394~2'-deoxyribonucleotide metabolic process	5	0.552486	0.00666469	TYMS, NUDT1, DTYMK, ADA, DUT	672	16	13588	6.31882	1	0.114768	11.0263
GOTERM_BP_FAT	GO:0009219~pyrimidine deoxyribonucleotide metabolic process	3	0.331492	0.0842388	TYMS, DTYMK, DUT	672	10	13588	6.06607	1	0.63055	78.5072
GOTERM_BP_FAT	GO:0009200~deoxyribonucleoside triphosphate metabolic process	3	0.331492	0.132622	NUDT1, ADA, DUT	672	13	13588	4.66621	1	0.754057	91.6741
GOTERM_BP_FAT	GO:0009141~nucleoside triphosphate metabolic process	7	0.773481	0.504826	NME4, NUDT1, FIGNL1, ATP10A, ADA, DUT, NME6	672	115	13588	1.2308	1	0.987857	99.9995
Annotation Cluster 53	Enrichment Score: 1.8665986134053847
Category	Term	Count	%	PValue	Genes	List Total	Pop Hits	Pop Total	Fold Enrichment	Bonferroni	Benjamini	FDR
GOTERM_BP_FAT	GO:0006399~tRNA metabolic process	17	1.87845	0.000132221	PUS1, AARS, DARS2, VARS, 1110008L16RIK, KARS, FBL, IARS, PUS7L, TARS, CLP1, ADAT2, POP1, YARS2, NSUN2, RPP40, MARS	672	113	13588	3.04198	0.261941	0.00439224	0.230754
SP_PIR_KEYWORDS	Aminoacyl-tRNA synthetase	8	0.883978	0.0019654	IARS, TARS, AARS, YARS2, DARS2, VARS, KARS, MARS	835	39	17854	4.38606	0.543865	0.0185161	2.70577
KEGG_PATHWAY	mmu00970:Aminoacyl-tRNA biosynthesis	8	0.883978	0.00442442	IARS, TARS, AARS, YARS2, DARS2, VARS, KARS, MARS	289	42	5738	3.78184	0.474268	0.0371151	5.12799
GOTERM_MF_FAT	GO:0016875~ligase activity, forming carbon-oxygen bonds	8	0.883978	0.006097	IARS, TARS, AARS, YARS2, DARS2, VARS, KARS, MARS	614	48	13288	3.60695	0.988767	0.127181	8.86365
GOTERM_MF_FAT	GO:0016876~ligase activity, forming aminoacyl-tRNA and related compounds	8	0.883978	0.006097	IARS, TARS, AARS, YARS2, DARS2, VARS, KARS, MARS	614	48	13288	3.60695	0.988767	0.127181	8.86365
GOTERM_MF_FAT	GO:0004812~aminoacyl-tRNA ligase activity	8	0.883978	0.006097	IARS, TARS, AARS, YARS2, DARS2, VARS, KARS, MARS	614	48	13288	3.60695	0.988767	0.127181	8.86365
GOTERM_BP_FAT	GO:0006418~tRNA aminoacylation for protein translation	8	0.883978	0.0069239	IARS, TARS, AARS, YARS2, DARS2, VARS, KARS, MARS	672	46	13588	3.51656	1	0.117224	11.4311
GOTERM_BP_FAT	GO:0043039~tRNA aminoacylation	8	0.883978	0.0069239	IARS, TARS, AARS, YARS2, DARS2, VARS, KARS, MARS	672	46	13588	3.51656	1	0.117224	11.4311
GOTERM_BP_FAT	GO:0043038~amino acid activation	8	0.883978	0.0069239	IARS, TARS, AARS, YARS2, DARS2, VARS, KARS, MARS	672	46	13588	3.51656	1	0.117224	11.4311
INTERPRO	IPR014729:Rossmann-like alpha/beta/alpha sandwich fold	6	0.662983	0.0286339	IARS, ASS1, ASNS, YARS2, VARS, MARS	773	40	17763	3.4469	1	0.651718	37.7905
UP_SEQ_FEATURE	short sequence motif:"KMSKS" region	4	0.441989	0.0389365	IARS, YARS2, VARS, MARS	826	15	16021	5.17224	1	0.92973	49.3563
UP_SEQ_FEATURE	short sequence motif:"HIGH" region	4	0.441989	0.0539462	IARS, YARS2, VARS, MARS	826	17	16021	4.56374	1	0.965274	61.3265
INTERPRO	IPR001412:Aminoacyl-tRNA synthetase, class I, conserved site	5	0.552486	0.0585161	IARS, YARS2, VARS, WDR46, MARS	773	34	17763	3.37931	1	0.799784	62.6627
SP_PIR_KEYWORDS	protein biosynthesis	11	1.21547	0.116006	IARS, TARS, EIF2S1, EEF1E1, AARS, YARS2, DARS2, EEFSEC, VARS, KARS, MARS	835	139	17854	1.6921	1	0.435649	82.0798
INTERPRO	IPR006195:Aminoacyl-tRNA synthetase, class II, conserved region	3	0.331492	0.16721	TARS, DARS2, KARS	773	17	17763	4.05517	1	0.971826	94.9688
GOTERM_BP_FAT	GO:0006412~translation	20	2.20994	0.23078	PTRH1, EIF1AD, AARS, DARS2, VARS, PTRH2, KARS, RSL1D1, IARS, TARS, MRPL12, MRPS18B, EIF2S1, WDR89, EEF1E1, YARS2, EEFSEC, EIF2B3, KPNA2, MARS	672	319	13588	1.26773	1	0.89359	98.9786
Annotation Cluster 54	Enrichment Score: 1.8648386679604736
Category	Term	Count	%	PValue	Genes	List Total	Pop Hits	Pop Total	Fold Enrichment	Bonferroni	Benjamini	FDR
SMART	SM00129:KISc	8	0.883978	0.00169528	KIF23, KIF22, KIF2C, KIF11, KIF4, KIF18A, CENPE, KIF20A	368	44	9131	4.51136	0.285341	0.054453	2.10078
UP_SEQ_FEATURE	domain:Kinesin-motor	8	0.883978	0.00177492	KIF22, KIF2C, KIF11, KIF4, KIF20B, KIF18A, CENPE, KIF20A	826	35	16021	4.43334	0.968084	0.205182	2.99748
INTERPRO	IPR019821:Kinesin, motor region, conserved site	8	0.883978	0.00203506	KIF23, KIF22, KIF2C, KIF11, KIF4, KIF18A, CENPE, KIF20A	773	42	17763	4.37701	0.930228	0.153299	3.27358
INTERPRO	IPR001752:Kinesin, motor region	8	0.883978	0.00268166	KIF23, KIF22, KIF2C, KIF11, KIF4, KIF18A, CENPE, KIF20A	773	44	17763	4.17805	0.970092	0.168661	4.29246
GOTERM_BP_FAT	GO:0007018~microtubule-based movement	13	1.43646	0.00405319	KIF23, KIF22, KIF11, TUBA3A, KIF18A, CENPE, KIF2C, KIF4, KIF20B, TUBE1, TUBB6, TUBA1C, KIF20A	672	101	13588	2.6026	0.999911	0.0792422	6.84986
GOTERM_MF_FAT	GO:0003777~microtubule motor activity	9	0.994475	0.0188544	KIF23, KIF22, KIF2C, KIF11, KIF4, KIF20B, KIF18A, CENPE, KIF20A	614	73	13288	2.66815	0.999999	0.261935	25.0892
UP_SEQ_FEATURE	region of interest:Globular	3	0.331492	0.19798	KIF2C, KIF4, KIF20A	826	16	16021	3.63673	1	0.999952	97.7165
SP_PIR_KEYWORDS	motor protein	9	0.994475	0.2172	KIF23, KIF22, KIF2C, KIF11, KIF4, KIF20B, KIF18A, CENPE, KIF20A	835	123	17854	1.56454	1	0.638602	96.7102
GOTERM_MF_FAT	GO:0003774~motor activity	9	0.994475	0.305042	KIF23, KIF22, KIF2C, KIF11, KIF4, KIF20B, KIF18A, CENPE, KIF20A	614	138	13288	1.41141	1	0.94342	99.6005
Annotation Cluster 55	Enrichment Score: 1.849668692443403
Category	Term	Count	%	PValue	Genes	List Total	Pop Hits	Pop Total	Fold Enrichment	Bonferroni	Benjamini	FDR
GOTERM_BP_FAT	GO:0006917~induction of apoptosis	20	2.20994	0.00059084	TRP53, MSH6, LST1, PML, BRCA2, PMAIP1, CD24A, BRCA1, GCH1, CTNNBL1, CASP3, CASP4, HTRA2, CASP8AP2, HMOX1, RIPK3, DDX20, APAF1, CASP1, MYC	672	167	13588	2.42159	0.742712	0.0162231	1.02726
GOTERM_BP_FAT	GO:0012502~induction of programmed cell death	20	2.20994	0.00059084	TRP53, MSH6, LST1, PML, BRCA2, PMAIP1, CD24A, BRCA1, GCH1, CTNNBL1, CASP3, CASP4, HTRA2, CASP8AP2, HMOX1, RIPK3, DDX20, APAF1, CASP1, MYC	672	167	13588	2.42159	0.742712	0.0162231	1.02726
GOTERM_BP_FAT	GO:0043068~positive regulation of programmed cell death	26	2.87293	0.00063701	BID, LST1, PML, PMAIP1, CD24A, ZC3H8, CTNNBL1, GCH1, CASP3, CASP4, HTRA2, CASP8AP2, HMOX1, DDX20, CASP1, MYC, TRP53, COL18A1, MSH6, SKP2, BRCA2, BRCA1, CDKN1A, EEF1E1, RIPK3, APAF1	672	250	13588	2.1029	0.768616	0.0170723	1.10711
GOTERM_BP_FAT	GO:0010942~positive regulation of cell death	26	2.87293	0.00071574	BID, LST1, PML, PMAIP1, CD24A, ZC3H8, CTNNBL1, GCH1, CASP3, CASP4, HTRA2, CASP8AP2, HMOX1, DDX20, CASP1, MYC, TRP53, COL18A1, MSH6, SKP2, BRCA2, BRCA1, CDKN1A, EEF1E1, RIPK3, APAF1	672	252	13588	2.08622	0.806919	0.0187264	1.24313
GOTERM_BP_FAT	GO:0043065~positive regulation of apoptosis	25	2.76243	0.00127992	BID, LST1, PML, PMAIP1, CD24A, ZC3H8, CTNNBL1, GCH1, CASP3, CASP4, CASP8AP2, HTRA2, HMOX1, DDX20, CASP1, MYC, TRP53, COL18A1, MSH6, SKP2, BRCA2, BRCA1, EEF1E1, RIPK3, APAF1	672	248	13588	2.03833	0.947232	0.0318111	2.21274
GOTERM_BP_FAT	GO:0043067~regulation of programmed cell death	40	4.41989	0.0187953	BID, XRCC5, STIL, LST1, PML, PMAIP1, CD24A, ADA, GCH1, ZC3H8, TIMP1, CTNNBL1, CASP3, CASP4, HTRA2, CASP8AP2, HMOX1, DDX20, CASP1, MYC, HELLS, ANGPTL4, SPP1, COL18A1, TRP53, MSH6, AARS, SKP2, BRCA2, CENPF, BIRC5, BRCA1, CDKN1A, NUP62, EEF1E1, PLCG2, RIPK3, PSME3, APAF1, F2R	672	560	13588	1.4443	1	0.258084	28.2154
GOTERM_BP_FAT	GO:0010941~regulation of cell death	40	4.41989	0.0205317	BID, XRCC5, STIL, LST1, PML, PMAIP1, CD24A, ADA, GCH1, ZC3H8, TIMP1, CTNNBL1, CASP3, CASP4, HTRA2, CASP8AP2, HMOX1, DDX20, CASP1, MYC, HELLS, ANGPTL4, SPP1, COL18A1, TRP53, MSH6, AARS, SKP2, BRCA2, CENPF, BIRC5, BRCA1, CDKN1A, NUP62, EEF1E1, PLCG2, RIPK3, PSME3, APAF1, F2R	672	563	13588	1.43661	1	0.273716	30.4028
GOTERM_BP_FAT	GO:0042981~regulation of apoptosis	39	4.30939	0.0245986	BID, XRCC5, STIL, LST1, PML, PMAIP1, CD24A, ADA, GCH1, ZC3H8, TIMP1, CTNNBL1, CASP3, CASP4, HTRA2, CASP8AP2, HMOX1, DDX20, CASP1, MYC, HELLS, ANGPTL4, SPP1, COL18A1, TRP53, MSH6, AARS, SKP2, BRCA2, CENPF, BIRC5, BRCA1, CDKN1A, NUP62, EEF1E1, RIPK3, PSME3, APAF1, F2R	672	553	13588	1.42602	1	0.303778	35.2826
GOTERM_BP_FAT	GO:0043069~negative regulation of programmed cell death	19	2.09945	0.0583857	TRP53, XRCC5, STIL, AARS, SKP2, CENPF, BIRC5, ADA, TIMP1, CASP3, CDKN1A, CASP4, NUP62, PLCG2, MYC, HELLS, F2R, ANGPTL4, SPP1	672	244	13588	1.57453	1	0.537908	65.0431
GOTERM_BP_FAT	GO:0060548~negative regulation of cell death	19	2.09945	0.0601743	TRP53, XRCC5, STIL, AARS, SKP2, CENPF, BIRC5, ADA, TIMP1, CASP3, CDKN1A, CASP4, NUP62, PLCG2, MYC, HELLS, F2R, ANGPTL4, SPP1	672	245	13588	1.5681	1	0.543087	66.1852
GOTERM_BP_FAT	GO:0012501~programmed cell death	32	3.53591	0.0663661	E2F1, BID, E2F2, LST1, FASTKD2, PML, PMAIP1, CD24A, CTNNBL1, CASP3, CASP4, HTRA2, CASP8AP2, BAG2, CASP1, MYC, TFDP1, CCNB1IP1, TRP53, CKAP2, PDCD11, RHOX5, 4632434I11RIK, TBRG4, BIRC5, GAS2, SERPINA3G, TNFAIP8, RIPK3, BUB1B, PSME3, APAF1	672	473	13588	1.36797	1	0.569804	69.8733
GOTERM_BP_FAT	GO:0006915~apoptosis	31	3.42541	0.0812226	BID, E2F1, E2F2, LST1, FASTKD2, PML, PMAIP1, CD24A, CTNNBL1, CASP3, CASP4, HTRA2, CASP8AP2, BAG2, CASP1, MYC, TFDP1, CCNB1IP1, TRP53, CKAP2, PDCD11, 4632434I11RIK, TBRG4, BIRC5, GAS2, SERPINA3G, TNFAIP8, RIPK3, BUB1B, PSME3, APAF1	672	465	13588	1.34802	1	0.627577	77.2363
GOTERM_BP_FAT	GO:0016265~death	34	3.75691	0.0818312	E2F1, BID, E2F2, LST1, FASTKD2, PML, PMAIP1, CD24A, CTNNBL1, CASP3, CASP4, HTRA2, CASP8AP2, BAG2, CASP1, MYC, TFDP1, CCNB1IP1, TRP53, CKAP2, PDCD11, RHOX5, 4632434I11RIK, TBRG4, BIRC5, GAS2, NUP62, SERPINA3G, TNFAIP8, RIPK3, BUB1B, PSME3, APAF1, F2R	672	519	13588	1.32464	1	0.628581	77.4983
GOTERM_BP_FAT	GO:0043066~negative regulation of apoptosis	18	1.98895	0.0839099	TRP53, XRCC5, STIL, AARS, SKP2, CENPF, BIRC5, ADA, TIMP1, CASP3, CDKN1A, CASP4, NUP62, MYC, HELLS, F2R, ANGPTL4, SPP1	672	239	13588	1.52286	1	0.632688	78.3719
GOTERM_BP_FAT	GO:0008219~cell death	33	3.64641	0.0906918	E2F1, BID, E2F2, LST1, FASTKD2, PML, PMAIP1, CD24A, CTNNBL1, CASP3, CASP4, HTRA2, CASP8AP2, BAG2, CASP1, MYC, TFDP1, CCNB1IP1, TRP53, CKAP2, PDCD11, RHOX5, 4632434I11RIK, TBRG4, BIRC5, GAS2, NUP62, SERPINA3G, TNFAIP8, RIPK3, BUB1B, PSME3, APAF1	672	507	13588	1.31611	1	0.651797	81.0051
SP_PIR_KEYWORDS	Apoptosis	22	2.43094	0.111494	BID, TRP53, CKAP2, E2F1, 4632434I11RIK, BIRC5, GAS2, PMAIP1, CTNNBL1, ZC3H8, CASP3, CASP4, HTRA2, CASP8AP2, SERPINA3G, TNFAIP8, RIPK3, BUB1, BUB1B, PSME3, APAF1, CASP1	835	337	17854	1.39586	1	0.425876	80.7614
Annotation Cluster 56	Enrichment Score: 1.7986253537183248
Category	Term	Count	%	PValue	Genes	List Total	Pop Hits	Pop Total	Fold Enrichment	Bonferroni	Benjamini	FDR
GOTERM_BP_FAT	GO:0009303~rRNA transcription	5	0.552486	0.0014719	TRP53, POLR1E, TCOF1, NPM3, MARS	672	11	13588	9.19102	0.96607	0.0361086	2.54064
GOTERM_BP_FAT	GO:0032774~RNA biosynthetic process	15	1.65746	0.00370808	POLR2H, TRP53, POLR1E, TCOF1, GTF2H4, POLR2D, TTF2, PRIM1, GTF2E2, HELB, PRIM2, GTF2F2, NPM3, MYC, MARS	672	126	13588	2.40717	0.999803	0.0746427	6.28432
GOTERM_BP_FAT	GO:0006351~transcription, DNA-dependent	12	1.32597	0.0387668	POLR2H, TRP53, GTF2E2, POLR1E, GTF2F2, TCOF1, GTF2H4, NPM3, POLR2D, MYC, TTF2, MARS	672	122	13588	1.98888	1	0.417596	49.8813
GOTERM_BP_FAT	GO:0006366~transcription from RNA polymerase II promoter	6	0.662983	0.302003	POLR2H, GTF2E2, GTF2F2, GTF2H4, POLR2D, MYC	672	74	13588	1.63948	1	0.939739	99.813
Annotation Cluster 57	Enrichment Score: 1.7225033798240807
Category	Term	Count	%	PValue	Genes	List Total	Pop Hits	Pop Total	Fold Enrichment	Bonferroni	Benjamini	FDR
GOTERM_BP_FAT	GO:0001836~release of cytochrome c from mitochondria	5	0.552486	0.00666469	BID, TRP53, CASP3, PMAIP1, MYC	672	16	13588	6.31882	1	0.114768	11.0263
GOTERM_BP_FAT	GO:0008637~apoptotic mitochondrial changes	6	0.662983	0.0067443	BID, TRP53, CASP3, PMAIP1, CD24A, MYC	672	25	13588	4.85286	1	0.115201	11.1508
GOTERM_BP_FAT	GO:0007005~mitochondrion organization	11	1.21547	0.0212643	BID, TRP53, DNA2, CASP3, TIMM8A1, HTRA2, FXN, PMAIP1, 1500001M20RIK, CD24A, MYC	672	97	13588	2.29302	1	0.280457	31.3066
GOTERM_BP_FAT	GO:0007006~mitochondrial membrane organization	4	0.441989	0.134778	BID, TRP53, TIMM8A1, PMAIP1	672	26	13588	3.11081	1	0.757085	92.0284
Annotation Cluster 58	Enrichment Score: 1.7195287168311308
Category	Term	Count	%	PValue	Genes	List Total	Pop Hits	Pop Total	Fold Enrichment	Bonferroni	Benjamini	FDR
GOTERM_BP_FAT	GO:0018130~heterocycle biosynthetic process	9	0.994475	0.00328639	MTHFD1, PYCR1, ALAD, PYCR2, ALDH18A1, HMBS, MTHFD1L, APRT, GCH1	672	51	13588	3.56828	0.99948	0.068227	5.58889
SP_PIR_KEYWORDS	proline biosynthesis	3	0.331492	0.0122788	PYCR1, PYCR2, ALDH18A1	835	4	17854	16.0365	0.99277	0.0842647	15.8242
GOTERM_BP_FAT	GO:0006561~proline biosynthetic process	3	0.331492	0.0319887	PYCR1, PYCR2, ALDH18A1	672	6	13588	10.1101	1	0.369335	43.3349
GOTERM_BP_FAT	GO:0009084~glutamine family amino acid biosynthetic process	4	0.441989	0.0349826	PYCR1, PYCR2, ALDH18A1, ASS1	672	15	13588	5.39206	1	0.390869	46.3201
GOTERM_BP_FAT	GO:0006560~proline metabolic process	3	0.331492	0.0559285	PYCR1, PYCR2, ALDH18A1	672	8	13588	7.58259	1	0.52817	63.4146
Annotation Cluster 59	Enrichment Score: 1.7097208643878956
Category	Term	Count	%	PValue	Genes	List Total	Pop Hits	Pop Total	Fold Enrichment	Bonferroni	Benjamini	FDR
GOTERM_CC_FAT	GO:0005876~spindle microtubule	6	0.662983	0.000538766	SPAG5, TPX2, KIF18A, NUSAP1, BIRC5, TUBG1	530	17	12504	8.32675	0.163826	0.00379954	0.728603
GOTERM_MF_FAT	GO:0015631~tubulin binding	10	1.10497	0.00806844	HOOK2, CEP57, SPAG5, PSRC1, KIF18A, NUSAP1, BIRC5, STMN1, RACGAP1, CENPJ	614	76	13288	2.84759	0.997384	0.148461	11.5689
GOTERM_MF_FAT	GO:0008017~microtubule binding	7	0.773481	0.0613505	HOOK2, CEP57, SPAG5, PSRC1, KIF18A, NUSAP1, BIRC5	614	61	13288	2.48347	1	0.570418	61.7437
GOTERM_MF_FAT	GO:0008092~cytoskeletal protein binding	20	2.20994	0.543386	IPP, FMNL3, TWF2, PSRC1, KIF18A, NUSAP1, BIRC5, ANLN, RACGAP1, CENPJ, HOOK2, CORO1A, CEP57, SPAG5, CAPG, PSTPIP1, STMN1, CAP1, DIAP3, HDAC6	614	414	13288	1.04549	1	0.990703	99.9993
Annotation Cluster 60	Enrichment Score: 1.6207636424486425
Category	Term	Count	%	PValue	Genes	List Total	Pop Hits	Pop Total	Fold Enrichment	Bonferroni	Benjamini	FDR
INTERPRO	IPR008271:Serine/threonine protein kinase, active site	29	3.20442	0.00220944	NEK2, PASK, MAP4K1, TTK, PKMYT1, CHEK1, AURKA, AURKB, CHEK2, VRK1, VRK2, BUB1, DYRK3, MASTL, CDC7, CDK6, PBK, CDK4, WEE1, CDK2, GSG2, IKBKE, RPS6KA1, PLK1, RIPK3, BMP2K, BUB1B, CIT, MELK	773	360	17763	1.85111	0.944476	0.156381	3.54936
GOTERM_MF_FAT	GO:0004674~protein serine/threonine kinase activity	33	3.64641	0.00387444	NEK2, DBF4, PASK, MAP4K1, TTK, PKMYT1, AURKA, CHEK1, AURKB, CHEK2, VRK1, VRK2, BUB1, DYRK3, MASTL, CDC7, GTF2H4, CDK6, PBK, CDK4, GSG2, WEE1, CDK2, IKBKE, PLK4, RPS6KA1, PLK1, RIPK3, BMP2K, TESK2, BUB1B, CIT, MELK	614	421	13288	1.69638	0.942119	0.0878173	5.72122
UP_SEQ_FEATURE	binding site:ATP	43	4.75138	0.00601026	NEK2, PASK, MAP4K1, PKMYT1, TTK, AURKA, CHEK1, CHEK2, AURKB, VARS, IARS, KIF2C, VRK1, VRK2, BUB1, DYRK3, MASTL, UCK2, TOP2A, MARS, CDC7, PDK1, LIG1, PDK3, CDK6, PBK, CDK4, GSG2, CDK2, WEE1, NME6, NME4, IKBKE, PLK4, RPS6KA1, PLK1, RIPK3, BMP2K, TESK2, BUB1B, YARS2, CIT, MELK	826	545	16021	1.53032	0.999992	0.497215	9.81189
SP_PIR_KEYWORDS	kinase	49	5.41436	0.00622076	PASK, DTYMK, TTK, PKMYT1, AURKA, AURKB, CDKN2C, CLP1, MASTL, CDC7, SKP2, CDK6, PBK, CDK4, WEE1, CDK2, NME6, NME4, BMP2K, RIPK3, BUB1B, TESK2, MELK, ALDH18A1, NEK2, DCK, HK2, MAP4K1, CHEK1, CHEK2, TK1, GALK1, VRK1, VRK2, BUB1, DYRK3, UCK2, PDK1, PDK3, AK2, CDKN3, GSG2, IKBKE, PLK4, CDKN1A, RPS6KA1, PLK1, CKS2, CIT	835	707	17854	1.48192	0.917077	0.0495436	8.33292
SP_PIR_KEYWORDS	serine/threonine-protein kinase	30	3.31492	0.00774782	NEK2, PASK, MAP4K1, TTK, PKMYT1, CHEK1, AURKA, AURKB, CHEK2, VRK1, VRK2, BUB1, DYRK3, MASTL, CDC7, CDK6, PBK, CDK4, CDK2, GSG2, IKBKE, PLK4, RPS6KA1, PLK1, RIPK3, BMP2K, TESK2, BUB1B, CIT, MELK	835	384	17854	1.67047	0.955104	0.0579351	10.2775
GOTERM_MF_FAT	GO:0004672~protein kinase activity	41	4.53039	0.00784324	POLR2H, FASTKD2, NEK2, DBF4, PASK, MAP4K1, PKMYT1, TTK, AURKA, CHEK1, CAD, CHEK2, AURKB, POLR2D, VRK1, VRK2, BUB1, DYRK3, MASTL, TES, PDK1, CDC7, PDK3, GTF2H4, TBRG4, CDK6, PBK, CDK4, GSG2, CDK2, WEE1, IKBKE, PLK4, RPS6KA1, PLK1, RIPK3, BMP2K, TESK2, BUB1B, CIT, MELK	614	583	13288	1.52197	0.99691	0.148321	11.2637
INTERPRO	IPR017442:Serine/threonine protein kinase-related	27	2.98343	0.0128305	NEK2, PASK, TTK, PKMYT1, MAP4K1, CHEK1, AURKA, AURKB, CHEK2, VRK2, DYRK3, MASTL, CDC7, CDK6, PBK, CDK4, WEE1, CDK2, IKBKE, PLK4, RPS6KA1, PLK1, BMP2K, RIPK3, TESK2, CIT, MELK	773	374	17763	1.65893	1	0.452714	19.0215
INTERPRO	IPR017441:Protein kinase, ATP binding site	31	3.42541	0.0217045	NEK2, PASK, MAP4K1, TTK, PKMYT1, CHEK1, AURKA, AURKB, CHEK2, VRK1, VRK2, BUB1, DYRK3, MASTL, CDC7, CDK6, PBK, CDK4, GSG2, WEE1, CDK2, IKBKE, PLK4, RPS6KA1, PLK1, RIPK3, BMP2K, TESK2, BUB1B, CIT, MELK	773	467	17763	1.52539	1	0.58067	30.1293
GOTERM_BP_FAT	GO:0006468~protein amino acid phosphorylation	43	4.75138	0.0367936	NEK2, PASK, PML, MAP4K1, PKMYT1, TTK, AURKA, CHEK1, CAD, CHEK2, AURKB, PRKAR2B, CCNE1, STAT4, VRK1, VRK2, BUB1, DYRK3, MASTL, TES, PDK1, CDC7, PTPRE, PDK3, CDK6, PBK, CDK4, GSG2, CDK2, WEE1, CCNB1, IKBKE, PLK4, RPS6KA1, PLK1, EIF2S1, RIPK3, BMP2K, TESK2, BUB1B, CIT, MELK, F2R	672	640	13588	1.35855	1	0.404723	48.0531
INTERPRO	IPR000719:Protein kinase, core	31	3.42541	0.0388159	NEK2, PASK, MAP4K1, TTK, PKMYT1, CHEK1, AURKA, AURKB, CHEK2, VRK1, VRK2, BUB1, DYRK3, MASTL, CDC7, CDK6, PBK, CDK4, GSG2, WEE1, CDK2, IKBKE, PLK4, RPS6KA1, PLK1, RIPK3, BMP2K, TESK2, BUB1B, CIT, MELK	773	491	17763	1.45083	1	0.725713	47.6296
GOTERM_BP_FAT	GO:0006793~phosphorus metabolic process	55	6.07735	0.0455672	IMPA2, PASK, PTPN22, TTK, PKMYT1, AURKA, CAD, AURKB, PRKAR2B, CCNE1, FXN, MASTL, CDC7, CDK6, PBK, CDK4, WEE1, CDK2, EIF2S1, RIPK3, BMP2K, BUB1B, TESK2, MELK, NEK2, HK2, PML, MAP4K1, ACP5, CHEK1, CHEK2, GALK1, STAT4, VRK1, VRK2, BUB1, DYRK3, TES, PDK1, PTPRE, PDK3, CDKN3, CDC25C, CDC25A, GSG2, PPA1, CDC25B, CCNB1, IKBKE, DUSP4, PLK4, RPS6KA1, PLK1, CIT, F2R	672	866	13588	1.2842	1	0.461644	55.728
GOTERM_BP_FAT	GO:0006796~phosphate metabolic process	55	6.07735	0.0455672	IMPA2, PASK, PTPN22, TTK, PKMYT1, AURKA, CAD, AURKB, PRKAR2B, CCNE1, FXN, MASTL, CDC7, CDK6, PBK, CDK4, WEE1, CDK2, EIF2S1, RIPK3, BMP2K, BUB1B, TESK2, MELK, NEK2, HK2, PML, MAP4K1, ACP5, CHEK1, CHEK2, GALK1, STAT4, VRK1, VRK2, BUB1, DYRK3, TES, PDK1, PTPRE, PDK3, CDKN3, CDC25C, CDC25A, GSG2, PPA1, CDC25B, CCNB1, IKBKE, DUSP4, PLK4, RPS6KA1, PLK1, CIT, F2R	672	866	13588	1.2842	1	0.461644	55.728
GOTERM_BP_FAT	GO:0016310~phosphorylation	46	5.08287	0.0586951	NEK2, PASK, PML, HK2, MAP4K1, PKMYT1, TTK, AURKA, CHEK1, CAD, CHEK2, AURKB, PRKAR2B, CCNE1, GALK1, STAT4, VRK1, VRK2, FXN, BUB1, DYRK3, MASTL, TES, CDC7, PDK1, PTPRE, PDK3, CDK6, PBK, CDK4, GSG2, CDK2, WEE1, CCNB1, IKBKE, PLK4, RPS6KA1, PLK1, EIF2S1, RIPK3, BMP2K, TESK2, BUB1B, CIT, MELK, F2R	672	718	13588	1.29545	1	0.537864	65.2432
SP_PIR_KEYWORDS	phosphotransferase	11	1.21547	0.0649756	PRKAR2B, PLK4, RPS6KA1, PLK1, DCK, TTK, CDK6, AURKA, AURKB, CDK4, TK1	835	124	17854	1.89679	1	0.303886	60.8091
UP_SEQ_FEATURE	active site:Proton acceptor	44	4.86188	0.0678555	NEK2, NIT2, UNG, PASK, MAP4K1, PKMYT1, TTK, AURKA, CHEK1, CHEK2, AURKB, GSR, VRK1, VRK2, ATIC, PITRM1, BUB1, DYRK3, MASTL, APEX1, CDC7, ACY1, DHRS13, CDK6, PBK, CDK4, GSG2, CDK2, WEE1, RDH11, IKBKE, PLK4, RPS6KA1, PLK1, RRM1, RIPK3, BMP2K, TESK2, BUB1B, ADSL, TXNRD1, CIT, G6PD2, MELK	826	662	16021	1.28915	1	0.979612	69.9934
SMART	SM00220:S_TKc	17	1.87845	0.0684543	NEK2, PASK, MAP4K1, TTK, CDK6, CHEK1, AURKA, AURKB, CHEK2, CDK4, CDK2, PLK4, RPS6KA1, PLK1, DYRK3, CIT, MELK	368	265	9131	1.59175	0.999999	0.584184	58.8243
INTERPRO	IPR002290:Serine/threonine protein kinase	17	1.87845	0.116816	NEK2, PASK, MAP4K1, TTK, CDK6, CHEK1, AURKA, AURKB, CHEK2, CDK4, CDK2, PLK4, RPS6KA1, PLK1, DYRK3, CIT, MELK	773	265	17763	1.47414	1	0.927101	86.8612
UP_SEQ_FEATURE	domain:Protein kinase	30	3.31492	0.201664	NEK2, PASK, MAP4K1, TTK, PKMYT1, CHEK1, AURKA, AURKB, CHEK2, VRK1, VRK2, BUB1, DYRK3, MASTL, CDC7, CDK6, PBK, CDK4, WEE1, CDK2, GSG2, IKBKE, PLK4, PLK1, RIPK3, BMP2K, TESK2, BUB1B, CIT, MELK	826	476	16021	1.22243	1	0.999939	97.8897
Annotation Cluster 61	Enrichment Score: 1.5920758414030702
Category	Term	Count	%	PValue	Genes	List Total	Pop Hits	Pop Total	Fold Enrichment	Bonferroni	Benjamini	FDR
GOTERM_BP_FAT	GO:0007098~centrosome cycle	4	0.441989	0.00361322	KIF11, NPM1, GADD45A, BRCA1	672	7	13588	11.5544	0.999755	0.073444	6.12831
GOTERM_BP_FAT	GO:0051297~centrosome organization	4	0.441989	0.0562699	KIF11, NPM1, GADD45A, BRCA1	672	18	13588	4.49339	1	0.528383	63.6451
GOTERM_BP_FAT	GO:0031023~microtubule organizing center organization	4	0.441989	0.0823382	KIF11, NPM1, GADD45A, BRCA1	672	21	13588	3.85147	1	0.627257	77.7144
Annotation Cluster 62	Enrichment Score: 1.557975351251295
Category	Term	Count	%	PValue	Genes	List Total	Pop Hits	Pop Total	Fold Enrichment	Bonferroni	Benjamini	FDR
GOTERM_MF_FAT	GO:0009982~pseudouridine synthase activity	4	0.441989	0.0157303	PUS7L, PUS1, DKC1, PUS7	614	12	13288	7.2139	0.999991	0.232407	21.3864
GOTERM_BP_FAT	GO:0009451~RNA modification	7	0.773481	0.0163276	PUS7L, APOBEC1, PUS1, DKC1, AARS, FTSJ3, PUS7	672	42	13588	3.37004	1	0.230948	24.995
GOTERM_BP_FAT	GO:0001522~pseudouridine synthesis	4	0.441989	0.0236558	PUS7L, PUS1, DKC1, PUS7	672	13	13588	6.22161	1	0.29867	34.1809
GOTERM_MF_FAT	GO:0016866~intramolecular transferase activity	4	0.441989	0.0964945	PUS7L, PUS1, DKC1, PUS7	614	24	13288	3.60695	1	0.705066	78.5617
Annotation Cluster 63	Enrichment Score: 1.5133500629029055
Category	Term	Count	%	PValue	Genes	List Total	Pop Hits	Pop Total	Fold Enrichment	Bonferroni	Benjamini	FDR
GOTERM_BP_FAT	GO:0044271~nitrogen compound biosynthetic process	39	4.30939	1.03564e-07	BCAT1, ALAD, ALDH18A1, ASS1, SRM, CTPS, ATP10A, DTYMK, ASNS, CAD, PSPH, PPAT, ADA, MTHFD1L, PFAS, GCH1, MTHFD1, TYMS, GOT1, ATIC, IMPDH2, DCTD, ODC1, HSP90AA1, HMBS, GART, APRT, NME6, NME4, PYCR1, UMPS, PYCR2, CTH, DHFR, RRM2, RRM1, PHGDH, ADSL, PSAT1	672	302	13588	2.61122	0.000237859	6.09965e-06	0.000180938
SP_PIR_KEYWORDS	purine biosynthesis	6	0.662983	8.0215e-05	MTHFD1, ATIC, ADSL, IMPDH2, PFAS, GART	835	11	17854	11.6629	0.0315003	0.00088869	0.111786
GOTERM_BP_FAT	GO:0034404~nucleobase, nucleoside and nucleotide biosynthetic process	21	2.32044	0.000541853	DCTD, CTPS, DTYMK, ATP10A, CAD, ADA, PFAS, PPAT, GART, APRT, NME6, MTHFD1, NME4, TYMS, UMPS, DHFR, ATIC, RRM2, RRM1, ADSL, IMPDH2	672	179	13588	2.37221	0.712052	0.0150679	0.942465
GOTERM_BP_FAT	GO:0034654~nucleobase, nucleoside, nucleotide and nucleic acid biosynthetic process	21	2.32044	0.000541853	DCTD, CTPS, DTYMK, ATP10A, CAD, ADA, PFAS, PPAT, GART, APRT, NME6, MTHFD1, NME4, TYMS, UMPS, DHFR, ATIC, RRM2, RRM1, ADSL, IMPDH2	672	179	13588	2.37221	0.712052	0.0150679	0.942465
GOTERM_BP_FAT	GO:0009127~purine nucleoside monophosphate biosynthetic process	5	0.552486	0.00294655	ATIC, IMPDH2, ADA, PFAS, GART	672	13	13588	7.77701	0.998862	0.0630967	5.02491
GOTERM_BP_FAT	GO:0009168~purine ribonucleoside monophosphate biosynthetic process	5	0.552486	0.00294655	ATIC, IMPDH2, ADA, PFAS, GART	672	13	13588	7.77701	0.998862	0.0630967	5.02491
GOTERM_BP_FAT	GO:0009126~purine nucleoside monophosphate metabolic process	5	0.552486	0.00519887	ATIC, IMPDH2, ADA, PFAS, GART	672	15	13588	6.74008	0.999994	0.0972711	8.70435
GOTERM_BP_FAT	GO:0009167~purine ribonucleoside monophosphate metabolic process	5	0.552486	0.00519887	ATIC, IMPDH2, ADA, PFAS, GART	672	15	13588	6.74008	0.999994	0.0972711	8.70435
GOTERM_BP_FAT	GO:0009165~nucleotide biosynthetic process	18	1.98895	0.00561755	DCTD, CTPS, DTYMK, ATP10A, PFAS, ADA, GART, NME6, MTHFD1, NME4, TYMS, UMPS, DHFR, ATIC, RRM2, RRM1, ADSL, IMPDH2	672	174	13588	2.09175	0.999998	0.102222	9.37332
GOTERM_BP_FAT	GO:0009156~ribonucleoside monophosphate biosynthetic process	5	0.552486	0.00838011	ATIC, IMPDH2, ADA, PFAS, GART	672	17	13588	5.94713	1	0.136223	13.6729
GOTERM_BP_FAT	GO:0009161~ribonucleoside monophosphate metabolic process	5	0.552486	0.0126207	ATIC, IMPDH2, ADA, PFAS, GART	672	19	13588	5.32112	1	0.190556	19.9005
GOTERM_BP_FAT	GO:0006188~IMP biosynthetic process	3	0.331492	0.0136691	ATIC, PFAS, GART	672	4	13588	15.1652	1	0.200857	21.3735
GOTERM_BP_FAT	GO:0046040~IMP metabolic process	3	0.331492	0.0136691	ATIC, PFAS, GART	672	4	13588	15.1652	1	0.200857	21.3735
SP_PIR_KEYWORDS	nucleotide metabolism	4	0.441989	0.0640608	NME4, BC048355, ADA, NME6	835	20	17854	4.27641	1	0.303619	60.2711
GOTERM_BP_FAT	GO:0009124~nucleoside monophosphate biosynthetic process	6	0.662983	0.069607	TYMS, ATIC, IMPDH2, ADA, PFAS, GART	672	45	13588	2.69603	1	0.585844	71.649
GOTERM_BP_FAT	GO:0009123~nucleoside monophosphate metabolic process	7	0.773481	0.0699914	TYMS, ATIC, BC048355, IMPDH2, ADA, PFAS, GART	672	59	13588	2.39901	1	0.584067	71.853
GOTERM_BP_FAT	GO:0009119~ribonucleoside metabolic process	5	0.552486	0.124667	NME4, HMGCR, ADA, APRT, NME6	672	39	13588	2.59234	1	0.738529	90.2342
GOTERM_BP_FAT	GO:0009150~purine ribonucleotide metabolic process	10	1.10497	0.133956	NME4, FIGNL1, ATIC, ATP10A, ADSL, IMPDH2, ADA, PFAS, GART, NME6	672	119	13588	1.69918	1	0.756289	91.895
GOTERM_BP_FAT	GO:0009152~purine ribonucleotide biosynthetic process	9	0.994475	0.158742	NME4, ATIC, ATP10A, ADSL, IMPDH2, ADA, PFAS, GART, NME6	672	107	13588	1.70077	1	0.804845	95.1199
GOTERM_BP_FAT	GO:0009259~ribonucleotide metabolic process	10	1.10497	0.165041	NME4, FIGNL1, ATIC, ATP10A, ADSL, IMPDH2, ADA, PFAS, GART, NME6	672	125	13588	1.61762	1	0.81568	95.7204
GOTERM_BP_FAT	GO:0006163~purine nucleotide metabolic process	12	1.32597	0.167977	NME4, MTHFD1, NUDT1, FIGNL1, ATIC, ATP10A, ADSL, IMPDH2, ADA, PFAS, GART, NME6	672	160	13588	1.51652	1	0.819162	95.9759
GOTERM_BP_FAT	GO:0009260~ribonucleotide biosynthetic process	9	0.994475	0.182629	NME4, ATIC, ATP10A, ADSL, IMPDH2, ADA, PFAS, GART, NME6	672	111	13588	1.63948	1	0.843213	97.0497
GOTERM_BP_FAT	GO:0006164~purine nucleotide biosynthetic process	10	1.10497	0.236034	NME4, MTHFD1, ATIC, ATP10A, ADSL, IMPDH2, ADA, PFAS, GART, NME6	672	137	13588	1.47593	1	0.896201	99.0939
GOTERM_BP_FAT	GO:0009141~nucleoside triphosphate metabolic process	7	0.773481	0.504826	NME4, NUDT1, FIGNL1, ATP10A, ADA, DUT, NME6	672	115	13588	1.2308	1	0.987857	99.9995
GOTERM_BP_FAT	GO:0009144~purine nucleoside triphosphate metabolic process	6	0.662983	0.605661	NME4, NUDT1, FIGNL1, ATP10A, ADA, NME6	672	106	13588	1.14454	1	0.995715	100
GOTERM_BP_FAT	GO:0009205~purine ribonucleoside triphosphate metabolic process	4	0.441989	0.881551	NME4, FIGNL1, ATP10A, NME6	672	101	13588	0.800802	1	0.999956	100
GOTERM_BP_FAT	GO:0009199~ribonucleoside triphosphate metabolic process	4	0.441989	0.885589	NME4, FIGNL1, ATP10A, NME6	672	102	13588	0.792951	1	0.999962	100
GOTERM_BP_FAT	GO:0009206~purine ribonucleoside triphosphate biosynthetic process	3	0.331492	0.94803	NME4, ATP10A, NME6	672	93	13588	0.652266	1	0.999998	100
GOTERM_BP_FAT	GO:0009201~ribonucleoside triphosphate biosynthetic process	3	0.331492	0.94803	NME4, ATP10A, NME6	672	93	13588	0.652266	1	0.999998	100
GOTERM_BP_FAT	GO:0009145~purine nucleoside triphosphate biosynthetic process	3	0.331492	0.95017	NME4, ATP10A, NME6	672	94	13588	0.645327	1	0.999998	100
GOTERM_BP_FAT	GO:0009142~nucleoside triphosphate biosynthetic process	3	0.331492	0.952226	NME4, ATP10A, NME6	672	95	13588	0.638534	1	0.999998	100
Annotation Cluster 64	Enrichment Score: 1.5081852754523861
Category	Term	Count	%	PValue	Genes	List Total	Pop Hits	Pop Total	Fold Enrichment	Bonferroni	Benjamini	FDR
GOTERM_BP_FAT	GO:0006541~glutamine metabolic process	5	0.552486	0.0126207	CTPS, PHGDH, ASNS, CAD, PFAS	672	19	13588	5.32112	1	0.190556	19.9005
UP_SEQ_FEATURE	active site:For GATase activity	3	0.331492	0.0468004	CTPS, ASNS, PFAS	826	7	16021	8.31252	1	0.954858	56.0056
SP_PIR_KEYWORDS	glutamine amidotransferase	3	0.331492	0.0505955	CTPS, ASNS, PFAS	835	8	17854	8.01826	1	0.259356	51.5154
Annotation Cluster 65	Enrichment Score: 1.3959572228683712
Category	Term	Count	%	PValue	Genes	List Total	Pop Hits	Pop Total	Fold Enrichment	Bonferroni	Benjamini	FDR
SMART	SM00651:Sm	4	0.441989	0.0335559	SNRPD1, LSM5, LSM3, LSM2	368	18	9131	5.51389	0.998839	0.430601	34.7603
INTERPRO	IPR006649:Like-Sm ribonucleoprotein, eukaryotic and archaea-type, core	4	0.441989	0.0409996	SNRPD1, LSM5, LSM3, LSM2	773	18	17763	5.10651	1	0.72822	49.5401
INTERPRO	IPR001163:Like-Sm ribonucleoprotein, core	4	0.441989	0.0471607	SNRPD1, LSM5, LSM3, LSM2	773	19	17763	4.83775	1	0.746555	54.5836
Annotation Cluster 66	Enrichment Score: 1.3955219150127371
Category	Term	Count	%	PValue	Genes	List Total	Pop Hits	Pop Total	Fold Enrichment	Bonferroni	Benjamini	FDR
UP_SEQ_FEATURE	domain:BRCT 1	4	0.441989	0.0211097	DBF4, TOPBP1, ECT2, BRCA1	826	12	16021	6.46529	1	0.821604	30.6152
UP_SEQ_FEATURE	domain:BRCT 2	4	0.441989	0.0211097	DBF4, TOPBP1, ECT2, BRCA1	826	12	16021	6.46529	1	0.821604	30.6152
SMART	SM00292:BRCT	4	0.441989	0.0698401	TOPBP1, PES1, ECT2, BRCA1	368	24	9131	4.13542	0.999999	0.549044	59.5842
INTERPRO	IPR001357:BRCT	4	0.441989	0.0841091	TOPBP1, PES1, ECT2, BRCA1	773	24	17763	3.82988	1	0.861908	76.1996
Annotation Cluster 67	Enrichment Score: 1.3936886975919935
Category	Term	Count	%	PValue	Genes	List Total	Pop Hits	Pop Total	Fold Enrichment	Bonferroni	Benjamini	FDR
GOTERM_BP_FAT	GO:0006323~DNA packaging	19	2.09945	1.92715e-06	HIST1H2AE, NAP1L1, NUSAP1, MCM2, SMC2, NCAPD3, NCAPD2, SMC4, NCAPH, NCAPG2, CENPA, H2AFZ, H2AFX, HIST1H4I, ASF1B, ASF1A, TOP2A, CDCA5, HELLS	672	101	13588	3.80381	0.00441687	8.35183e-05	0.00336688
GOTERM_BP_FAT	GO:0031497~chromatin assembly	10	1.10497	0.0113014	CENPA, HIST1H2AE, H2AFZ, NAP1L1, H2AFX, MCM2, ASF1B, HIST1H4I, ASF1A, HELLS	672	75	13588	2.69603	1	0.174664	18.01
GOTERM_BP_FAT	GO:0065004~protein-DNA complex assembly	10	1.10497	0.0122765	CENPA, HIST1H2AE, H2AFZ, NAP1L1, H2AFX, MCM2, ASF1B, HIST1H4I, ASF1A, HELLS	672	76	13588	2.66056	1	0.187068	19.4113
GOTERM_BP_FAT	GO:0006334~nucleosome assembly	9	0.994475	0.0270372	CENPA, HIST1H2AE, H2AFZ, NAP1L1, H2AFX, MCM2, ASF1B, HIST1H4I, ASF1A	672	73	13588	2.49291	1	0.326974	38.0519
GOTERM_BP_FAT	GO:0034728~nucleosome organization	9	0.994475	0.0333989	CENPA, HIST1H2AE, H2AFZ, NAP1L1, H2AFX, MCM2, ASF1B, HIST1H4I, ASF1A	672	76	13588	2.3945	1	0.378599	44.76
GOTERM_BP_FAT	GO:0006333~chromatin assembly or disassembly	11	1.21547	0.0428995	CENPA, HIST1H2AE, H2AFZ, NAP1L1, H2AFX, MCM2, ASF1B, HIST1H4I, ASF1A, HELLS, SUV39H2	672	109	13588	2.04057	1	0.445109	53.5156
INTERPRO	IPR007125:Histone core	5	0.552486	0.108256	CENPA, HIST1H2AE, H2AFZ, H2AFX, HIST1H4I	773	42	17763	2.73563	1	0.914132	84.6185
PIR_SUPERFAMILY	PIRSF002048:histone H2A	3	0.331492	0.11774	HIST1H2AE, H2AFZ, H2AFX	375	13	8136	5.00677	1	0.99879	82.8821
INTERPRO	IPR009072:Histone-fold	6	0.662983	0.125147	APITD1, CENPA, POLE3, HIST1H2AE, H2AFZ, HIST1H4I	773	61	17763	2.26026	1	0.93201	88.7461
SP_PIR_KEYWORDS	nucleosome core	5	0.552486	0.148496	CENPA, HIST1H2AE, H2AFZ, H2AFX, HIST1H4I	835	44	17854	2.42978	1	0.521566	89.3685
SMART	SM00414:H2A	3	0.331492	0.265981	HIST1H2AE, H2AFZ, H2AFX	368	25	9131	2.9775	1	0.90509	97.9129
GOTERM_CC_FAT	GO:0000786~nucleosome	5	0.552486	0.266942	CENPA, HIST1H2AE, H2AFZ, H2AFX, HIST1H4I	530	62	12504	1.90262	1	0.711229	98.5209
INTERPRO	IPR002119:Histone H2A	3	0.331492	0.296703	HIST1H2AE, H2AFZ, H2AFX	773	25	17763	2.75752	1	0.997457	99.682
KEGG_PATHWAY	mmu05322:Systemic lupus erythematosus	6	0.662983	0.595642	HIST1H2AE, SNRPD1, H2AFZ, H2AFX, HIST1H4I, CTSG	289	103	5738	1.15658	1	0.938789	99.9979
Annotation Cluster 68	Enrichment Score: 1.2883437309839008
Category	Term	Count	%	PValue	Genes	List Total	Pop Hits	Pop Total	Fold Enrichment	Bonferroni	Benjamini	FDR
GOTERM_BP_FAT	GO:0008630~DNA damage response, signal transduction resulting in induction of apoptosis	6	0.662983	0.00463393	TRP53, MSH6, HMOX1, PML, BRCA2, BRCA1	672	23	13588	5.27484	0.999977	0.0893408	7.79428
GOTERM_BP_FAT	GO:0010332~response to gamma radiation	5	0.552486	0.00838011	TRP53, APOBEC1, PML, BRCA2, CHEK2	672	17	13588	5.94713	1	0.136223	13.6729
GOTERM_BP_FAT	GO:0007569~cell aging	6	0.662983	0.0128173	TRP53, NUP62, NPM1, PML, BRCA2, ZFP217	672	29	13588	4.1835	1	0.191987	20.1787
GOTERM_BP_FAT	GO:0007568~aging	7	0.773481	0.0795644	TRP53, MSH6, NUP62, NPM1, PML, BRCA2, ZFP217	672	61	13588	2.32036	1	0.623417	76.5078
GOTERM_BP_FAT	GO:0042771~DNA damage response, signal transduction by p53 class mediator resulting in induction of apoptosis	3	0.331492	0.149888	TRP53, PML, BRCA2	672	14	13588	4.33291	1	0.790008	94.1404
GOTERM_BP_FAT	GO:0030330~DNA damage response, signal transduction by p53 class mediator	3	0.331492	0.240847	TRP53, PML, BRCA2	672	19	13588	3.19267	1	0.899902	99.1886
UP_SEQ_FEATURE	cross-link:Glycyl lysine isopeptide (Lys-Gly) (interchain with G-Cter in SUMO)	5	0.552486	0.67046	TRP53, HDAC1, NPM1, PML, HNRNPA1	826	88	16021	1.10204	1	1	100
Annotation Cluster 69	Enrichment Score: 1.2834109749670672
Category	Term	Count	%	PValue	Genes	List Total	Pop Hits	Pop Total	Fold Enrichment	Bonferroni	Benjamini	FDR
GOTERM_MF_FAT	GO:0016769~transferase activity, transferring nitrogenous groups	6	0.662983	0.0147283	BCAT1, GOT1, GATM, GCAT, HAT1, PSAT1	614	32	13288	4.05782	0.999981	0.223749	20.1631
GOTERM_MF_FAT	GO:0008483~transaminase activity	4	0.441989	0.0964945	BCAT1, GOT1, HAT1, PSAT1	614	24	13288	3.60695	1	0.705066	78.5617
SP_PIR_KEYWORDS	Aminotransferase	4	0.441989	0.099337	BCAT1, GOT1, HAT1, PSAT1	835	24	17854	3.56367	1	0.398955	76.7478
Annotation Cluster 70	Enrichment Score: 1.2825814783358562
Category	Term	Count	%	PValue	Genes	List Total	Pop Hits	Pop Total	Fold Enrichment	Bonferroni	Benjamini	FDR
GOTERM_BP_FAT	GO:0031577~spindle checkpoint	4	0.441989	0.00557011	MAD2L1, CEP192, CENPE, BIRC5	672	8	13588	10.1101	0.999997	0.102209	9.29775
GOTERM_BP_FAT	GO:0007093~mitotic cell cycle checkpoint	6	0.662983	0.00561959	TRP53, MAD2L1, CEP192, PML, CENPE, ZWILCH	672	24	13588	5.05506	0.999998	0.101456	9.37656
GOTERM_BP_FAT	GO:0051783~regulation of nuclear division	6	0.662983	0.0307043	MAD2L1, LST1, CEP192, NUSAP1, CENPE, TUBG1	672	36	13588	3.37004	1	0.359129	42.0069
GOTERM_BP_FAT	GO:0007088~regulation of mitosis	6	0.662983	0.0307043	MAD2L1, LST1, CEP192, NUSAP1, CENPE, TUBG1	672	36	13588	3.37004	1	0.359129	42.0069
GOTERM_BP_FAT	GO:0045841~negative regulation of mitotic metaphase/anaphase transition	3	0.331492	0.0433389	MAD2L1, CEP192, CENPE	672	7	13588	8.66582	1	0.44661	53.887
GOTERM_BP_FAT	GO:0007094~mitotic cell cycle spindle assembly checkpoint	3	0.331492	0.0433389	MAD2L1, CEP192, CENPE	672	7	13588	8.66582	1	0.44661	53.887
GOTERM_BP_FAT	GO:0051784~negative regulation of nuclear division	3	0.331492	0.0559285	MAD2L1, CEP192, CENPE	672	8	13588	7.58259	1	0.52817	63.4146
GOTERM_BP_FAT	GO:0045839~negative regulation of mitosis	3	0.331492	0.0559285	MAD2L1, CEP192, CENPE	672	8	13588	7.58259	1	0.52817	63.4146
GOTERM_BP_FAT	GO:0010948~negative regulation of cell cycle process	4	0.441989	0.0562699	RECQL4, MAD2L1, CEP192, CENPE	672	18	13588	4.49339	1	0.528383	63.6451
GOTERM_BP_FAT	GO:0045786~negative regulation of cell cycle	6	0.662983	0.0593469	CDKN1A, CASP3, MAD2L1, CEP192, GMNN, CENPE	672	43	13588	2.82143	1	0.539951	65.6613
GOTERM_BP_FAT	GO:0010639~negative regulation of organelle organization	7	0.773481	0.0846127	RECQL4, MAD2L1, CEP192, CAPG, CENPE, STMN1, HDAC6	672	62	13588	2.28293	1	0.630446	78.66
GOTERM_BP_FAT	GO:0051129~negative regulation of cellular component organization	8	0.883978	0.175536	RECQL4, MAD2L1, CEP192, CAPG, CENPE, STMN1, CIT, HDAC6	672	93	13588	1.73938	1	0.831464	96.5689
GOTERM_BP_FAT	GO:0030071~regulation of mitotic metaphase/anaphase transition	3	0.331492	0.185573	MAD2L1, CEP192, CENPE	672	16	13588	3.79129	1	0.846039	97.2299
GOTERM_BP_FAT	GO:0051494~negative regulation of cytoskeleton organization	3	0.331492	0.693237	CAPG, STMN1, HDAC6	672	48	13588	1.26376	1	0.998645	100
Annotation Cluster 71	Enrichment Score: 1.2374236507112453
Category	Term	Count	%	PValue	Genes	List Total	Pop Hits	Pop Total	Fold Enrichment	Bonferroni	Benjamini	FDR
GOTERM_BP_FAT	GO:0045787~positive regulation of cell cycle	6	0.662983	0.0245534	LST1, BRCA2, CENPF, NUSAP1, CENPE, BIRC5	672	34	13588	3.56828	1	0.30491	35.2301
GOTERM_BP_FAT	GO:0007088~regulation of mitosis	6	0.662983	0.0307043	MAD2L1, LST1, CEP192, NUSAP1, CENPE, TUBG1	672	36	13588	3.37004	1	0.359129	42.0069
GOTERM_BP_FAT	GO:0051783~regulation of nuclear division	6	0.662983	0.0307043	MAD2L1, LST1, CEP192, NUSAP1, CENPE, TUBG1	672	36	13588	3.37004	1	0.359129	42.0069
GOTERM_BP_FAT	GO:0051785~positive regulation of nuclear division	3	0.331492	0.167566	LST1, NUSAP1, CENPE	672	15	13588	4.04405	1	0.819584	95.941
GOTERM_BP_FAT	GO:0045840~positive regulation of mitosis	3	0.331492	0.167566	LST1, NUSAP1, CENPE	672	15	13588	4.04405	1	0.819584	95.941
Annotation Cluster 72	Enrichment Score: 1.2067456509697787
Category	Term	Count	%	PValue	Genes	List Total	Pop Hits	Pop Total	Fold Enrichment	Bonferroni	Benjamini	FDR
SP_PIR_KEYWORDS	nadp	16	1.76796	0.00265417	CYP51, ALDH18A1, DHRS13, HMGCR, FDXR, AKR1C13, AKR1B8, MTHFD1, PYCR1, GSR, RDH11, PYCR2, DHFR, BLVRB, TXNRD1, G6PD2	835	142	17854	2.40924	0.65369	0.0227889	3.6378
SP_PIR_KEYWORDS	oxidoreductase	32	3.53591	0.225261	CYP51, ALDH18A1, 2410016O06RIK, HMGCR, PRDX4, NUP188, AKR1C13, MTHFD1, MTHFD2, GSR, PLOD2, HMOX1, MIOX, ERO1L, IMPDH2, NQO2, PAOX, DHRS13, FDXR, FRRS1, AKR1B8, PYCR1, RDH11, PYCR2, DHFR, SQLE, RRM2, RRM1, BLVRB, PHGDH, TXNRD1, G6PD2	835	572	17854	1.1962	1	0.650013	97.1523
GOTERM_BP_FAT	GO:0055114~oxidation reduction	36	3.9779	0.401004	CYP51, ALDH18A1, HMGCR, AKR1C12, PRDX4, NUP188, AKR1C13, MTHFD1, MTHFD2, GSR, PLOD2, NMRAL1, HMOX1, MIOX, ERO1L, IMPDH2, NQO2, PAOX, DHRS13, FDXR, ALDH16A1, FRRS1, AKR1B8, RDH11, PYCR1, PYCR2, SLC25A13, DHFR, SQLE, RRM2, RRM1, BLVRB, PHGDH, TXNRD1, MYBBP1A, G6PD2	672	672	13588	1.08323	1	0.972677	99.9871
Annotation Cluster 73	Enrichment Score: 1.2053836569563692
Category	Term	Count	%	PValue	Genes	List Total	Pop Hits	Pop Total	Fold Enrichment	Bonferroni	Benjamini	FDR
GOTERM_BP_FAT	GO:0051170~nuclear import	11	1.21547	0.000489728	TRP53, XPO1, CSE1L, CEP57, RAN, IPO5, PML, POLA2, KPNA2, TNPO1, HNRNPA1	672	58	13588	3.83487	0.675406	0.0139663	0.852167
GOTERM_BP_FAT	GO:0006606~protein import into nucleus	10	1.10497	0.00156014	TRP53, XPO1, CSE1L, CEP57, RAN, IPO5, PML, POLA2, KPNA2, TNPO1	672	56	13588	3.61076	0.972303	0.0378297	2.69099
GOTERM_BP_FAT	GO:0034504~protein localization in nucleus	10	1.10497	0.00286923	TRP53, XPO1, CSE1L, CEP57, RAN, IPO5, PML, POLA2, KPNA2, TNPO1	672	61	13588	3.31479	0.99864	0.0626577	4.89614
INTERPRO	IPR001494:Importin-beta, N-terminal	4	0.441989	0.0251657	XPO1, CSE1L, IPO5, TNPO1	773	15	17763	6.12781	1	0.624607	34.0605
UP_SEQ_FEATURE	domain:Importin N-terminal	4	0.441989	0.032357	XPO1, CSE1L, IPO5, TNPO1	826	14	16021	5.54168	1	0.905782	43.0773
GOTERM_BP_FAT	GO:0000059~protein import into nucleus, docking	4	0.441989	0.0349826	XPO1, CSE1L, IPO5, TNPO1	672	15	13588	5.39206	1	0.390869	46.3201
INTERPRO	IPR011989:Armadillo-like helical	11	1.21547	0.0570375	XPO1, FMNL3, CSE1L, IPO5, D19BWG1357E, 2610027L16RIK, HEATR1, KPNA2, TNPO1, NCAPD3, CTNNBL1	773	130	17763	1.9444	1	0.797929	61.693
UP_SEQ_FEATURE	repeat:HEAT 1	5	0.552486	0.23315	XPO1, IPO5, UTP20, TNPO1, NCAPD3	826	48	16021	2.0204	1	0.999978	98.9408
UP_SEQ_FEATURE	repeat:HEAT 2	5	0.552486	0.23315	XPO1, IPO5, UTP20, TNPO1, NCAPD3	826	48	16021	2.0204	1	0.999978	98.9408
UP_SEQ_FEATURE	repeat:HEAT 4	4	0.441989	0.296916	XPO1, IPO5, TNPO1, NCAPD3	826	37	16021	2.09685	1	0.999992	99.7606
UP_SEQ_FEATURE	repeat:HEAT 3	4	0.441989	0.354183	XPO1, IPO5, TNPO1, NCAPD3	826	41	16021	1.89228	1	0.999995	99.9442
GOTERM_MF_FAT	GO:0008565~protein transporter activity	5	0.552486	0.362979	XPO1, CSE1L, IPO5, KPNA2, TNPO1	614	66	13288	1.63952	1	0.959788	99.8934
UP_SEQ_FEATURE	repeat:HEAT 6	3	0.331492	0.390086	XPO1, IPO5, TNPO1	826	26	16021	2.23799	1	0.999999	99.979
UP_SEQ_FEATURE	repeat:HEAT 5	3	0.331492	0.461969	XPO1, IPO5, TNPO1	826	30	16021	1.93959	1	1	99.9976
INTERPRO	IPR000357:HEAT	3	0.331492	0.623428	IPO5, TNPO1, NCAPD3	773	48	17763	1.43621	1	0.999998	100
Annotation Cluster 74	Enrichment Score: 1.1852978181028018
Category	Term	Count	%	PValue	Genes	List Total	Pop Hits	Pop Total	Fold Enrichment	Bonferroni	Benjamini	FDR
GOTERM_MF_FAT	GO:0004519~endonuclease activity	12	1.32597	0.00783063	EXO1, RAD51C, DNA2, GEN1, EME1, POP1, DBR1, ZRANB3, RNASEH2A, APEX1, FEN1, RPP40	614	103	13288	2.52136	0.996881	0.151993	11.2466
GOTERM_MF_FAT	GO:0004540~ribonuclease activity	8	0.883978	0.0366479	DIS3, EXOSC8, EXOSC5, POP1, DBR1, RNASEH2A, RPP40, ISG20	614	68	13288	2.54608	1	0.415705	43.2565
GOTERM_MF_FAT	GO:0016893~endonuclease activity, active with either ribo- or deoxyribonucleic acids and producing 5'-phosphomonoesters	5	0.552486	0.0697078	DNA2, POP1, DBR1, RNASEH2A, RPP40	614	34	13288	3.1826	1	0.599251	66.5992
GOTERM_MF_FAT	GO:0016891~endoribonuclease activity, producing 5'-phosphomonoesters	4	0.441989	0.136859	POP1, DBR1, RNASEH2A, RPP40	614	28	13288	3.09167	1	0.786316	89.2859
GOTERM_MF_FAT	GO:0004521~endoribonuclease activity	4	0.441989	0.432624	POP1, DBR1, RNASEH2A, RPP40	614	52	13288	1.66475	1	0.977992	99.9816
Annotation Cluster 75	Enrichment Score: 1.1302195342591477
Category	Term	Count	%	PValue	Genes	List Total	Pop Hits	Pop Total	Fold Enrichment	Bonferroni	Benjamini	FDR
GOTERM_BP_FAT	GO:0043623~cellular protein complex assembly	14	1.54696	0.00252482	XPO1, 1110034A24RIK, TUBA3A, WAS, PSMG1, CSE1L, IPO5, TUBE1, TUBB6, FBXO5, TUBG1, TNPO1, TUBA1C, TES	672	108	13588	2.62114	0.996993	0.055872	4.3206
GOTERM_BP_FAT	GO:0051258~protein polymerization	8	0.883978	0.00311281	TUBA3A, FBXO5, TUBE1, TUBB6, TUBG1, WAS, TUBA1C, TES	672	40	13588	4.04405	0.999224	0.0653275	5.30121
INTERPRO	IPR018316:Tubulin/FtsZ, 2-layer sandwich domain	5	0.552486	0.00814018	TUBA3A, TUBE1, TUBB6, TUBG1, TUBA1C	773	19	17763	6.04718	0.999977	0.359249	12.501
INTERPRO	IPR000217:Tubulin	5	0.552486	0.00983127	TUBA3A, TUBE1, TUBB6, TUBG1, TUBA1C	773	20	17763	5.74483	0.999998	0.391438	14.9068
INTERPRO	IPR003008:Tubulin/FtsZ, GTPase domain	5	0.552486	0.00983127	TUBA3A, TUBE1, TUBB6, TUBG1, TUBA1C	773	20	17763	5.74483	0.999998	0.391438	14.9068
PIR_SUPERFAMILY	PIRSF002306:tubulin	5	0.552486	0.0118534	TUBA3A, TUBE1, TUBB6, TUBG1, TUBA1C	375	20	8136	5.424	0.993997	0.721649	15.4657
INTERPRO	IPR017975:Tubulin, conserved site	5	0.552486	0.018802	TUBA3A, TUBE1, TUBB6, TUBG1, TUBA1C	773	24	17763	4.78735	1	0.55079	26.6642
GOTERM_MF_FAT	GO:0003924~GTPase activity	9	0.994475	0.238703	GTPBP4, IGTP, RAN, TUBA3A, TUBE1, TUBB6, TUBG1, EEFSEC, TUBA1C	614	128	13288	1.52168	1	0.912951	98.4062
GOTERM_MF_FAT	GO:0005525~GTP binding	14	1.54696	0.837545	GTPBP4, RAN, TUBA3A, IFI47, PCK2, GCH1, IGTP, LSG1, TUBE1, TUBB6, TUBG1, EEFSEC, TUBA1C, GNL3	614	354	13288	0.855886	1	0.999885	100
GOTERM_MF_FAT	GO:0032561~guanyl ribonucleotide binding	14	1.54696	0.861234	GTPBP4, RAN, TUBA3A, IFI47, PCK2, GCH1, IGTP, LSG1, TUBE1, TUBB6, TUBG1, EEFSEC, TUBA1C, GNL3	614	363	13288	0.834666	1	0.999928	100
GOTERM_MF_FAT	GO:0019001~guanyl nucleotide binding	14	1.54696	0.861234	GTPBP4, RAN, TUBA3A, IFI47, PCK2, GCH1, IGTP, LSG1, TUBE1, TUBB6, TUBG1, EEFSEC, TUBA1C, GNL3	614	363	13288	0.834666	1	0.999928	100
SP_PIR_KEYWORDS	gtp-binding	12	1.32597	0.870151	GTPBP4, RAN, TUBA3A, LSG1, TUBE1, TUBB6, TUBG1, EEFSEC, PCK2, TUBA1C, GNL3, GCH1	835	313	17854	0.819759	1	0.996772	100
UP_SEQ_FEATURE	nucleotide phosphate-binding region:GTP	11	1.21547	0.903699	GTPBP4, RAN, TUBA3A, LSG1, TUBE1, TUBB6, TUBG1, EEFSEC, PCK2, TUBA1C, GNL3	826	274	16021	0.778667	1	1	100
KEGG_PATHWAY	mmu04540:Gap junction	3	0.331492	0.935227	TUBA3A, TUBB6, TUBA1C	289	86	5738	0.692605	1	0.998505	100
Annotation Cluster 76	Enrichment Score: 1.1296827490747592
Category	Term	Count	%	PValue	Genes	List Total	Pop Hits	Pop Total	Fold Enrichment	Bonferroni	Benjamini	FDR
GOTERM_BP_FAT	GO:0009262~deoxyribonucleotide metabolic process	8	0.883978	8.49567e-05	TYMS, NUDT1, RRM2, DTYMK, RRM1, BC048355, ADA, DUT	672	23	13588	7.03313	0.177292	0.00290851	0.148325
GOTERM_BP_FAT	GO:0009264~deoxyribonucleotide catabolic process	3	0.331492	0.0433389	NUDT1, BC048355, ADA	672	7	13588	8.66582	1	0.44661	53.887
GOTERM_BP_FAT	GO:0044270~nitrogen compound catabolic process	4	0.441989	0.343822	NUDT1, HMOX1, BC048355, ADA	672	42	13588	1.92574	1	0.957688	99.9364
GOTERM_BP_FAT	GO:0009166~nucleotide catabolic process	3	0.331492	0.457075	NUDT1, BC048355, ADA	672	31	13588	1.9568	1	0.983266	99.9977
GOTERM_BP_FAT	GO:0034656~nucleobase, nucleoside and nucleotide catabolic process	3	0.331492	0.536727	NUDT1, BC048355, ADA	672	36	13588	1.68502	1	0.99091	99.9999
GOTERM_BP_FAT	GO:0034655~nucleobase, nucleoside, nucleotide and nucleic acid catabolic process	3	0.331492	0.536727	NUDT1, BC048355, ADA	672	36	13588	1.68502	1	0.99091	99.9999
Annotation Cluster 77	Enrichment Score: 1.120147694782386
Category	Term	Count	%	PValue	Genes	List Total	Pop Hits	Pop Total	Fold Enrichment	Bonferroni	Benjamini	FDR
GOTERM_BP_FAT	GO:0051651~maintenance of location in cell	5	0.552486	0.032634	NUF2, PML, CENPE, TACC3, ASPM	672	25	13588	4.04405	1	0.373465	43.9913
GOTERM_BP_FAT	GO:0051235~maintenance of location	5	0.552486	0.0777404	NUF2, PML, CENPE, TACC3, ASPM	672	33	13588	3.06367	1	0.618321	75.681
GOTERM_BP_FAT	GO:0032507~maintenance of protein location in cell	4	0.441989	0.0823382	NUF2, PML, CENPE, TACC3	672	21	13588	3.85147	1	0.627257	77.7144
GOTERM_BP_FAT	GO:0045185~maintenance of protein location	4	0.441989	0.158304	NUF2, PML, CENPE, TACC3	672	28	13588	2.88861	1	0.805197	95.0753
Annotation Cluster 78	Enrichment Score: 1.1065896641314712
Category	Term	Count	%	PValue	Genes	List Total	Pop Hits	Pop Total	Fold Enrichment	Bonferroni	Benjamini	FDR
GOTERM_MF_FAT	GO:0004033~aldo-keto reductase activity	4	0.441989	0.0409998	AKR1B8, MIOX, AKR1C12, AKR1C13	614	17	13288	5.09216	1	0.439977	47.0246
INTERPRO	IPR018170:Aldo/keto reductase, conserved site	4	0.441989	0.0471607	AKR1B8, MIOX, AKR1C12, AKR1C13	773	19	17763	4.83775	1	0.746555	54.5836
INTERPRO	IPR001395:Aldo/keto reductase	3	0.331492	0.247667	AKR1B8, AKR1C12, AKR1C13	773	22	17763	3.13354	1	0.993437	99.0434
Annotation Cluster 79	Enrichment Score: 1.1022936421213143
Category	Term	Count	%	PValue	Genes	List Total	Pop Hits	Pop Total	Fold Enrichment	Bonferroni	Benjamini	FDR
GOTERM_BP_FAT	GO:0006997~nucleus organization	8	0.883978	0.0069239	CASP3, HMGB2, NOLC1, PML, APAF1, PES1, CD24A, MYC	672	46	13588	3.51656	1	0.117224	11.4311
GOTERM_BP_FAT	GO:0022411~cellular component disassembly	6	0.662983	0.041602	CASP3, KIF18A, STMN1, APAF1, MYC, TTF2	672	39	13588	3.11081	1	0.438723	52.4023
GOTERM_BP_FAT	GO:0030262~apoptotic nuclear changes	4	0.441989	0.0644541	CASP3, APAF1, CD24A, MYC	672	19	13588	4.25689	1	0.560793	68.777
GOTERM_BP_FAT	GO:0006309~DNA fragmentation involved in apoptosis	3	0.331492	0.132622	CASP3, APAF1, MYC	672	13	13588	4.66621	1	0.754057	91.6741
GOTERM_BP_FAT	GO:0006921~cell structure disassembly during apoptosis	3	0.331492	0.167566	CASP3, APAF1, MYC	672	15	13588	4.04405	1	0.819584	95.941
GOTERM_BP_FAT	GO:0000737~DNA catabolic process, endonucleolytic	3	0.331492	0.167566	CASP3, APAF1, MYC	672	15	13588	4.04405	1	0.819584	95.941
GOTERM_BP_FAT	GO:0006308~DNA catabolic process	3	0.331492	0.278126	CASP3, APAF1, MYC	672	21	13588	2.88861	1	0.927681	99.6634
Annotation Cluster 80	Enrichment Score: 1.1000752679775012
Category	Term	Count	%	PValue	Genes	List Total	Pop Hits	Pop Total	Fold Enrichment	Bonferroni	Benjamini	FDR
GOTERM_MF_FAT	GO:0019900~kinase binding	9	0.994475	0.0420138	TWF2, SLC2A3, TPX2, TGIF1, CENPE, CHEK1, LSM2, CD24A, TES	614	85	13288	2.29147	1	0.442013	47.8683
GOTERM_MF_FAT	GO:0019901~protein kinase binding	7	0.773481	0.108737	TWF2, TPX2, TGIF1, CENPE, CHEK1, LSM2, CD24A	614	71	13288	2.13369	1	0.722024	82.5709
GOTERM_MF_FAT	GO:0019899~enzyme binding	16	1.76796	0.10965	NXT1, FMNL3, TWF2, TPX2, CENPE, CHEK1, AURKA, ECT2, CD24A, SLC2A3, PSTPIP1, TGIF1, RANGRF, LSM2, DIAP3, TES	614	229	13288	1.51208	1	0.719825	82.8399
Annotation Cluster 81	Enrichment Score: 1.0635767371504679
Category	Term	Count	%	PValue	Genes	List Total	Pop Hits	Pop Total	Fold Enrichment	Bonferroni	Benjamini	FDR
UP_SEQ_FEATURE	metal ion-binding site:Iron 2	4	0.441989	0.0264122	RRM2, MIOX, LTF, ACP5	826	13	16021	5.96796	1	0.864152	36.7801
UP_SEQ_FEATURE	metal ion-binding site:Iron 1	4	0.441989	0.0264122	RRM2, MIOX, LTF, ACP5	826	13	16021	5.96796	1	0.864152	36.7801
GOTERM_MF_FAT	GO:0005506~iron ion binding	12	1.32597	0.923975	FRRS1, CYP51, NUBP1, NUBP2, PLOD2, RRM2, HMOX1, MIOX, PRIM2, LTF, ACP5, NUP188	614	343	13288	0.757144	1	0.999991	100
Annotation Cluster 82	Enrichment Score: 1.0507429201068528
Category	Term	Count	%	PValue	Genes	List Total	Pop Hits	Pop Total	Fold Enrichment	Bonferroni	Benjamini	FDR
GOTERM_BP_FAT	GO:0006220~pyrimidine nucleotide metabolic process	7	0.773481	0.00172199	NME4, TYMS, UMPS, CTPS, DTYMK, DUT, NME6	672	27	13588	5.24228	0.980914	0.0412405	2.96621
GOTERM_BP_FAT	GO:0009116~nucleoside metabolic process	9	0.994475	0.00590919	NME4, UMPS, PNP2, HMGCR, ADA, PPAT, APRT, DUT, NME6	672	56	13588	3.24968	0.999999	0.105587	9.83658
GOTERM_BP_FAT	GO:0009119~ribonucleoside metabolic process	5	0.552486	0.124667	NME4, HMGCR, ADA, APRT, NME6	672	39	13588	2.59234	1	0.738529	90.2342
GOTERM_BP_FAT	GO:0009147~pyrimidine nucleoside triphosphate metabolic process	3	0.331492	0.185573	NME4, DUT, NME6	672	16	13588	3.79129	1	0.846039	97.2299
GOTERM_BP_FAT	GO:0006213~pyrimidine nucleoside metabolic process	3	0.331492	0.296739	NME4, DUT, NME6	672	22	13588	2.75731	1	0.937288	99.7867
GOTERM_BP_FAT	GO:0046128~purine ribonucleoside metabolic process	3	0.331492	0.333702	HMGCR, ADA, APRT	672	24	13588	2.52753	1	0.953008	99.917
GOTERM_BP_FAT	GO:0042278~purine nucleoside metabolic process	3	0.331492	0.333702	HMGCR, ADA, APRT	672	24	13588	2.52753	1	0.953008	99.917
GOTERM_BP_FAT	GO:0009141~nucleoside triphosphate metabolic process	7	0.773481	0.504826	NME4, NUDT1, FIGNL1, ATP10A, ADA, DUT, NME6	672	115	13588	1.2308	1	0.987857	99.9995
Annotation Cluster 83	Enrichment Score: 1.0247027973834473
Category	Term	Count	%	PValue	Genes	List Total	Pop Hits	Pop Total	Fold Enrichment	Bonferroni	Benjamini	FDR
GOTERM_BP_FAT	GO:0016569~covalent chromatin modification	11	1.21547	0.0199189	HDAC1, PHF16, EZH2, HAT1, ACTL6A, RUVBL2, RUVBL1, RBM14, DNMT3B, HELLS, SUV39H2	672	96	13588	2.3169	1	0.268214	29.6381
GOTERM_CC_FAT	GO:0035267~NuA4 histone acetyltransferase complex	3	0.331492	0.0641901	ACTL6A, RUVBL2, RUVBL1	530	10	12504	7.07774	1	0.273281	59.3525
GOTERM_BP_FAT	GO:0043967~histone H4 acetylation	4	0.441989	0.0823382	PHF16, ACTL6A, RUVBL2, RUVBL1	672	21	13588	3.85147	1	0.627257	77.7144
GOTERM_BP_FAT	GO:0016570~histone modification	9	0.994475	0.0842175	HDAC1, PHF16, EZH2, HAT1, ACTL6A, RUVBL2, RUVBL1, RBM14, SUV39H2	672	92	13588	1.97807	1	0.632269	78.4985
GOTERM_CC_FAT	GO:0043189~H4/H2A histone acetyltransferase complex	3	0.331492	0.0890874	ACTL6A, RUVBL2, RUVBL1	530	12	12504	5.89811	1	0.345812	71.8081
GOTERM_BP_FAT	GO:0016573~histone acetylation	5	0.552486	0.0922272	PHF16, HAT1, ACTL6A, RUVBL2, RUVBL1	672	35	13588	2.88861	1	0.652983	81.5577
GOTERM_BP_FAT	GO:0006473~protein amino acid acetylation	5	0.552486	0.0999175	PHF16, HAT1, ACTL6A, RUVBL2, RUVBL1	672	36	13588	2.80837	1	0.67694	84.105
GOTERM_BP_FAT	GO:0043968~histone H2A acetylation	3	0.331492	0.115858	ACTL6A, RUVBL2, RUVBL1	672	12	13588	5.05506	1	0.717114	88.3673
GOTERM_BP_FAT	GO:0043543~protein amino acid acylation	5	0.552486	0.211443	PHF16, HAT1, ACTL6A, RUVBL2, RUVBL1	672	48	13588	2.10627	1	0.8754	98.424
GOTERM_CC_FAT	GO:0000123~histone acetyltransferase complex	3	0.331492	0.317539	ACTL6A, RUVBL2, RUVBL1	530	27	12504	2.62138	1	0.775133	99.4396
Annotation Cluster 84	Enrichment Score: 1.0188566076045498
Category	Term	Count	%	PValue	Genes	List Total	Pop Hits	Pop Total	Fold Enrichment	Bonferroni	Benjamini	FDR
GOTERM_MF_FAT	GO:0004869~cysteine-type endopeptidase inhibitor activity	7	0.773481	0.00836971	NGP, SERPINA3G, CST7, TNFAIP8, BIRC5, STFA1, STFA3	614	39	13288	3.88441	0.997907	0.146308	11.9756
SP_PIR_KEYWORDS	thiol protease inhibitor	5	0.552486	0.0176528	SERPINA3G, CST7, BIRC5, STFA1, STFA3	835	22	17854	4.85955	0.99918	0.115315	21.9898
UP_SEQ_FEATURE	site:Reactive site	3	0.331492	0.0603109	CST7, STFA1, STFA3	826	8	16021	7.27346	1	0.971206	65.5498
UP_SEQ_FEATURE	short sequence motif:Secondary area of contact	3	0.331492	0.0749577	CST7, STFA1, STFA3	826	9	16021	6.46529	1	0.984954	73.6783
SMART	SM00043:CY	4	0.441989	0.100705	NGP, CST7, STFA1, STFA3	368	28	9131	3.54464	1	0.632411	73.5051
INTERPRO	IPR000010:Proteinase inhibitor I25, cystatin	4	0.441989	0.120154	NGP, CST7, STFA1, STFA3	773	28	17763	3.28276	1	0.929748	87.6493
GOTERM_MF_FAT	GO:0004857~enzyme inhibitor activity	16	1.76796	0.155609	NGP, ANP32E, BIRC5, SPINK3, STFA1, STFA3, TIMP1, CASP3, CDKN1A, SERPINA7, CST7, SERPINA3G, TNFAIP8, SERPINE1, PPP1R14B, ANGPTL4	614	243	13288	1.42497	1	0.817437	92.3228
INTERPRO	IPR018073:Proteinase inhibitor I25, cystatin, conserved site	3	0.331492	0.198965	CST7, STFA1, STFA3	773	19	17763	3.62831	1	0.983159	97.3343
GOTERM_MF_FAT	GO:0004866~endopeptidase inhibitor activity	11	1.21547	0.209949	SERPINA7, NGP, SERPINA3G, CST7, TNFAIP8, SERPINE1, BIRC5, SPINK3, STFA1, STFA3, TIMP1	614	161	13288	1.47863	1	0.89422	97.2024
GOTERM_MF_FAT	GO:0030414~peptidase inhibitor activity	11	1.21547	0.294804	SERPINA7, NGP, SERPINA3G, CST7, TNFAIP8, SERPINE1, BIRC5, SPINK3, STFA1, STFA3, TIMP1	614	176	13288	1.35261	1	0.940231	99.5012
SP_PIR_KEYWORDS	protease inhibitor	7	0.773481	0.400494	SERPINA3G, CST7, SERPINE1, BIRC5, SPINK3, STFA1, STFA3	835	109	17854	1.37316	1	0.843686	99.9202
Annotation Cluster 85	Enrichment Score: 1.0040612175453991
Category	Term	Count	%	PValue	Genes	List Total	Pop Hits	Pop Total	Fold Enrichment	Bonferroni	Benjamini	FDR
GOTERM_BP_FAT	GO:0046173~polyol biosynthetic process	3	0.331492	0.0220402	ISYNA1, GOT1, PLCG2	672	5	13588	12.1321	1	0.287534	32.2519
GOTERM_BP_FAT	GO:0019751~polyol metabolic process	6	0.662983	0.0593469	GALK1, IMPA2, ISYNA1, GOT1, MIOX, PLCG2	672	43	13588	2.82143	1	0.539951	65.6613
GOTERM_BP_FAT	GO:0046165~alcohol biosynthetic process	5	0.552486	0.107894	ISYNA1, ATF3, GOT1, PLCG2, PCK2	672	37	13588	2.73246	1	0.694758	86.3943
GOTERM_BP_FAT	GO:0016051~carbohydrate biosynthetic process	7	0.773481	0.226271	ISYNA1, ATF3, NANS, GOT1, PLCG2, CHSY1, PCK2	672	83	13588	1.70532	1	0.889056	98.8689
GOTERM_BP_FAT	GO:0034637~cellular carbohydrate biosynthetic process	5	0.552486	0.29885	ISYNA1, ATF3, GOT1, PLCG2, PCK2	672	56	13588	1.80538	1	0.938167	99.7976
Annotation Cluster 86	Enrichment Score: 0.9828969667169587
Category	Term	Count	%	PValue	Genes	List Total	Pop Hits	Pop Total	Fold Enrichment	Bonferroni	Benjamini	FDR
GOTERM_BP_FAT	GO:0042440~pigment metabolic process	8	0.883978	0.00195392	ALAD, HMOX1, HMBS, IDI1, ADA, PPAT, GART, APRT	672	37	13588	4.37194	0.988808	0.0452587	3.35933
KEGG_PATHWAY	mmu00860:Porphyrin and chlorophyll metabolism	4	0.441989	0.18892	ALAD, HMOX1, HMBS, BLVRB	289	30	5738	2.64729	1	0.601496	91.6739
GOTERM_BP_FAT	GO:0042168~heme metabolic process	3	0.331492	0.240847	ALAD, HMOX1, HMBS	672	19	13588	3.19267	1	0.899902	99.1886
GOTERM_BP_FAT	GO:0033013~tetrapyrrole metabolic process	3	0.331492	0.37008	ALAD, HMOX1, HMBS	672	26	13588	2.3331	1	0.965981	99.9689
GOTERM_BP_FAT	GO:0006778~porphyrin metabolic process	3	0.331492	0.37008	ALAD, HMOX1, HMBS	672	26	13588	2.3331	1	0.965981	99.9689
Annotation Cluster 87	Enrichment Score: 0.9528739054496588
Category	Term	Count	%	PValue	Genes	List Total	Pop Hits	Pop Total	Fold Enrichment	Bonferroni	Benjamini	FDR
SMART	SM00360:RRM	16	1.76796	0.0239003	REFBP2, PABPC4, IGF2BP2, IGF2BP3, NCL, HNRNPA1, LARP4, LARP7, PPRC1, PSPC1, RBMX2, RBM19, THOC4, RBMXRT, RBM38, RBM14	368	212	9131	1.87264	0.991685	0.353013	26.1182
INTERPRO	IPR000504:RNA recognition motif, RNP-1	16	1.76796	0.0439916	REFBP2, PABPC4, IGF2BP2, IGF2BP3, NCL, HNRNPA1, LARP4, LARP7, PPRC1, PSPC1, RBMX2, RBM19, THOC4, RBMXRT, RBM38, RBM14	773	212	17763	1.73429	1	0.737201	52.0516
INTERPRO	IPR012677:Nucleotide-binding, alpha-beta plait	15	1.65746	0.0816353	REFBP2, PABPC4, IGF2BP2, IGF2BP3, NCL, HNRNPA1, LARP7, PPRC1, PSPC1, RBMX2, RBM19, RBMXRT, RBM38, THOC4, RBM14	773	213	17763	1.61826	1	0.858112	75.1272
UP_SEQ_FEATURE	domain:RRM	8	0.883978	0.248198	LARP4, REFBP2, LARP7, RBMX2, PPRC1, THOC4, RBMXRT, RBM38	826	99	16021	1.56734	1	0.999981	99.2457
UP_SEQ_FEATURE	domain:RRM 1	7	0.773481	0.300023	PSPC1, RBM19, IGF2BP2, IGF2BP3, RBM14, NCL, HNRNPA1	826	88	16021	1.54285	1	0.999992	99.7781
UP_SEQ_FEATURE	domain:RRM 2	7	0.773481	0.300023	PSPC1, RBM19, IGF2BP2, IGF2BP3, RBM14, NCL, HNRNPA1	826	88	16021	1.54285	1	0.999992	99.7781
Annotation Cluster 88	Enrichment Score: 0.9437861755763974
Category	Term	Count	%	PValue	Genes	List Total	Pop Hits	Pop Total	Fold Enrichment	Bonferroni	Benjamini	FDR
GOTERM_BP_FAT	GO:0006730~one-carbon metabolic process	16	1.76796	0.00063132	SHMT1, SHMT2, AHCY, EZH2, MTHFD1L, SUV39H2, MTHFD1, MTHFD2, PRMT1, DHFR, PRMT5, DNMT1, DNMT3B, CAR2, FTSJ3, HELLS	672	117	13588	2.76516	0.76557	0.0171208	1.09727
SP_PIR_KEYWORDS	methyltransferase	16	1.76796	0.00265417	SHMT1, SHMT2, DPH5, EZH2, WHSC1, FBL, GART, SUV39H2, TYMS, PRMT1, PRMT5, DNMT1, NSUN2, DNMT3B, FTSJ3, BCDIN3D	835	142	17854	2.40924	0.65369	0.0227889	3.6378
SP_PIR_KEYWORDS	s-adenosyl-l-methionine	9	0.994475	0.0531155	PRMT1, DPH5, PRMT5, EZH2, DNMT1, DNMT3B, NSUN2, BCDIN3D, SUV39H2	835	88	17854	2.1868	1	0.264139	53.2792
GOTERM_BP_FAT	GO:0043414~biopolymer methylation	8	0.883978	0.0603824	PRMT1, PRMT5, EZH2, DNMT1, DNMT3B, FTSJ3, HELLS, SUV39H2	672	71	13588	2.27834	1	0.542401	66.3158
GOTERM_MF_FAT	GO:0042054~histone methyltransferase activity	5	0.552486	0.0697078	PRMT1, PRMT5, EZH2, WHSC1, SUV39H2	614	34	13288	3.1826	1	0.599251	66.5992
GOTERM_BP_FAT	GO:0032259~methylation	8	0.883978	0.0947283	PRMT1, PRMT5, EZH2, DNMT1, DNMT3B, FTSJ3, HELLS, SUV39H2	672	79	13588	2.04762	1	0.661558	82.4256
GOTERM_MF_FAT	GO:0008170~N-methyltransferase activity	5	0.552486	0.143705	PRMT1, PRMT5, EZH2, WHSC1, SUV39H2	614	44	13288	2.45928	1	0.798878	90.5055
GOTERM_MF_FAT	GO:0008276~protein methyltransferase activity	5	0.552486	0.152356	PRMT1, PRMT5, EZH2, WHSC1, SUV39H2	614	45	13288	2.40463	1	0.814571	91.8615
GOTERM_MF_FAT	GO:0016278~lysine N-methyltransferase activity	3	0.331492	0.338887	EZH2, WHSC1, SUV39H2	614	26	13288	2.49712	1	0.950582	99.8127
GOTERM_MF_FAT	GO:0016279~protein-lysine N-methyltransferase activity	3	0.331492	0.338887	EZH2, WHSC1, SUV39H2	614	26	13288	2.49712	1	0.950582	99.8127
GOTERM_MF_FAT	GO:0018024~histone-lysine N-methyltransferase activity	3	0.331492	0.338887	EZH2, WHSC1, SUV39H2	614	26	13288	2.49712	1	0.950582	99.8127
GOTERM_BP_FAT	GO:0008213~protein amino acid alkylation	4	0.441989	0.357519	PRMT1, PRMT5, EZH2, SUV39H2	672	43	13588	1.88095	1	0.962303	99.956
GOTERM_BP_FAT	GO:0006479~protein amino acid methylation	4	0.441989	0.357519	PRMT1, PRMT5, EZH2, SUV39H2	672	43	13588	1.88095	1	0.962303	99.956
SMART	SM00317:SET	3	0.331492	0.568984	EZH2, WHSC1, SUV39H2	368	47	9131	1.58378	1	0.98754	99.9973
UP_SEQ_FEATURE	domain:SET	3	0.331492	0.589477	EZH2, WHSC1, SUV39H2	826	38	16021	1.53125	1	1	100
INTERPRO	IPR001214:SET	3	0.331492	0.611915	EZH2, WHSC1, SUV39H2	773	47	17763	1.46676	1	0.999997	100
Annotation Cluster 89	Enrichment Score: 0.9330674008091862
Category	Term	Count	%	PValue	Genes	List Total	Pop Hits	Pop Total	Fold Enrichment	Bonferroni	Benjamini	FDR
SMART	SM00717:SANT	6	0.662983	0.045835	EZH2, MYB, MYBL2, DNAJC2, TERF1, C79407	368	49	9131	3.03827	0.999908	0.510616	44.4068
INTERPRO	IPR001005:SANT, DNA-binding	6	0.662983	0.0605953	EZH2, MYB, MYBL2, DNAJC2, TERF1, C79407	773	49	17763	2.81379	1	0.804849	63.9874
INTERPRO	IPR014778:Myb, DNA-binding	5	0.552486	0.0638921	MYB, MYBL2, DNAJC2, TERF1, C79407	773	35	17763	3.28276	1	0.815857	65.9976
INTERPRO	IPR017930:Myb-type HTH DNA-binding domain	3	0.331492	0.0673482	MYB, MYBL2, TERF1	773	10	17763	6.89379	1	0.820827	67.9917
UP_SEQ_FEATURE	DNA-binding region:H-T-H motif	3	0.331492	0.217184	MYB, MYBL2, TERF1	826	17	16021	3.4228	1	0.999967	98.4924
INTERPRO	IPR012287:Homeodomain-related	7	0.773481	0.971308	HHEX, TGIF1, TGIF2, MYB, MYBL2, DNAJC2, TERF1	773	259	17763	0.621062	1	1	100
Annotation Cluster 90	Enrichment Score: 0.9217418488072732
Category	Term	Count	%	PValue	Genes	List Total	Pop Hits	Pop Total	Fold Enrichment	Bonferroni	Benjamini	FDR
GOTERM_BP_FAT	GO:0006020~inositol metabolic process	4	0.441989	0.0562699	IMPA2, ISYNA1, MIOX, PLCG2	672	18	13588	4.49339	1	0.528383	63.6451
GOTERM_BP_FAT	GO:0019751~polyol metabolic process	6	0.662983	0.0593469	GALK1, IMPA2, ISYNA1, GOT1, MIOX, PLCG2	672	43	13588	2.82143	1	0.539951	65.6613
KEGG_PATHWAY	mmu00562:Inositol phosphate metabolism	4	0.441989	0.514163	IMPA2, ISYNA1, MIOX, PLCG2	289	54	5738	1.47072	1	0.917273	99.981
Annotation Cluster 91	Enrichment Score: 0.9140623686647312
Category	Term	Count	%	PValue	Genes	List Total	Pop Hits	Pop Total	Fold Enrichment	Bonferroni	Benjamini	FDR
BIOCARTA	m_caspasePathway:Caspase Cascade in Apoptosis	7	0.773481	0.00539871	CASP3, CASP4, LMNB1, LMNB2, APAF1, CASP1, ARHGDIB	98	21	1171	3.98299	0.466313	0.0509833	5.98913
INTERPRO	IPR016129:Peptidase C14, ICE, catalytic subunit p20, active site	3	0.331492	0.0673482	CASP3, CASP4, CASP1	773	10	17763	6.89379	1	0.820827	67.9917
INTERPRO	IPR002138:Peptidase C14, caspase non-catalytic subunit p10	3	0.331492	0.0673482	CASP3, CASP4, CASP1	773	10	17763	6.89379	1	0.820827	67.9917
SMART	SM00115:CASc	3	0.331492	0.0697223	CASP3, CASP4, CASP1	368	11	9131	6.76705	0.999999	0.569048	59.5201
INTERPRO	IPR015917:Peptidase C14, caspase precursor p45, core	3	0.331492	0.0800069	CASP3, CASP4, CASP1	773	11	17763	6.26708	1	0.85719	74.3968
INTERPRO	IPR011600:Peptidase C14, caspase catalytic	3	0.331492	0.107229	CASP3, CASP4, CASP1	773	13	17763	5.30292	1	0.91548	84.3263
INTERPRO	IPR001309:Peptidase C14, ICE, catalytic subunit p20	3	0.331492	0.107229	CASP3, CASP4, CASP1	773	13	17763	5.30292	1	0.91548	84.3263
INTERPRO	IPR002398:Peptidase C14, caspase precursor p45	3	0.331492	0.121635	CASP3, CASP4, CASP1	773	14	17763	4.92414	1	0.929248	87.9846
SP_PIR_KEYWORDS	thiol protease	9	0.994475	0.204858	CASP3, USP18, CASP4, USP1, UCHL5, USP37, UCHL3, ESPL1, CASP1	835	121	17854	1.5904	1	0.633994	95.9083
GOTERM_MF_FAT	GO:0008234~cysteine-type peptidase activity	9	0.994475	0.360676	CASP3, USP18, CASP4, USP1, UCHL5, USP37, UCHL3, ESPL1, CASP1	614	146	13288	1.33408	1	0.96001	99.8874
GOTERM_MF_FAT	GO:0004197~cysteine-type endopeptidase activity	3	0.331492	0.794225	CASP3, CASP4, CASP1	614	63	13288	1.03056	1	0.999701	100
SP_PIR_KEYWORDS	zymogen	6	0.662983	0.958557	CASP3, CASP4, HTRA2, MCPT8, CASP1, CTSG	835	199	17854	0.644685	1	0.999677	100
Annotation Cluster 92	Enrichment Score: 0.8854992127385639
Category	Term	Count	%	PValue	Genes	List Total	Pop Hits	Pop Total	Fold Enrichment	Bonferroni	Benjamini	FDR
BIOCARTA	m_RacCycDPathway:Influence of Ras and Rho proteins on G1 to S Transition	7	0.773481	0.010913	E2F1, CCNE1, CDKN1A, CDK6, CDK4, CDK2, TFDP1	98	24	1171	3.48512	0.719973	0.0932722	11.767
GOTERM_MF_FAT	GO:0004693~cyclin-dependent protein kinase activity	3	0.331492	0.40588	CDK6, CDK4, CDK2	614	30	13288	2.16417	1	0.971893	99.963
PIR_SUPERFAMILY	PIRSF000564:kinase-related transforming protein	3	0.331492	0.497921	CDK6, CDK4, CDK2	375	36	8136	1.808	1	1	99.9939
Annotation Cluster 93	Enrichment Score: 0.8851023812289345
Category	Term	Count	%	PValue	Genes	List Total	Pop Hits	Pop Total	Fold Enrichment	Bonferroni	Benjamini	FDR
GOTERM_BP_FAT	GO:0051493~regulation of cytoskeleton organization	13	1.43646	0.00343628	XPO1, CEP192, CEP76, PSRC1, CENPE, PLK4, CORO1A, NPM1, CAPG, RANBP1, STMN1, HDAC6, TES	672	99	13588	2.65518	0.999632	0.0705947	5.83663
GOTERM_BP_FAT	GO:0031113~regulation of microtubule polymerization	3	0.331492	0.115858	PSRC1, STMN1, TES	672	12	13588	5.05506	1	0.717114	88.3673
GOTERM_BP_FAT	GO:0031110~regulation of microtubule polymerization or depolymerization	4	0.441989	0.158304	PSRC1, STMN1, TES, HDAC6	672	28	13588	2.88861	1	0.805197	95.0753
GOTERM_BP_FAT	GO:0043254~regulation of protein complex assembly	6	0.662983	0.217113	CORO1A, CAPG, PSRC1, STMN1, CD24A, TES	672	65	13588	1.86648	1	0.882081	98.6107
GOTERM_BP_FAT	GO:0032271~regulation of protein polymerization	5	0.552486	0.310127	CORO1A, CAPG, PSRC1, STMN1, TES	672	57	13588	1.77371	1	0.943371	99.8476
GOTERM_BP_FAT	GO:0031334~positive regulation of protein complex assembly	3	0.331492	0.333702	PSRC1, CD24A, TES	672	24	13588	2.52753	1	0.953008	99.917
GOTERM_BP_FAT	GO:0044087~regulation of cellular component biogenesis	6	0.662983	0.449981	CORO1A, CAPG, PSRC1, STMN1, CD24A, TES	672	89	13588	1.36316	1	0.982169	99.9971
Annotation Cluster 94	Enrichment Score: 0.8386207426915588
Category	Term	Count	%	PValue	Genes	List Total	Pop Hits	Pop Total	Fold Enrichment	Bonferroni	Benjamini	FDR
INTERPRO	IPR002130:Peptidyl-prolyl cis-trans isomerase, cyclophilin-type	4	0.441989	0.0352749	PPIH, PPIL1, PPID, PPWD1	773	17	17763	5.40689	1	0.70922	44.3868
UP_SEQ_FEATURE	domain:PPIase cyclophilin-type	4	0.441989	0.0539462	PPIH, PPIL1, PPID, PPWD1	826	17	16021	4.56374	1	0.965274	61.3265
SP_PIR_KEYWORDS	Rotamase	4	0.441989	0.210856	PPIH, PPIL1, PPID, PPWD1	835	34	17854	2.51553	1	0.641928	96.3183
GOTERM_MF_FAT	GO:0003755~peptidyl-prolyl cis-trans isomerase activity	4	0.441989	0.217827	PPIH, PPIL1, PPID, PPWD1	614	35	13288	2.47334	1	0.897986	97.5971
GOTERM_MF_FAT	GO:0016859~cis-trans isomerase activity	4	0.441989	0.242557	PPIH, PPIL1, PPID, PPWD1	614	37	13288	2.33964	1	0.914287	98.5244
GOTERM_BP_FAT	GO:0006457~protein folding	8	0.883978	0.438466	PPIH, HSP90AA1, PPIL1, PPID, PFDN4, AARS, ERO1L, PPWD1	672	127	13588	1.27372	1	0.980194	99.9958
Annotation Cluster 95	Enrichment Score: 0.8297382543884376
Category	Term	Count	%	PValue	Genes	List Total	Pop Hits	Pop Total	Fold Enrichment	Bonferroni	Benjamini	FDR
GOTERM_BP_FAT	GO:0002520~immune system development	26	2.87293	0.00603699	XRCC5, BLM, UNG, XRCC6, PML, PTPN22, CD24A, ADA, TIMP1, MLF1, RPA1, TAL1, DYRK3, HELLS, TRP53, EXO1, MSH6, HCLS1, BRCA2, CDK6, TACC3, VAV1, PLSCR1, CCNB2, PLCG2, RBPJ	672	295	13588	1.78212	0.999999	0.106107	10.0389
GOTERM_BP_FAT	GO:0030097~hemopoiesis	21	2.32044	0.0240315	TRP53, XRCC5, BLM, HCLS1, PML, PTPN22, BRCA2, CDK6, TACC3, VAV1, CD24A, ADA, TIMP1, MLF1, RPA1, PLSCR1, TAL1, PLCG2, DYRK3, RBPJ, HELLS	672	251	13588	1.69173	1	0.301045	34.622
GOTERM_BP_FAT	GO:0048534~hemopoietic or lymphoid organ development	22	2.43094	0.0387394	TRP53, XRCC5, BLM, HCLS1, PML, PTPN22, BRCA2, CDK6, TACC3, VAV1, CD24A, ADA, TIMP1, MLF1, RPA1, PLSCR1, TAL1, CCNB2, PLCG2, DYRK3, RBPJ, HELLS	672	281	13588	1.58308	1	0.419251	49.8564
GOTERM_BP_FAT	GO:0046649~lymphocyte activation	15	1.65746	0.0907714	TRP53, EXO1, MSH6, BLM, PTPN22, ITGB2, VAV1, CD24A, WAS, ADA, CD48, PLCG2, RBPJ, IMPDH2, HELLS	672	191	13588	1.58798	1	0.650364	81.0341
GOTERM_BP_FAT	GO:0001775~cell activation	18	1.98895	0.102086	EXO1, TRP53, FYB, MSH6, LST1, BLM, PTPN22, ITGB2, VAV1, CD24A, WAS, ADA, TIMP1, CD48, PLCG2, RBPJ, IMPDH2, HELLS	672	246	13588	1.47953	1	0.680127	84.7609
GOTERM_BP_FAT	GO:0045321~leukocyte activation	16	1.76796	0.125412	TRP53, FYB, EXO1, MSH6, BLM, PTPN22, ITGB2, VAV1, CD24A, WAS, ADA, CD48, PLCG2, RBPJ, IMPDH2, HELLS	672	219	13588	1.47728	1	0.739232	90.3786
GOTERM_BP_FAT	GO:0042113~B cell activation	7	0.773481	0.187184	EXO1, TRP53, MSH6, PLCG2, RBPJ, CD24A, ADA	672	78	13588	1.81464	1	0.84766	97.3242
GOTERM_BP_FAT	GO:0030183~B cell differentiation	5	0.552486	0.190813	TRP53, PLCG2, RBPJ, CD24A, ADA	672	46	13588	2.19785	1	0.851502	97.5253
GOTERM_BP_FAT	GO:0030098~lymphocyte differentiation	9	0.994475	0.201501	TRP53, BLM, PLCG2, PTPN22, RBPJ, CD24A, VAV1, ADA, HELLS	672	114	13588	1.59633	1	0.865123	98.0383
GOTERM_BP_FAT	GO:0002285~lymphocyte activation during immune response	3	0.331492	0.240847	TRP53, PLCG2, ADA	672	19	13588	3.19267	1	0.899902	99.1886
GOTERM_BP_FAT	GO:0002521~leukocyte differentiation	9	0.994475	0.40309	TRP53, BLM, PLCG2, PTPN22, RBPJ, CD24A, VAV1, ADA, HELLS	672	142	13588	1.28156	1	0.973043	99.9878
GOTERM_BP_FAT	GO:0002366~leukocyte activation during immune response	3	0.331492	0.457075	TRP53, PLCG2, ADA	672	31	13588	1.9568	1	0.983266	99.9977
GOTERM_BP_FAT	GO:0002263~cell activation during immune response	3	0.331492	0.457075	TRP53, PLCG2, ADA	672	31	13588	1.9568	1	0.983266	99.9977
GOTERM_BP_FAT	GO:0042110~T cell activation	7	0.773481	0.513338	CD48, TRP53, BLM, PTPN22, ITGB2, WAS, VAV1	672	116	13588	1.22019	1	0.988702	99.9997
GOTERM_BP_FAT	GO:0030217~T cell differentiation	4	0.441989	0.731544	TRP53, BLM, PTPN22, VAV1	672	76	13588	1.06422	1	0.999167	100
Annotation Cluster 96	Enrichment Score: 0.8182037152839193
Category	Term	Count	%	PValue	Genes	List Total	Pop Hits	Pop Total	Fold Enrichment	Bonferroni	Benjamini	FDR
GOTERM_BP_FAT	GO:0010553~negative regulation of specific transcription from RNA polymerase II promoter	4	0.441989	0.0823382	HHEX, TIMELESS, HDAC1, MYC	672	21	13588	3.85147	1	0.627257	77.7144
GOTERM_BP_FAT	GO:0032582~negative regulation of gene-specific transcription	4	0.441989	0.10209	HHEX, TIMELESS, HDAC1, MYC	672	23	13588	3.51656	1	0.678464	84.762
GOTERM_BP_FAT	GO:0010551~regulation of specific transcription from RNA polymerase II promoter	6	0.662983	0.105787	HHEX, TAL1, HMGB2, TIMELESS, HDAC1, MYC	672	51	13588	2.37885	1	0.690481	85.8217
GOTERM_BP_FAT	GO:0032583~regulation of gene-specific transcription	7	0.773481	0.112411	HHEX, TAL1, HMGB2, TIMELESS, HDAC1, PSRC1, MYC	672	67	13588	2.11256	1	0.708822	87.5489
GOTERM_BP_FAT	GO:0000122~negative regulation of transcription from RNA polymerase II promoter	10	1.10497	0.81126	TRP53, SAP30, HHEX, RHOX5, TIMELESS, HDAC1, RBL1, TGIF1, DDX20, MYC	672	231	13588	0.875335	1	0.999744	100
Annotation Cluster 97	Enrichment Score: 0.8179551462476089
Category	Term	Count	%	PValue	Genes	List Total	Pop Hits	Pop Total	Fold Enrichment	Bonferroni	Benjamini	FDR
BIOCARTA	m_caspasePathway:Caspase Cascade in Apoptosis	7	0.773481	0.00539871	CASP3, CASP4, LMNB1, LMNB2, APAF1, CASP1, ARHGDIB	98	21	1171	3.98299	0.466313	0.0509833	5.98913
BIOCARTA	m_d4gdiPathway:D4-GDI Signaling Pathway	4	0.441989	0.0557597	CASP3, APAF1, CASP1, ARHGDIB	98	11	1171	4.34508	0.998713	0.35834	48.0338
KEGG_PATHWAY	mmu05014:Amyotrophic lateral sclerosis (ALS)	5	0.552486	0.320564	BID, TRP53, CASP3, APAF1, CASP1	289	57	5738	1.74164	1	0.780111	98.983
BIOCARTA	m_fasPathway:FAS signaling pathway ( CD95 )	4	0.441989	0.436458	CASP3, LMNB1, LMNB2, ARHGDIB	98	29	1171	1.64814	1	0.957912	99.856
BIOCARTA	m_tnfr1Pathway:TNFR1 Signaling Pathway	4	0.441989	0.45912	CASP3, LMNB1, LMNB2, ARHGDIB	98	30	1171	1.5932	1	0.960852	99.9098
BIOCARTA	m_HivnefPathway:HIV-I Nef: negative effector of Fas and TNF	5	0.552486	0.639551	BID, CASP3, LMNB2, APAF1, ARHGDIB	98	52	1171	1.14894	1	0.98946	99.9991
Annotation Cluster 98	Enrichment Score: 0.8178689877364742
Category	Term	Count	%	PValue	Genes	List Total	Pop Hits	Pop Total	Fold Enrichment	Bonferroni	Benjamini	FDR
GOTERM_BP_FAT	GO:0051172~negative regulation of nitrogen compound metabolic process	31	3.42541	0.0154516	CLSPN, BLM, PML, TIPIN, HAT1, CDT1, ZC3H8, SAP30, NPM1, DDX20, DNMT3B, MYC, HELLS, TRP53, MSH6, GTPBP4, RHOX5, GMNN, RBL1, BRCA2, CENPF, HHEX, PA2G4, TIMELESS, GLA, HDAC1, TGIF1, DNMT1, RAD18, RBPJ, MYBBP1A	672	401	13588	1.56316	1	0.221304	23.8194
GOTERM_BP_FAT	GO:0045934~negative regulation of nucleobase, nucleoside, nucleotide and nucleic acid metabolic process	30	3.31492	0.0227285	CLSPN, BLM, PML, TIPIN, HAT1, CDT1, ZC3H8, SAP30, NPM1, DDX20, DNMT3B, MYC, HELLS, TRP53, MSH6, GTPBP4, RHOX5, GMNN, RBL1, BRCA2, CENPF, HHEX, PA2G4, TIMELESS, HDAC1, TGIF1, RAD18, DNMT1, RBPJ, MYBBP1A	672	397	13588	1.52798	1	0.291894	33.0801
GOTERM_BP_FAT	GO:0010605~negative regulation of macromolecule metabolic process	34	3.75691	0.0625116	CLSPN, BLM, PML, TIPIN, HAT1, CDT1, ZC3H8, SAP30, CLP1, NPM1, FBXO5, AATF, DDX20, DNMT3B, MYC, HELLS, TRP53, MSH6, GTPBP4, RHOX5, GMNN, RBL1, SKP2, BRCA2, CENPF, HHEX, PA2G4, TIMELESS, HDAC1, TGIF1, DNMT1, RAD18, RBPJ, MYBBP1A	672	506	13588	1.35867	1	0.551335	67.6248
GOTERM_BP_FAT	GO:0031327~negative regulation of cellular biosynthetic process	29	3.20442	0.0820664	CLSPN, PML, TIPIN, HAT1, CDT1, ZC3H8, SAP30, AATF, DDX20, DNMT3B, MYC, HELLS, TRP53, GTPBP4, RHOX5, GMNN, RBL1, BRCA2, CENPF, BRCA1, HHEX, PA2G4, TIMELESS, GLA, HDAC1, TGIF1, DNMT1, RBPJ, MYBBP1A	672	430	13588	1.36369	1	0.62783	77.5988
GOTERM_BP_FAT	GO:0009890~negative regulation of biosynthetic process	29	3.20442	0.0895024	CLSPN, PML, TIPIN, HAT1, CDT1, ZC3H8, SAP30, AATF, DDX20, DNMT3B, MYC, HELLS, TRP53, GTPBP4, RHOX5, GMNN, RBL1, BRCA2, CENPF, BRCA1, HHEX, PA2G4, TIMELESS, GLA, HDAC1, TGIF1, DNMT1, RBPJ, MYBBP1A	672	434	13588	1.35112	1	0.648489	80.5663
GOTERM_BP_FAT	GO:0010558~negative regulation of macromolecule biosynthetic process	27	2.98343	0.132345	CLSPN, TIPIN, PML, HAT1, CDT1, ZC3H8, SAP30, AATF, DDX20, DNMT3B, MYC, HELLS, TRP53, GTPBP4, RHOX5, GMNN, RBL1, BRCA2, CENPF, HHEX, PA2G4, TIMELESS, HDAC1, DNMT1, TGIF1, RBPJ, MYBBP1A	672	418	13588	1.30609	1	0.754763	91.6274
GOTERM_BP_FAT	GO:0010629~negative regulation of gene expression	22	2.43094	0.464572	TRP53, RHOX5, RBL1, PML, SKP2, CENPF, HAT1, ZC3H8, SAP30, HHEX, PA2G4, HDAC1, TIMELESS, CLP1, TGIF1, DNMT1, DDX20, RBPJ, MYC, MYBBP1A, DNMT3B, HELLS	672	410	13588	1.08499	1	0.984191	99.9982
GOTERM_BP_FAT	GO:0051253~negative regulation of RNA metabolic process	17	1.87845	0.471897	TRP53, RHOX5, RBL1, HAT1, SAP30, HHEX, PA2G4, HDAC1, TIMELESS, NPM1, TGIF1, DNMT1, DDX20, RBPJ, MYC, DNMT3B, HELLS	672	310	13588	1.10885	1	0.984856	99.9986
GOTERM_BP_FAT	GO:0016481~negative regulation of transcription	20	2.20994	0.474103	TRP53, RHOX5, RBL1, PML, CENPF, HAT1, ZC3H8, SAP30, HHEX, PA2G4, HDAC1, TIMELESS, TGIF1, DNMT1, DDX20, RBPJ, MYC, MYBBP1A, DNMT3B, HELLS	672	372	13588	1.08711	1	0.984909	99.9987
GOTERM_BP_FAT	GO:0045892~negative regulation of transcription, DNA-dependent	16	1.76796	0.560141	TRP53, RHOX5, RBL1, HAT1, SAP30, HHEX, PA2G4, HDAC1, TIMELESS, DNMT1, TGIF1, DDX20, RBPJ, MYC, DNMT3B, HELLS	672	308	13588	1.0504	1	0.993019	99.9999
GOTERM_BP_FAT	GO:0000122~negative regulation of transcription from RNA polymerase II promoter	10	1.10497	0.81126	TRP53, SAP30, HHEX, RHOX5, TIMELESS, HDAC1, RBL1, TGIF1, DDX20, MYC	672	231	13588	0.875335	1	0.999744	100
Annotation Cluster 99	Enrichment Score: 0.8142505355173337
Category	Term	Count	%	PValue	Genes	List Total	Pop Hits	Pop Total	Fold Enrichment	Bonferroni	Benjamini	FDR
SP_PIR_KEYWORDS	Redox-active center	6	0.662983	0.0339943	GSR, PRDX4, TXNRD1, PDIA5, ERO1L, 2700094K13RIK	835	39	17854	3.28954	0.999999	0.193958	38.2592
GOTERM_BP_FAT	GO:0045454~cell redox homeostasis	6	0.662983	0.19065	GSR, PRDX4, TXNRD1, PDIA5, 2700094K13RIK, APEX1	672	62	13588	1.9568	1	0.852345	97.5167
GOTERM_MF_FAT	GO:0016209~antioxidant activity	3	0.331492	0.556679	GSR, PRDX4, TXNRD1	614	40	13288	1.62313	1	0.991576	99.9996
Annotation Cluster 100	Enrichment Score: 0.8137169684704441
Category	Term	Count	%	PValue	Genes	List Total	Pop Hits	Pop Total	Fold Enrichment	Bonferroni	Benjamini	FDR
INTERPRO	IPR000086:NUDIX hydrolase domain	4	0.441989	0.0759457	NUDT1, NUDT5, NUDT21, IDI1	773	23	17763	3.9964	1	0.846945	72.4863
UP_SEQ_FEATURE	domain:Nudix hydrolase	4	0.441989	0.12364	NUDT1, NUDT5, NUDT21, IDI1	826	24	16021	3.23265	1	0.998334	89.5745
INTERPRO	IPR000086:NUDIX hydrolase, core	3	0.331492	0.231348	NUDT1, NUDT5, NUDT21	773	21	17763	3.28276	1	0.991573	98.6417
UP_SEQ_FEATURE	short sequence motif:Nudix box	3	0.331492	0.25598	NUDT1, NUDT5, NUDT21	826	19	16021	3.06251	1	0.999984	99.3689
Annotation Cluster 101	Enrichment Score: 0.8100138158660154
Category	Term	Count	%	PValue	Genes	List Total	Pop Hits	Pop Total	Fold Enrichment	Bonferroni	Benjamini	FDR
BIOCARTA	m_caspasePathway:Caspase Cascade in Apoptosis	7	0.773481	0.00539871	CASP3, CASP4, LMNB1, LMNB2, APAF1, CASP1, ARHGDIB	98	21	1171	3.98299	0.466313	0.0509833	5.98913
UP_SEQ_FEATURE	domain:CARD	3	0.331492	0.25598	CASP4, APAF1, CASP1	826	19	16021	3.06251	1	0.999984	99.3689
SMART	SM00114:CARD	3	0.331492	0.28109	CASP4, APAF1, CASP1	368	26	9131	2.86298	1	0.911091	98.3911
INTERPRO	IPR001315:Caspase Recruitment	3	0.331492	0.312971	CASP4, APAF1, CASP1	773	26	17763	2.65146	1	0.998145	99.783
INTERPRO	IPR011029:DEATH-like	3	0.331492	0.732968	CASP4, APAF1, CASP1	773	59	17763	1.16844	1	1	100
Annotation Cluster 102	Enrichment Score: 0.8050878412435913
Category	Term	Count	%	PValue	Genes	List Total	Pop Hits	Pop Total	Fold Enrichment	Bonferroni	Benjamini	FDR
GOTERM_BP_FAT	GO:0043029~T cell homeostasis	4	0.441989	0.0562699	CASP3, CORO1A, CCNB2, ZC3H8	672	18	13588	4.49339	1	0.528383	63.6451
GOTERM_BP_FAT	GO:0048872~homeostasis of number of cells	10	1.10497	0.106253	RPA1, TAL1, CASP3, CORO1A, CCNB2, HCLS1, DYRK3, ZC3H8, TIMP1, F2R	672	113	13588	1.7894	1	0.690517	85.9504
GOTERM_BP_FAT	GO:0002260~lymphocyte homeostasis	4	0.441989	0.182967	CASP3, CORO1A, CCNB2, ZC3H8	672	30	13588	2.69603	1	0.842649	97.071
GOTERM_BP_FAT	GO:0050863~regulation of T cell activation	8	0.883978	0.284858	CASP3, CORO1A, HSP90AA1, BLM, CENPF, CD24A, ADA, ZC3H8	672	108	13588	1.4978	1	0.931667	99.7142
GOTERM_BP_FAT	GO:0001776~leukocyte homeostasis	4	0.441989	0.302651	CASP3, CORO1A, CCNB2, ZC3H8	672	39	13588	2.07387	1	0.9396	99.816
Annotation Cluster 103	Enrichment Score: 0.7889135684320407
Category	Term	Count	%	PValue	Genes	List Total	Pop Hits	Pop Total	Fold Enrichment	Bonferroni	Benjamini	FDR
GOTERM_BP_FAT	GO:0001556~oocyte maturation	4	0.441989	0.0110837	FBXO5, BRCA2, TRIP13, CDC25B	672	10	13588	8.0881	1	0.172743	17.6939
GOTERM_BP_FAT	GO:0007144~female meiosis I	3	0.331492	0.0136691	FBXO5, TRIP13, CDC25B	672	4	13588	15.1652	1	0.200857	21.3735
GOTERM_BP_FAT	GO:0007143~female meiosis	4	0.441989	0.0349826	RAD51C, FBXO5, TRIP13, CDC25B	672	15	13588	5.39206	1	0.390869	46.3201
GOTERM_BP_FAT	GO:0048599~oocyte development	4	0.441989	0.0486184	FBXO5, BRCA2, TRIP13, CDC25B	672	17	13588	4.7577	1	0.482086	58.1367
GOTERM_BP_FAT	GO:0009994~oocyte differentiation	4	0.441989	0.0562699	FBXO5, BRCA2, TRIP13, CDC25B	672	18	13588	4.49339	1	0.528383	63.6451
GOTERM_BP_FAT	GO:0007292~female gamete generation	6	0.662983	0.141687	AFP, MAGOH, FBXO5, BRCA2, TRIP13, CDC25B	672	56	13588	2.16645	1	0.773968	93.0703
GOTERM_BP_FAT	GO:0048477~oogenesis	4	0.441989	0.302651	FBXO5, BRCA2, TRIP13, CDC25B	672	39	13588	2.07387	1	0.9396	99.816
GOTERM_BP_FAT	GO:0007281~germ cell development	7	0.773481	0.381721	CCNB1IP1, HMGB2, CEP57, FBXO5, BRCA2, TRIP13, CDC25B	672	101	13588	1.4014	1	0.968978	99.9775
GOTERM_BP_FAT	GO:0021700~developmental maturation	7	0.773481	0.381721	FBXO5, BRCA2, RBPJ, MREG, TIMP1, TRIP13, CDC25B	672	101	13588	1.4014	1	0.968978	99.9775
GOTERM_BP_FAT	GO:0048469~cell maturation	5	0.552486	0.510711	FBXO5, BRCA2, TIMP1, TRIP13, CDC25B	672	75	13588	1.34802	1	0.988457	99.9996
GOTERM_BP_FAT	GO:0007286~spermatid development	4	0.441989	0.562942	CCNB1IP1, HMGB2, CEP57, TRIP13	672	59	13588	1.37086	1	0.993105	99.9999
GOTERM_BP_FAT	GO:0048515~spermatid differentiation	4	0.441989	0.607843	CCNB1IP1, HMGB2, CEP57, TRIP13	672	63	13588	1.28382	1	0.995794	100
GOTERM_BP_FAT	GO:0048610~reproductive cellular process	9	0.994475	0.62625	CCNB1IP1, HMGB2, RHOX5, CEP57, SMCP, FBXO5, BRCA2, TRIP13, CDC25B	672	173	13588	1.05192	1	0.996586	100
GOTERM_BP_FAT	GO:0003006~reproductive developmental process	10	1.10497	0.909738	CCNB1IP1, AFP, HMGB2, RHOX5, CEP57, FBXO5, BRCA2, FANCA, TRIP13, CDC25B	672	264	13588	0.765918	1	0.999983	100
Annotation Cluster 104	Enrichment Score: 0.7747704358831362
Category	Term	Count	%	PValue	Genes	List Total	Pop Hits	Pop Total	Fold Enrichment	Bonferroni	Benjamini	FDR
GOTERM_BP_FAT	GO:0022411~cellular component disassembly	6	0.662983	0.041602	CASP3, KIF18A, STMN1, APAF1, MYC, TTF2	672	39	13588	3.11081	1	0.438723	52.4023
GOTERM_BP_FAT	GO:0043241~protein complex disassembly	3	0.331492	0.203833	KIF18A, STMN1, TTF2	672	17	13588	3.56828	1	0.866523	98.1361
GOTERM_BP_FAT	GO:0043624~cellular protein complex disassembly	3	0.331492	0.203833	KIF18A, STMN1, TTF2	672	17	13588	3.56828	1	0.866523	98.1361
GOTERM_BP_FAT	GO:0034623~cellular macromolecular complex disassembly	3	0.331492	0.278126	KIF18A, STMN1, TTF2	672	21	13588	2.88861	1	0.927681	99.6634
GOTERM_BP_FAT	GO:0032984~macromolecular complex disassembly	3	0.331492	0.278126	KIF18A, STMN1, TTF2	672	21	13588	2.88861	1	0.927681	99.6634
Annotation Cluster 105	Enrichment Score: 0.7276897413272337
Category	Term	Count	%	PValue	Genes	List Total	Pop Hits	Pop Total	Fold Enrichment	Bonferroni	Benjamini	FDR
GOTERM_BP_FAT	GO:0016446~somatic hypermutation of immunoglobulin genes	3	0.331492	0.0696078	EXO1, MSH6, UNG	672	9	13588	6.74008	1	0.583912	71.6495
GOTERM_BP_FAT	GO:0002566~somatic diversification of immune receptors via somatic mutation	3	0.331492	0.0696078	EXO1, MSH6, UNG	672	9	13588	6.74008	1	0.583912	71.6495
GOTERM_BP_FAT	GO:0016444~somatic cell DNA recombination	4	0.441989	0.0919927	EXO1, MSH6, UNG, XRCC6	672	22	13588	3.67641	1	0.653755	81.4743
GOTERM_BP_FAT	GO:0002562~somatic diversification of immune receptors via germline recombination within a single locus	4	0.441989	0.0919927	EXO1, MSH6, UNG, XRCC6	672	22	13588	3.67641	1	0.653755	81.4743
GOTERM_BP_FAT	GO:0002200~somatic diversification of immune receptors	4	0.441989	0.112604	EXO1, MSH6, UNG, XRCC6	672	24	13588	3.37004	1	0.707862	87.5961
GOTERM_BP_FAT	GO:0016447~somatic recombination of immunoglobulin gene segments	3	0.331492	0.222279	EXO1, MSH6, UNG	672	18	13588	3.37004	1	0.885915	98.7624
GOTERM_BP_FAT	GO:0016445~somatic diversification of immunoglobulins	3	0.331492	0.259479	EXO1, MSH6, UNG	672	20	13588	3.03304	1	0.916432	99.4744
GOTERM_BP_FAT	GO:0002377~immunoglobulin production	3	0.331492	0.440209	EXO1, MSH6, UNG	672	30	13588	2.02202	1	0.980381	99.996
GOTERM_BP_FAT	GO:0002440~production of molecular mediator of immune response	3	0.331492	0.473643	EXO1, MSH6, UNG	672	32	13588	1.89565	1	0.985003	99.9986
GOTERM_BP_FAT	GO:0002252~immune effector process	4	0.441989	0.951956	EXO1, MSH6, UNG, CTSG	672	126	13588	0.641912	1	0.999998	100
Annotation Cluster 106	Enrichment Score: 0.713336247386498
Category	Term	Count	%	PValue	Genes	List Total	Pop Hits	Pop Total	Fold Enrichment	Bonferroni	Benjamini	FDR
KEGG_PATHWAY	mmu00900:Terpenoid backbone biosynthesis	4	0.441989	0.0301686	HMGCR, FDPS, IDI1, PDSS1	289	14	5738	5.67276	0.988225	0.190642	30.4874
SP_PIR_KEYWORDS	Isoprene biosynthesis	3	0.331492	0.0391382	FDPS, IDI1, PDSS1	835	7	17854	9.16373	1	0.214444	42.6885
SP_PIR_KEYWORDS	Cholesterol biosynthesis	4	0.441989	0.0490936	CYP51, HMGCR, FDPS, IDI1	835	18	17854	4.75156	1	0.255748	50.4349
GOTERM_BP_FAT	GO:0008299~isoprenoid biosynthetic process	4	0.441989	0.0919927	HMGCR, FDPS, IDI1, PDSS1	672	22	13588	3.67641	1	0.653755	81.4743
SP_PIR_KEYWORDS	sterol biosynthesis	4	0.441989	0.099337	CYP51, HMGCR, FDPS, IDI1	835	24	17854	3.56367	1	0.398955	76.7478
GOTERM_BP_FAT	GO:0006695~cholesterol biosynthetic process	4	0.441989	0.10209	CYP51, HMGCR, FDPS, IDI1	672	23	13588	3.51656	1	0.678464	84.762
GOTERM_BP_FAT	GO:0016126~sterol biosynthetic process	4	0.441989	0.182967	CYP51, HMGCR, FDPS, IDI1	672	30	13588	2.69603	1	0.842649	97.071
GOTERM_BP_FAT	GO:0006720~isoprenoid metabolic process	5	0.552486	0.221985	RDH11, HMGCR, FDPS, IDI1, PDSS1	672	49	13588	2.06329	1	0.886474	98.7542
GOTERM_BP_FAT	GO:0008203~cholesterol metabolic process	6	0.662983	0.263458	CYP51, HMGCR, PCTP, FDPS, FDXR, IDI1	672	70	13588	1.73316	1	0.918615	99.5216
SP_PIR_KEYWORDS	Steroid biosynthesis	4	0.441989	0.286812	CYP51, HMGCR, FDPS, IDI1	835	40	17854	2.1382	1	0.736923	99.1021
GOTERM_BP_FAT	GO:0016125~sterol metabolic process	6	0.662983	0.331453	CYP51, HMGCR, PCTP, FDPS, FDXR, IDI1	672	77	13588	1.5756	1	0.952279	99.9119
SP_PIR_KEYWORDS	lipid synthesis	5	0.552486	0.685281	CYP51, HMGCR, FDPS, IDI1, BRCA1	835	99	17854	1.0799	1	0.971225	100
GOTERM_BP_FAT	GO:0006694~steroid biosynthetic process	4	0.441989	0.68803	CYP51, HMGCR, FDPS, IDI1	672	71	13588	1.13917	1	0.998535	100
GOTERM_BP_FAT	GO:0008202~steroid metabolic process	7	0.773481	0.812745	CYP51, AFP, HMGCR, PCTP, FDPS, FDXR, IDI1	672	161	13588	0.879141	1	0.99975	100
GOTERM_BP_FAT	GO:0008610~lipid biosynthetic process	10	1.10497	0.946392	CYP51, ISYNA1, PIGF, HMGCR, ALOX5AP, FDPS, IDI1, PDSS1, BRCA1, PIGA	672	285	13588	0.709482	1	0.999997	100
Annotation Cluster 107	Enrichment Score: 0.7093003141216699
Category	Term	Count	%	PValue	Genes	List Total	Pop Hits	Pop Total	Fold Enrichment	Bonferroni	Benjamini	FDR
GOTERM_BP_FAT	GO:0001833~inner cell mass cell proliferation	3	0.331492	0.0842388	GINS1, NCAPG2, BRCA2	672	10	13588	6.06607	1	0.63055	78.5072
GOTERM_BP_FAT	GO:0001824~blastocyst development	6	0.662983	0.126743	GINS1, CCNB1IP1, NCAPG2, BRCA2, ADA, RBBP8	672	54	13588	2.24669	1	0.740143	90.6311
GOTERM_BP_FAT	GO:0001832~blastocyst growth	3	0.331492	0.185573	GINS1, NCAPG2, BRCA2	672	16	13588	3.79129	1	0.846039	97.2299
GOTERM_BP_FAT	GO:0048589~developmental growth	5	0.552486	0.734259	GINS1, GATM, NCAPG2, BRCA2, MREG	672	100	13588	1.01101	1	0.999198	100
Annotation Cluster 108	Enrichment Score: 0.7029667594019546
Category	Term	Count	%	PValue	Genes	List Total	Pop Hits	Pop Total	Fold Enrichment	Bonferroni	Benjamini	FDR
GOTERM_BP_FAT	GO:0006919~activation of caspase activity	5	0.552486	0.0777404	TRP53, CASP8AP2, PML, APAF1, MYC	672	33	13588	3.06367	1	0.618321	75.681
GOTERM_BP_FAT	GO:0043281~regulation of caspase activity	6	0.662983	0.0992118	TRP53, CASP8AP2, PML, BIRC5, APAF1, MYC	672	50	13588	2.42643	1	0.67764	83.8858
GOTERM_BP_FAT	GO:0052548~regulation of endopeptidase activity	6	0.662983	0.0992118	TRP53, CASP8AP2, PML, BIRC5, APAF1, MYC	672	50	13588	2.42643	1	0.67764	83.8858
GOTERM_BP_FAT	GO:0043280~positive regulation of caspase activity	5	0.552486	0.0999175	TRP53, CASP8AP2, PML, APAF1, MYC	672	36	13588	2.80837	1	0.67694	84.105
GOTERM_BP_FAT	GO:0010952~positive regulation of peptidase activity	5	0.552486	0.0999175	TRP53, CASP8AP2, PML, APAF1, MYC	672	36	13588	2.80837	1	0.67694	84.105
GOTERM_BP_FAT	GO:0052547~regulation of peptidase activity	6	0.662983	0.105787	TRP53, CASP8AP2, PML, BIRC5, APAF1, MYC	672	51	13588	2.37885	1	0.690481	85.8217
GOTERM_BP_FAT	GO:0051345~positive regulation of hydrolase activity	6	0.662983	0.371076	TRP53, CASP8AP2, PML, APAF1, MYC, F2R	672	81	13588	1.4978	1	0.965643	99.9697
GOTERM_BP_FAT	GO:0051336~regulation of hydrolase activity	10	1.10497	0.636436	TRP53, WDR67, CASP8AP2, PML, BIRC5, APAF1, VAV1, MYC, F2R, ANGPTL4	672	196	13588	1.03164	1	0.99696	100
GOTERM_BP_FAT	GO:0044093~positive regulation of molecular function	15	1.65746	0.654621	TRP53, HMGB2, PTGER4, PML, ITGB2, CENPE, CD24A, CDC25B, CASP8AP2, NPM1, PLCG2, LRP8, APAF1, MYC, F2R	672	306	13588	0.991188	1	0.997557	100
GOTERM_BP_FAT	GO:0043085~positive regulation of catalytic activity	12	1.32597	0.747545	TRP53, CASP8AP2, PTGER4, NPM1, PML, LRP8, CENPE, APAF1, CD24A, MYC, F2R, CDC25B	672	261	13588	0.929666	1	0.999315	100
Annotation Cluster 109	Enrichment Score: 0.6755043754260813
Category	Term	Count	%	PValue	Genes	List Total	Pop Hits	Pop Total	Fold Enrichment	Bonferroni	Benjamini	FDR
INTERPRO	IPR004046:Glutathione S-transferase, C-terminal	4	0.441989	0.120154	EEF1E1, GSTCD, VARS, MARS	773	28	17763	3.28276	1	0.929748	87.6493
INTERPRO	IPR017933:Glutathione S-transferase/chloride channel, C-terminal	4	0.441989	0.182458	EEF1E1, GSTCD, VARS, MARS	773	34	17763	2.70345	1	0.976749	96.28
UP_SEQ_FEATURE	domain:GST C-terminal	4	0.441989	0.240304	EEF1E1, GSTCD, VARS, MARS	826	33	16021	2.35102	1	0.999976	99.0979
INTERPRO	IPR010987:Glutathione S-transferase, C-terminal-like	3	0.331492	0.376982	EEF1E1, VARS, MARS	773	30	17763	2.29793	1	0.999247	99.9561
Annotation Cluster 110	Enrichment Score: 0.675327128207961
Category	Term	Count	%	PValue	Genes	List Total	Pop Hits	Pop Total	Fold Enrichment	Bonferroni	Benjamini	FDR
GOTERM_CC_FAT	GO:0016591~DNA-directed RNA polymerase II, holoenzyme	7	0.773481	0.0302512	POLR2H, GTF2E2, TAF5, GTF2F2, GTF2H4, INTS2, POLR2D	530	56	12504	2.94906	0.999963	0.147303	34.0866
KEGG_PATHWAY	mmu03022:Basal transcription factors	4	0.441989	0.228574	GTF2E2, TAF5, GTF2F2, GTF2H4	289	33	5738	2.40663	1	0.658748	95.408
GOTERM_BP_FAT	GO:0006366~transcription from RNA polymerase II promoter	6	0.662983	0.302003	POLR2H, GTF2E2, GTF2F2, GTF2H4, POLR2D, MYC	672	74	13588	1.63948	1	0.939739	99.813
GOTERM_MF_FAT	GO:0003702~RNA polymerase II transcription factor activity	3	0.331492	0.952598	GTF2E2, GTF2F2, GTF2H4	614	102	13288	0.63652	1	0.999998	100
Annotation Cluster 111	Enrichment Score: 0.6593806529531737
Category	Term	Count	%	PValue	Genes	List Total	Pop Hits	Pop Total	Fold Enrichment	Bonferroni	Benjamini	FDR
GOTERM_BP_FAT	GO:0044092~negative regulation of molecular function	12	1.32597	0.0619973	CDKN1A, CASP3, GTPBP4, GLA, NUP62, HMGCR, HMOX1, FBXO5, BIRC5, GADD45A, MYC, ANGPTL4	672	132	13588	1.8382	1	0.550216	67.3131
GOTERM_BP_FAT	GO:0043086~negative regulation of catalytic activity	9	0.994475	0.125933	CDKN1A, CASP3, GLA, NUP62, HMGCR, FBXO5, BIRC5, GADD45A, ANGPTL4	672	101	13588	1.8018	1	0.73926	90.4782
GOTERM_BP_FAT	GO:0033673~negative regulation of kinase activity	5	0.552486	0.243458	CDKN1A, CASP3, NUP62, HMGCR, GADD45A	672	51	13588	1.98238	1	0.901918	99.236
GOTERM_BP_FAT	GO:0006469~negative regulation of protein kinase activity	5	0.552486	0.243458	CDKN1A, CASP3, NUP62, HMGCR, GADD45A	672	51	13588	1.98238	1	0.901918	99.236
GOTERM_BP_FAT	GO:0051348~negative regulation of transferase activity	5	0.552486	0.26537	CDKN1A, CASP3, NUP62, HMGCR, GADD45A	672	53	13588	1.90757	1	0.91889	99.5428
GOTERM_BP_FAT	GO:0045859~regulation of protein kinase activity	12	1.32597	0.312872	CDKN1A, CASP3, GTPBP4, NUP62, HMGCR, NPM1, LRP8, CENPE, CD24A, GADD45A, F2R, CDC25B	672	186	13588	1.30453	1	0.944553	99.8578
GOTERM_BP_FAT	GO:0043549~regulation of kinase activity	12	1.32597	0.350181	CDKN1A, CASP3, GTPBP4, NUP62, HMGCR, NPM1, LRP8, CENPE, CD24A, GADD45A, F2R, CDC25B	672	192	13588	1.26376	1	0.960254	99.9464
GOTERM_BP_FAT	GO:0051338~regulation of transferase activity	12	1.32597	0.39453	CDKN1A, CASP3, GTPBP4, NUP62, HMGCR, NPM1, LRP8, CENPE, CD24A, GADD45A, F2R, CDC25B	672	199	13588	1.21931	1	0.97148	99.9844
Annotation Cluster 112	Enrichment Score: 0.6581263369664684
Category	Term	Count	%	PValue	Genes	List Total	Pop Hits	Pop Total	Fold Enrichment	Bonferroni	Benjamini	FDR
GOTERM_BP_FAT	GO:0043414~biopolymer methylation	8	0.883978	0.0603824	PRMT1, PRMT5, EZH2, DNMT1, DNMT3B, FTSJ3, HELLS, SUV39H2	672	71	13588	2.27834	1	0.542401	66.3158
GOTERM_BP_FAT	GO:0032259~methylation	8	0.883978	0.0947283	PRMT1, PRMT5, EZH2, DNMT1, DNMT3B, FTSJ3, HELLS, SUV39H2	672	79	13588	2.04762	1	0.661558	82.4256
GOTERM_BP_FAT	GO:0006342~chromatin silencing	3	0.331492	0.259479	HAT1, DNMT3B, HELLS	672	20	13588	3.03304	1	0.916432	99.4744
GOTERM_BP_FAT	GO:0040029~regulation of gene expression, epigenetic	6	0.662983	0.263458	CLP1, DNMT1, HAT1, DNMT3B, BRCA1, HELLS	672	70	13588	1.73316	1	0.918615	99.5216
GOTERM_BP_FAT	GO:0045814~negative regulation of gene expression, epigenetic	3	0.331492	0.296739	HAT1, DNMT3B, HELLS	672	22	13588	2.75731	1	0.937288	99.7867
GOTERM_BP_FAT	GO:0016458~gene silencing	5	0.552486	0.310127	CLP1, DNMT1, HAT1, DNMT3B, HELLS	672	57	13588	1.77371	1	0.943371	99.8476
GOTERM_BP_FAT	GO:0006305~DNA alkylation	3	0.331492	0.315277	DNMT1, DNMT3B, HELLS	672	23	13588	2.63742	1	0.945502	99.8663
GOTERM_BP_FAT	GO:0006306~DNA methylation	3	0.331492	0.315277	DNMT1, DNMT3B, HELLS	672	23	13588	2.63742	1	0.945502	99.8663
GOTERM_BP_FAT	GO:0006304~DNA modification	3	0.331492	0.333702	DNMT1, DNMT3B, HELLS	672	24	13588	2.52753	1	0.953008	99.917
Annotation Cluster 113	Enrichment Score: 0.6474499832553318
Category	Term	Count	%	PValue	Genes	List Total	Pop Hits	Pop Total	Fold Enrichment	Bonferroni	Benjamini	FDR
INTERPRO	IPR000751:M-phase inducer phosphatase	3	0.331492	0.00549601	CDC25C, CDC25A, CDC25B	773	3	17763	22.9793	0.999256	0.290365	8.61092
UP_SEQ_FEATURE	domain:Rhodanese	4	0.441989	0.0389365	DUSP4, CDC25C, CDC25A, CDC25B	826	15	16021	5.17224	1	0.92973	49.3563
SMART	SM00450:RHOD	4	0.441989	0.0563236	DUSP4, CDC25C, CDC25A, CDC25B	368	22	9131	4.51136	0.99999	0.534773	51.588
SP_PIR_KEYWORDS	tyrosine-specific phosphatase	4	0.441989	0.0640608	PTPRE, PTPN22, CDC25C, CDC25B	835	20	17854	4.27641	1	0.303619	60.2711
INTERPRO	IPR001763:Rhodanese-like	4	0.441989	0.0681544	DUSP4, CDC25C, CDC25A, CDC25B	773	22	17763	4.17805	1	0.818862	68.4408
SP_PIR_KEYWORDS	phosphoric monoester hydrolase	5	0.552486	0.0998242	PTPRE, PTPN22, ACP5, CDC25C, CDC25B	835	38	17854	2.81343	1	0.396828	76.9226
GOTERM_MF_FAT	GO:0004725~protein tyrosine phosphatase activity	7	0.773481	0.322791	DUSP4, PTPRE, PTPN22, CDC25C, CDKN3, CDC25A, CDC25B	614	101	13288	1.49992	1	0.94603	99.7302
GOTERM_BP_FAT	GO:0016311~dephosphorylation	9	0.994475	0.395504	DUSP4, IMPA2, PTPRE, PTPN22, ACP5, CDC25C, CDKN3, CDC25A, CDC25B	672	141	13588	1.29065	1	0.971493	99.9848
GOTERM_MF_FAT	GO:0016791~phosphatase activity	12	1.32597	0.541456	DUSP4, IMPA2, PTPRE, DLGAP5, PDXP, PTPN22, ACP5, PSPH, CDC25C, CDKN3, CDC25A, CDC25B	614	238	13288	1.09118	1	0.990822	99.9993
GOTERM_MF_FAT	GO:0004721~phosphoprotein phosphatase activity	8	0.883978	0.556494	DUSP4, PTPRE, DLGAP5, PTPN22, CDC25C, CDKN3, CDC25A, CDC25B	614	152	13288	1.13904	1	0.991874	99.9996
SP_PIR_KEYWORDS	protein phosphatase	6	0.662983	0.665309	DUSP4, PTPRE, PTPN22, CDC25C, CDC25A, CDC25B	835	120	17854	1.0691	1	0.970459	100
GOTERM_BP_FAT	GO:0006470~protein amino acid dephosphorylation	6	0.662983	0.669537	DUSP4, PTPRE, PTPN22, CDC25C, CDC25A, CDC25B	672	114	13588	1.06422	1	0.998068	100
INTERPRO	IPR000387:Dual-specific/protein-tyrosine phosphatase, conserved region	4	0.441989	0.697683	DUSP4, PTPRE, PTPN22, CDKN3	773	82	17763	1.12094	1	1	100
INTERPRO	IPR000387:Protein-tyrosine phosphatase	3	0.331492	0.858604	DUSP4, PTPRE, PTPN22	773	78	17763	0.883819	1	1	100
INTERPRO	IPR016130:Protein-tyrosine phosphatase, active site	3	0.331492	0.896824	DUSP4, PTPRE, PTPN22	773	87	17763	0.79239	1	1	100
UP_SEQ_FEATURE	active site:Phosphocysteine intermediate	3	0.331492	0.904337	DUSP4, PTPRE, PTPN22	826	75	16021	0.775835	1	1	100
Annotation Cluster 114	Enrichment Score: 0.6417994994178077
Category	Term	Count	%	PValue	Genes	List Total	Pop Hits	Pop Total	Fold Enrichment	Bonferroni	Benjamini	FDR
UP_SEQ_FEATURE	domain:DEP	3	0.331492	0.217184	DEPDC7, DEPDC1A, DEPDC1B	826	17	16021	3.4228	1	0.999967	98.4924
SMART	SM00049:DEP	3	0.331492	0.220752	DEPDC7, DEPDC1A, DEPDC1B	368	22	9131	3.38352	1	0.87226	95.5893
INTERPRO	IPR000591:Pleckstrin/G-protein, interacting region	3	0.331492	0.247667	DEPDC7, DEPDC1A, DEPDC1B	773	22	17763	3.13354	1	0.993437	99.0434
Annotation Cluster 115	Enrichment Score: 0.6403308175807632
Category	Term	Count	%	PValue	Genes	List Total	Pop Hits	Pop Total	Fold Enrichment	Bonferroni	Benjamini	FDR
GOTERM_BP_FAT	GO:0050767~regulation of neurogenesis	11	1.21547	0.117675	XRCC5, TRP53, TIAM1, XRCC6, BEX1, TGIF1, TGIF2, SEMA4D, CIT, CD24A, ASPM	672	132	13588	1.68502	1	0.721433	88.7779
GOTERM_BP_FAT	GO:0050769~positive regulation of neurogenesis	5	0.552486	0.142461	XRCC5, TIAM1, XRCC6, BEX1, SEMA4D	672	41	13588	2.46588	1	0.774526	93.1787
GOTERM_BP_FAT	GO:0051960~regulation of nervous system development	11	1.21547	0.196281	XRCC5, TRP53, TIAM1, XRCC6, BEX1, TGIF1, TGIF2, SEMA4D, CIT, CD24A, ASPM	672	148	13588	1.50286	1	0.859223	97.8018
GOTERM_BP_FAT	GO:0010720~positive regulation of cell development	5	0.552486	0.201048	XRCC5, TIAM1, XRCC6, BEX1, SEMA4D	672	47	13588	2.15109	1	0.86549	98.0188
GOTERM_BP_FAT	GO:0045665~negative regulation of neuron differentiation	4	0.441989	0.234882	BEX1, CIT, CD24A, ASPM	672	34	13588	2.37885	1	0.895744	99.0697
GOTERM_BP_FAT	GO:0045664~regulation of neuron differentiation	8	0.883978	0.238997	TIAM1, BEX1, TGIF1, TGIF2, SEMA4D, CIT, CD24A, ASPM	672	102	13588	1.5859	1	0.898693	99.1534
GOTERM_BP_FAT	GO:0060284~regulation of cell development	11	1.21547	0.260674	XRCC5, TRP53, TIAM1, XRCC6, BEX1, TGIF1, TGIF2, SEMA4D, CIT, CD24A, ASPM	672	159	13588	1.39888	1	0.916799	99.489
GOTERM_BP_FAT	GO:0045597~positive regulation of cell differentiation	11	1.21547	0.363926	XRCC5, TAL1, HSP90AA1, TIAM1, XRCC6, BEX1, TGIF1, TGIF2, SEMA4D, GFI1, ADA	672	175	13588	1.27099	1	0.963858	99.9631
GOTERM_BP_FAT	GO:0051094~positive regulation of developmental process	12	1.32597	0.489904	XRCC5, TAL1, HSP90AA1, TIAM1, XRCC6, BEX1, TGIF1, TGIF2, ITGB2, SEMA4D, GFI1, ADA	672	214	13588	1.13385	1	0.986202	99.9992
Annotation Cluster 116	Enrichment Score: 0.6341194033049522
Category	Term	Count	%	PValue	Genes	List Total	Pop Hits	Pop Total	Fold Enrichment	Bonferroni	Benjamini	FDR
INTERPRO	IPR014836:Integrin beta subunit, cytoplasmic	3	0.331492	0.0251822	ITGB7, ITGB2, ITGB3	773	6	17763	11.4897	1	0.614192	34.0786
SP_PIR_KEYWORDS	heterodimer	6	0.662983	0.0374118	S100A8, POLD1, ITGB7, S100A9, ITGB2, ITGB3	835	40	17854	3.20731	1	0.208683	41.2359
PIR_SUPERFAMILY	PIRSF002512:integrin, beta subunit	3	0.331492	0.0379596	ITGB7, ITGB2, ITGB3	375	7	8136	9.29829	1	0.96386	42.0315
INTERPRO	IPR012896:Integrin beta subunit, tail	3	0.331492	0.0443729	ITGB7, ITGB2, ITGB3	773	8	17763	8.61724	1	0.732398	52.3631
INTERPRO	IPR012012:Integrin beta subunit, subgroup	3	0.331492	0.0443729	ITGB7, ITGB2, ITGB3	773	8	17763	8.61724	1	0.732398	52.3631
SMART	SM00187:INB	3	0.331492	0.0481028	ITGB7, ITGB2, ITGB3	368	9	9131	8.27083	0.999942	0.502032	46.0378
PIR_SUPERFAMILY	PIRSF002512:Integrin_B	3	0.331492	0.0490997	ITGB7, ITGB2, ITGB3	375	8	8136	8.136	1	0.972669	50.8051
INTERPRO	IPR002369:Integrin beta subunit, N-terminal	3	0.331492	0.0554389	ITGB7, ITGB2, ITGB3	773	9	17763	7.65977	1	0.795269	60.6181
UP_SEQ_FEATURE	region of interest:Cysteine-rich tandem repeats	3	0.331492	0.0603109	ITGB7, ITGB2, ITGB3	826	8	16021	7.27346	1	0.971206	65.5498
SP_PIR_KEYWORDS	membrane protein	6	0.662983	0.0670788	ITGB7, SLC6A13, CD79B, ITGB2, ITGB3, CD24A	835	47	17854	2.72962	1	0.305478	62.0205
INTERPRO	IPR015812:Integrin beta subunit	3	0.331492	0.0673482	ITGB7, ITGB2, ITGB3	773	10	17763	6.89379	1	0.820827	67.9917
INTERPRO	IPR001169:Integrin beta subunit, C-terminal	3	0.331492	0.0673482	ITGB7, ITGB2, ITGB3	773	10	17763	6.89379	1	0.820827	67.9917
SMART	SM00423:PSI	4	0.441989	0.28148	ITGB7, ITGB2, SEMA4D, ITGB3	368	46	9131	2.15761	1	0.903436	98.402
UP_SEQ_FEATURE	repeat:II	3	0.331492	0.29488	ITGB7, ITGB2, ITGB3	826	21	16021	2.77084	1	0.999993	99.7485
UP_SEQ_FEATURE	repeat:I	3	0.331492	0.29488	ITGB7, ITGB2, ITGB3	826	21	16021	2.77084	1	0.999993	99.7485
UP_SEQ_FEATURE	repeat:IV	3	0.331492	0.29488	ITGB7, ITGB2, ITGB3	826	21	16021	2.77084	1	0.999993	99.7485
UP_SEQ_FEATURE	repeat:III	3	0.331492	0.29488	ITGB7, ITGB2, ITGB3	826	21	16021	2.77084	1	0.999993	99.7485
INTERPRO	IPR003659:Plexin/semaphorin/integrin	4	0.441989	0.323045	ITGB7, ITGB2, SEMA4D, ITGB3	773	46	17763	1.9982	1	0.998427	99.8295
GOTERM_CC_FAT	GO:0008305~integrin complex	3	0.331492	0.333264	ITGB7, ITGB2, ITGB3	530	28	12504	2.52776	1	0.787093	99.5915
GOTERM_BP_FAT	GO:0007160~cell-matrix adhesion	4	0.441989	0.451493	ITGB7, TESK2, ITGB2, ITGB3	672	50	13588	1.61762	1	0.982289	99.9972
SMART	SM00327:VWA	5	0.552486	0.474209	XRCC5, ITGB7, XRCC6, ITGB2, ITGB3	368	88	9131	1.4098	1	0.976333	99.9679
GOTERM_BP_FAT	GO:0007229~integrin-mediated signaling pathway	5	0.552486	0.521218	ITGB7, ITGB2, ITGB3, VAV1, GSG2	672	76	13588	1.33028	1	0.989409	99.9997
INTERPRO	IPR002035:von Willebrand factor, type A	5	0.552486	0.535668	XRCC5, ITGB7, XRCC6, ITGB2, ITGB3	773	88	17763	1.30564	1	0.999982	99.9996
GOTERM_BP_FAT	GO:0031589~cell-substrate adhesion	4	0.441989	0.539353	ITGB7, TESK2, ITGB2, ITGB3	672	57	13588	1.41896	1	0.991109	99.9999
SP_PIR_KEYWORDS	integrin	4	0.441989	0.547359	ITGB7, ITGB2, ITGB3, GSG2	835	61	17854	1.4021	1	0.933007	99.9984
GOTERM_CC_FAT	GO:0043235~receptor complex	4	0.441989	0.688188	ITGB7, CD79B, ITGB2, ITGB3	530	83	12504	1.13699	1	0.982967	100
UP_SEQ_FEATURE	domain:VWFA	3	0.331492	0.77419	ITGB7, ITGB2, ITGB3	826	54	16021	1.07755	1	1	100
INTERPRO	IPR013111:EGF, extracellular	3	0.331492	0.820357	ITGB7, ITGB2, ITGB3	773	71	17763	0.970956	1	1	100
KEGG_PATHWAY	mmu04810:Regulation of actin cytoskeleton	8	0.883978	0.926046	TIAM1, ITGB7, ITGB2, ITGB3, WAS, DIAP3, VAV1, F2R	289	217	5738	0.731969	1	0.998339	100
SP_PIR_KEYWORDS	cell adhesion	9	0.994475	0.997338	COL18A1, MPZL2, ITGB7, PSTPIP1, ITGB2, ITGB3, EMILIN2, ADA, SPP1	835	380	17854	0.506417	1	0.999999	100
KEGG_PATHWAY	mmu04510:Focal adhesion	4	0.441989	0.997818	ITGB7, ITGB3, VAV1, SPP1	289	198	5738	0.401104	1	0.999996	100
INTERPRO	IPR013032:EGF-like region, conserved site	5	0.552486	0.999445	CRELD2, ITGB7, LRP8, ITGB2, ITGB3	773	310	17763	0.370634	1	1	100
GOTERM_CC_FAT	GO:0031226~intrinsic to plasma membrane	9	0.994475	0.999956	SLC29A1, KCNN4, SLC6A20A, ITGB7, SLC6A13, ITGB2, ITGB3, CD24A, RAET1A	530	552	12504	0.38466	1	1	100
GOTERM_CC_FAT	GO:0005887~integral to plasma membrane	7	0.773481	0.999994	SLC29A1, KCNN4, SLC6A20A, ITGB7, SLC6A13, ITGB2, ITGB3	530	531	12504	0.311012	1	1	100
Annotation Cluster 117	Enrichment Score: 0.6247419322098201
Category	Term	Count	%	PValue	Genes	List Total	Pop Hits	Pop Total	Fold Enrichment	Bonferroni	Benjamini	FDR
GOTERM_BP_FAT	GO:0006839~mitochondrial transport	5	0.552486	0.151714	BID, TRP53, TIMM8A1, SLC25A13, 1500001M20RIK	672	42	13588	2.40717	1	0.792942	94.3564
GOTERM_BP_FAT	GO:0006626~protein targeting to mitochondrion	3	0.331492	0.296739	BID, TIMM8A1, 1500001M20RIK	672	22	13588	2.75731	1	0.937288	99.7867
GOTERM_BP_FAT	GO:0070585~protein localization in mitochondrion	3	0.331492	0.296739	BID, TIMM8A1, 1500001M20RIK	672	22	13588	2.75731	1	0.937288	99.7867
Annotation Cluster 118	Enrichment Score: 0.5998606635286158
Category	Term	Count	%	PValue	Genes	List Total	Pop Hits	Pop Total	Fold Enrichment	Bonferroni	Benjamini	FDR
INTERPRO	IPR018111:K Homology, type 1, subgroup	4	0.441989	0.171522	TDRKH, PNO1, IGF2BP2, IGF2BP3	773	33	17763	2.78537	1	0.973127	95.3779
SMART	SM00322:KH	4	0.441989	0.205677	TDRKH, PNO1, IGF2BP2, IGF2BP3	368	39	9131	2.54487	1	0.862246	94.3943
INTERPRO	IPR004087:K Homology	4	0.441989	0.239492	TDRKH, PNO1, IGF2BP2, IGF2BP3	773	39	17763	2.35685	1	0.992565	98.8586
UP_SEQ_FEATURE	domain:KH 1	3	0.331492	0.275445	TDRKH, IGF2BP2, IGF2BP3	826	20	16021	2.90938	1	0.999986	99.5992
UP_SEQ_FEATURE	domain:KH 2	3	0.331492	0.275445	TDRKH, IGF2BP2, IGF2BP3	826	20	16021	2.90938	1	0.999986	99.5992
INTERPRO	IPR004088:K Homology, type 1	3	0.331492	0.392618	TDRKH, IGF2BP2, IGF2BP3	773	31	17763	2.2238	1	0.999442	99.971
Annotation Cluster 119	Enrichment Score: 0.5975273030968103
Category	Term	Count	%	PValue	Genes	List Total	Pop Hits	Pop Total	Fold Enrichment	Bonferroni	Benjamini	FDR
SMART	SM00513:SAP	3	0.331492	0.220752	XRCC6, RAD18, DEK	368	22	9131	3.38352	1	0.87226	95.5893
INTERPRO	IPR003034:DNA-binding SAP	3	0.331492	0.247667	XRCC6, RAD18, DEK	773	22	17763	3.13354	1	0.993437	99.0434
UP_SEQ_FEATURE	domain:SAP	3	0.331492	0.29488	XRCC6, RAD18, DEK	826	21	16021	2.77084	1	0.999993	99.7485
Annotation Cluster 120	Enrichment Score: 0.58008100488066
Category	Term	Count	%	PValue	Genes	List Total	Pop Hits	Pop Total	Fold Enrichment	Bonferroni	Benjamini	FDR
GOTERM_BP_FAT	GO:0070228~regulation of lymphocyte apoptosis	4	0.441989	0.0290259	CD24A, MYC, ADA, ZC3H8	672	14	13588	5.77721	1	0.344836	40.2272
GOTERM_BP_FAT	GO:0002694~regulation of leukocyte activation	13	1.43646	0.0790814	HMGB3, HSP90AA1, LST1, BLM, CENPF, CD24A, ADA, ZC3H8, RAET1A, CORO1A, CASP3, CDKN1A, HMOX1	672	154	13588	1.7069	1	0.622973	76.2914
GOTERM_BP_FAT	GO:0050865~regulation of cell activation	13	1.43646	0.0851619	HMGB3, HSP90AA1, LST1, BLM, CENPF, CD24A, ADA, ZC3H8, RAET1A, CORO1A, CASP3, CDKN1A, HMOX1	672	156	13588	1.68502	1	0.631136	78.8826
GOTERM_BP_FAT	GO:0051249~regulation of lymphocyte activation	12	1.32597	0.0999831	CDKN1A, CASP3, CORO1A, LST1, HMGB3, HSP90AA1, BLM, CENPF, CD24A, ADA, ZC3H8, RAET1A	672	144	13588	1.68502	1	0.675491	84.1252
GOTERM_BP_FAT	GO:0002695~negative regulation of leukocyte activation	6	0.662983	0.119557	CASP3, LST1, HMGB3, HMOX1, CD24A, ZC3H8	672	53	13588	2.28908	1	0.725869	89.1889
GOTERM_BP_FAT	GO:0050866~negative regulation of cell activation	6	0.662983	0.119557	CASP3, LST1, HMGB3, HMOX1, CD24A, ZC3H8	672	53	13588	2.28908	1	0.725869	89.1889
GOTERM_BP_FAT	GO:0002683~negative regulation of immune system process	7	0.773481	0.172348	CASP3, LST1, HMGB3, HMOX1, CD24A, ADA, ZC3H8	672	76	13588	1.86239	1	0.82658	96.3296
GOTERM_BP_FAT	GO:0032944~regulation of mononuclear cell proliferation	7	0.773481	0.202497	CDKN1A, CASP3, CORO1A, LST1, BLM, CD24A, ADA	672	80	13588	1.76927	1	0.865571	98.0806
GOTERM_BP_FAT	GO:0050670~regulation of lymphocyte proliferation	7	0.773481	0.202497	CDKN1A, CASP3, CORO1A, LST1, BLM, CD24A, ADA	672	80	13588	1.76927	1	0.865571	98.0806
GOTERM_BP_FAT	GO:0050869~negative regulation of B cell activation	3	0.331492	0.203833	CASP3, HMGB3, CD24A	672	17	13588	3.56828	1	0.866523	98.1361
GOTERM_BP_FAT	GO:0030888~regulation of B cell proliferation	4	0.441989	0.208561	CDKN1A, CASP3, CD24A, ADA	672	32	13588	2.52753	1	0.872357	98.3203
GOTERM_BP_FAT	GO:0070663~regulation of leukocyte proliferation	7	0.773481	0.218246	CDKN1A, CASP3, CORO1A, LST1, BLM, CD24A, ADA	672	82	13588	1.72612	1	0.88261	98.6454
GOTERM_BP_FAT	GO:0032946~positive regulation of mononuclear cell proliferation	5	0.552486	0.23266	CDKN1A, CORO1A, BLM, CD24A, ADA	672	50	13588	2.02202	1	0.894915	99.0214
GOTERM_BP_FAT	GO:0050671~positive regulation of lymphocyte proliferation	5	0.552486	0.23266	CDKN1A, CORO1A, BLM, CD24A, ADA	672	50	13588	2.02202	1	0.894915	99.0214
GOTERM_BP_FAT	GO:0051250~negative regulation of lymphocyte activation	5	0.552486	0.254366	CASP3, LST1, HMGB3, CD24A, ZC3H8	672	52	13588	1.94425	1	0.912314	99.4072
GOTERM_BP_FAT	GO:0070665~positive regulation of leukocyte proliferation	5	0.552486	0.254366	CDKN1A, CORO1A, BLM, CD24A, ADA	672	52	13588	1.94425	1	0.912314	99.4072
GOTERM_BP_FAT	GO:0050863~regulation of T cell activation	8	0.883978	0.284858	CASP3, CORO1A, HSP90AA1, BLM, CENPF, CD24A, ADA, ZC3H8	672	108	13588	1.4978	1	0.931667	99.7142
GOTERM_BP_FAT	GO:0050864~regulation of B cell activation	5	0.552486	0.287624	CDKN1A, CASP3, HMGB3, CD24A, ADA	672	55	13588	1.8382	1	0.933127	99.7329
GOTERM_BP_FAT	GO:0051251~positive regulation of lymphocyte activation	7	0.773481	0.319599	CDKN1A, CORO1A, HSP90AA1, BLM, CD24A, ADA, RAET1A	672	94	13588	1.50576	1	0.947059	99.8803
GOTERM_BP_FAT	GO:0045619~regulation of lymphocyte differentiation	5	0.552486	0.321444	HMGB3, HSP90AA1, CD24A, ADA, ZC3H8	672	58	13588	1.74312	1	0.947634	99.8858
GOTERM_BP_FAT	GO:0002696~positive regulation of leukocyte activation	7	0.773481	0.363891	CDKN1A, CORO1A, HSP90AA1, BLM, CD24A, ADA, RAET1A	672	99	13588	1.42971	1	0.964226	99.9631
GOTERM_BP_FAT	GO:0046635~positive regulation of alpha-beta T cell activation	3	0.331492	0.37008	BLM, CD24A, ADA	672	26	13588	2.3331	1	0.965981	99.9689
GOTERM_BP_FAT	GO:0050867~positive regulation of cell activation	7	0.773481	0.381721	CDKN1A, CORO1A, HSP90AA1, BLM, CD24A, ADA, RAET1A	672	101	13588	1.4014	1	0.968978	99.9775
GOTERM_BP_FAT	GO:0050870~positive regulation of T cell activation	5	0.552486	0.412178	CORO1A, HSP90AA1, BLM, CD24A, ADA	672	66	13588	1.53184	1	0.974397	99.9907
GOTERM_BP_FAT	GO:0046634~regulation of alpha-beta T cell activation	3	0.331492	0.505839	BLM, CD24A, ADA	672	34	13588	1.78414	1	0.987867	99.9996
GOTERM_BP_FAT	GO:0042102~positive regulation of T cell proliferation	3	0.331492	0.52145	CORO1A, BLM, CD24A	672	35	13588	1.73316	1	0.989311	99.9997
GOTERM_BP_FAT	GO:0070664~negative regulation of leukocyte proliferation	3	0.331492	0.52145	CASP3, LST1, CD24A	672	35	13588	1.73316	1	0.989311	99.9997
GOTERM_BP_FAT	GO:0032945~negative regulation of mononuclear cell proliferation	3	0.331492	0.52145	CASP3, LST1, CD24A	672	35	13588	1.73316	1	0.989311	99.9997
GOTERM_BP_FAT	GO:0050672~negative regulation of lymphocyte proliferation	3	0.331492	0.52145	CASP3, LST1, CD24A	672	35	13588	1.73316	1	0.989311	99.9997
GOTERM_BP_FAT	GO:0042129~regulation of T cell proliferation	4	0.441989	0.562942	CASP3, CORO1A, BLM, CD24A	672	59	13588	1.37086	1	0.993105	99.9999
GOTERM_BP_FAT	GO:0050868~negative regulation of T cell activation	3	0.331492	0.621173	CASP3, CD24A, ZC3H8	672	42	13588	1.4443	1	0.996362	100
GOTERM_BP_FAT	GO:0045580~regulation of T cell differentiation	3	0.331492	0.693237	HSP90AA1, ADA, ZC3H8	672	48	13588	1.26376	1	0.998645	100
GOTERM_BP_FAT	GO:0002684~positive regulation of immune system process	10	1.10497	0.694073	CDKN1A, CORO1A, HSP90AA1, BLM, PLCG2, PTPN22, CD79B, CD24A, ADA, RAET1A	672	206	13588	0.981565	1	0.998622	100
Annotation Cluster 121	Enrichment Score: 0.5478734879873066
Category	Term	Count	%	PValue	Genes	List Total	Pop Hits	Pop Total	Fold Enrichment	Bonferroni	Benjamini	FDR
GOTERM_MF_FAT	GO:0046983~protein dimerization activity	21	2.32044	0.158902	IMPA2, ACY1, NFE2, HSP90AA1, ZMYM1, PTPRE, HMGCR, E2F8, POLA1, CENPF, BIRC5, ITGB2, POLA2, PDSS1, SMC4, ATF3, GLA, TIMELESS, CEP57, ZBED4, LSM5	614	340	13288	1.33669	1	0.820294	92.7648
GOTERM_MF_FAT	GO:0042802~identical protein binding	17	1.87845	0.267106	S100A4, ALAD, IMPA2, PTPRE, HSP90AA1, HMGCR, E2F8, CENPF, BIRC5, WAS, CORO1A, CASP8AP2, GLA, TIMELESS, CEP57, APAF1, TRIP13	614	290	13288	1.26865	1	0.929508	99.105
GOTERM_MF_FAT	GO:0042803~protein homodimerization activity	10	1.10497	0.535262	IMPA2, PTPRE, HSP90AA1, TIMELESS, GLA, CEP57, HMGCR, E2F8, CENPF, BIRC5	614	193	13288	1.12133	1	0.991142	99.9991
Annotation Cluster 122	Enrichment Score: 0.5376029649664961
Category	Term	Count	%	PValue	Genes	List Total	Pop Hits	Pop Total	Fold Enrichment	Bonferroni	Benjamini	FDR
GOTERM_CC_FAT	GO:0031980~mitochondrial lumen	10	1.10497	0.253349	PDK1, DNA2, MRPL12, C1QBP, MRPS22, PDK3, PITRM1, FDXR, YARS2, DARS2	530	163	12504	1.44739	1	0.698048	98.1021
GOTERM_CC_FAT	GO:0005759~mitochondrial matrix	10	1.10497	0.253349	PDK1, DNA2, MRPL12, C1QBP, MRPS22, PDK3, PITRM1, FDXR, YARS2, DARS2	530	163	12504	1.44739	1	0.698048	98.1021
GOTERM_CC_FAT	GO:0044429~mitochondrial part	25	2.76243	0.379972	BID, ALDH18A1, SMCP, GCAT, PMAIP1, ATAD3A, MRPL12, HTRA2, PITRM1, 1500001M20RIK, PDK1, SHMT2, GATM, MRPS22, PDK3, FDXR, AK2, DARS2, ABCB6, NME4, DNA2, TIMM8A1, SLC25A13, C1QBP, YARS2	530	524	12504	1.12559	1	0.835251	99.8475
Annotation Cluster 123	Enrichment Score: 0.5302460126905112
Category	Term	Count	%	PValue	Genes	List Total	Pop Hits	Pop Total	Fold Enrichment	Bonferroni	Benjamini	FDR
GOTERM_MF_FAT	GO:0017016~Ras GTPase binding	5	0.552486	0.268253	NXT1, FMNL3, RANGRF, DIAP3, ECT2	614	57	13288	1.89839	1	0.92828	99.126
GOTERM_MF_FAT	GO:0031267~small GTPase binding	5	0.552486	0.289037	NXT1, FMNL3, RANGRF, DIAP3, ECT2	614	59	13288	1.83404	1	0.938094	99.4356
GOTERM_MF_FAT	GO:0017048~Rho GTPase binding	3	0.331492	0.304489	FMNL3, DIAP3, ECT2	614	24	13288	2.70521	1	0.94481	99.5957
GOTERM_MF_FAT	GO:0051020~GTPase binding	5	0.552486	0.320587	NXT1, FMNL3, RANGRF, DIAP3, ECT2	614	62	13288	1.7453	1	0.946327	99.7166
Annotation Cluster 124	Enrichment Score: 0.5166832879375197
Category	Term	Count	%	PValue	Genes	List Total	Pop Hits	Pop Total	Fold Enrichment	Bonferroni	Benjamini	FDR
GOTERM_CC_FAT	GO:0005739~mitochondrion	71	7.8453	0.0284135	FASTKD2, SMCP, NIT2, GCAT, PRDX4, 2310030N02RIK, PMAIP1, MTHFD1L, MTHFD1, GSR, MTHFD2, ATAD3A, SLC16A1, HTRA2, FXN, GATM, TBRG4, DARS2, NME6, LAP3, NME4, PYCR1, TIMM8A1, MRPS18B, C1QBP, AA467197, ABCB1B, ADSL, TXNRD1, YARS2, EEFSEC, BCAT1, BID, ALDH18A1, PTRH1, ASS1, UNG, HK2, VARS, PTRH2, PDSS1, 1110008L16RIK, KARS, CCDC58, ACAT3, MRPL12, MMACHC, ATIC, PITRM1, TDRKH, 1500001M20RIK, MARS, TES, PD…	530	1322	12504	1.26707	0.99993	0.140928	32.3713
GOTERM_CC_FAT	GO:0044429~mitochondrial part	25	2.76243	0.379972	BID, ALDH18A1, SMCP, GCAT, PMAIP1, ATAD3A, MRPL12, HTRA2, PITRM1, 1500001M20RIK, PDK1, SHMT2, GATM, MRPS22, PDK3, FDXR, AK2, DARS2, ABCB6, NME4, DNA2, TIMM8A1, SLC25A13, C1QBP, YARS2	530	524	12504	1.12559	1	0.835251	99.8475
SP_PIR_KEYWORDS	transit peptide	23	2.54144	0.477032	PDK1, GATM, PDK3, UNG, FDXR, GCAT, 2310030N02RIK, DARS2, PTRH2, PCK2, MTHFD1L, 1110008L16RIK, NME4, GSR, MTHFD2, MRPL12, HTRA2, C1QBP, MRPS18B, FXN, PITRM1, YARS2, 1500001M20RIK	835	457	17854	1.07612	1	0.894505	99.9881
UP_SEQ_FEATURE	transit peptide:Mitochondrion	22	2.43094	0.707682	PDK1, GATM, PDK3, FDXR, GCAT, 2310030N02RIK, DARS2, PTRH2, PCK2, MTHFD1L, 1110008L16RIK, NME4, GSR, MTHFD2, MRPL12, HTRA2, C1QBP, FXN, MRPS18B, PITRM1, YARS2, 1500001M20RIK	826	449	16021	0.950355	1	1	100
SP_PIR_KEYWORDS	mitochondrion	35	3.8674	0.716013	BID, ALDH18A1, SMCP, UNG, GCAT, 2310030N02RIK, PMAIP1, PTRH2, MTHFD1L, 1110008L16RIK, MTHFD2, GSR, MRPL12, HTRA2, FXN, PITRM1, 1500001M20RIK, PDK1, GATM, MRPS22, PDK3, HCLS1, FDXR, AK2, DARS2, PCK2, ABCB6, 2810417H13RIK, NME4, PYCR1, SLC25A13, TIMM8A1, C1QBP, MRPS18B, YARS2	835	790	17854	0.947305	1	0.977743	100
Annotation Cluster 125	Enrichment Score: 0.49121235418239123
Category	Term	Count	%	PValue	Genes	List Total	Pop Hits	Pop Total	Fold Enrichment	Bonferroni	Benjamini	FDR
GOTERM_BP_FAT	GO:0048872~homeostasis of number of cells	10	1.10497	0.106253	RPA1, TAL1, CASP3, CORO1A, CCNB2, HCLS1, DYRK3, ZC3H8, TIMP1, F2R	672	113	13588	1.7894	1	0.690517	85.9504
GOTERM_BP_FAT	GO:0030218~erythrocyte differentiation	4	0.441989	0.425115	TAL1, HCLS1, DYRK3, TIMP1	672	48	13588	1.68502	1	0.977535	99.9937
GOTERM_BP_FAT	GO:0034101~erythrocyte homeostasis	4	0.441989	0.464495	TAL1, HCLS1, DYRK3, TIMP1	672	51	13588	1.5859	1	0.984364	99.9982
GOTERM_BP_FAT	GO:0030099~myeloid cell differentiation	6	0.662983	0.516799	PLSCR1, TAL1, HCLS1, PML, DYRK3, TIMP1	672	96	13588	1.26376	1	0.98906	99.9997
Annotation Cluster 126	Enrichment Score: 0.4900791870294033
Category	Term	Count	%	PValue	Genes	List Total	Pop Hits	Pop Total	Fold Enrichment	Bonferroni	Benjamini	FDR
GOTERM_MF_FAT	GO:0005351~sugar:hydrogen symporter activity	3	0.331492	0.16679	SLC2A3, PCNT, SLC2A1	614	16	13288	4.05782	1	0.832332	93.7289
GOTERM_MF_FAT	GO:0005402~cation:sugar symporter activity	3	0.331492	0.16679	SLC2A3, PCNT, SLC2A1	614	16	13288	4.05782	1	0.832332	93.7289
GOTERM_MF_FAT	GO:0015295~solute:hydrogen symporter activity	3	0.331492	0.217733	SLC2A3, PCNT, SLC2A1	614	19	13288	3.41711	1	0.900816	97.5928
GOTERM_MF_FAT	GO:0051119~sugar transmembrane transporter activity	3	0.331492	0.304489	SLC2A3, PCNT, SLC2A1	614	24	13288	2.70521	1	0.94481	99.5957
GOTERM_MF_FAT	GO:0015294~solute:cation symporter activity	5	0.552486	0.436641	SLC2A3, SLC6A20A, PCNT, SLC6A13, SLC2A1	614	73	13288	1.48231	1	0.97827	99.9835
GOTERM_MF_FAT	GO:0015293~symporter activity	7	0.773481	0.573496	SLC38A4, SLC16A1, SLC2A3, SLC6A20A, PCNT, SLC6A13, SLC2A1	614	132	13288	1.14767	1	0.992452	99.9998
GOTERM_BP_FAT	GO:0008643~carbohydrate transport	3	0.331492	0.803443	SLC2A3, PCNT, SLC2A1	672	60	13588	1.01101	1	0.999714	100
Annotation Cluster 127	Enrichment Score: 0.4523557775014536
Category	Term	Count	%	PValue	Genes	List Total	Pop Hits	Pop Total	Fold Enrichment	Bonferroni	Benjamini	FDR
GOTERM_BP_FAT	GO:0046651~lymphocyte proliferation	4	0.441989	0.343822	TRP53, ITGB2, IMPDH2, HELLS	672	42	13588	1.92574	1	0.957688	99.9364
GOTERM_BP_FAT	GO:0070661~leukocyte proliferation	4	0.441989	0.357519	TRP53, ITGB2, IMPDH2, HELLS	672	43	13588	1.88095	1	0.962303	99.956
GOTERM_BP_FAT	GO:0032943~mononuclear cell proliferation	4	0.441989	0.357519	TRP53, ITGB2, IMPDH2, HELLS	672	43	13588	1.88095	1	0.962303	99.956
Annotation Cluster 128	Enrichment Score: 0.451282558863022
Category	Term	Count	%	PValue	Genes	List Total	Pop Hits	Pop Total	Fold Enrichment	Bonferroni	Benjamini	FDR
SP_PIR_KEYWORDS	thiol protease	9	0.994475	0.204858	CASP3, USP18, CASP4, USP1, UCHL5, USP37, UCHL3, ESPL1, CASP1	835	121	17854	1.5904	1	0.633994	95.9083
GOTERM_MF_FAT	GO:0004221~ubiquitin thiolesterase activity	6	0.662983	0.229373	USP18, USP1, USP39, UCHL5, USP37, UCHL3	614	71	13288	1.82888	1	0.908421	98.0826
GOTERM_MF_FAT	GO:0008234~cysteine-type peptidase activity	9	0.994475	0.360676	CASP3, USP18, CASP4, USP1, UCHL5, USP37, UCHL3, ESPL1, CASP1	614	146	13288	1.33408	1	0.96001	99.8874
GOTERM_BP_FAT	GO:0006511~ubiquitin-dependent protein catabolic process	9	0.994475	0.395504	USP18, USP1, USP39, UCHL5, SKP2, USP37, UCHL3, PSMA8, HDAC6	672	141	13588	1.29065	1	0.971493	99.9848
INTERPRO	IPR018200:Peptidase C19, ubiquitin carboxyl-terminal hydrolase 2, conserved site	4	0.441989	0.406746	USP18, USP1, USP39, USP37	773	53	17763	1.73429	1	0.999571	99.9803
INTERPRO	IPR001394:Peptidase C19, ubiquitin carboxyl-terminal hydrolase 2	4	0.441989	0.453255	USP18, USP1, USP39, USP37	773	57	17763	1.61258	1	0.999859	99.9948
GOTERM_MF_FAT	GO:0016790~thiolester hydrolase activity	6	0.662983	0.561168	USP18, USP1, USP39, UCHL5, USP37, UCHL3	614	108	13288	1.20232	1	0.991436	99.9996
Annotation Cluster 129	Enrichment Score: 0.4483538263796712
Category	Term	Count	%	PValue	Genes	List Total	Pop Hits	Pop Total	Fold Enrichment	Bonferroni	Benjamini	FDR
GOTERM_CC_FAT	GO:0048770~pigment granule	8	0.883978	0.0679971	AHCY, HSP90AA1, TFRC, RAN, TRPV2, CAPG, SLC2A1, NAP1L1	530	85	12504	2.22047	1	0.283938	61.5399
GOTERM_CC_FAT	GO:0042470~melanosome	8	0.883978	0.0679971	AHCY, HSP90AA1, TFRC, RAN, TRPV2, CAPG, SLC2A1, NAP1L1	530	85	12504	2.22047	1	0.283938	61.5399
GOTERM_CC_FAT	GO:0031988~membrane-bounded vesicle	17	1.87845	0.703593	AHCY, HSP90AA1, RAN, CAMP, TRPV2, ANP32E, NAP1L1, CHI3L3, RACGAP1, WAS, CORO1A, TFRC, SLC2A1, CAPG, LTF, CTSG, TES	530	420	12504	0.954933	1	0.983749	100
GOTERM_CC_FAT	GO:0016023~cytoplasmic membrane-bounded vesicle	16	1.76796	0.768246	AHCY, HSP90AA1, RAN, CAMP, TRPV2, ANP32E, NAP1L1, CHI3L3, RACGAP1, CORO1A, TFRC, SLC2A1, CAPG, LTF, CTSG, TES	530	414	12504	0.911786	1	0.992204	100
GOTERM_CC_FAT	GO:0031982~vesicle	18	1.98895	0.891418	AHCY, HSP90AA1, NGP, RAN, CAMP, TRPV2, ANP32E, NAP1L1, CHI3L3, RACGAP1, WAS, CORO1A, TFRC, SLC2A1, CAPG, LTF, CTSG, TES	530	519	12504	0.818235	1	0.998531	100
GOTERM_CC_FAT	GO:0031410~cytoplasmic vesicle	17	1.87845	0.916207	AHCY, HSP90AA1, NGP, RAN, CAMP, TRPV2, ANP32E, NAP1L1, CHI3L3, RACGAP1, CORO1A, TFRC, SLC2A1, CAPG, LTF, CTSG, TES	530	508	12504	0.789511	1	0.999172	100
Annotation Cluster 130	Enrichment Score: 0.42670619835182283
Category	Term	Count	%	PValue	Genes	List Total	Pop Hits	Pop Total	Fold Enrichment	Bonferroni	Benjamini	FDR
GOTERM_BP_FAT	GO:0009310~amine catabolic process	6	0.662983	0.217113	BCAT1, FRRS1, MTHFD1, PAOX, AHCY, GOT1	672	65	13588	1.86648	1	0.882081	98.6107
GOTERM_BP_FAT	GO:0009063~cellular amino acid catabolic process	5	0.552486	0.276461	BCAT1, FRRS1, MTHFD1, AHCY, GOT1	672	54	13588	1.87224	1	0.926999	99.6495
GOTERM_BP_FAT	GO:0046395~carboxylic acid catabolic process	5	0.552486	0.572042	BCAT1, FRRS1, MTHFD1, AHCY, GOT1	672	81	13588	1.24816	1	0.993761	100
GOTERM_BP_FAT	GO:0016054~organic acid catabolic process	5	0.552486	0.572042	BCAT1, FRRS1, MTHFD1, AHCY, GOT1	672	81	13588	1.24816	1	0.993761	100
Annotation Cluster 131	Enrichment Score: 0.42546932341918525
Category	Term	Count	%	PValue	Genes	List Total	Pop Hits	Pop Total	Fold Enrichment	Bonferroni	Benjamini	FDR
SMART	SM00324:RhoGAP	5	0.552486	0.282622	GMIP, ARHGAP19, DEPDC1A, DEPDC1B, RACGAP1	368	67	9131	1.85168	1	0.89646	98.4335
GOTERM_MF_FAT	GO:0030695~GTPase regulator activity	20	2.20994	0.311384	ARHGAP19, MAP4K1, RGS18, RACGAP1, RCC1, E130306D19RIK, ECT2, VAV1, WAS, WDR67, GMIP, TIAM1, GPSM2, RANBP1, DEPDC1A, RANGRF, DEPDC1B, CIT, EIF2B3, ARHGDIB	614	361	13288	1.19899	1	0.945695	99.6524
INTERPRO	IPR000198:RhoGAP	5	0.552486	0.3325	GMIP, ARHGAP19, DEPDC1A, DEPDC1B, RACGAP1	773	67	17763	1.71487	1	0.998645	99.8645
GOTERM_MF_FAT	GO:0060589~nucleoside-triphosphatase regulator activity	20	2.20994	0.33691	ARHGAP19, MAP4K1, RGS18, RACGAP1, RCC1, E130306D19RIK, ECT2, VAV1, WAS, WDR67, GMIP, TIAM1, GPSM2, RANBP1, DEPDC1A, RANGRF, DEPDC1B, CIT, EIF2B3, ARHGDIB	614	367	13288	1.17938	1	0.950983	99.8041
UP_SEQ_FEATURE	domain:Rho-GAP	5	0.552486	0.337766	GMIP, ARHGAP19, DEPDC1A, DEPDC1B, RACGAP1	826	57	16021	1.70139	1	0.999996	99.9141
GOTERM_MF_FAT	GO:0008047~enzyme activator activity	14	1.54696	0.364464	ARHGAP19, RGS18, RACGAP1, CD24A, WDR67, CASP8AP2, GMIP, ALOX5AP, GPSM2, DEPDC1A, RANBP1, DEPDC1B, APAF1, ARHGDIB	614	249	13288	1.2168	1	0.959203	99.8971
GOTERM_MF_FAT	GO:0005096~GTPase activator activity	10	1.10497	0.528927	WDR67, GMIP, ARHGAP19, GPSM2, RGS18, DEPDC1A, RANBP1, DEPDC1B, RACGAP1, ARHGDIB	614	192	13288	1.12717	1	0.990742	99.9989
SP_PIR_KEYWORDS	GTPase activation	7	0.773481	0.614854	GMIP, ARHGAP19, DEPDC1A, RANBP1, DEPDC1B, RACGAP1, ARHGDIB	835	136	17854	1.10055	1	0.958101	99.9998
Annotation Cluster 132	Enrichment Score: 0.42294774747395
Category	Term	Count	%	PValue	Genes	List Total	Pop Hits	Pop Total	Fold Enrichment	Bonferroni	Benjamini	FDR
GOTERM_BP_FAT	GO:0010608~posttranscriptional regulation of gene expression	10	1.10497	0.308934	PA2G4, GTPBP4, APOBEC1, CLP1, EIF2S1, MAGOH, IGF2BP2, IGF2BP3, CDK4, EEFSEC	672	148	13588	1.36623	1	0.94316	99.8429
SP_PIR_KEYWORDS	translation regulation	5	0.552486	0.339575	PA2G4, EIF2S1, MAGOH, IGF2BP2, IGF2BP3	835	63	17854	1.69699	1	0.793306	99.6925
GOTERM_BP_FAT	GO:0006417~regulation of translation	7	0.773481	0.372803	PA2G4, EIF2S1, MAGOH, IGF2BP2, IGF2BP3, CDK4, EEFSEC	672	100	13588	1.41542	1	0.965961	99.9711
GOTERM_BP_FAT	GO:0032268~regulation of cellular protein metabolic process	15	1.65746	0.51991	TRP53, GTPBP4, MAGOH, HCLS1, PML, IGF2BP2, IGF2BP3, CDK4, CD24A, PRKAR2B, PA2G4, ARRB2, EIF2S1, FBXO5, EEFSEC	672	280	13588	1.08323	1	0.98936	99.9997
Annotation Cluster 133	Enrichment Score: 0.4197484318955791
Category	Term	Count	%	PValue	Genes	List Total	Pop Hits	Pop Total	Fold Enrichment	Bonferroni	Benjamini	FDR
SMART	SM00276:GLECT	3	0.331492	0.0938448	LGALS3, LGALS1, LGALS9	368	13	9131	5.72596	1	0.623031	70.8619
INTERPRO	IPR001079:Galectin, carbohydrate recognition domain	3	0.331492	0.107229	LGALS3, LGALS1, LGALS9	773	13	17763	5.30292	1	0.91548	84.3263
INTERPRO	IPR013320:Concanavalin A-like lectin/glucanase, subgroup	3	0.331492	0.853637	LGALS3, LGALS1, LGALS9	773	77	17763	0.895297	1	1	100
SP_PIR_KEYWORDS	Lectin	5	0.552486	0.955872	LY75, LGALS3, LGALS1, CHI3L3, LGALS9	835	167	17854	0.640181	1	0.999675	100
GOTERM_MF_FAT	GO:0005529~sugar binding	5	0.552486	0.970206	LY75, LGALS3, LGALS1, CHI3L3, LGALS9	614	181	13288	0.597837	1	1	100
Annotation Cluster 134	Enrichment Score: 0.40653023412173606
Category	Term	Count	%	PValue	Genes	List Total	Pop Hits	Pop Total	Fold Enrichment	Bonferroni	Benjamini	FDR
SMART	SM00033:CH	5	0.552486	0.291702	MICALL2, GAS2L3, GAS2, VAV1, ASPM	368	68	9131	1.82445	1	0.897334	98.6643
INTERPRO	IPR001715:Calponin-like actin-binding	5	0.552486	0.342466	MICALL2, GAS2L3, GAS2, VAV1, ASPM	773	68	17763	1.68965	1	0.998847	99.8941
UP_SEQ_FEATURE	domain:CH	3	0.331492	0.603743	GAS2L3, GAS2, VAV1	826	39	16021	1.49199	1	1	100
Annotation Cluster 135	Enrichment Score: 0.39692202954364925
Category	Term	Count	%	PValue	Genes	List Total	Pop Hits	Pop Total	Fold Enrichment	Bonferroni	Benjamini	FDR
GOTERM_MF_FAT	GO:0030374~ligand-dependent nuclear receptor transcription coactivator activity	3	0.331492	0.252386	PUS1, RBM14, HMGA1	614	21	13288	3.09167	1	0.921262	98.7897
GOTERM_MF_FAT	GO:0008134~transcription factor binding	17	1.87845	0.258413	E2F1, PUS1, PML, CENPF, PMF1, VARS, HMGA1, CENPJ, HDAC1, CASP8AP2, NUP62, NPM1, DNMT1, RBPJ, RBM14, APEX1, MYBBP1A	614	288	13288	1.27746	1	0.92435	98.9296
GOTERM_MF_FAT	GO:0003713~transcription coactivator activity	7	0.773481	0.314596	PUS1, PML, PMF1, RBM14, APEX1, CENPJ, HMGA1	614	100	13288	1.51492	1	0.94599	99.6762
GOTERM_MF_FAT	GO:0003712~transcription cofactor activity	9	0.994475	0.59388	HDAC1, CASP8AP2, PUS1, PML, PMF1, RBM14, APEX1, CENPJ, HMGA1	614	180	13288	1.08208	1	0.993828	99.9999
GOTERM_MF_FAT	GO:0016563~transcription activator activity	10	1.10497	0.850274	E2F1, PUS1, PML, PMF1, RBPJ, RBM14, APEX1, CENPJ, HMGA1, TFDP1	614	259	13288	0.835587	1	0.999913	100
Annotation Cluster 136	Enrichment Score: 0.3903188764225118
Category	Term	Count	%	PValue	Genes	List Total	Pop Hits	Pop Total	Fold Enrichment	Bonferroni	Benjamini	FDR
UP_SEQ_FEATURE	repeat:4	8	0.883978	0.264059	LGALS3, NUP50, TCOF1, PSRC1, DNMT1, NUP54, NCL, HMMR	826	101	16021	1.53631	1	0.999987	99.4765
UP_SEQ_FEATURE	repeat:5	7	0.773481	0.264214	LGALS3, NUP50, TCOF1, PSRC1, DNMT1, NUP54, HMMR	826	84	16021	1.61632	1	0.999984	99.4784
UP_SEQ_FEATURE	repeat:1	10	1.10497	0.353024	LGALS3, NUP50, TCOF1, PSRC1, TOP3A, DNMT1, CASC5, NUP54, NCL, HMMR	826	148	16021	1.31053	1	0.999996	99.9424
UP_SEQ_FEATURE	repeat:2	10	1.10497	0.375124	LGALS3, NUP50, TCOF1, PSRC1, TOP3A, DNMT1, CASC5, NUP54, NCL, HMMR	826	151	16021	1.2845	1	0.999998	99.9683
UP_SEQ_FEATURE	repeat:3	8	0.883978	0.41479	LGALS3, NUP50, TCOF1, PSRC1, DNMT1, NUP54, NCL, HMMR	826	119	16021	1.30392	1	0.999999	99.9897
UP_SEQ_FEATURE	repeat:6	5	0.552486	0.500595	LGALS3, TCOF1, DNMT1, NUP54, NCL	826	71	16021	1.36591	1	1	99.9993
UP_SEQ_FEATURE	repeat:8	4	0.441989	0.580095	LGALS3, TCOF1, NUP54, NCL	826	58	16021	1.33765	1	1	100
UP_SEQ_FEATURE	repeat:7	4	0.441989	0.677641	LGALS3, TCOF1, NUP54, NCL	826	67	16021	1.15796	1	1	100
Annotation Cluster 137	Enrichment Score: 0.38087615399549635
Category	Term	Count	%	PValue	Genes	List Total	Pop Hits	Pop Total	Fold Enrichment	Bonferroni	Benjamini	FDR
INTERPRO	IPR013027:FAD-dependent pyridine nucleotide-disulphide oxidoreductase	3	0.331492	0.198965	GSR, FDXR, TXNRD1	773	19	17763	3.62831	1	0.983159	97.3343
UP_SEQ_FEATURE	binding site:FAD	3	0.331492	0.314237	FDXR, ERO1L, NQO2	826	22	16021	2.64489	1	0.999992	99.8439
UP_SEQ_FEATURE	nucleotide phosphate-binding region:FAD	5	0.552486	0.34963	GSR, SQLE, FDXR, TXNRD1, NQO2	826	58	16021	1.67206	1	0.999997	99.937
SP_PIR_KEYWORDS	Flavoprotein	7	0.773481	0.350023	GSR, PAOX, SQLE, FDXR, TXNRD1, ERO1L, NQO2	835	103	17854	1.45315	1	0.802431	99.7538
SP_PIR_KEYWORDS	FAD	7	0.773481	0.400494	GSR, PAOX, SQLE, FDXR, TXNRD1, ERO1L, NQO2	835	109	17854	1.37316	1	0.843686	99.9202
GOTERM_MF_FAT	GO:0016667~oxidoreductase activity, acting on sulfur group of donors	3	0.331492	0.453921	GSR, TXNRD1, ERO1L	614	33	13288	1.96743	1	0.981029	99.9897
GOTERM_MF_FAT	GO:0050662~coenzyme binding	9	0.994475	0.459503	GSR, DHFR, HMGCR, SQLE, BLVRB, PHGDH, TXNRD1, ERO1L, NQO2	614	160	13288	1.21735	1	0.98162	99.9912
GOTERM_MF_FAT	GO:0050660~FAD binding	4	0.441989	0.642394	GSR, SQLE, TXNRD1, ERO1L	614	71	13288	1.21925	1	0.996714	100
GOTERM_MF_FAT	GO:0009055~electron carrier activity	7	0.773481	0.909302	CYP51, GSR, PAOX, FDXR, TXNRD1, ERO1L, NQO2	614	202	13288	0.74996	1	0.999983	100
Annotation Cluster 138	Enrichment Score: 0.36785336086951803
Category	Term	Count	%	PValue	Genes	List Total	Pop Hits	Pop Total	Fold Enrichment	Bonferroni	Benjamini	FDR
GOTERM_BP_FAT	GO:0048873~homeostasis of number of cells within a tissue	3	0.331492	0.278126	RPA1, CORO1A, F2R	672	21	13588	2.88861	1	0.927681	99.6634
GOTERM_BP_FAT	GO:0060249~anatomical structure homeostasis	6	0.662983	0.390919	RPA1, CORO1A, BLM, ACP5, TERF1, F2R	672	83	13588	1.4617	1	0.970895	99.9827
GOTERM_BP_FAT	GO:0001894~tissue homeostasis	4	0.441989	0.451493	RPA1, CORO1A, ACP5, F2R	672	50	13588	1.61762	1	0.982289	99.9972
GOTERM_BP_FAT	GO:0048871~multicellular organismal homeostasis	4	0.441989	0.68803	RPA1, CORO1A, ACP5, F2R	672	71	13588	1.13917	1	0.998535	100
Annotation Cluster 139	Enrichment Score: 0.3662594495910445
Category	Term	Count	%	PValue	Genes	List Total	Pop Hits	Pop Total	Fold Enrichment	Bonferroni	Benjamini	FDR
GOTERM_MF_FAT	GO:0016879~ligase activity, forming carbon-nitrogen bonds	15	1.65746	0.0630453	ASS1, CTPS, SKP2, ASNS, CAD, CDC34, UBE2C, TTLL12, MTHFD1L, PFAS, GART, MTHFD1, NSMCE2, UBE2S, UBE2T	614	193	13288	1.682	1	0.567671	62.7787
SMART	SM00212:UBCc	4	0.441989	0.237673	CDC34, UBE2C, UBE2S, UBE2T	368	42	9131	2.3631	1	0.883438	96.6489
INTERPRO	IPR000608:Ubiquitin-conjugating enzyme, E2	4	0.441989	0.275008	CDC34, UBE2C, UBE2S, UBE2T	773	42	17763	2.1885	1	0.996036	99.4775
INTERPRO	IPR016135:Ubiquitin-conjugating enzyme/RWD-like	4	0.441989	0.371107	CDC34, UBE2C, UBE2S, UBE2T	773	50	17763	1.83834	1	0.9992	99.9488
GOTERM_MF_FAT	GO:0004842~ubiquitin-protein ligase activity	6	0.662983	0.527311	SKP2, NSMCE2, CDC34, UBE2C, UBE2S, UBE2T	614	104	13288	1.24856	1	0.991273	99.9988
KEGG_PATHWAY	mmu04120:Ubiquitin mediated proteolysis	8	0.883978	0.528773	FZR1, PML, SKP2, CDC20, CDC34, UBE2C, UBE2S, BRCA1	289	136	5738	1.16792	1	0.916219	99.9868
GOTERM_BP_FAT	GO:0070647~protein modification by small protein conjugation or removal	6	0.662983	0.588635	USP1, SKP2, NSMCE2, UCHL3, UBE2C, HDAC6	672	104	13588	1.16655	1	0.994868	100
UP_SEQ_FEATURE	active site:Glycyl thioester intermediate	4	0.441989	0.614584	CDC34, UBE2C, UBE2S, UBE2T	826	61	16021	1.27186	1	1	100
GOTERM_BP_FAT	GO:0016567~protein ubiquitination	4	0.441989	0.63944	SKP2, NSMCE2, UBE2C, HDAC6	672	66	13588	1.22547	1	0.996972	100
GOTERM_MF_FAT	GO:0019787~small conjugating protein ligase activity	6	0.662983	0.689689	SKP2, NSMCE2, CDC34, UBE2C, UBE2S, UBE2T	614	125	13288	1.0388	1	0.998107	100
GOTERM_BP_FAT	GO:0032446~protein modification by small protein conjugation	4	0.441989	0.755276	SKP2, NSMCE2, UBE2C, HDAC6	672	79	13588	1.02381	1	0.999388	100
GOTERM_MF_FAT	GO:0016881~acid-amino acid ligase activity	7	0.773481	0.783587	SKP2, NSMCE2, CDC34, UBE2C, UBE2S, UBE2T, TTLL12	614	166	13288	0.912602	1	0.999653	100
Annotation Cluster 140	Enrichment Score: 0.34802359039509295
Category	Term	Count	%	PValue	Genes	List Total	Pop Hits	Pop Total	Fold Enrichment	Bonferroni	Benjamini	FDR
GOTERM_BP_FAT	GO:0007276~gamete generation	20	2.20994	0.281913	CCNB1IP1, RAD51C, HMGB2, RHOX5, ZFP41, MAGOH, BRCA2, RACGAP1, HMGA1, CDC25B, AFP, CEP57, FANCD2, PAFAH1B3, FBXO5, TESK2, RAD18, H2AFX, CIT, TRIP13	672	331	13588	1.22177	1	0.930034	99.6929
GOTERM_BP_FAT	GO:0019953~sexual reproduction	22	2.43094	0.357014	CCNB1IP1, RAD51C, HMGB2, RHOX5, ZFP41, SMCP, MAGOH, BRCA2, RACGAP1, HMGA1, CDC25B, AFP, AAAS, CEP57, FANCD2, PAFAH1B3, FBXO5, TESK2, RAD18, H2AFX, CIT, TRIP13	672	386	13588	1.15245	1	0.962482	99.9554
GOTERM_BP_FAT	GO:0048609~reproductive process in a multicellular organism	23	2.54144	0.370169	CCNB1IP1, RAD51C, HMGB2, RHOX5, ZFP41, SMCP, MAGOH, HK2, BRCA2, RACGAP1, HMGA1, CDC25B, AFP, CEP57, FANCD2, PAFAH1B3, FBXO5, TESK2, RAD18, H2AFX, CIT, TES, TRIP13	672	409	13588	1.13708	1	0.96565	99.9689
GOTERM_BP_FAT	GO:0032504~multicellular organism reproduction	23	2.54144	0.370169	CCNB1IP1, RAD51C, HMGB2, RHOX5, ZFP41, SMCP, MAGOH, HK2, BRCA2, RACGAP1, HMGA1, CDC25B, AFP, CEP57, FANCD2, PAFAH1B3, FBXO5, TESK2, RAD18, H2AFX, CIT, TES, TRIP13	672	409	13588	1.13708	1	0.96565	99.9689
GOTERM_BP_FAT	GO:0007281~germ cell development	7	0.773481	0.381721	CCNB1IP1, HMGB2, CEP57, FBXO5, BRCA2, TRIP13, CDC25B	672	101	13588	1.4014	1	0.968978	99.9775
GOTERM_BP_FAT	GO:0007283~spermatogenesis	14	1.54696	0.495893	CCNB1IP1, RAD51C, HMGB2, ZFP41, BRCA2, RACGAP1, HMGA1, CEP57, PAFAH1B3, RAD18, TESK2, H2AFX, CIT, TRIP13	672	255	13588	1.11013	1	0.98689	99.9994
GOTERM_BP_FAT	GO:0048232~male gamete generation	14	1.54696	0.495893	CCNB1IP1, RAD51C, HMGB2, ZFP41, BRCA2, RACGAP1, HMGA1, CEP57, PAFAH1B3, RAD18, TESK2, H2AFX, CIT, TRIP13	672	255	13588	1.11013	1	0.98689	99.9994
GOTERM_BP_FAT	GO:0048610~reproductive cellular process	9	0.994475	0.62625	CCNB1IP1, HMGB2, RHOX5, CEP57, SMCP, FBXO5, BRCA2, TRIP13, CDC25B	672	173	13588	1.05192	1	0.996586	100
GOTERM_BP_FAT	GO:0003006~reproductive developmental process	10	1.10497	0.909738	CCNB1IP1, AFP, HMGB2, RHOX5, CEP57, FBXO5, BRCA2, FANCA, TRIP13, CDC25B	672	264	13588	0.765918	1	0.999983	100
Annotation Cluster 141	Enrichment Score: 0.3398305130915697
Category	Term	Count	%	PValue	Genes	List Total	Pop Hits	Pop Total	Fold Enrichment	Bonferroni	Benjamini	FDR
GOTERM_BP_FAT	GO:0031668~cellular response to extracellular stimulus	4	0.441989	0.384779	TRP53, PPAN, HMOX1, ANGPTL4	672	45	13588	1.79735	1	0.969738	99.9794
GOTERM_BP_FAT	GO:0031669~cellular response to nutrient levels	3	0.331492	0.405642	TRP53, HMOX1, ANGPTL4	672	28	13588	2.16645	1	0.973548	99.9887
GOTERM_BP_FAT	GO:0009991~response to extracellular stimulus	8	0.883978	0.486779	TRP53, PPAN, GATM, 1110034A24RIK, HMOX1, BRCA2, VARS, ANGPTL4	672	133	13588	1.21625	1	0.986156	99.9991
GOTERM_BP_FAT	GO:0031667~response to nutrient levels	7	0.773481	0.504826	TRP53, GATM, 1110034A24RIK, HMOX1, BRCA2, VARS, ANGPTL4	672	115	13588	1.2308	1	0.987857	99.9995
GOTERM_BP_FAT	GO:0007584~response to nutrient	5	0.552486	0.521218	GATM, 1110034A24RIK, HMOX1, BRCA2, VARS	672	76	13588	1.33028	1	0.989409	99.9997
Annotation Cluster 142	Enrichment Score: 0.33443047922867736
Category	Term	Count	%	PValue	Genes	List Total	Pop Hits	Pop Total	Fold Enrichment	Bonferroni	Benjamini	FDR
BIOCARTA	m_chemicalPathway:Apoptotic Signaling in Response to DNA Damage	5	0.552486	0.0765353	BID, TRP53, CASP3, EIF2S1, APAF1	98	20	1171	2.98724	0.999903	0.438568	59.6832
KEGG_PATHWAY	mmu05014:Amyotrophic lateral sclerosis (ALS)	5	0.552486	0.320564	BID, TRP53, CASP3, APAF1, CASP1	289	57	5738	1.74164	1	0.780111	98.983
BIOCARTA	m_deathPathway:Induction of apoptosis through DR3 and DR4/5 Death Receptors	4	0.441989	0.436458	BID, CASP3, GAS2, APAF1	98	29	1171	1.64814	1	0.957912	99.856
BIOCARTA	m_mitochondriaPathway:Role of Mitochondria in Apoptotic Signaling	3	0.331492	0.530612	BID, CASP3, APAF1	98	21	1171	1.707	1	0.970084	99.9821
BIOCARTA	m_HivnefPathway:HIV-I Nef: negative effector of Fas and TNF	5	0.552486	0.639551	BID, CASP3, LMNB2, APAF1, ARHGDIB	98	52	1171	1.14894	1	0.98946	99.9991
KEGG_PATHWAY	mmu04210:Apoptosis	5	0.552486	0.642735	BID, TRP53, PRKAR2B, CASP3, APAF1	289	87	5738	1.14107	1	0.949456	99.9995
KEGG_PATHWAY	mmu05016:Huntington's disease	7	0.773481	0.904689	POLR2H, TRP53, CASP3, HDAC1, PPID, APAF1, POLR2D	289	183	5738	0.759468	1	0.997726	100
KEGG_PATHWAY	mmu05010:Alzheimer's disease	3	0.331492	0.999202	BID, CASP3, APAF1	289	182	5738	0.327275	1	0.999999	100
Annotation Cluster 143	Enrichment Score: 0.33399340263148297
Category	Term	Count	%	PValue	Genes	List Total	Pop Hits	Pop Total	Fold Enrichment	Bonferroni	Benjamini	FDR
GOTERM_BP_FAT	GO:0008361~regulation of cell size	8	0.883978	0.284858	TRP53, PSRC1, NPM1, PML, BC048355, CDK4, EMP3, DNAJC2	672	108	13588	1.4978	1	0.931667	99.7142
GOTERM_BP_FAT	GO:0032535~regulation of cellular component size	10	1.10497	0.400246	TRP53, CORO1A, CAPG, PSRC1, NPM1, PML, BC048355, CDK4, EMP3, DNAJC2	672	161	13588	1.25592	1	0.972736	99.9868
GOTERM_BP_FAT	GO:0030308~negative regulation of cell growth	4	0.441989	0.411761	TRP53, PSRC1, PML, DNAJC2	672	47	13588	1.72087	1	0.974554	99.9906
GOTERM_BP_FAT	GO:0045926~negative regulation of growth	5	0.552486	0.467704	TRP53, FXN, PSRC1, PML, DNAJC2	672	71	13588	1.42396	1	0.984424	99.9984
GOTERM_BP_FAT	GO:0001558~regulation of cell growth	6	0.662983	0.478979	TRP53, PPAN, PSRC1, PML, BC048355, DNAJC2	672	92	13588	1.31871	1	0.985104	99.9989
GOTERM_BP_FAT	GO:0045792~negative regulation of cell size	4	0.441989	0.49008	TRP53, PSRC1, PML, DNAJC2	672	53	13588	1.52606	1	0.986068	99.9992
GOTERM_BP_FAT	GO:0040008~regulation of growth	10	1.10497	0.891026	TRP53, PPAN, HTRA2, FXN, PSRC1, PML, ACTL6A, BC048355, RUVBL1, DNAJC2	672	256	13588	0.789853	1	0.999968	100
Annotation Cluster 144	Enrichment Score: 0.3221129963077983
Category	Term	Count	%	PValue	Genes	List Total	Pop Hits	Pop Total	Fold Enrichment	Bonferroni	Benjamini	FDR
GOTERM_BP_FAT	GO:0032880~regulation of protein localization	8	0.883978	0.156192	RSL1D1, KCNN4, LST1, CEP192, CENPF, CENPE, TACC3, CASP1	672	90	13588	1.79735	1	0.801838	94.8549
GOTERM_BP_FAT	GO:0070201~regulation of establishment of protein localization	6	0.662983	0.272995	KCNN4, LST1, CEP192, CENPF, TACC3, CASP1	672	71	13588	1.70875	1	0.924811	99.619
GOTERM_BP_FAT	GO:0051222~positive regulation of protein transport	3	0.331492	0.536727	KCNN4, LST1, CASP1	672	36	13588	1.68502	1	0.99091	99.9999
GOTERM_BP_FAT	GO:0051223~regulation of protein transport	4	0.441989	0.62911	KCNN4, LST1, TACC3, CASP1	672	65	13588	1.24432	1	0.996687	100
GOTERM_BP_FAT	GO:0051050~positive regulation of transport	5	0.552486	0.896529	KCNN4, LST1, PLCG2, CASP1, F2R	672	132	13588	0.765918	1	0.999973	100
GOTERM_BP_FAT	GO:0060341~regulation of cellular localization	6	0.662983	0.904618	KCNN4, HMOX1, CENPF, CENPE, TACC3, CASP1	672	161	13588	0.753549	1	0.99998	100
Annotation Cluster 145	Enrichment Score: 0.31987078507283806
Category	Term	Count	%	PValue	Genes	List Total	Pop Hits	Pop Total	Fold Enrichment	Bonferroni	Benjamini	FDR
GOTERM_MF_FAT	GO:0051539~4 iron, 4 sulfur cluster binding	3	0.331492	0.287156	NUBP1, NUBP2, PRIM2	614	23	13288	2.82283	1	0.938678	99.4125
SP_PIR_KEYWORDS	4fe-4s	3	0.331492	0.292182	NUBP1, NUBP2, PRIM2	835	23	17854	2.78896	1	0.741221	99.1919
SP_PIR_KEYWORDS	iron-sulfur	3	0.331492	0.651683	NUBP1, NUBP2, PRIM2	835	47	17854	1.36481	1	0.967326	100
GOTERM_MF_FAT	GO:0051536~iron-sulfur cluster binding	3	0.331492	0.678295	NUBP1, NUBP2, PRIM2	614	50	13288	1.2985	1	0.997901	100
GOTERM_MF_FAT	GO:0051540~metal cluster binding	3	0.331492	0.678295	NUBP1, NUBP2, PRIM2	614	50	13288	1.2985	1	0.997901	100
Annotation Cluster 146	Enrichment Score: 0.31347865894496973
Category	Term	Count	%	PValue	Genes	List Total	Pop Hits	Pop Total	Fold Enrichment	Bonferroni	Benjamini	FDR
GOTERM_BP_FAT	GO:0030595~leukocyte chemotaxis	4	0.441989	0.146385	CORO1A, S100A9, ITGB2, NUP85	672	27	13588	2.99559	1	0.782934	93.7039
GOTERM_BP_FAT	GO:0060326~cell chemotaxis	4	0.441989	0.146385	CORO1A, S100A9, ITGB2, NUP85	672	27	13588	2.99559	1	0.782934	93.7039
GOTERM_BP_FAT	GO:0050900~leukocyte migration	5	0.552486	0.161187	CORO1A, S100A9, ITGB2, NUP85, CD24A	672	43	13588	2.35119	1	0.808844	95.3619
SP_PIR_KEYWORDS	inflammation	3	0.331492	0.187171	S100A8, S100A9, CXCL10	835	17	17854	3.7733	1	0.600979	94.4394
GOTERM_BP_FAT	GO:0006935~chemotaxis	8	0.883978	0.292707	CORO1A, S100A8, CKLF, S100A9, CMTM7, ITGB2, NUP85, CXCL10	672	109	13588	1.48405	1	0.935014	99.7643
GOTERM_BP_FAT	GO:0042330~taxis	8	0.883978	0.292707	CORO1A, S100A8, CKLF, S100A9, CMTM7, ITGB2, NUP85, CXCL10	672	109	13588	1.48405	1	0.935014	99.7643
SP_PIR_KEYWORDS	chemotaxis	5	0.552486	0.328851	S100A8, CKLF, S100A9, CMTM7, CXCL10	835	62	17854	1.72436	1	0.783437	99.6151
GOTERM_BP_FAT	GO:0007626~locomotory behavior	11	1.21547	0.748688	CORO1A, HTRA2, FXN, S100A8, CKLF, S100A9, CMTM7, UCHL3, ITGB2, NUP85, CXCL10	672	239	13588	0.930639	1	0.999308	100
GOTERM_BP_FAT	GO:0007610~behavior	18	1.98895	0.789336	EGR2, GNB1L, S100A8, HMGCR, S100A9, ITGB2, NUP85, CXCL10, APRT, PRKAR2B, CORO1A, AAAS, HTRA2, FXN, CKLF, CMTM7, UCHL3, GFI1	672	405	13588	0.898677	1	0.999641	100
GOTERM_BP_FAT	GO:0051674~localization of cell	12	1.32597	0.835373	CORO1A, RHOX5, NUP62, SMCP, 1110034A24RIK, S100A9, LRP8, ITGB2, NUP85, CAP1, CD24A, TES	672	284	13588	0.854376	1	0.999846	100
GOTERM_BP_FAT	GO:0048870~cell motility	12	1.32597	0.835373	CORO1A, RHOX5, NUP62, SMCP, 1110034A24RIK, S100A9, LRP8, ITGB2, NUP85, CAP1, CD24A, TES	672	284	13588	0.854376	1	0.999846	100
SP_PIR_KEYWORDS	cytokine	7	0.773481	0.839846	S100A8, CKLF, CMTM7, TNFSF9, EBI3, CXCL10, SPP1	835	177	17854	0.845617	1	0.995177	100
GOTERM_BP_FAT	GO:0016477~cell migration	10	1.10497	0.844006	CORO1A, RHOX5, NUP62, S100A9, LRP8, ITGB2, NUP85, CAP1, CD24A, TES	672	240	13588	0.84251	1	0.999872	100
GOTERM_MF_FAT	GO:0005125~cytokine activity	6	0.662983	0.922776	CKLF, CMTM7, TNFSF9, EBI3, CXCL10, SPP1	614	180	13288	0.72139	1	0.999991	100
GOTERM_BP_FAT	GO:0006928~cell motion	13	1.43646	0.954319	EGR2, RHOX5, SMCP, 1110034A24RIK, S100A9, ITGB2, NUP85, CD24A, CORO1A, NUP62, LRP8, CAP1, TES	672	367	13588	0.716248	1	0.999998	100
GOTERM_CC_FAT	GO:0005615~extracellular space	10	1.10497	0.999498	AFP, LGALS1, CKLF, CMTM7, LRP8, TNFSF9, EBI3, ANGPTL4, CXCL10, SPP1	530	511	12504	0.461692	1	1	100
GOTERM_CC_FAT	GO:0044421~extracellular region part	14	1.54696	0.999986	COL18A1, LGALS3, LGALS1, TNFSF9, EMILIN2, CXCL10, TIMP1, AFP, CKLF, CMTM7, LRP8, EBI3, SPP1, ANGPTL4	530	774	12504	0.426737	1	1	100
Annotation Cluster 147	Enrichment Score: 0.308499546923458
Category	Term	Count	%	PValue	Genes	List Total	Pop Hits	Pop Total	Fold Enrichment	Bonferroni	Benjamini	FDR
GOTERM_BP_FAT	GO:0006595~polyamine metabolic process	3	0.331492	0.185573	ODC1, PAOX, SRM	672	16	13588	3.79129	1	0.846039	97.2299
GOTERM_BP_FAT	GO:0006575~cellular amino acid derivative metabolic process	7	0.773481	0.702256	ODC1, GSR, PAOX, AHCY, GATM, SRM, PHGDH	672	141	13588	1.00384	1	0.998756	100
GOTERM_BP_FAT	GO:0006576~biogenic amine metabolic process	3	0.331492	0.910944	ODC1, PAOX, SRM	672	80	13588	0.758259	1	0.999983	100
Annotation Cluster 148	Enrichment Score: 0.30083637303194904
Category	Term	Count	%	PValue	Genes	List Total	Pop Hits	Pop Total	Fold Enrichment	Bonferroni	Benjamini	FDR
GOTERM_BP_FAT	GO:0051272~positive regulation of cell motion	4	0.441989	0.3301	COL18A1, CORO1A, STMN1, CXCL10	672	41	13588	1.97271	1	0.952026	99.9088
GOTERM_BP_FAT	GO:0051270~regulation of cell motion	7	0.773481	0.435113	COL18A1, CORO1A, GTPBP4, STMN1, ITGB3, ADA, CXCL10	672	107	13588	1.32282	1	0.979613	99.9954
GOTERM_BP_FAT	GO:0030334~regulation of cell migration	6	0.662983	0.478979	COL18A1, CORO1A, GTPBP4, ITGB3, ADA, CXCL10	672	92	13588	1.31871	1	0.985104	99.9989
GOTERM_BP_FAT	GO:0030335~positive regulation of cell migration	3	0.331492	0.551665	COL18A1, CORO1A, CXCL10	672	37	13588	1.63948	1	0.992265	99.9999
GOTERM_BP_FAT	GO:0040012~regulation of locomotion	6	0.662983	0.638469	COL18A1, CORO1A, GTPBP4, ITGB3, ADA, CXCL10	672	110	13588	1.10292	1	0.996969	100
GOTERM_BP_FAT	GO:0040017~positive regulation of locomotion	3	0.331492	0.646551	COL18A1, CORO1A, CXCL10	672	44	13588	1.37865	1	0.997257	100
Annotation Cluster 149	Enrichment Score: 0.2891946903575399
Category	Term	Count	%	PValue	Genes	List Total	Pop Hits	Pop Total	Fold Enrichment	Bonferroni	Benjamini	FDR
SP_PIR_KEYWORDS	glucose metabolism	3	0.331492	0.187171	PDK1, PDK3, G6PD2	835	17	17854	3.7733	1	0.600979	94.4394
SP_PIR_KEYWORDS	carbohydrate metabolism	5	0.552486	0.446121	PDK1, GALK1, PDK3, NPL, G6PD2	835	73	17854	1.46452	1	0.880414	99.9735
GOTERM_BP_FAT	GO:0006006~glucose metabolic process	7	0.773481	0.69574	PDK1, ATF3, PDK3, HK2, PCK2, MYC, G6PD2	672	140	13588	1.01101	1	0.998642	100
GOTERM_BP_FAT	GO:0019318~hexose metabolic process	8	0.883978	0.735231	PDK1, GALK1, ATF3, PDK3, HK2, PCK2, MYC, G6PD2	672	169	13588	0.957171	1	0.999187	100
GOTERM_BP_FAT	GO:0005996~monosaccharide metabolic process	8	0.883978	0.838425	PDK1, GALK1, ATF3, PDK3, HK2, PCK2, MYC, G6PD2	672	191	13588	0.846921	1	0.999854	100
Annotation Cluster 150	Enrichment Score: 0.2882148015751496
Category	Term	Count	%	PValue	Genes	List Total	Pop Hits	Pop Total	Fold Enrichment	Bonferroni	Benjamini	FDR
GOTERM_BP_FAT	GO:0045859~regulation of protein kinase activity	12	1.32597	0.312872	CDKN1A, CASP3, GTPBP4, NUP62, HMGCR, NPM1, LRP8, CENPE, CD24A, GADD45A, F2R, CDC25B	672	186	13588	1.30453	1	0.944553	99.8578
GOTERM_BP_FAT	GO:0043549~regulation of kinase activity	12	1.32597	0.350181	CDKN1A, CASP3, GTPBP4, NUP62, HMGCR, NPM1, LRP8, CENPE, CD24A, GADD45A, F2R, CDC25B	672	192	13588	1.26376	1	0.960254	99.9464
GOTERM_BP_FAT	GO:0051338~regulation of transferase activity	12	1.32597	0.39453	CDKN1A, CASP3, GTPBP4, NUP62, HMGCR, NPM1, LRP8, CENPE, CD24A, GADD45A, F2R, CDC25B	672	199	13588	1.21931	1	0.97148	99.9844
GOTERM_BP_FAT	GO:0042325~regulation of phosphorylation	16	1.76796	0.464948	GTPBP4, HMGCR, HCLS1, CENPE, CD24A, CDC25B, PRKAR2B, CASP3, CDKN1A, ARRB2, NUP62, NPM1, LRP8, PPP1R14B, GADD45A, F2R	672	290	13588	1.1156	1	0.984075	99.9982
GOTERM_BP_FAT	GO:0019220~regulation of phosphate metabolic process	16	1.76796	0.524755	GTPBP4, HMGCR, HCLS1, CENPE, CD24A, CDC25B, PRKAR2B, CASP3, CDKN1A, ARRB2, NUP62, NPM1, LRP8, PPP1R14B, GADD45A, F2R	672	301	13588	1.07483	1	0.989631	99.9998
GOTERM_BP_FAT	GO:0051174~regulation of phosphorus metabolic process	16	1.76796	0.524755	GTPBP4, HMGCR, HCLS1, CENPE, CD24A, CDC25B, PRKAR2B, CASP3, CDKN1A, ARRB2, NUP62, NPM1, LRP8, PPP1R14B, GADD45A, F2R	672	301	13588	1.07483	1	0.989631	99.9998
GOTERM_BP_FAT	GO:0045860~positive regulation of protein kinase activity	6	0.662983	0.739248	NPM1, LRP8, CENPE, CD24A, F2R, CDC25B	672	124	13588	0.978399	1	0.999239	100
GOTERM_BP_FAT	GO:0033674~positive regulation of kinase activity	6	0.662983	0.775575	NPM1, LRP8, CENPE, CD24A, F2R, CDC25B	672	130	13588	0.933242	1	0.999553	100
GOTERM_BP_FAT	GO:0051347~positive regulation of transferase activity	6	0.662983	0.802779	NPM1, LRP8, CENPE, CD24A, F2R, CDC25B	672	135	13588	0.898677	1	0.999714	100
Annotation Cluster 151	Enrichment Score: 0.27641546644097587
Category	Term	Count	%	PValue	Genes	List Total	Pop Hits	Pop Total	Fold Enrichment	Bonferroni	Benjamini	FDR
GOTERM_BP_FAT	GO:0043122~regulation of I-kappaB kinase/NF-kappaB cascade	4	0.441989	0.31637	PDCD11, LST1, NUP62, IL1RL1	672	40	13588	2.02202	1	0.94564	99.8699
GOTERM_BP_FAT	GO:0009967~positive regulation of signal transduction	10	1.10497	0.478136	HHEX, PDCD11, LST1, NUP62, HCLS1, EEF1E1, SKP2, CD24A, CENPJ, ADA	672	172	13588	1.1756	1	0.9853	99.9988
GOTERM_BP_FAT	GO:0043123~positive regulation of I-kappaB kinase/NF-kappaB cascade	3	0.331492	0.489901	PDCD11, LST1, NUP62	672	33	13588	1.8382	1	0.986364	99.9992
GOTERM_BP_FAT	GO:0010647~positive regulation of cell communication	10	1.10497	0.59281	HHEX, PDCD11, LST1, NUP62, HCLS1, EEF1E1, SKP2, CD24A, CENPJ, ADA	672	189	13588	1.06985	1	0.995035	100
GOTERM_BP_FAT	GO:0010740~positive regulation of protein kinase cascade	5	0.552486	0.637804	PDCD11, LST1, NUP62, HCLS1, CENPJ	672	88	13588	1.14888	1	0.996981	100
GOTERM_BP_FAT	GO:0010627~regulation of protein kinase cascade	7	0.773481	0.783518	PDCD11, LST1, NUP62, IL1RL1, HCLS1, CD24A, CENPJ	672	155	13588	0.913172	1	0.999609	100
Annotation Cluster 152	Enrichment Score: 0.27129825447039074
Category	Term	Count	%	PValue	Genes	List Total	Pop Hits	Pop Total	Fold Enrichment	Bonferroni	Benjamini	FDR
INTERPRO	IPR019787:Zinc finger, PHD-finger	5	0.552486	0.470474	UHRF1, BAZ1A, PHF16, PHF10, WHSC1	773	81	17763	1.41848	1	0.999902	99.9969
SMART	SM00249:PHD	5	0.552486	0.500451	UHRF1, BAZ1A, PHF16, PHF10, WHSC1	368	91	9131	1.36332	1	0.975623	99.9831
INTERPRO	IPR019786:Zinc finger, PHD-type, conserved site	5	0.552486	0.526594	UHRF1, BAZ1A, PHF16, PHF10, WHSC1	773	87	17763	1.32065	1	0.999978	99.9995
INTERPRO	IPR001965:Zinc finger, PHD-type	5	0.552486	0.562354	UHRF1, BAZ1A, PHF16, PHF10, WHSC1	773	91	17763	1.2626	1	0.999988	99.9999
UP_SEQ_FEATURE	zinc finger region:PHD-type	3	0.331492	0.631141	UHRF1, BAZ1A, PHF16	826	41	16021	1.41921	1	1	100
Annotation Cluster 153	Enrichment Score: 0.26947277346892873
Category	Term	Count	%	PValue	Genes	List Total	Pop Hits	Pop Total	Fold Enrichment	Bonferroni	Benjamini	FDR
PIR_SUPERFAMILY	PIRSF002353:S-100 protein	3	0.331492	0.102632	S100A4, S100A8, S100A9	375	12	8136	5.424	1	0.998688	78.2553
UP_SEQ_FEATURE	calcium-binding region:2; high affinity	3	0.331492	0.124254	S100A4, S100A8, S100A9	826	12	16021	4.84897	1	0.998117	89.699
UP_SEQ_FEATURE	calcium-binding region:1; low affinity	3	0.331492	0.124254	S100A4, S100A8, S100A9	826	12	16021	4.84897	1	0.998117	89.699
INTERPRO	IPR013787:S100/CaBP-9k-type, calcium binding, subdomain	3	0.331492	0.231348	S100A4, S100A8, S100A9	773	21	17763	3.28276	1	0.991573	98.6417
INTERPRO	IPR001751:S100/CaBP-9k-type, calcium binding	3	0.331492	0.264022	S100A4, S100A8, S100A9	773	23	17763	2.9973	1	0.995215	99.332
SP_PIR_KEYWORDS	EF hand	3	0.331492	0.378643	S100A4, S100A8, S100A9	835	28	17854	2.29093	1	0.824807	99.8686
SP_PIR_KEYWORDS	calcium binding	3	0.331492	0.651683	S100A4, S100A8, S100A9	835	47	17854	1.36481	1	0.967326	100
INTERPRO	IPR018247:EF-HAND 1	7	0.773481	0.90078	S100A4, 2610021K21RIK, EFCAB7, SLC25A13, S100A8, CEP192, S100A9	773	211	17763	0.762346	1	1	100
UP_SEQ_FEATURE	domain:EF-hand 2	6	0.662983	0.919884	S100A4, 2610021K21RIK, EFCAB7, SLC25A13, S100A8, S100A9	826	160	16021	0.727346	1	1	100
UP_SEQ_FEATURE	domain:EF-hand 1	6	0.662983	0.922368	S100A4, 2610021K21RIK, EFCAB7, SLC25A13, S100A8, S100A9	826	161	16021	0.722828	1	1	100
UP_SEQ_FEATURE	domain:EF-hand 3	3	0.331492	0.929077	2610021K21RIK, EFCAB7, SLC25A13	826	82	16021	0.709606	1	1	100
INTERPRO	IPR011992:EF-Hand type	7	0.773481	0.933172	S100A4, STAT4, 2610021K21RIK, EFCAB7, SLC25A13, S100A8, S100A9	773	227	17763	0.708613	1	1	100
INTERPRO	IPR018249:EF-HAND 2	6	0.662983	0.946661	S100A4, 2610021K21RIK, EFCAB7, SLC25A13, S100A8, S100A9	773	205	17763	0.672565	1	1	100
SMART	SM00054:EFh	3	0.331492	0.976301	2610021K21RIK, EFCAB7, SLC25A13	368	137	9131	0.543339	1	1	100
INTERPRO	IPR018248:EF hand	3	0.331492	0.98046	2610021K21RIK, S100A8, S100A9	773	132	17763	0.522257	1	1	100
INTERPRO	IPR002048:Calcium-binding EF-hand	3	0.331492	0.983868	2610021K21RIK, EFCAB7, SLC25A13	773	137	17763	0.503196	1	1	100
SP_PIR_KEYWORDS	calcium	11	1.21547	1	S100A4, PLSCR1, 2610021K21RIK, CRELD2, EFCAB7, SLC25A13, S100A8, TRPV2, PLCG2, S100A9, LRP8	835	731	17854	0.321754	1	1	100
GOTERM_MF_FAT	GO:0005509~calcium ion binding	12	1.32597	1	S100A4, PLSCR1, STAT4, 2610021K21RIK, CRELD2, EFCAB7, SLC25A13, S100A8, TRPV2, PLCG2, S100A9, LRP8	614	840	13288	0.309167	1	1	100
Annotation Cluster 154	Enrichment Score: 0.26414158875930627
Category	Term	Count	%	PValue	Genes	List Total	Pop Hits	Pop Total	Fold Enrichment	Bonferroni	Benjamini	FDR
GOTERM_BP_FAT	GO:0045664~regulation of neuron differentiation	8	0.883978	0.238997	TIAM1, BEX1, TGIF1, TGIF2, SEMA4D, CIT, CD24A, ASPM	672	102	13588	1.5859	1	0.898693	99.1534
GOTERM_BP_FAT	GO:0022604~regulation of cell morphogenesis	6	0.662983	0.526075	CORO1A, LST1, TIAM1, GAS2, SEMA4D, CIT	672	97	13588	1.25074	1	0.989682	99.9998
GOTERM_BP_FAT	GO:0010975~regulation of neuron projection development	3	0.331492	0.682066	TIAM1, SEMA4D, CIT	672	47	13588	1.29065	1	0.998397	100
GOTERM_BP_FAT	GO:0010769~regulation of cell morphogenesis involved in differentiation	3	0.331492	0.714608	TIAM1, SEMA4D, CIT	672	50	13588	1.21321	1	0.998931	100
GOTERM_BP_FAT	GO:0031344~regulation of cell projection organization	3	0.331492	0.779755	TIAM1, SEMA4D, CIT	672	57	13588	1.06422	1	0.999587	100
Annotation Cluster 155	Enrichment Score: 0.2569673154796728
Category	Term	Count	%	PValue	Genes	List Total	Pop Hits	Pop Total	Fold Enrichment	Bonferroni	Benjamini	FDR
GOTERM_BP_FAT	GO:0050863~regulation of T cell activation	8	0.883978	0.284858	CASP3, CORO1A, HSP90AA1, BLM, CENPF, CD24A, ADA, ZC3H8	672	108	13588	1.4978	1	0.931667	99.7142
GOTERM_BP_FAT	GO:0002819~regulation of adaptive immune response	3	0.331492	0.77132	CENPF, CD24A, ADA	672	56	13588	1.08323	1	0.999524	100
GOTERM_BP_FAT	GO:0002822~regulation of adaptive immune response based on somatic recombination of immune receptors built from immunoglobulin superfamily domains	3	0.331492	0.77132	CENPF, CD24A, ADA	672	56	13588	1.08323	1	0.999524	100
Annotation Cluster 156	Enrichment Score: 0.2556263473590206
Category	Term	Count	%	PValue	Genes	List Total	Pop Hits	Pop Total	Fold Enrichment	Bonferroni	Benjamini	FDR
UP_SEQ_FEATURE	metal ion-binding site:Manganese	3	0.331492	0.479159	PCK2, GGTA1, GART	826	31	16021	1.87702	1	1	99.9986
GOTERM_MF_FAT	GO:0030145~manganese ion binding	8	0.883978	0.527953	LAP3, CLP1, TESK2, PCK2, FEN1, GGTA1, GART, ISG20	614	148	13288	1.16982	1	0.99099	99.9989
SP_PIR_KEYWORDS	manganese	7	0.773481	0.676154	LAP3, CLP1, TESK2, PCK2, GGTA1, GART, ISG20	835	145	17854	1.03224	1	0.971052	100
Annotation Cluster 157	Enrichment Score: 0.2553578663718655
Category	Term	Count	%	PValue	Genes	List Total	Pop Hits	Pop Total	Fold Enrichment	Bonferroni	Benjamini	FDR
UP_SEQ_FEATURE	zinc finger region:Phorbol-ester/DAG-type	4	0.441989	0.311225	GMIP, RACGAP1, CIT, VAV1	826	38	16021	2.04167	1	0.999994	99.8317
SMART	SM00109:C1	4	0.441989	0.498606	GMIP, RACGAP1, CIT, VAV1	368	66	9131	1.50379	1	0.977562	99.9823
GOTERM_MF_FAT	GO:0019992~diacylglycerol binding	4	0.441989	0.516225	GMIP, RACGAP1, CIT, VAV1	614	59	13288	1.46723	1	0.99029	99.9984
INTERPRO	IPR002219:Protein kinase C-like, phorbol ester/diacylglycerol binding	4	0.441989	0.551578	GMIP, RACGAP1, CIT, VAV1	773	66	17763	1.39268	1	0.999986	99.9998
INTERPRO	IPR002219:Protein kinase C, phorbol ester/diacylglycerol binding	3	0.331492	0.666833	GMIP, CIT, VAV1	773	52	17763	1.32573	1	1	100
GOTERM_MF_FAT	GO:0008289~lipid binding	8	0.883978	0.996684	GMIP, TIAM1, NCF4, ALOX5AP, PCTP, RACGAP1, CIT, VAV1	614	345	13288	0.501836	1	1	100
Annotation Cluster 158	Enrichment Score: 0.253359579275917
Category	Term	Count	%	PValue	Genes	List Total	Pop Hits	Pop Total	Fold Enrichment	Bonferroni	Benjamini	FDR
SP_PIR_KEYWORDS	thiol protease	9	0.994475	0.204858	CASP3, USP18, CASP4, USP1, UCHL5, USP37, UCHL3, ESPL1, CASP1	835	121	17854	1.5904	1	0.633994	95.9083
GOTERM_MF_FAT	GO:0008234~cysteine-type peptidase activity	9	0.994475	0.360676	CASP3, USP18, CASP4, USP1, UCHL5, USP37, UCHL3, ESPL1, CASP1	614	146	13288	1.33408	1	0.96001	99.8874
SP_PIR_KEYWORDS	Protease	20	2.20994	0.871802	USP1, THOP1, ESPL1, MCPT8, PSMA8, XRCC6BP1, LAP3, USP18, CASP3, CASP4, HTRA2, PITRM1, UCHL5, LTF, USP37, PSME3, UCHL3, APAF1, CASP1, CTSG	835	509	17854	0.840159	1	0.996758	100
GOTERM_MF_FAT	GO:0008233~peptidase activity	24	2.65193	0.901237	ACY1, USP1, THOP1, ESPL1, MCPT8, PSMA8, PWP2, XRCC6BP1, LAP3, USP18, CASP3, CASP4, HTRA2, TRAF3IP3, SERPINE1, PITRM1, UCHL5, LTF, USP37, PSME3, UCHL3, APAF1, CASP1, CTSG	614	629	13288	0.825756	1	0.999981	100
GOTERM_MF_FAT	GO:0070011~peptidase activity, acting on L-amino acid peptides	22	2.43094	0.931913	ACY1, USP1, THOP1, ESPL1, MCPT8, PSMA8, PWP2, XRCC6BP1, LAP3, USP18, CASP3, CASP4, HTRA2, TRAF3IP3, SERPINE1, PITRM1, UCHL5, LTF, USP37, UCHL3, CASP1, CTSG	614	603	13288	0.789581	1	0.999994	100
Annotation Cluster 159	Enrichment Score: 0.219302348881346
Category	Term	Count	%	PValue	Genes	List Total	Pop Hits	Pop Total	Fold Enrichment	Bonferroni	Benjamini	FDR
GOTERM_BP_FAT	GO:0044265~cellular macromolecule catabolic process	33	3.64641	0.391449	FZR1, CDC34, PSMA8, DCPS, RNF125, CASP3, USP18, USP39, MTBP, LSM5, FBXO5, USP37, NSMCE2, LSM2, MYC, CDCA3, DTL, UBE2CBP, MAGOH, USP1, SKP2, CDC20, UBE2C, BRCA1, DNA2, UHRF1, UCHL5, RAD18, UCHL3, APAF1, UBE2S, UBE2T, HDAC6	672	609	13588	1.09568	1	0.970756	99.983
GOTERM_BP_FAT	GO:0006511~ubiquitin-dependent protein catabolic process	9	0.994475	0.395504	USP18, USP1, USP39, UCHL5, SKP2, USP37, UCHL3, PSMA8, HDAC6	672	141	13588	1.29065	1	0.971493	99.9848
GOTERM_BP_FAT	GO:0009057~macromolecule catabolic process	35	3.8674	0.409543	FZR1, CDC34, PSMA8, DCPS, RNF125, CASP3, USP18, USP39, MTBP, LSM5, USP37, FBXO5, NSMCE2, LSM2, MYC, CDCA3, DTL, UBE2CBP, MAGOH, USP1, SKP2, CHI3L3, CDC20, UBE2C, BRCA1, MANBA, DNA2, UHRF1, UCHL5, RAD18, UCHL3, APAF1, UBE2S, UBE2T, HDAC6	672	654	13588	1.08212	1	0.974454	99.9899
GOTERM_BP_FAT	GO:0043632~modification-dependent macromolecule catabolic process	25	2.76243	0.619719	FZR1, CDC34, PSMA8, RNF125, USP18, USP39, MTBP, FBXO5, USP37, NSMCE2, CDCA3, DTL, USP1, UBE2CBP, SKP2, CDC20, UBE2C, BRCA1, UHRF1, UCHL5, RAD18, UCHL3, UBE2S, UBE2T, HDAC6	672	508	13588	0.99509	1	0.996332	100
GOTERM_BP_FAT	GO:0019941~modification-dependent protein catabolic process	25	2.76243	0.619719	FZR1, CDC34, PSMA8, RNF125, USP18, USP39, MTBP, FBXO5, USP37, NSMCE2, CDCA3, DTL, USP1, UBE2CBP, SKP2, CDC20, UBE2C, BRCA1, UHRF1, UCHL5, RAD18, UCHL3, UBE2S, UBE2T, HDAC6	672	508	13588	0.99509	1	0.996332	100
SP_PIR_KEYWORDS	ubl conjugation pathway	22	2.43094	0.668368	FZR1, DTL, USP1, UBE2CBP, SKP2, CDC20, CDC34, UBE2C, BRCA1, RNF125, UHRF1, USP18, UCHL5, MTBP, FBXO5, RAD18, NSMCE2, USP37, UCHL3, UBE2S, UBE2T, CDCA3	835	484	17854	0.971911	1	0.970492	100
GOTERM_BP_FAT	GO:0051603~proteolysis involved in cellular protein catabolic process	25	2.76243	0.714279	FZR1, CDC34, PSMA8, RNF125, USP18, USP39, MTBP, FBXO5, USP37, NSMCE2, CDCA3, DTL, USP1, UBE2CBP, SKP2, CDC20, UBE2C, BRCA1, UHRF1, UCHL5, RAD18, UCHL3, UBE2S, UBE2T, HDAC6	672	534	13588	0.94664	1	0.998942	100
GOTERM_BP_FAT	GO:0044257~cellular protein catabolic process	25	2.76243	0.724255	FZR1, CDC34, PSMA8, RNF125, USP18, USP39, MTBP, FBXO5, USP37, NSMCE2, CDCA3, DTL, USP1, UBE2CBP, SKP2, CDC20, UBE2C, BRCA1, UHRF1, UCHL5, RAD18, UCHL3, UBE2S, UBE2T, HDAC6	672	537	13588	0.941352	1	0.999054	100
GOTERM_BP_FAT	GO:0030163~protein catabolic process	25	2.76243	0.782471	FZR1, CDC34, PSMA8, RNF125, USP18, USP39, MTBP, FBXO5, USP37, NSMCE2, CDCA3, DTL, USP1, UBE2CBP, SKP2, CDC20, UBE2C, BRCA1, UHRF1, UCHL5, RAD18, UCHL3, UBE2S, UBE2T, HDAC6	672	556	13588	0.909183	1	0.999606	100
GOTERM_BP_FAT	GO:0006508~proteolysis	40	4.41989	0.973236	FZR1, THOP1, CDC34, PSMA8, RNF125, CASP3, USP18, CASP4, HTRA2, PITRM1, USP39, MTBP, NSMCE2, USP37, FBXO5, CASP1, CDCA3, ACY1, DTL, UBE2CBP, USP1, SKP2, CDC20, ESPL1, MCPT8, UBE2C, BRCA1, XRCC6BP1, PWP2, LAP3, UHRF1, TRAF3IP3, UCHL5, RAD18, UCHL3, APAF1, UBE2S, UBE2T, CTSG, HDAC6	672	1034	13588	0.782214	1	1	100
Annotation Cluster 160	Enrichment Score: 0.21768444413189483
Category	Term	Count	%	PValue	Genes	List Total	Pop Hits	Pop Total	Fold Enrichment	Bonferroni	Benjamini	FDR
GOTERM_MF_FAT	GO:0015179~L-amino acid transmembrane transporter activity	3	0.331492	0.389412	SLC25A13, SLC6A13, SLC7A5	614	29	13288	2.2388	1	0.96716	99.944
GOTERM_MF_FAT	GO:0015171~amino acid transmembrane transporter activity	4	0.441989	0.407739	SLC25A13, SLC6A20A, SLC6A13, SLC7A5	614	50	13288	1.73134	1	0.97156	99.9647
SP_PIR_KEYWORDS	amino-acid transport	3	0.331492	0.460392	SLC38A4, SLC6A20A, SLC7A5	835	33	17854	1.94382	1	0.886767	99.9816
GOTERM_MF_FAT	GO:0005275~amine transmembrane transporter activity	4	0.441989	0.560927	SLC25A13, SLC6A20A, SLC6A13, SLC7A5	614	63	13288	1.37408	1	0.991728	99.9996
GOTERM_BP_FAT	GO:0006865~amino acid transport	4	0.441989	0.68803	SLC38A4, SLC25A13, SLC6A20A, SLC7A5	672	71	13588	1.13917	1	0.998535	100
GOTERM_BP_FAT	GO:0015837~amine transport	4	0.441989	0.839152	SLC38A4, SLC25A13, SLC6A20A, SLC7A5	672	92	13588	0.879141	1	0.999855	100
GOTERM_BP_FAT	GO:0046942~carboxylic acid transport	4	0.441989	0.873092	SLC38A4, SLC25A13, SLC6A20A, SLC7A5	672	99	13588	0.816979	1	0.999943	100
GOTERM_BP_FAT	GO:0015849~organic acid transport	4	0.441989	0.877386	SLC38A4, SLC25A13, SLC6A20A, SLC7A5	672	100	13588	0.80881	1	0.99995	100
Annotation Cluster 161	Enrichment Score: 0.2024694180816186
Category	Term	Count	%	PValue	Genes	List Total	Pop Hits	Pop Total	Fold Enrichment	Bonferroni	Benjamini	FDR
GOTERM_CC_FAT	GO:0044429~mitochondrial part	25	2.76243	0.379972	BID, ALDH18A1, SMCP, GCAT, PMAIP1, ATAD3A, MRPL12, HTRA2, PITRM1, 1500001M20RIK, PDK1, SHMT2, GATM, MRPS22, PDK3, FDXR, AK2, DARS2, ABCB6, NME4, DNA2, TIMM8A1, SLC25A13, C1QBP, YARS2	530	524	12504	1.12559	1	0.835251	99.8475
GOTERM_CC_FAT	GO:0019866~organelle inner membrane	15	1.65746	0.449125	SHMT2, ALDH18A1, GATM, LMNB1, LMNB2, GCAT, FDXR, AK2, ATAD3A, TIMM8A1, SLC25A13, NRM, PCNA, 1500001M20RIK, LBR	530	312	12504	1.13425	1	0.886428	99.9694
GOTERM_CC_FAT	GO:0005740~mitochondrial envelope	16	1.76796	0.689323	BID, SHMT2, ALDH18A1, GATM, SMCP, FDXR, GCAT, AK2, PMAIP1, ABCB6, NME4, ATAD3A, TIMM8A1, SLC25A13, HTRA2, 1500001M20RIK	530	391	12504	0.96542	1	0.982452	100
GOTERM_CC_FAT	GO:0031090~organelle membrane	32	3.53591	0.745267	BID, CYP51, ALDH18A1, LMNB1, HMGCR, SMCP, LMNB2, GCAT, PMAIP1, ALG8, ATAD3A, PIGF, ALOX5AP, ERO1L, 1500001M20RIK, LBR, TES, PIGA, SHMT2, GATM, FDXR, AK2, NUP85, ABCB6, WAS, CORO1A, TIMM8A1, SLC25A13, NRM, ABCB1B, PCNA, CHSY1	530	809	12504	0.9332	1	0.989807	100
GOTERM_CC_FAT	GO:0031966~mitochondrial membrane	14	1.54696	0.786362	BID, SHMT2, ALDH18A1, GATM, SMCP, GCAT, FDXR, AK2, PMAIP1, ABCB6, ATAD3A, TIMM8A1, SLC25A13, 1500001M20RIK	530	368	12504	0.897539	1	0.992753	100
GOTERM_CC_FAT	GO:0005743~mitochondrial inner membrane	10	1.10497	0.88452	ATAD3A, SHMT2, TIMM8A1, ALDH18A1, SLC25A13, GATM, FDXR, GCAT, AK2, 1500001M20RIK	530	296	12504	0.797042	1	0.99843	100
Annotation Cluster 162	Enrichment Score: 0.2009468599035571
Category	Term	Count	%	PValue	Genes	List Total	Pop Hits	Pop Total	Fold Enrichment	Bonferroni	Benjamini	FDR
INTERPRO	IPR001331:Guanine-nucleotide dissociation stimulator, CDC24, conserved site	4	0.441989	0.406746	TIAM1, E130306D19RIK, ECT2, VAV1	773	53	17763	1.73429	1	0.999571	99.9803
SMART	SM00325:RhoGEF	4	0.441989	0.488378	TIAM1, E130306D19RIK, ECT2, VAV1	368	65	9131	1.52692	1	0.977432	99.9772
SP_PIR_KEYWORDS	guanine-nucleotide releasing factor	6	0.662983	0.521026	TIAM1, RANGRF, RCC1, E130306D19RIK, ECT2, VAV1	835	102	17854	1.25777	1	0.920497	99.9965
GOTERM_MF_FAT	GO:0005088~Ras guanyl-nucleotide exchange factor activity	5	0.552486	0.536916	TIAM1, RCC1, E130306D19RIK, ECT2, VAV1	614	83	13288	1.30372	1	0.990985	99.9992
INTERPRO	IPR000219:Dbl homology (DH) domain	4	0.441989	0.541167	TIAM1, E130306D19RIK, ECT2, VAV1	773	65	17763	1.41411	1	0.999982	99.9997
UP_SEQ_FEATURE	domain:DH	4	0.441989	0.556048	TIAM1, E130306D19RIK, ECT2, VAV1	826	56	16021	1.38542	1	1	99.9999
GOTERM_MF_FAT	GO:0005089~Rho guanyl-nucleotide exchange factor activity	4	0.441989	0.642394	TIAM1, E130306D19RIK, ECT2, VAV1	614	71	13288	1.21925	1	0.996714	100
GOTERM_MF_FAT	GO:0005085~guanyl-nucleotide exchange factor activity	7	0.773481	0.677554	TIAM1, RANGRF, RCC1, E130306D19RIK, ECT2, EIF2B3, VAV1	614	147	13288	1.03056	1	0.99797	100
GOTERM_MF_FAT	GO:0005083~small GTPase regulator activity	10	1.10497	0.706377	WDR67, TIAM1, MAP4K1, RCC1, CIT, WAS, E130306D19RIK, ECT2, VAV1, ARHGDIB	614	223	13288	0.97048	1	0.998523	100
GOTERM_BP_FAT	GO:0035023~regulation of Rho protein signal transduction	4	0.441989	0.804081	TIAM1, E130306D19RIK, ECT2, VAV1	672	86	13588	0.940476	1	0.999713	100
GOTERM_BP_FAT	GO:0046578~regulation of Ras protein signal transduction	6	0.662983	0.948271	WDR67, NUP62, TIAM1, E130306D19RIK, ECT2, VAV1	672	181	13588	0.670284	1	0.999998	100
GOTERM_BP_FAT	GO:0051056~regulation of small GTPase mediated signal transduction	6	0.662983	0.989315	WDR67, NUP62, TIAM1, E130306D19RIK, ECT2, VAV1	672	228	13588	0.532112	1	1	100
Annotation Cluster 163	Enrichment Score: 0.19278918458206068
Category	Term	Count	%	PValue	Genes	List Total	Pop Hits	Pop Total	Fold Enrichment	Bonferroni	Benjamini	FDR
SP_PIR_KEYWORDS	transcription regulation	80	8.83978	0.212074	AKNA, E2F1, E2F2, ZFP41, E2F7, EZH2, E2F8, DPY30, GABPB1, SAP30, MCM8, GTF2E2, MCM7, CDCA7, CASP8AP2, ASH2L, PRMT5, SPIC, MYB, MYC, EGR2, RBL1, GTF2H4, MCM2, MCM3, NCL, MCM4, HMGA1, ZFP593, MCM5, TTF2, MCM6, HHEX, UHRF1, PA2G4, BAZ1A, TIMELESS, TGIF1, RUVBL2, CDCA7L, TGIF2, LIN54, RUVBL1, MYBBP1A, ZFP367, 2410016O06RIK, FOXM1, PML, MYBL2, ZC3H8, TAL1, STAT4, LYL1, RQCD1, ACTL6A, GFI1, ASF1B, ASF1…	835	1546	17854	1.10644	1	0.636408	96.3967
SP_PIR_KEYWORDS	Transcription	87	9.61326	0.365831	AKNA, E2F1, E2F2, ZFP41, E2F7, EZH2, E2F8, PRIM1, DPY30, ZFP472, GABPB1, SAP30, MCM8, GTF2E2, MCM7, CDCA7, CASP8AP2, ASH2L, PRMT5, PRIM2, SPIC, MYB, MYC, EGR2, POLR1E, RBL1, GTF2H4, MCM2, MCM3, MCM4, HMGA1, ZFP593, MCM5, TTF2, MCM6, HHEX, UHRF1, PA2G4, BAZ1A, TIMELESS, TGIF1, RUVBL2, CDCA7L, TGIF2, LIN54, RUVBL1, MYBBP1A, ZFP367, POLR2H, 2410016O06RIK, FOXM1, PML, POLR2D, MYBL2, ZC3H8, TAL1, STAT…	835	1769	17854	1.05158	1	0.817009	99.8254
GOTERM_BP_FAT	GO:0006350~transcription	89	9.83425	0.488638	E2F1, AKNA, E2F2, ZFP41, E2F7, EZH2, TCOF1, E2F8, PRIM1, ZFP472, GABPB1, SAP30, MCM8, GTF2E2, MCM7, CDCA7, CASP8AP2, ASH2L, PRMT5, PRIM2, SPIC, MYB, MYC, EGR2, POLR1E, RBL1, GTF2H4, MCM2, MCM3, MCM4, HMGA1, ZFP593, MCM5, TTF2, MCM6, HHEX, UHRF1, PA2G4, BAZ1A, TIMELESS, TGIF1, RUVBL2, TGIF2, CDCA7L, LIN54, RUVBL1, MYBBP1A, ZFP367, POLR2H, 2410016O06RIK, FOXM1, PML, POLR2D, MYBL2, MLF1, TAL1, STAT4…	672	1772	13588	1.01558	1	0.986312	99.9992
GOTERM_BP_FAT	GO:0045449~regulation of transcription	104	11.4917	0.786824	AKNA, PASK, GABPB1, ZFP472, GTF2E2, CDCA7, CASP8AP2, DDX20, DNAJC2, CCNA2, RBL1, ZFP593, HHEX, UHRF1, PA2G4, BAZ1A, TIMELESS, TGIF1, CDCA7L, TGIF2, MYBBP1A, HMGB2, PUS1, ITGB2, MYBL2, ZC3H8, TAL1, LYL1, ASF1B, DNMT3B, ASF1A, HELLS, TFDP1, TRP53, NFE2, TAF5, BRIP1, ATAD2, WHSC1, PMF1, SUV39H2, ATF3, HDAC1, NUP62, GTF2F2, PPRC1, DNMT1, TMPO, RBPJ, CHAF1B, HDAC6, E2F1, E2F2, ZFP41, E2F7, E2F8, EZH2,…	672	2227	13588	0.944277	1	0.999625	100
GOTERM_MF_FAT	GO:0030528~transcription regulator activity	44	4.86188	0.97401	E2F1, E2F2, PUS1, FOXM1, E2F7, EZH2, E2F8, PML, ZC3H8, TAL1, GTF2E2, STAT4, CASP8AP2, LYL1, NMRAL1, SPIC, DDX20, MYB, MYC, APEX1, TFDP1, TRP53, NFE2, EGR2, RHOX5, TAF5, GTF2H4, PMF1, CENPJ, HMGA1, HHEX, PA2G4, ATF3, NUP62, HDAC1, GTF2F2, TGIF1, DNMT1, TGIF2, PHF5A, RBPJ, RBM14, MYBBP1A, ZFP367	614	1206	13288	0.789581	1	1	100
GOTERM_MF_FAT	GO:0003700~transcription factor activity	25	2.76243	0.988529	E2F1, E2F2, E2F7, FOXM1, E2F8, ZC3H8, STAT4, SPIC, MYB, MYC, TFDP1, TRP53, RHOX5, EGR2, NFE2, HMGA1, HHEX, PA2G4, ATF3, HDAC1, TGIF1, TGIF2, PHF5A, RBPJ, ZFP367	614	776	13288	0.69722	1	1	100
GOTERM_BP_FAT	GO:0051252~regulation of RNA metabolic process	51	5.63536	0.999279	E2F1, E2F2, APOBEC1, E2F7, PASK, E2F8, NFATC2IP, SAP30, ZFP472, DDX20, SPIC, MYB, TOP2A, MYC, EGR2, RBL1, GTF2H4, HMGA1, HHEX, PA2G4, TIMELESS, TGIF1, TGIF2, ZFP367, HMGB2, PUS1, FOXM1, HAT1, NUFIP1, TAL1, STAT4, NPM1, DNMT3B, HELLS, TFDP1, TRP53, PDCD11, NFE2, RHOX5, PSRC1, BRIP1, CENPK, ATF3, HDAC1, GTF2F2, ZFP7, DNMT1, PHF5A, 2610305D13RIK, RBPJ, RBM14	672	1488	13588	0.693032	1	1	100
GOTERM_BP_FAT	GO:0006355~regulation of transcription, DNA-dependent	49	5.41436	0.999574	E2F1, E2F2, E2F7, PASK, E2F8, NFATC2IP, SAP30, ZFP472, DDX20, SPIC, MYB, TOP2A, MYC, EGR2, RBL1, GTF2H4, HMGA1, HHEX, PA2G4, TIMELESS, TGIF1, TGIF2, ZFP367, HMGB2, PUS1, FOXM1, HAT1, NUFIP1, TAL1, STAT4, DNMT3B, HELLS, TFDP1, TRP53, PDCD11, NFE2, RHOX5, PSRC1, BRIP1, CENPK, ATF3, HDAC1, GTF2F2, ZFP7, DNMT1, PHF5A, 2610305D13RIK, RBPJ, RBM14	672	1465	13588	0.676308	1	1	100
Annotation Cluster 164	Enrichment Score: 0.1911172725201499
Category	Term	Count	%	PValue	Genes	List Total	Pop Hits	Pop Total	Fold Enrichment	Bonferroni	Benjamini	FDR
GOTERM_BP_FAT	GO:0015914~phospholipid transport	3	0.331492	0.315277	KCNN4, PCTP, ATP10A	672	23	13588	2.63742	1	0.945502	99.8663
GOTERM_MF_FAT	GO:0005319~lipid transporter activity	3	0.331492	0.608929	NOLC1, PCTP, ATP10A	614	44	13288	1.47557	1	0.994807	99.9999
GOTERM_BP_FAT	GO:0006869~lipid transport	4	0.441989	0.937722	KCNN4, NOLC1, PCTP, ATP10A	672	119	13588	0.679672	1	0.999995	100
GOTERM_BP_FAT	GO:0010876~lipid localization	4	0.441989	0.955428	KCNN4, NOLC1, PCTP, ATP10A	672	128	13588	0.631882	1	0.999998	100
Annotation Cluster 165	Enrichment Score: 0.1810009500932607
Category	Term	Count	%	PValue	Genes	List Total	Pop Hits	Pop Total	Fold Enrichment	Bonferroni	Benjamini	FDR
SMART	SM00446:LRRcap	3	0.331492	0.0815052	SNRPA1, ANP32B, ANP32E	368	12	9131	6.20312	1	0.587693	65.4883
INTERPRO	IPR003603:U2A'/phosphoprotein 32 family A, C-terminal	3	0.331492	0.0933274	SNRPA1, ANP32B, ANP32E	773	12	17763	5.74483	1	0.885865	79.8254
UP_SEQ_FEATURE	repeat:LRR 3	8	0.883978	0.971677	NFKBIL2, SNRPA1, LRRC40, ANP32B, ANP32E, SKP2, CENPE, LRWD1	826	245	16021	0.633335	1	1	100
SP_PIR_KEYWORDS	leucine-rich repeat	8	0.883978	0.975096	NFKBIL2, SNRPA1, LRRC40, ANP32B, ANP32E, SKP2, CENPE, LRWD1	835	275	17854	0.622023	1	0.999881	100
UP_SEQ_FEATURE	repeat:LRR 2	8	0.883978	0.98551	NFKBIL2, SNRPA1, LRRC40, ANP32B, ANP32E, SKP2, CENPE, LRWD1	826	266	16021	0.583335	1	1	100
UP_SEQ_FEATURE	repeat:LRR 1	8	0.883978	0.98551	NFKBIL2, SNRPA1, LRRC40, ANP32B, ANP32E, SKP2, CENPE, LRWD1	826	266	16021	0.583335	1	1	100
UP_SEQ_FEATURE	repeat:LRR 7	4	0.441989	0.988941	NFKBIL2, LRRC40, SKP2, CENPE	826	157	16021	0.494163	1	1	100
UP_SEQ_FEATURE	repeat:LRR 4	6	0.662983	0.990178	NFKBIL2, LRRC40, ANP32B, ANP32E, SKP2, CENPE	826	221	16021	0.526585	1	1	100
UP_SEQ_FEATURE	repeat:LRR 8	3	0.331492	0.992896	LRRC40, SKP2, CENPE	826	133	16021	0.437501	1	1	100
INTERPRO	IPR001611:Leucine-rich repeat	4	0.441989	0.993622	LRRC40, ANP32B, ANP32E, LRWD1	773	202	17763	0.455036	1	1	100
UP_SEQ_FEATURE	repeat:LRR 6	4	0.441989	0.996666	NFKBIL2, LRRC40, SKP2, CENPE	826	185	16021	0.41937	1	1	100
UP_SEQ_FEATURE	repeat:LRR 5	4	0.441989	0.998491	NFKBIL2, LRRC40, SKP2, CENPE	826	203	16021	0.382185	1	1	100
Annotation Cluster 166	Enrichment Score: 0.18021577643147
Category	Term	Count	%	PValue	Genes	List Total	Pop Hits	Pop Total	Fold Enrichment	Bonferroni	Benjamini	FDR
GOTERM_CC_FAT	GO:0044448~cell cortex part	4	0.441989	0.602113	GYPC, PSTPIP1, ANLN, CAP1	530	73	12504	1.29274	1	0.962745	99.9996
GOTERM_CC_FAT	GO:0005938~cell cortex	6	0.662983	0.621266	GYPC, CORO1A, PSTPIP1, GPSM2, ANLN, CAP1	530	126	12504	1.12345	1	0.967587	99.9998
GOTERM_CC_FAT	GO:0015629~actin cytoskeleton	8	0.883978	0.769834	MICALL2, CORO1A, PSPC1, PSTPIP1, ANLN, CAP1, CIT, WAS	530	205	12504	0.920681	1	0.992003	100
Annotation Cluster 167	Enrichment Score: 0.1757747716408755
Category	Term	Count	%	PValue	Genes	List Total	Pop Hits	Pop Total	Fold Enrichment	Bonferroni	Benjamini	FDR
GOTERM_CC_FAT	GO:0005840~ribosome	10	1.10497	0.425034	RSL1D1, MRPL12, MRPS18B, RPS6KA1, MRPS22, WDR89, NPM1, NUFIP1, KPNA2, MRTO4	530	192	12504	1.22877	1	0.873122	99.9452
GOTERM_MF_FAT	GO:0003735~structural constituent of ribosome	6	0.662983	0.831864	RSL1D1, MRPL12, MRPS18B, MRPS22, WDR89, KPNA2	614	151	13288	0.859935	1	0.999887	100
SP_PIR_KEYWORDS	ribosomal protein	7	0.773481	0.839846	MRPL12, MRPS18B, RPS6KA1, MRPS22, WDR89, KPNA2, MRTO4	835	177	17854	0.845617	1	0.995177	100
Annotation Cluster 168	Enrichment Score: 0.17388202012621612
Category	Term	Count	%	PValue	Genes	List Total	Pop Hits	Pop Total	Fold Enrichment	Bonferroni	Benjamini	FDR
GOTERM_BP_FAT	GO:0007628~adult walking behavior	3	0.331492	0.387975	HTRA2, FXN, UCHL3	672	27	13588	2.24669	1	0.970529	99.9812
GOTERM_BP_FAT	GO:0008344~adult locomotory behavior	3	0.331492	0.817952	HTRA2, FXN, UCHL3	672	62	13588	0.978399	1	0.999774	100
GOTERM_BP_FAT	GO:0030534~adult behavior	3	0.331492	0.94803	HTRA2, FXN, UCHL3	672	93	13588	0.652266	1	0.999998	100
Annotation Cluster 169	Enrichment Score: 0.17169574434862048
Category	Term	Count	%	PValue	Genes	List Total	Pop Hits	Pop Total	Fold Enrichment	Bonferroni	Benjamini	FDR
GOTERM_BP_FAT	GO:0001701~in utero embryonic development	14	1.54696	0.561592	TRP53, CCNB1IP1, GINS1, STIL, BRCA2, ADA, RBBP8, CCNB1, RPA1, PLK4, PRMT1, CCNB2, NCAPG2, MYB	672	267	13588	1.06024	1	0.993067	99.9999
GOTERM_BP_FAT	GO:0009792~embryonic development ending in birth or egg hatching	20	2.20994	0.706621	TRP53, CCNB1IP1, GINS1, STIL, BRCA2, ADA, BRCA1, RBBP8, RPA1, CCNB1, PLK4, PRMT1, CCNB2, FXN, NCAPG2, NUP50, PHGDH, TGIF1, APAF1, MYB	672	425	13588	0.951541	1	0.998816	100
GOTERM_BP_FAT	GO:0043009~chordate embryonic development	19	2.09945	0.769672	TRP53, CCNB1IP1, GINS1, STIL, BRCA2, ADA, BRCA1, RBBP8, RPA1, CCNB1, PLK4, PRMT1, CCNB2, NCAPG2, NUP50, PHGDH, TGIF1, APAF1, MYB	672	421	13588	0.912552	1	0.999523	100
Annotation Cluster 170	Enrichment Score: 0.1648950511837988
Category	Term	Count	%	PValue	Genes	List Total	Pop Hits	Pop Total	Fold Enrichment	Bonferroni	Benjamini	FDR
GOTERM_BP_FAT	GO:0001666~response to hypoxia	4	0.441989	0.618577	HMOX1, PML, CASP1, CD24A	672	64	13588	1.26376	1	0.99632	100
GOTERM_BP_FAT	GO:0070482~response to oxygen levels	4	0.441989	0.62911	HMOX1, PML, CASP1, CD24A	672	65	13588	1.24432	1	0.996687	100
GOTERM_BP_FAT	GO:0001817~regulation of cytokine production	6	0.662983	0.822612	HMOX1, CENPF, CASP1, CD24A, F2R, RAET1A	672	139	13588	0.872816	1	0.999787	100
Annotation Cluster 171	Enrichment Score: 0.1610000134944315
Category	Term	Count	%	PValue	Genes	List Total	Pop Hits	Pop Total	Fold Enrichment	Bonferroni	Benjamini	FDR
SMART	SM00133:S_TK_X	3	0.331492	0.634776	RPS6KA1, MASTL, CIT	368	53	9131	1.40448	1	0.993986	99.9997
INTERPRO	IPR000961:AGC-kinase, C-terminal	3	0.331492	0.677033	RPS6KA1, MASTL, CIT	773	53	17763	1.30072	1	1	100
UP_SEQ_FEATURE	domain:AGC-kinase C-terminal	3	0.331492	0.76519	RPS6KA1, MASTL, CIT	826	53	16021	1.09788	1	1	100
Annotation Cluster 172	Enrichment Score: 0.15853349118014162
Category	Term	Count	%	PValue	Genes	List Total	Pop Hits	Pop Total	Fold Enrichment	Bonferroni	Benjamini	FDR
GOTERM_BP_FAT	GO:0032268~regulation of cellular protein metabolic process	15	1.65746	0.51991	TRP53, GTPBP4, MAGOH, HCLS1, PML, IGF2BP2, IGF2BP3, CDK4, CD24A, PRKAR2B, PA2G4, ARRB2, EIF2S1, FBXO5, EEFSEC	672	280	13588	1.08323	1	0.98936	99.9997
GOTERM_BP_FAT	GO:0031399~regulation of protein modification process	8	0.883978	0.712305	TRP53, PRKAR2B, GTPBP4, ARRB2, HCLS1, PML, FBXO5, CD24A	672	165	13588	0.980375	1	0.998919	100
GOTERM_BP_FAT	GO:0032270~positive regulation of cellular protein metabolic process	5	0.552486	0.734259	TRP53, HCLS1, PML, CDK4, CD24A	672	100	13588	1.01101	1	0.999198	100
GOTERM_BP_FAT	GO:0031401~positive regulation of protein modification process	4	0.441989	0.74756	TRP53, HCLS1, PML, CD24A	672	78	13588	1.03694	1	0.999303	100
GOTERM_BP_FAT	GO:0051247~positive regulation of protein metabolic process	5	0.552486	0.792946	TRP53, HCLS1, PML, CDK4, CD24A	672	109	13588	0.927534	1	0.99966	100
Annotation Cluster 173	Enrichment Score: 0.15184787746438225
Category	Term	Count	%	PValue	Genes	List Total	Pop Hits	Pop Total	Fold Enrichment	Bonferroni	Benjamini	FDR
SP_PIR_KEYWORDS	protease inhibitor	7	0.773481	0.400494	SERPINA3G, CST7, SERPINE1, BIRC5, SPINK3, STFA1, STFA3	835	109	17854	1.37316	1	0.843686	99.9202
UP_SEQ_FEATURE	site:Reactive bond	3	0.331492	0.755881	SERPINA3G, SERPINE1, SPINK3	826	52	16021	1.11899	1	1	100
SP_PIR_KEYWORDS	Serine protease inhibitor	3	0.331492	0.901236	SERPINA3G, SERPINE1, SPINK3	835	82	17854	0.78227	1	0.998133	100
GOTERM_MF_FAT	GO:0004867~serine-type endopeptidase inhibitor activity	4	0.441989	0.905151	SERPINA7, SERPINA3G, SERPINE1, SPINK3	614	115	13288	0.752755	1	0.999982	100
Annotation Cluster 174	Enrichment Score: 0.15153652768477294
Category	Term	Count	%	PValue	Genes	List Total	Pop Hits	Pop Total	Fold Enrichment	Bonferroni	Benjamini	FDR
GOTERM_BP_FAT	GO:0001841~neural tube formation	4	0.441989	0.464495	STIL, NUP50, TGIF1, APAF1	672	51	13588	1.5859	1	0.984364	99.9982
GOTERM_BP_FAT	GO:0060562~epithelial tube morphogenesis	7	0.773481	0.470284	STIL, HHEX, TIMELESS, NUP50, PML, TGIF1, APAF1	672	111	13588	1.27515	1	0.984733	99.9985
GOTERM_BP_FAT	GO:0001838~embryonic epithelial tube formation	4	0.441989	0.502646	STIL, NUP50, TGIF1, APAF1	672	54	13588	1.4978	1	0.987667	99.9995
GOTERM_BP_FAT	GO:0016331~morphogenesis of embryonic epithelium	5	0.552486	0.541901	STIL, HHEX, NUP50, TGIF1, APAF1	672	78	13588	1.29617	1	0.991295	99.9999
GOTERM_BP_FAT	GO:0035148~tube lumen formation	4	0.441989	0.562942	STIL, NUP50, TGIF1, APAF1	672	59	13588	1.37086	1	0.993105	99.9999
GOTERM_BP_FAT	GO:0001843~neural tube closure	3	0.331492	0.580509	STIL, TGIF1, APAF1	672	39	13588	1.5554	1	0.994313	100
GOTERM_BP_FAT	GO:0060606~tube closure	3	0.331492	0.580509	STIL, TGIF1, APAF1	672	39	13588	1.5554	1	0.994313	100
GOTERM_BP_FAT	GO:0021915~neural tube development	5	0.552486	0.591506	STIL, NUP50, PHGDH, TGIF1, APAF1	672	83	13588	1.21809	1	0.995009	100
GOTERM_BP_FAT	GO:0014020~primary neural tube formation	3	0.331492	0.621173	STIL, TGIF1, APAF1	672	42	13588	1.4443	1	0.996362	100
GOTERM_BP_FAT	GO:0002009~morphogenesis of an epithelium	8	0.883978	0.756857	STIL, HHEX, TIMELESS, NUP50, PML, TGIF1, APAF1, CAR2	672	173	13588	0.93504	1	0.999398	100
GOTERM_BP_FAT	GO:0035239~tube morphogenesis	7	0.773481	0.85447	STIL, HHEX, TIMELESS, NUP50, PML, TGIF1, APAF1	672	171	13588	0.827729	1	0.999903	100
GOTERM_BP_FAT	GO:0060429~epithelium development	11	1.21547	0.866965	COL18A1, STIL, HHEX, CASP3, TIMELESS, NUP50, PML, TGIF1, APAF1, RBPJ, CAR2	672	271	13588	0.820748	1	0.999933	100
GOTERM_BP_FAT	GO:0048729~tissue morphogenesis	9	0.994475	0.906835	STIL, HHEX, TIMELESS, NUP50, PML, TGIF1, TXNRD1, APAF1, CAR2	672	238	13588	0.764631	1	0.999981	100
GOTERM_BP_FAT	GO:0048754~branching morphogenesis of a tube	3	0.331492	0.94803	HHEX, TIMELESS, PML	672	93	13588	0.652266	1	0.999998	100
GOTERM_BP_FAT	GO:0035295~tube development	9	0.994475	0.952673	STIL, HHEX, TIMELESS, NUP50, PML, TGIF1, APAF1, ADA, TES	672	264	13588	0.689326	1	0.999998	100
GOTERM_BP_FAT	GO:0001763~morphogenesis of a branching structure	3	0.331492	0.986934	HHEX, TIMELESS, PML	672	125	13588	0.485286	1	1	100
GOTERM_BP_FAT	GO:0048598~embryonic morphogenesis	9	0.994475	0.997375	TRP53, STIL, HHEX, NUP50, TGIF1, TXNRD1, GFI1, APAF1, MYC	672	359	13588	0.506914	1	1	100
GOTERM_BP_FAT	GO:0007389~pattern specification process	6	0.662983	0.998649	PEG12, TRP53, STIL, HHEX, EGR2, TGIF1	672	284	13588	0.427188	1	1	100
Annotation Cluster 175	Enrichment Score: 0.14216155133517558
Category	Term	Count	%	PValue	Genes	List Total	Pop Hits	Pop Total	Fold Enrichment	Bonferroni	Benjamini	FDR
GOTERM_BP_FAT	GO:0050851~antigen receptor-mediated signaling pathway	3	0.331492	0.536727	PLCG2, PTPN22, CD79B	672	36	13588	1.68502	1	0.99091	99.9999
GOTERM_BP_FAT	GO:0002429~immune response-activating cell surface receptor signaling pathway	3	0.331492	0.607965	PLCG2, PTPN22, CD79B	672	41	13588	1.47953	1	0.995743	100
GOTERM_BP_FAT	GO:0002768~immune response-regulating cell surface receptor signaling pathway	3	0.331492	0.646551	PLCG2, PTPN22, CD79B	672	44	13588	1.37865	1	0.997257	100
GOTERM_BP_FAT	GO:0002757~immune response-activating signal transduction	3	0.331492	0.693237	PLCG2, PTPN22, CD79B	672	48	13588	1.26376	1	0.998645	100
GOTERM_BP_FAT	GO:0002764~immune response-regulating signal transduction	3	0.331492	0.734714	PLCG2, PTPN22, CD79B	672	52	13588	1.16655	1	0.999192	100
GOTERM_BP_FAT	GO:0050778~positive regulation of immune response	6	0.662983	0.807895	PLCG2, PTPN22, CD79B, CD24A, ADA, RAET1A	672	136	13588	0.892069	1	0.999736	100
GOTERM_BP_FAT	GO:0048584~positive regulation of response to stimulus	7	0.773481	0.902493	EEF1E1, PLCG2, PTPN22, CD79B, CD24A, ADA, RAET1A	672	186	13588	0.760977	1	0.999978	100
GOTERM_BP_FAT	GO:0002253~activation of immune response	3	0.331492	0.930408	PLCG2, PTPN22, CD79B	672	86	13588	0.705357	1	0.999993	100
Annotation Cluster 176	Enrichment Score: 0.13761761795801453
Category	Term	Count	%	PValue	Genes	List Total	Pop Hits	Pop Total	Fold Enrichment	Bonferroni	Benjamini	FDR
GOTERM_BP_FAT	GO:0043627~response to estrogen stimulus	3	0.331492	0.489901	HMOX1, CD24A, TES	672	33	13588	1.8382	1	0.986364	99.9992
GOTERM_BP_FAT	GO:0048545~response to steroid hormone stimulus	4	0.441989	0.574457	HMGB2, HMOX1, CD24A, TES	672	60	13588	1.34802	1	0.993888	100
GOTERM_BP_FAT	GO:0009719~response to endogenous stimulus	9	0.994475	0.693816	HMGB2, EGR2, GATM, SERPINA3G, HCLS1, HMOX1, AARS, CD24A, TES	672	184	13588	0.989033	1	0.998638	100
GOTERM_BP_FAT	GO:0009725~response to hormone stimulus	8	0.883978	0.712305	HMGB2, EGR2, GATM, SERPINA3G, HCLS1, HMOX1, CD24A, TES	672	165	13588	0.980375	1	0.998919	100
GOTERM_BP_FAT	GO:0043434~response to peptide hormone stimulus	4	0.441989	0.854561	EGR2, GATM, SERPINA3G, TES	672	95	13588	0.851378	1	0.999902	100
GOTERM_BP_FAT	GO:0010033~response to organic substance	20	2.20994	0.915614	HMGB2, EGR2, HSP90AA1, GATM, HCLS1, AARS, ACP5, DEK, VARS, CD24A, CD48, CORO1A, SERPINA3G, HMOX1, PLCG2, ERO1L, CASP1, MYC, F2R, TES	672	505	13588	0.800802	1	0.999986	100
GOTERM_BP_FAT	GO:0019226~transmission of nerve impulse	3	0.331492	0.999874	EGR2, CD24A, TES	672	226	13588	0.26841	1	1	100
Annotation Cluster 177	Enrichment Score: 0.11647296693319015
Category	Term	Count	%	PValue	Genes	List Total	Pop Hits	Pop Total	Fold Enrichment	Bonferroni	Benjamini	FDR
GOTERM_MF_FAT	GO:0008092~cytoskeletal protein binding	20	2.20994	0.543386	IPP, FMNL3, TWF2, PSRC1, KIF18A, NUSAP1, BIRC5, ANLN, RACGAP1, CENPJ, HOOK2, CORO1A, CEP57, SPAG5, CAPG, PSTPIP1, STMN1, CAP1, DIAP3, HDAC6	614	414	13288	1.04549	1	0.990703	99.9993
GOTERM_MF_FAT	GO:0003779~actin binding	11	1.21547	0.861112	IPP, CORO1A, FMNL3, TWF2, CAPG, KIF18A, PSTPIP1, ANLN, CAP1, DIAP3, HDAC6	614	288	13288	0.826592	1	0.999932	100
SP_PIR_KEYWORDS	actin-binding	7	0.773481	0.955901	IPP, CORO1A, TWF2, CAPG, ANLN, CAP1, HDAC6	835	226	17854	0.662275	1	0.999659	100
Annotation Cluster 178	Enrichment Score: 0.11590044096291788
Category	Term	Count	%	PValue	Genes	List Total	Pop Hits	Pop Total	Fold Enrichment	Bonferroni	Benjamini	FDR
GOTERM_BP_FAT	GO:0022405~hair cycle process	3	0.331492	0.714608	AARS, RBPJ, MREG	672	50	13588	1.21321	1	0.998931	100
GOTERM_BP_FAT	GO:0022404~molting cycle process	3	0.331492	0.714608	AARS, RBPJ, MREG	672	50	13588	1.21321	1	0.998931	100
GOTERM_BP_FAT	GO:0001942~hair follicle development	3	0.331492	0.714608	AARS, RBPJ, MREG	672	50	13588	1.21321	1	0.998931	100
GOTERM_BP_FAT	GO:0042633~hair cycle	3	0.331492	0.734714	AARS, RBPJ, MREG	672	52	13588	1.16655	1	0.999192	100
GOTERM_BP_FAT	GO:0042303~molting cycle	3	0.331492	0.734714	AARS, RBPJ, MREG	672	52	13588	1.16655	1	0.999192	100
GOTERM_BP_FAT	GO:0008544~epidermis development	5	0.552486	0.871222	CASP3, AARS, RBPJ, MREG, TFDP1	672	125	13588	0.80881	1	0.99994	100
GOTERM_BP_FAT	GO:0007398~ectoderm development	5	0.552486	0.899763	CASP3, AARS, RBPJ, MREG, TFDP1	672	133	13588	0.760159	1	0.999976	100
Annotation Cluster 179	Enrichment Score: 0.10449820889934008
Category	Term	Count	%	PValue	Genes	List Total	Pop Hits	Pop Total	Fold Enrichment	Bonferroni	Benjamini	FDR
GOTERM_BP_FAT	GO:0002703~regulation of leukocyte mediated immunity	4	0.441989	0.678721	HMOX1, CENPF, CD24A, RAET1A	672	70	13588	1.15544	1	0.998326	100
GOTERM_BP_FAT	GO:0002697~regulation of immune effector process	4	0.441989	0.81643	HMOX1, CENPF, CD24A, RAET1A	672	88	13588	0.919102	1	0.999769	100
GOTERM_BP_FAT	GO:0001817~regulation of cytokine production	6	0.662983	0.822612	HMOX1, CENPF, CASP1, CD24A, F2R, RAET1A	672	139	13588	0.872816	1	0.999787	100
GOTERM_BP_FAT	GO:0002706~regulation of lymphocyte mediated immunity	3	0.331492	0.837919	CENPF, CD24A, RAET1A	672	65	13588	0.933242	1	0.999855	100
Annotation Cluster 180	Enrichment Score: 0.09967940241420598
Category	Term	Count	%	PValue	Genes	List Total	Pop Hits	Pop Total	Fold Enrichment	Bonferroni	Benjamini	FDR
PIR_SUPERFAMILY	PIRSF001630:serpin	3	0.331492	0.707553	SERPINA7, SERPINA3G, SERPINE1	375	53	8136	1.22808	1	1	100
SMART	SM00093:SERPIN	3	0.331492	0.771754	SERPINA7, SERPINA3G, SERPINE1	368	69	9131	1.0788	1	0.999203	100
INTERPRO	IPR000215:Protease inhibitor I4, serpin	3	0.331492	0.807836	SERPINA7, SERPINA3G, SERPINE1	773	69	17763	0.9991	1	1	100
GOTERM_MF_FAT	GO:0004867~serine-type endopeptidase inhibitor activity	4	0.441989	0.905151	SERPINA7, SERPINA3G, SERPINE1, SPINK3	614	115	13288	0.752755	1	0.999982	100
Annotation Cluster 181	Enrichment Score: 0.09078945529422319
Category	Term	Count	%	PValue	Genes	List Total	Pop Hits	Pop Total	Fold Enrichment	Bonferroni	Benjamini	FDR
GOTERM_BP_FAT	GO:0006879~cellular iron ion homeostasis	3	0.331492	0.42306	TFRC, FXN, LTF	672	29	13588	2.09175	1	0.977237	99.9933
GOTERM_BP_FAT	GO:0055072~iron ion homeostasis	3	0.331492	0.52145	TFRC, FXN, LTF	672	35	13588	1.73316	1	0.989311	99.9997
GOTERM_BP_FAT	GO:0019725~cellular homeostasis	16	1.76796	0.723251	TRP53, EGR2, PRDX4, PDIA5, CD24A, GSR, KCNN4, TFRC, FXN, NPM1, LTF, MT1, TXNRD1, 2700094K13RIK, APEX1, F2R	672	343	13588	0.943218	1	0.99905	100
GOTERM_BP_FAT	GO:0030003~cellular cation homeostasis	7	0.773481	0.767664	TRP53, TFRC, FXN, MT1, LTF, CD24A, F2R	672	152	13588	0.931195	1	0.999509	100
GOTERM_BP_FAT	GO:0030005~cellular di-, tri-valent inorganic cation homeostasis	6	0.662983	0.797556	TFRC, FXN, MT1, LTF, CD24A, F2R	672	134	13588	0.905384	1	0.99968	100
GOTERM_BP_FAT	GO:0055066~di-, tri-valent inorganic cation homeostasis	6	0.662983	0.85342	TFRC, FXN, MT1, LTF, CD24A, F2R	672	146	13588	0.830969	1	0.999902	100
GOTERM_BP_FAT	GO:0055080~cation homeostasis	7	0.773481	0.896995	TRP53, TFRC, FXN, MT1, LTF, CD24A, F2R	672	184	13588	0.769248	1	0.999973	100
GOTERM_BP_FAT	GO:0006875~cellular metal ion homeostasis	3	0.331492	0.961348	MT1, CD24A, F2R	672	100	13588	0.606607	1	0.999999	100
GOTERM_BP_FAT	GO:0055065~metal ion homeostasis	3	0.331492	0.970098	MT1, CD24A, F2R	672	106	13588	0.572271	1	1	100
GOTERM_BP_FAT	GO:0006873~cellular ion homeostasis	8	0.883978	0.976072	TRP53, EGR2, TFRC, FXN, MT1, LTF, CD24A, F2R	672	261	13588	0.619777	1	1	100
GOTERM_BP_FAT	GO:0055082~cellular chemical homeostasis	8	0.883978	0.980678	TRP53, EGR2, TFRC, FXN, MT1, LTF, CD24A, F2R	672	268	13588	0.603589	1	1	100
GOTERM_BP_FAT	GO:0050801~ion homeostasis	8	0.883978	0.991238	TRP53, EGR2, TFRC, FXN, MT1, LTF, CD24A, F2R	672	293	13588	0.552088	1	1	100
GOTERM_BP_FAT	GO:0048878~chemical homeostasis	9	0.994475	0.997852	TRP53, EGR2, GOT1, TFRC, FXN, MT1, LTF, CD24A, F2R	672	365	13588	0.498581	1	1	100
Annotation Cluster 182	Enrichment Score: 0.08989295003583128
Category	Term	Count	%	PValue	Genes	List Total	Pop Hits	Pop Total	Fold Enrichment	Bonferroni	Benjamini	FDR
SMART	SM00184:RING	11	1.21547	0.719666	RNF125, UHRF1, RFWD3, BAZ1A, TRIM59, PML, RAD18, WHSC1, RNF26, TRAIP, BRCA1	368	286	9131	0.954327	1	0.998155	100
INTERPRO	IPR018957:Zinc finger, C3HC4 RING-type	9	0.994475	0.740581	RNF125, UHRF1, RFWD3, TRIM59, PML, RAD18, RNF26, TRAIP, BRCA1	773	219	17763	0.944355	1	1	100
INTERPRO	IPR001841:Zinc finger, RING-type	11	1.21547	0.801242	RNF125, UHRF1, RFWD3, BAZ1A, TRIM59, PML, RAD18, WHSC1, RNF26, TRAIP, BRCA1	773	286	17763	0.883819	1	1	100
UP_SEQ_FEATURE	zinc finger region:RING-type	7	0.773481	0.89563	RNF125, UHRF1, TRIM59, PML, RAD18, TRAIP, BRCA1	826	176	16021	0.771427	1	1	100
INTERPRO	IPR017907:Zinc finger, RING-type, conserved site	8	0.883978	0.928838	RNF125, UHRF1, RFWD3, TRIM59, PML, RAD18, TRAIP, BRCA1	773	254	17763	0.723758	1	1	100
Annotation Cluster 183	Enrichment Score: 0.07877887197187254
Category	Term	Count	%	PValue	Genes	List Total	Pop Hits	Pop Total	Fold Enrichment	Bonferroni	Benjamini	FDR
SMART	SM00132:LIM	3	0.331492	0.804289	MICALL2, LIMD2, TES	368	74	9131	1.00591	1	0.999542	100
INTERPRO	IPR001781:Zinc finger, LIM-type	3	0.331492	0.837768	MICALL2, LIMD2, TES	773	74	17763	0.931593	1	1	100
SP_PIR_KEYWORDS	LIM domain	3	0.331492	0.861247	MICALL2, LIMD2, TES	835	73	17854	0.878714	1	0.99655	100
Annotation Cluster 184	Enrichment Score: 0.07203704398714446
Category	Term	Count	%	PValue	Genes	List Total	Pop Hits	Pop Total	Fold Enrichment	Bonferroni	Benjamini	FDR
GOTERM_CC_FAT	GO:0005789~endoplasmic reticulum membrane	6	0.662983	0.776171	CYP51, PIGF, HMGCR, ERO1L, ALG8, PIGA	530	152	12504	0.931281	1	0.991972	100
GOTERM_CC_FAT	GO:0042175~nuclear envelope-endoplasmic reticulum network	6	0.662983	0.812636	CYP51, PIGF, HMGCR, ERO1L, ALG8, PIGA	530	160	12504	0.884717	1	0.994728	100
GOTERM_CC_FAT	GO:0044432~endoplasmic reticulum part	8	0.883978	0.862833	CYP51, KDELC1, PIGF, HMGCR, PDIA5, ERO1L, ALG8, PIGA	530	231	12504	0.817055	1	0.997644	100
GOTERM_BP_FAT	GO:0008610~lipid biosynthetic process	10	1.10497	0.946392	CYP51, ISYNA1, PIGF, HMGCR, ALOX5AP, FDPS, IDI1, PDSS1, BRCA1, PIGA	672	285	13588	0.709482	1	0.999997	100
Annotation Cluster 185	Enrichment Score: 0.07161060817780561
Category	Term	Count	%	PValue	Genes	List Total	Pop Hits	Pop Total	Fold Enrichment	Bonferroni	Benjamini	FDR
GOTERM_BP_FAT	GO:0009968~negative regulation of signal transduction	8	0.883978	0.746207	TRP53, HHEX, NUP62, IL1RL1, EZH2, RGS19, TGIF1, RGS18	672	171	13588	0.945976	1	0.999307	100
GOTERM_BP_FAT	GO:0010648~negative regulation of cell communication	8	0.883978	0.818279	TRP53, HHEX, NUP62, IL1RL1, EZH2, RGS19, TGIF1, RGS18	672	186	13588	0.869688	1	0.999772	100
GOTERM_BP_FAT	GO:0003002~regionalization	4	0.441989	0.998637	TRP53, HHEX, EGR2, TGIF1	672	214	13588	0.377948	1	1	100
Annotation Cluster 186	Enrichment Score: 0.0679901799468651
Category	Term	Count	%	PValue	Genes	List Total	Pop Hits	Pop Total	Fold Enrichment	Bonferroni	Benjamini	FDR
KEGG_PATHWAY	mmu04662:B cell receptor signaling pathway	4	0.441989	0.773674	DAPP1, PLCG2, CD79B, VAV1	289	80	5738	0.992734	1	0.985364	100
SMART	SM00252:SH2	4	0.441989	0.829499	STAT4, DAPP1, PLCG2, VAV1	368	111	9131	0.894144	1	0.99971	100
SP_PIR_KEYWORDS	SH2 domain	4	0.441989	0.865547	STAT4, DAPP1, PLCG2, VAV1	835	103	17854	0.83037	1	0.996716	100
INTERPRO	IPR000980:SH2 motif	4	0.441989	0.866352	STAT4, DAPP1, PLCG2, VAV1	773	111	17763	0.828083	1	1	100
UP_SEQ_FEATURE	domain:SH2	3	0.331492	0.949927	STAT4, DAPP1, VAV1	826	90	16021	0.646529	1	1	100
Annotation Cluster 187	Enrichment Score: 0.06781435550209383
Category	Term	Count	%	PValue	Genes	List Total	Pop Hits	Pop Total	Fold Enrichment	Bonferroni	Benjamini	FDR
SMART	SM00256:FBOX	3	0.331492	0.837849	CCNF, SKP2, FBXO5	368	80	9131	0.930469	1	0.999603	100
UP_SEQ_FEATURE	domain:F-box	3	0.331492	0.86066	CCNF, SKP2, FBXO5	826	66	16021	0.881631	1	1	100
INTERPRO	IPR001810:Cyclin-like F-box	3	0.331492	0.868079	CCNF, SKP2, FBXO5	773	80	17763	0.861724	1	1	100
Annotation Cluster 188	Enrichment Score: 0.06640811575588336
Category	Term	Count	%	PValue	Genes	List Total	Pop Hits	Pop Total	Fold Enrichment	Bonferroni	Benjamini	FDR
GOTERM_BP_FAT	GO:0008585~female gonad development	3	0.331492	0.744308	AFP, BRCA2, FANCA	672	53	13588	1.14454	1	0.999291	100
GOTERM_BP_FAT	GO:0046545~development of primary female sexual characteristics	3	0.331492	0.779755	AFP, BRCA2, FANCA	672	57	13588	1.06422	1	0.999587	100
GOTERM_BP_FAT	GO:0008406~gonad development	4	0.441989	0.81643	AFP, HMGB2, BRCA2, FANCA	672	88	13588	0.919102	1	0.999769	100
GOTERM_BP_FAT	GO:0046660~female sex differentiation	3	0.331492	0.831494	AFP, BRCA2, FANCA	672	64	13588	0.947824	1	0.999831	100
GOTERM_BP_FAT	GO:0045137~development of primary sexual characteristics	4	0.441989	0.893298	AFP, HMGB2, BRCA2, FANCA	672	104	13588	0.777701	1	0.99997	100
GOTERM_BP_FAT	GO:0003006~reproductive developmental process	10	1.10497	0.909738	CCNB1IP1, AFP, HMGB2, RHOX5, CEP57, FBXO5, BRCA2, FANCA, TRIP13, CDC25B	672	264	13588	0.765918	1	0.999983	100
GOTERM_BP_FAT	GO:0007548~sex differentiation	4	0.441989	0.958664	AFP, HMGB2, BRCA2, FANCA	672	130	13588	0.622161	1	0.999999	100
GOTERM_BP_FAT	GO:0048608~reproductive structure development	4	0.441989	0.958664	AFP, HMGB2, BRCA2, FANCA	672	130	13588	0.622161	1	0.999999	100
Annotation Cluster 189	Enrichment Score: 0.06612522862803573
Category	Term	Count	%	PValue	Genes	List Total	Pop Hits	Pop Total	Fold Enrichment	Bonferroni	Benjamini	FDR
UP_SEQ_FEATURE	repeat:TPR 7	3	0.331492	0.726021	NFKBIL2, GPSM2, TTC27	826	49	16021	1.1875	1	1	100
UP_SEQ_FEATURE	repeat:TPR 6	3	0.331492	0.782887	NFKBIL2, GPSM2, TTC27	826	55	16021	1.05796	1	1	100
INTERPRO	IPR001440:Tetratricopeptide TPR-1	4	0.441989	0.787403	NFKBIL2, PPID, GPSM2, TTC27	773	95	17763	0.96755	1	1	100
UP_SEQ_FEATURE	repeat:TPR 5	3	0.331492	0.82912	NFKBIL2, GPSM2, TTC27	826	61	16021	0.953896	1	1	100
SMART	SM00028:TPR	4	0.441989	0.834034	NFKBIL2, PPID, GPSM2, TTC27	368	112	9131	0.886161	1	0.99963	100
INTERPRO	IPR019734:Tetratricopeptide repeat	4	0.441989	0.870301	NFKBIL2, PPID, GPSM2, TTC27	773	112	17763	0.820689	1	1	100
INTERPRO	IPR013026:Tetratricopeptide region	4	0.441989	0.877889	NFKBIL2, PPID, GPSM2, TTC27	773	114	17763	0.806291	1	1	100
INTERPRO	IPR011990:Tetratricopeptide-like helical	5	0.552486	0.895711	NFKBIL2, PDCD11, PPID, GPSM2, TTC27	773	150	17763	0.765977	1	1	100
SP_PIR_KEYWORDS	tpr repeat	5	0.552486	0.900421	NFKBIL2, PPID, GPSM2, TTC27, ERCC6L	835	141	17854	0.758228	1	0.998171	100
UP_SEQ_FEATURE	repeat:TPR 2	5	0.552486	0.907685	NFKBIL2, PPID, GPSM2, TTC27, ERCC6L	826	130	16021	0.745996	1	1	100
UP_SEQ_FEATURE	repeat:TPR 1	5	0.552486	0.907685	NFKBIL2, PPID, GPSM2, TTC27, ERCC6L	826	130	16021	0.745996	1	1	100
UP_SEQ_FEATURE	repeat:TPR 4	3	0.331492	0.929077	NFKBIL2, GPSM2, TTC27	826	82	16021	0.709606	1	1	100
UP_SEQ_FEATURE	repeat:TPR 3	4	0.441989	0.946412	NFKBIL2, PPID, GPSM2, TTC27	826	118	16021	0.657488	1	1	100
Annotation Cluster 190	Enrichment Score: 0.06165528093561214
Category	Term	Count	%	PValue	Genes	List Total	Pop Hits	Pop Total	Fold Enrichment	Bonferroni	Benjamini	FDR
UP_SEQ_FEATURE	domain:PH	9	0.994475	0.822631	DAPP1, DEF6, PLCG2, ANLN, CIT, E130306D19RIK, ECT2, VAV1, PHLDA2	826	202	16021	0.864173	1	1	100
SMART	SM00233:PH	9	0.994475	0.830101	DAPP1, DEF6, TIAM1, PLCG2, ANLN, CIT, E130306D19RIK, VAV1, PHLDA2	368	261	9131	0.855603	1	0.999657	100
INTERPRO	IPR001849:Pleckstrin homology	9	0.994475	0.884847	DAPP1, DEF6, TIAM1, PLCG2, ANLN, CIT, E130306D19RIK, VAV1, PHLDA2	773	261	17763	0.79239	1	1	100
INTERPRO	IPR011993:Pleckstrin homology-type	9	0.994475	0.93794	DAPP1, DEF6, TIAM1, PLCG2, NUP50, RANBP1, ANLN, WAS, E130306D19RIK	773	289	17763	0.715618	1	1	100
Annotation Cluster 191	Enrichment Score: 0.057005536609982886
Category	Term	Count	%	PValue	Genes	List Total	Pop Hits	Pop Total	Fold Enrichment	Bonferroni	Benjamini	FDR
INTERPRO	IPR011511:Variant SH3	3	0.331492	0.732968	FYB, MPP6, VAV1	773	59	17763	1.16844	1	1	100
SMART	SM00326:SH3	7	0.773481	0.857354	FYB, HCLS1, NCF4, PLCG2, PSTPIP1, MPP6, VAV1	368	211	9131	0.823164	1	0.999726	100
INTERPRO	IPR001452:Src homology-3 domain	7	0.773481	0.90078	FYB, HCLS1, NCF4, PLCG2, PSTPIP1, MPP6, VAV1	773	211	17763	0.762346	1	1	100
SP_PIR_KEYWORDS	sh3 domain	7	0.773481	0.919147	FYB, HCLS1, NCF4, PLCG2, PSTPIP1, MPP6, VAV1	835	204	17854	0.733697	1	0.998757	100
UP_SEQ_FEATURE	domain:SH3	6	0.662983	0.927133	FYB, HCLS1, NCF4, PLCG2, PSTPIP1, MPP6	826	163	16021	0.713959	1	1	100
KEGG_PATHWAY	mmu04670:Leukocyte transendothelial migration	4	0.441989	0.94314	NCF4, PLCG2, ITGB2, VAV1	289	119	5738	0.667384	1	0.998638	100
Annotation Cluster 192	Enrichment Score: 0.056951868502603295
Category	Term	Count	%	PValue	Genes	List Total	Pop Hits	Pop Total	Fold Enrichment	Bonferroni	Benjamini	FDR
GOTERM_BP_FAT	GO:0045333~cellular respiration	3	0.331492	0.79581	SLC25A13, FXN, MYBBP1A	672	59	13588	1.02815	1	0.999671	100
GOTERM_BP_FAT	GO:0015980~energy derivation by oxidation of organic compounds	4	0.441989	0.868666	GOT1, SLC25A13, FXN, MYBBP1A	672	98	13588	0.825316	1	0.999936	100
GOTERM_BP_FAT	GO:0006091~generation of precursor metabolites and energy	8	0.883978	0.976072	FRRS1, GOT1, SLC25A13, FXN, FDXR, HK2, ERO1L, MYBBP1A	672	261	13588	0.619777	1	1	100
Annotation Cluster 193	Enrichment Score: 0.054711254312038826
Category	Term	Count	%	PValue	Genes	List Total	Pop Hits	Pop Total	Fold Enrichment	Bonferroni	Benjamini	FDR
GOTERM_CC_FAT	GO:0005741~mitochondrial outer membrane	3	0.331492	0.8581	SMCP, PMAIP1, ABCB6	530	80	12504	0.884717	1	0.997528	100
GOTERM_CC_FAT	GO:0031968~organelle outer membrane	3	0.331492	0.888168	SMCP, PMAIP1, ABCB6	530	87	12504	0.813533	1	0.998488	100
GOTERM_CC_FAT	GO:0019867~outer membrane	3	0.331492	0.899152	SMCP, PMAIP1, ABCB6	530	90	12504	0.786415	1	0.998746	100
Annotation Cluster 194	Enrichment Score: 0.04616120275083314
Category	Term	Count	%	PValue	Genes	List Total	Pop Hits	Pop Total	Fold Enrichment	Bonferroni	Benjamini	FDR
GOTERM_BP_FAT	GO:0031328~positive regulation of cellular biosynthetic process	25	2.76243	0.770942	E2F1, HMGB2, PUS1, FOXM1, NUFIP1, ITGB2, RAET1A, NPM1, TOP2A, MYC, CCNA2, TFDP1, TRP53, EGR2, HSP90AA1, PSRC1, CDK4, CENPK, HMGA1, CDK2, DNA2, NUP62, GTF2F2, PHF5A, RBM14	672	552	13588	0.915772	1	0.999528	100
GOTERM_BP_FAT	GO:0009891~positive regulation of biosynthetic process	25	2.76243	0.785292	E2F1, HMGB2, PUS1, FOXM1, NUFIP1, ITGB2, RAET1A, NPM1, TOP2A, MYC, CCNA2, TFDP1, TRP53, EGR2, HSP90AA1, PSRC1, CDK4, CENPK, HMGA1, CDK2, DNA2, NUP62, GTF2F2, PHF5A, RBM14	672	557	13588	0.907551	1	0.999618	100
GOTERM_BP_FAT	GO:0051173~positive regulation of nitrogen compound metabolic process	23	2.54144	0.819839	TRP53, E2F1, HMGB2, HSP90AA1, EGR2, PUS1, FOXM1, PSRC1, NUFIP1, ITGB2, CENPK, HMGA1, CDK2, RAET1A, DNA2, NUP62, GTF2F2, PHF5A, RBM14, CCNA2, MYC, TOP2A, TFDP1	672	526	13588	0.884155	1	0.999778	100
GOTERM_BP_FAT	GO:0045941~positive regulation of transcription	19	2.09945	0.904547	TRP53, E2F1, HMGB2, EGR2, PUS1, FOXM1, PSRC1, NUFIP1, CENPK, HMGA1, CDK2, NUP62, GTF2F2, PHF5A, RBM14, CCNA2, MYC, TOP2A, TFDP1	672	475	13588	0.80881	1	0.99998	100
GOTERM_BP_FAT	GO:0010557~positive regulation of macromolecule biosynthetic process	21	2.32044	0.918321	TRP53, E2F1, HMGB2, EGR2, PUS1, FOXM1, PSRC1, NUFIP1, CDK4, CENPK, HMGA1, CDK2, DNA2, NUP62, GTF2F2, PHF5A, RBM14, CCNA2, MYC, TOP2A, TFDP1	672	530	13588	0.801179	1	0.999988	100
GOTERM_BP_FAT	GO:0045935~positive regulation of nucleobase, nucleoside, nucleotide and nucleic acid metabolic process	20	2.20994	0.922964	TRP53, E2F1, HMGB2, EGR2, PUS1, FOXM1, PSRC1, NUFIP1, CENPK, HMGA1, CDK2, DNA2, NUP62, GTF2F2, PHF5A, RBM14, CCNA2, MYC, TOP2A, TFDP1	672	510	13588	0.792951	1	0.99999	100
GOTERM_BP_FAT	GO:0010628~positive regulation of gene expression	19	2.09945	0.924907	TRP53, E2F1, HMGB2, EGR2, PUS1, FOXM1, PSRC1, NUFIP1, CENPK, HMGA1, CDK2, NUP62, GTF2F2, PHF5A, RBM14, CCNA2, MYC, TOP2A, TFDP1	672	488	13588	0.787263	1	0.999991	100
GOTERM_BP_FAT	GO:0006357~regulation of transcription from RNA polymerase II promoter	24	2.65193	0.938983	TRP53, E2F1, HMGB2, RHOX5, EGR2, PUS1, FOXM1, RBL1, NUFIP1, BRIP1, CENPK, SAP30, TAL1, HHEX, HDAC1, TIMELESS, GTF2F2, TGIF1, DDX20, RBPJ, RBM14, MYC, TOP2A, ZFP367	672	616	13588	0.787801	1	0.999996	100
GOTERM_BP_FAT	GO:0045893~positive regulation of transcription, DNA-dependent	15	1.65746	0.953882	TRP53, E2F1, HMGB2, EGR2, PUS1, FOXM1, PSRC1, NUFIP1, CENPK, GTF2F2, PHF5A, RBM14, MYC, TOP2A, TFDP1	672	416	13588	0.729095	1	0.999998	100
GOTERM_BP_FAT	GO:0010604~positive regulation of macromolecule metabolic process	24	2.65193	0.955181	TRP53, E2F1, HMGB2, EGR2, PUS1, FOXM1, HCLS1, PSRC1, PML, NUFIP1, CDK4, CENPK, HMGA1, CD24A, CDK2, DNA2, NUP62, GTF2F2, PHF5A, RBM14, CCNA2, MYC, TOP2A, TFDP1	672	633	13588	0.766644	1	0.999998	100
GOTERM_BP_FAT	GO:0051254~positive regulation of RNA metabolic process	15	1.65746	0.956876	TRP53, E2F1, HMGB2, EGR2, PUS1, FOXM1, PSRC1, NUFIP1, CENPK, GTF2F2, PHF5A, RBM14, MYC, TOP2A, TFDP1	672	419	13588	0.723875	1	0.999999	100
GOTERM_BP_FAT	GO:0045944~positive regulation of transcription from RNA polymerase II promoter	12	1.32597	0.969353	E2F1, TRP53, HMGB2, EGR2, PUS1, FOXM1, GTF2F2, NUFIP1, RBM14, CENPK, MYC, TOP2A	672	358	13588	0.677773	1	1	100
Annotation Cluster 195	Enrichment Score: 0.04276500351776044
Category	Term	Count	%	PValue	Genes	List Total	Pop Hits	Pop Total	Fold Enrichment	Bonferroni	Benjamini	FDR
GOTERM_BP_FAT	GO:0016044~membrane organization	12	1.32597	0.792926	LY75, MICALL2, BID, TRP53, KCNN4, TIMM8A1, TFRC, LRP8, PMAIP1, CAP1, CD24A, VAV1	672	272	13588	0.892069	1	0.999665	100
GOTERM_BP_FAT	GO:0006897~endocytosis	7	0.773481	0.907737	LY75, MICALL2, TFRC, LRP8, CAP1, CD24A, VAV1	672	188	13588	0.752881	1	0.999981	100
GOTERM_BP_FAT	GO:0010324~membrane invagination	7	0.773481	0.907737	LY75, MICALL2, TFRC, LRP8, CAP1, CD24A, VAV1	672	188	13588	0.752881	1	0.999981	100
SP_PIR_KEYWORDS	Endocytosis	3	0.331492	0.935509	LY75, TFRC, LRP8	835	93	17854	0.689743	1	0.999285	100
GOTERM_BP_FAT	GO:0016192~vesicle-mediated transport	9	0.994475	0.999942	LY75, MICALL2, HOOK2, TFRC, LRP8, CAP1, WAS, CD24A, VAV1	672	466	13588	0.39052	1	1	100
Annotation Cluster 196	Enrichment Score: 0.04126484201644241
Category	Term	Count	%	PValue	Genes	List Total	Pop Hits	Pop Total	Fold Enrichment	Bonferroni	Benjamini	FDR
GOTERM_BP_FAT	GO:0022900~electron transport chain	5	0.552486	0.810036	FRRS1, SLC25A13, FDXR, ERO1L, MYBBP1A	672	112	13588	0.902689	1	0.999745	100
SP_PIR_KEYWORDS	electron transport	3	0.331492	0.951085	FRRS1, FDXR, ERO1L	835	100	17854	0.641461	1	0.999598	100
GOTERM_BP_FAT	GO:0006091~generation of precursor metabolites and energy	8	0.883978	0.976072	FRRS1, GOT1, SLC25A13, FXN, FDXR, HK2, ERO1L, MYBBP1A	672	261	13588	0.619777	1	1	100
Annotation Cluster 197	Enrichment Score: 0.039794856039593984
Category	Term	Count	%	PValue	Genes	List Total	Pop Hits	Pop Total	Fold Enrichment	Bonferroni	Benjamini	FDR
SP_PIR_KEYWORDS	Intermediate filament	3	0.331492	0.866332	LMNB1, LMNB2, CTSG	835	74	17854	0.866839	1	0.996636	100
GOTERM_CC_FAT	GO:0005882~intermediate filament	4	0.441989	0.933425	LMNB1, LMNB2, MNS1, CTSG	530	137	12504	0.688831	1	0.999479	100
GOTERM_CC_FAT	GO:0045111~intermediate filament cytoskeleton	4	0.441989	0.939402	LMNB1, LMNB2, MNS1, CTSG	530	140	12504	0.67407	1	0.999544	100
Annotation Cluster 198	Enrichment Score: 0.038596678664441074
Category	Term	Count	%	PValue	Genes	List Total	Pop Hits	Pop Total	Fold Enrichment	Bonferroni	Benjamini	FDR
GOTERM_BP_FAT	GO:0007612~learning	3	0.331492	0.779755	PRKAR2B, AAAS, HMGCR	672	57	13588	1.06422	1	0.999587	100
GOTERM_BP_FAT	GO:0007611~learning or memory	4	0.441989	0.822353	PRKAR2B, EGR2, AAAS, HMGCR	672	89	13588	0.908775	1	0.999789	100
GOTERM_BP_FAT	GO:0050890~cognition	8	0.883978	1	PRKAR2B, CASP3, EGR2, AAAS, ARRB2, FXN, HMGCR, MYC	672	1480	13588	0.109299	1	1	100
GOTERM_BP_FAT	GO:0050877~neurological system process	12	1.32597	1	PRKAR2B, CASP3, EGR2, AAAS, ARRB2, FXN, HMGCR, AARS, CD24A, MYC, GCH1, TES	672	1681	13588	0.144344	1	1	100
GOTERM_BP_FAT	GO:0007600~sensory perception	4	0.441989	1	CASP3, ARRB2, FXN, MYC	672	1402	13588	0.0576897	1	1	100
Annotation Cluster 199	Enrichment Score: 0.03445429387511245
Category	Term	Count	%	PValue	Genes	List Total	Pop Hits	Pop Total	Fold Enrichment	Bonferroni	Benjamini	FDR
SP_PIR_KEYWORDS	metal-binding	123	13.5912	0.642946	APOBEC3, ALAD, APOBEC1, THOP1, DBF4, AURKB, MCM10, ISG20, PRIM1, ZFP472, PLOD2, MIOX, PRIM2, GGTA1, NQO2, NEIL3, LIG1, POLE, PDXP, RNASEH2A, ZFP593, ESCO2, WEE1, NME6, NME4, UHRF1, TIMM8A1, BAZ1A, RAD18, TESK2, RNF26, ZNHIT3, NEK2, ACP5, CHEK2, PDSS1, ADA, KARS, ZC3H8, TIMP1, GMIP, FBXO5, DYRK3, DNMT3B, TRP53, COL18A1, RECQL4, ACY1, EME1, FDPS, WHSC1, VAV1, BRCA1, GART, PPA1, CDKN1A, TRIM59, POLD…	835	2682	17854	0.980608	1	0.965548	99.9999
SP_PIR_KEYWORDS	zinc-finger	49	5.41436	0.893873	ZFP41, LYAR, DBF4, MCM10, SAP30, ASH2L, NSMCE2, ZCCHC10, EGR2, NEIL3, POLE, MCM2, ZFP593, ESCO2, UHRF1, RFWD3, BAZ1A, TOP3A, RAD18, RNF26, ZFP367, ZNHIT3, PML, POLA1, NUFIP1, TRAIP, ZC3H8, RNF125, RPA1, GMIP, USP39, FBXO5, GFI1, DNMT3B, RECQL4, PHF10, WHSC1, RACGAP1, VAV1, BRCA1, CDKN1A, TRIM59, PHF16, POLD1, DNMT1, ZMYND19, ZRANB3, CIT, HDAC6	835	1204	17854	0.870199	1	0.997914	100
SP_PIR_KEYWORDS	zinc	75	8.28729	0.956582	APOBEC3, ALAD, APOBEC1, ZFP41, DBF4, LYAR, THOP1, S100A9, MCM10, PRIM1, SAP30, ZFP472, ASH2L, NSMCE2, NQO2, ZCCHC10, EGR2, NEIL3, POLE, MCM2, ESCO2, ZFP593, LAP3, UHRF1, BAZ1A, RFWD3, TIMM8A1, TOP3A, RAD18, RNF26, ZFP367, ZNHIT3, POLA1, PML, NUFIP1, TRAIP, ADA, TIMP1, ZC3H8, GCH1, RPA1, RNF125, GMIP, USP39, PITRM1, ADAT2, LIMD2, FBXO5, GFI1, DNMT3B, CAR2, TES, RECQL4, MICALL2, DCTD, COL18A1, TRP5…	835	1886	17854	0.850293	1	0.999655	100
GOTERM_MF_FAT	GO:0046914~transition metal ion binding	102	11.2707	0.982005	APOBEC3, ALAD, APOBEC1, THOP1, DBF4, MCM10, ISG20, PRIM1, ZFP472, PLOD2, CLP1, MIOX, PRIM2, GGTA1, NQO2, NEIL3, POLE, ZFP593, ESCO2, UHRF1, TIMM8A1, BAZ1A, RAD18, TESK2, RNF26, MYBBP1A, ZNHIT3, AHCY, ACP5, ZC3H8, GMIP, FBXO5, DNMT3B, RECQL4, TRP53, COL18A1, ACY1, ZMYM1, WHSC1, VAV1, BRCA1, GART, SUV39H2, CDKN1A, TRIM59, POLD1, DNMT1, HDAC6, ZFP41, LYAR, NUP188, PTER, ASH2L, NUBP1, NUBP2, HMOX1, N…	614	2608	13288	0.846416	1	1	100
GOTERM_MF_FAT	GO:0008270~zinc ion binding	80	8.83978	0.984311	APOBEC3, ALAD, APOBEC1, ZFP41, DBF4, LYAR, THOP1, MCM10, PRIM1, PTER, ZFP472, ASH2L, NSMCE2, MT1, NQO2, ZCCHC10, EGR2, NEIL3, POLE, MCM2, ESCO2, ZFP593, TTF2, XRCC6BP1, LAP3, UHRF1, BAZ1A, RFWD3, TIMM8A1, TOP3A, RAD18, RNF26, MYBBP1A, ZFP367, ZNHIT3, POLA1, PML, NUFIP1, TRAIP, ZC3H8, GCH1, IARS, RPA1, RNF125, GMIP, USP39, PITRM1, ADAT2, FBXO5, LIMD2, GFI1, ZFP217, DNMT3B, CAR2, TES, RECQL4, MICAL…	614	2105	13288	0.822487	1	1	100
GOTERM_MF_FAT	GO:0043169~cation binding	148	16.3536	0.998759	S100A4, APOBEC3, ALAD, APOBEC1, S100A8, THOP1, DBF4, S100A9, AURKB, MCM10, ISG20, PRIM1, ZFP472, 2610021K21RIK, PLOD2, CLP1, MIOX, PRIM2, GGTA1, NQO2, NEIL3, LIG1, PCTP, NUDT5, POLE, PDXP, RNASEH2A, WEE1, ZFP593, ESCO2, NME6, NME4, UHRF1, TIMM8A1, BAZ1A, RAD18, TESK2, RNF26, MYBBP1A, ZNHIT3, SLC38A4, AHCY, EFCAB7, CRELD2, NEK2, ACP5, CHEK2, ADA, ZC3H8, GMIP, FBXO5, DYRK3, DNMT3B, TRP53, COL18A1, …	614	3885	13288	0.824445	1	1	100
GOTERM_MF_FAT	GO:0043167~ion binding	148	16.3536	0.999373	S100A4, APOBEC3, ALAD, APOBEC1, S100A8, THOP1, DBF4, S100A9, AURKB, MCM10, ISG20, PRIM1, ZFP472, 2610021K21RIK, PLOD2, CLP1, MIOX, PRIM2, GGTA1, NQO2, NEIL3, LIG1, PCTP, NUDT5, POLE, PDXP, RNASEH2A, WEE1, ZFP593, ESCO2, NME6, NME4, UHRF1, TIMM8A1, BAZ1A, RAD18, TESK2, RNF26, MYBBP1A, ZNHIT3, SLC38A4, AHCY, EFCAB7, CRELD2, NEK2, ACP5, CHEK2, ADA, ZC3H8, GMIP, FBXO5, DYRK3, DNMT3B, TRP53, COL18A1, …	614	3934	13288	0.814177	1	1	100
GOTERM_MF_FAT	GO:0046872~metal ion binding	144	15.9116	0.999446	S100A4, APOBEC3, ALAD, APOBEC1, S100A8, THOP1, DBF4, S100A9, AURKB, MCM10, ISG20, PRIM1, ZFP472, 2610021K21RIK, PLOD2, CLP1, MIOX, PRIM2, GGTA1, NQO2, NEIL3, LIG1, NUDT5, POLE, PDXP, RNASEH2A, ZFP593, ESCO2, WEE1, NME6, NME4, UHRF1, TIMM8A1, BAZ1A, RAD18, TESK2, RNF26, MYBBP1A, ZNHIT3, SLC38A4, AHCY, EFCAB7, CRELD2, NEK2, ACP5, CHEK2, ADA, ZC3H8, GMIP, FBXO5, DYRK3, DNMT3B, TRP53, COL18A1, RECQL4…	614	3850	13288	0.809456	1	1	100
Annotation Cluster 200	Enrichment Score: 0.03228178069113735
Category	Term	Count	%	PValue	Genes	List Total	Pop Hits	Pop Total	Fold Enrichment	Bonferroni	Benjamini	FDR
GOTERM_CC_FAT	GO:0009897~external side of plasma membrane	8	0.883978	0.774116	LY75, CD48, GSR, IL1RL1, CD79B, ITGB3, CD24A, RAET1A	530	206	12504	0.916212	1	0.992112	100
GOTERM_CC_FAT	GO:0031225~anchored to membrane	5	0.552486	0.977738	CD48, GLIPR2, RGS19, CD24A, RAET1A	530	207	12504	0.569866	1	0.999965	100
SP_PIR_KEYWORDS	gpi-anchor	3	0.331492	0.981501	CD48, CD24A, RAET1A	835	124	17854	0.517307	1	0.999935	100
UP_SEQ_FEATURE	propeptide:Removed in mature form	3	0.331492	0.999893	CD48, CD24A, RAET1A	826	220	16021	0.264489	1	1	100
Annotation Cluster 201	Enrichment Score: 0.0292299494832938
Category	Term	Count	%	PValue	Genes	List Total	Pop Hits	Pop Total	Fold Enrichment	Bonferroni	Benjamini	FDR
GOTERM_BP_FAT	GO:0030324~lung development	4	0.441989	0.91674	HHEX, TIMELESS, ADA, TES	672	111	13588	0.728657	1	0.999987	100
GOTERM_BP_FAT	GO:0030323~respiratory tube development	4	0.441989	0.922518	HHEX, TIMELESS, ADA, TES	672	113	13588	0.715761	1	0.99999	100
GOTERM_BP_FAT	GO:0060541~respiratory system development	4	0.441989	0.948233	HHEX, TIMELESS, ADA, TES	672	124	13588	0.652266	1	0.999998	100
GOTERM_BP_FAT	GO:0035295~tube development	9	0.994475	0.952673	STIL, HHEX, TIMELESS, NUP50, PML, TGIF1, APAF1, ADA, TES	672	264	13588	0.689326	1	0.999998	100
Annotation Cluster 202	Enrichment Score: 0.026975692209286608
Category	Term	Count	%	PValue	Genes	List Total	Pop Hits	Pop Total	Fold Enrichment	Bonferroni	Benjamini	FDR
GOTERM_CC_FAT	GO:0005777~peroxisome	3	0.331492	0.938323	PAOX, HMGCR, IDI1	530	104	12504	0.680552	1	0.999551	100
GOTERM_CC_FAT	GO:0042579~microbody	3	0.331492	0.938323	PAOX, HMGCR, IDI1	530	104	12504	0.680552	1	0.999551	100
SP_PIR_KEYWORDS	peroxisome	3	0.331492	0.942688	PAOX, HMGCR, IDI1	835	96	17854	0.668189	1	0.999422	100
Annotation Cluster 203	Enrichment Score: 0.024677865336934196
Category	Term	Count	%	PValue	Genes	List Total	Pop Hits	Pop Total	Fold Enrichment	Bonferroni	Benjamini	FDR
INTERPRO	IPR011598:Helix-loop-helix DNA-binding	3	0.331492	0.889268	TAL1, LYL1, MYC	773	85	17763	0.811034	1	1	100
SMART	SM00353:HLH	3	0.331492	0.941575	TAL1, LYL1, MYC	368	111	9131	0.670608	1	0.999992	100
INTERPRO	IPR001092:Basic helix-loop-helix dimerisation region bHLH	3	0.331492	0.956866	TAL1, LYL1, MYC	773	111	17763	0.621062	1	1	100
UP_SEQ_FEATURE	DNA-binding region:Basic motif	5	0.552486	0.960029	TAL1, ATF3, NFE2, LYL1, MYC	826	154	16021	0.629736	1	1	100
UP_SEQ_FEATURE	domain:Helix-loop-helix motif	3	0.331492	0.97856	TAL1, LYL1, MYC	826	109	16021	0.533832	1	1	100
Annotation Cluster 204	Enrichment Score: 0.023204459386607673
Category	Term	Count	%	PValue	Genes	List Total	Pop Hits	Pop Total	Fold Enrichment	Bonferroni	Benjamini	FDR
GOTERM_CC_FAT	GO:0044432~endoplasmic reticulum part	8	0.883978	0.862833	CYP51, KDELC1, PIGF, HMGCR, PDIA5, ERO1L, ALG8, PIGA	530	231	12504	0.817055	1	0.997644	100
SP_PIR_KEYWORDS	endoplasmic reticulum	21	2.32044	0.99157	TRP53, CYP51, CRELD2, HMGCR, PKMYT1, PDIA5, ALG8, RDH11, PSMG1, KDELC1, PIGF, PLOD2, SQLE, HMOX1, ALOX5AP, NUP210, LSG1, LRMP, ERO1L, ALG13, PIGA	835	678	17854	0.662275	1	0.999987	100
GOTERM_CC_FAT	GO:0005783~endoplasmic reticulum	23	2.54144	0.995717	TRP53, CYP51, CRELD2, HMGCR, PKMYT1, IFI47, PDIA5, ALG8, RDH11, PSMG1, KDELC1, VRK2, PIGF, PLOD2, SQLE, HMOX1, ALOX5AP, NUP210, LSG1, LRMP, ERO1L, ALG13, PIGA	530	838	12504	0.647526	1	0.999999	100
Annotation Cluster 205	Enrichment Score: 0.02223168680748559
Category	Term	Count	%	PValue	Genes	List Total	Pop Hits	Pop Total	Fold Enrichment	Bonferroni	Benjamini	FDR
GOTERM_MF_FAT	GO:0042626~ATPase activity, coupled to transmembrane movement of substances	3	0.331492	0.942336	ABCB1B, ATP10A, ABCB6	614	97	13288	0.669331	1	0.999996	100
GOTERM_MF_FAT	GO:0016820~hydrolase activity, acting on acid anhydrides, catalyzing transmembrane movement of substances	3	0.331492	0.942336	ABCB1B, ATP10A, ABCB6	614	97	13288	0.669331	1	0.999996	100
GOTERM_MF_FAT	GO:0043492~ATPase activity, coupled to movement of substances	3	0.331492	0.942336	ABCB1B, ATP10A, ABCB6	614	97	13288	0.669331	1	0.999996	100
GOTERM_MF_FAT	GO:0015405~P-P-bond-hydrolysis-driven transmembrane transporter activity	3	0.331492	0.961102	ABCB1B, ATP10A, ABCB6	614	107	13288	0.606776	1	0.999999	100
GOTERM_MF_FAT	GO:0015399~primary active transmembrane transporter activity	3	0.331492	0.962618	ABCB1B, ATP10A, ABCB6	614	108	13288	0.601158	1	0.999999	100
Annotation Cluster 206	Enrichment Score: 0.02140618100796504
Category	Term	Count	%	PValue	Genes	List Total	Pop Hits	Pop Total	Fold Enrichment	Bonferroni	Benjamini	FDR
GOTERM_MF_FAT	GO:0030247~polysaccharide binding	4	0.441989	0.9388	LTF, CHI3L3, CTSG, HMMR	614	128	13288	0.676303	1	0.999995	100
GOTERM_MF_FAT	GO:0001871~pattern binding	4	0.441989	0.9388	LTF, CHI3L3, CTSG, HMMR	614	128	13288	0.676303	1	0.999995	100
GOTERM_MF_FAT	GO:0030246~carbohydrate binding	10	1.10497	0.95983	LY75, LGALS3, LGALS1, LTF, CHI3L3, CD24A, ALG13, CTSG, LGALS9, HMMR	614	317	13288	0.682703	1	0.999999	100
GOTERM_MF_FAT	GO:0005539~glycosaminoglycan binding	3	0.331492	0.970588	LTF, CTSG, HMMR	614	114	13288	0.569518	1	1	100
Annotation Cluster 207	Enrichment Score: 0.01681671792046611
Category	Term	Count	%	PValue	Genes	List Total	Pop Hits	Pop Total	Fold Enrichment	Bonferroni	Benjamini	FDR
GOTERM_MF_FAT	GO:0008236~serine-type peptidase activity	7	0.773481	0.930353	HTRA2, TRAF3IP3, SERPINE1, LTF, MCPT8, PWP2, CTSG	614	212	13288	0.714584	1	0.999993	100
GOTERM_MF_FAT	GO:0017171~serine hydrolase activity	7	0.773481	0.9322	HTRA2, TRAF3IP3, SERPINE1, LTF, MCPT8, PWP2, CTSG	614	213	13288	0.711229	1	0.999993	100
GOTERM_MF_FAT	GO:0004252~serine-type endopeptidase activity	6	0.662983	0.94035	HTRA2, TRAF3IP3, SERPINE1, MCPT8, PWP2, CTSG	614	189	13288	0.687038	1	0.999996	100
SMART	SM00020:Tryp_SPc	4	0.441989	0.957628	HTRA2, TRAF3IP3, MCPT8, CTSG	368	159	9131	0.624214	1	0.999997	100
SP_PIR_KEYWORDS	zymogen	6	0.662983	0.958557	CASP3, CASP4, HTRA2, MCPT8, CASP1, CTSG	835	199	17854	0.644685	1	0.999677	100
INTERPRO	IPR001254:Peptidase S1 and S6, chymotrypsin/Hap	4	0.441989	0.971311	HTRA2, TRAF3IP3, MCPT8, CTSG	773	159	17763	0.578096	1	1	100
SP_PIR_KEYWORDS	Serine protease	4	0.441989	0.984232	HTRA2, LTF, MCPT8, CTSG	835	164	17854	0.521513	1	0.999951	100
GOTERM_MF_FAT	GO:0004175~endopeptidase activity	12	1.32597	0.987987	CASP3, CASP4, HTRA2, THOP1, TRAF3IP3, PITRM1, SERPINE1, MCPT8, CASP1, PSMA8, PWP2, CTSG	614	421	13288	0.616865	1	1	100
UP_SEQ_FEATURE	active site:Charge relay system	4	0.441989	0.998116	HTRA2, HMGCR, MCPT8, CTSG	826	198	16021	0.391836	1	1	100
Annotation Cluster 208	Enrichment Score: 0.014507621119684731
Category	Term	Count	%	PValue	Genes	List Total	Pop Hits	Pop Total	Fold Enrichment	Bonferroni	Benjamini	FDR
GOTERM_BP_FAT	GO:0008654~phospholipid biosynthetic process	3	0.331492	0.92124	ISYNA1, PIGF, PIGA	672	83	13588	0.730852	1	0.999989	100
GOTERM_BP_FAT	GO:0006644~phospholipid metabolic process	4	0.441989	0.988619	ISYNA1, PIGF, PLCG2, PIGA	672	163	13588	0.496202	1	1	100
GOTERM_BP_FAT	GO:0019637~organophosphate metabolic process	4	0.441989	0.993289	ISYNA1, PIGF, PLCG2, PIGA	672	176	13588	0.459551	1	1	100
Annotation Cluster 209	Enrichment Score: 0.010943586600777268
Category	Term	Count	%	PValue	Genes	List Total	Pop Hits	Pop Total	Fold Enrichment	Bonferroni	Benjamini	FDR
KEGG_PATHWAY	mmu04142:Lysosome	4	0.441989	0.94314	GLA, ACP5, MANBA, CTSG	289	119	5738	0.667384	1	0.998638	100
GOTERM_CC_FAT	GO:0005773~vacuole	5	0.552486	0.975583	GLA, MT1, ACP5, CIT, MANBA	530	204	12504	0.578246	1	0.999959	100
GOTERM_CC_FAT	GO:0005764~lysosome	4	0.441989	0.982528	GLA, MT1, ACP5, MANBA	530	178	12504	0.530167	1	0.999979	100
GOTERM_CC_FAT	GO:0000323~lytic vacuole	4	0.441989	0.98311	GLA, MT1, ACP5, MANBA	530	179	12504	0.527206	1	0.999979	100
SP_PIR_KEYWORDS	lysosome	3	0.331492	0.99196	GLA, ACP5, MANBA	835	144	17854	0.445459	1	0.999988	100
Annotation Cluster 210	Enrichment Score: 0.009807765548679065
Category	Term	Count	%	PValue	Genes	List Total	Pop Hits	Pop Total	Fold Enrichment	Bonferroni	Benjamini	FDR
UP_SEQ_FEATURE	domain:PDZ	3	0.331492	0.959836	HTRA2, TIAM1, MPP6	826	95	16021	0.612502	1	1	100
SMART	SM00228:PDZ	3	0.331492	0.983973	HTRA2, TIAM1, MPP6	368	148	9131	0.502956	1	1	100
INTERPRO	IPR001478:PDZ/DHR/GLGF	3	0.331492	0.989456	HTRA2, TIAM1, MPP6	773	148	17763	0.465797	1	1	100
Annotation Cluster 211	Enrichment Score: 0.007871153548240023
Category	Term	Count	%	PValue	Genes	List Total	Pop Hits	Pop Total	Fold Enrichment	Bonferroni	Benjamini	FDR
SP_PIR_KEYWORDS	extracellular matrix	7	0.773481	0.936595	COL18A1, LGALS1, ITGB7, EMILIN2, TIMP1, ANGPTL4, SPP1	835	213	17854	0.702696	1	0.999283	100
GOTERM_CC_FAT	GO:0005578~proteinaceous extracellular matrix	6	0.662983	0.99586	COL18A1, LGALS3, LGALS1, EMILIN2, TIMP1, ANGPTL4	530	297	12504	0.476615	1	0.999999	100
GOTERM_CC_FAT	GO:0031012~extracellular matrix	6	0.662983	0.997175	COL18A1, LGALS3, LGALS1, EMILIN2, TIMP1, ANGPTL4	530	309	12504	0.458106	1	1	100
GOTERM_CC_FAT	GO:0044421~extracellular region part	14	1.54696	0.999986	COL18A1, LGALS3, LGALS1, TNFSF9, EMILIN2, CXCL10, TIMP1, AFP, CKLF, CMTM7, LRP8, EBI3, SPP1, ANGPTL4	530	774	12504	0.426737	1	1	100
Annotation Cluster 212	Enrichment Score: 0.006506022782555623
Category	Term	Count	%	PValue	Genes	List Total	Pop Hits	Pop Total	Fold Enrichment	Bonferroni	Benjamini	FDR
SP_PIR_KEYWORDS	microsome	3	0.331492	0.951085	CYP51, SQLE, HMOX1	835	100	17854	0.641461	1	0.999598	100
GOTERM_CC_FAT	GO:0005792~microsome	4	0.441989	0.981307	CYP51, HMGCR, SQLE, HMOX1	530	176	12504	0.536192	1	0.999976	100
GOTERM_CC_FAT	GO:0042598~vesicular fraction	4	0.441989	0.984746	CYP51, HMGCR, SQLE, HMOX1	530	182	12504	0.518515	1	0.999982	100
GOTERM_CC_FAT	GO:0005626~insoluble fraction	12	1.32597	0.997881	CCNB1, CYP51, CCNB2, VRK2, HMGCR, SQLE, HMOX1, PML, ITGB2, ZMYND19, CD24A, TES	530	528	12504	0.536192	1	1	100
GOTERM_CC_FAT	GO:0000267~cell fraction	14	1.54696	0.998028	CYP51, ACY1, HMGCR, PML, ITGB2, CD24A, CCNB1, VRK2, CCNB2, SQLE, HMOX1, ZMYND19, APAF1, TES	530	596	12504	0.554185	1	1	100
GOTERM_CC_FAT	GO:0005624~membrane fraction	11	1.21547	0.998605	CCNB1, CYP51, CCNB2, VRK2, HMGCR, SQLE, HMOX1, ITGB2, ZMYND19, CD24A, TES	530	510	12504	0.508857	1	1	100
Annotation Cluster 213	Enrichment Score: 0.005542115307865983
Category	Term	Count	%	PValue	Genes	List Total	Pop Hits	Pop Total	Fold Enrichment	Bonferroni	Benjamini	FDR
GOTERM_BP_FAT	GO:0001525~angiogenesis	4	0.441989	0.963108	COL18A1, HMOX1, RBPJ, TNFAIP2	672	133	13588	0.608127	1	0.999999	100
GOTERM_BP_FAT	GO:0048514~blood vessel morphogenesis	5	0.552486	0.989683	COL18A1, FOXM1, HMOX1, RBPJ, TNFAIP2	672	198	13588	0.510612	1	1	100
GOTERM_BP_FAT	GO:0001568~blood vessel development	5	0.552486	0.998274	COL18A1, FOXM1, HMOX1, RBPJ, TNFAIP2	672	244	13588	0.414349	1	1	100
GOTERM_BP_FAT	GO:0001944~vasculature development	5	0.552486	0.998644	COL18A1, FOXM1, HMOX1, RBPJ, TNFAIP2	672	250	13588	0.404405	1	1	100
Annotation Cluster 214	Enrichment Score: 0.004672574807172528
Category	Term	Count	%	PValue	Genes	List Total	Pop Hits	Pop Total	Fold Enrichment	Bonferroni	Benjamini	FDR
UP_SEQ_FEATURE	repeat:ANK 5	3	0.331492	0.976528	GABPB1, CDKN2C, TRPV2	826	107	16021	0.54381	1	1	100
SMART	SM00248:ANK	5	0.552486	0.98108	GABPB1, NFKBIL2, CDKN2C, TRPV2, ANKLE1	368	223	9131	0.556334	1	1	100
INTERPRO	IPR002110:Ankyrin	5	0.552486	0.988761	GABPB1, NFKBIL2, CDKN2C, TRPV2, ANKLE1	773	223	17763	0.515231	1	1	100
UP_SEQ_FEATURE	repeat:ANK 3	4	0.441989	0.989833	GABPB1, NFKBIL2, CDKN2C, TRPV2	826	159	16021	0.487947	1	1	100
UP_SEQ_FEATURE	repeat:ANK 4	3	0.331492	0.990164	GABPB1, CDKN2C, TRPV2	826	126	16021	0.461807	1	1	100
SP_PIR_KEYWORDS	ank repeat	5	0.552486	0.993345	GABPB1, NFKBIL2, CDKN2C, TRPV2, ANKLE1	835	222	17854	0.481577	1	0.99999	100
UP_SEQ_FEATURE	repeat:ANK 2	4	0.441989	0.997435	GABPB1, NFKBIL2, CDKN2C, TRPV2	826	191	16021	0.406197	1	1	100
UP_SEQ_FEATURE	repeat:ANK 1	4	0.441989	0.997435	GABPB1, NFKBIL2, CDKN2C, TRPV2	826	191	16021	0.406197	1	1	100
Annotation Cluster 215	Enrichment Score: 0.004569501077993479
Category	Term	Count	%	PValue	Genes	List Total	Pop Hits	Pop Total	Fold Enrichment	Bonferroni	Benjamini	FDR
GOTERM_BP_FAT	GO:0030030~cell projection organization	10	1.10497	0.978565	CORO1A, EGR2, LST1, PCNT, CAPG, PHGDH, NUP85, STMN1, CIT, CD24A	672	319	13588	0.633863	1	1	100
GOTERM_BP_FAT	GO:0031175~neuron projection development	6	0.662983	0.984844	EGR2, LST1, PHGDH, STMN1, CIT, CD24A	672	218	13588	0.55652	1	1	100
GOTERM_BP_FAT	GO:0048666~neuron development	7	0.773481	0.996719	EGR2, LST1, HTRA2, PHGDH, STMN1, CIT, CD24A	672	292	13588	0.484732	1	1	100
GOTERM_BP_FAT	GO:0030182~neuron differentiation	10	1.10497	0.998141	EGR2, LST1, HTRA2, HDAC1, PHGDH, GFI1, STMN1, RBPJ, CIT, CD24A	672	399	13588	0.506773	1	1	100
Annotation Cluster 216	Enrichment Score: 0.003322136827129077
Category	Term	Count	%	PValue	Genes	List Total	Pop Hits	Pop Total	Fold Enrichment	Bonferroni	Benjamini	FDR
GOTERM_BP_FAT	GO:0000902~cell morphogenesis	9	0.994475	0.987078	COL18A1, CCDC99, EGR2, LST1, PCNT, CAP1, STMN1, RBPJ, ECT2	672	309	13588	0.588939	1	1	100
GOTERM_BP_FAT	GO:0032989~cellular component morphogenesis	10	1.10497	0.991579	COL18A1, CCDC99, EGR2, LST1, PCNT, CAP1, STMN1, RBPJ, MYB, ECT2	672	351	13588	0.576075	1	1	100
GOTERM_BP_FAT	GO:0000904~cell morphogenesis involved in differentiation	4	0.441989	0.998515	COL18A1, EGR2, STMN1, RBPJ	672	212	13588	0.381514	1	1	100
Annotation Cluster 217	Enrichment Score: 0.0031051101165104405
Category	Term	Count	%	PValue	Genes	List Total	Pop Hits	Pop Total	Fold Enrichment	Bonferroni	Benjamini	FDR
GOTERM_BP_FAT	GO:0006816~calcium ion transport	4	0.441989	0.942143	CORO1A, TRPV2, MYB, F2R	672	121	13588	0.668438	1	0.999997	100
GOTERM_BP_FAT	GO:0015674~di-, tri-valent inorganic cation transport	5	0.552486	0.960596	CORO1A, TRPV2, LTF, MYB, F2R	672	161	13588	0.627958	1	0.999999	100
GOTERM_MF_FAT	GO:0046873~metal ion transmembrane transporter activity	4	0.441989	0.999886	KCNN4, TFRC, TRPV2, HVCN1	614	290	13288	0.298506	1	1	100
GOTERM_MF_FAT	GO:0005261~cation channel activity	3	0.331492	0.999903	KCNN4, TRPV2, HVCN1	614	248	13288	0.261795	1	1	100
GOTERM_BP_FAT	GO:0030001~metal ion transport	8	0.883978	0.999959	KCNN4, SLC38A4, CORO1A, TRPV2, LTF, MYB, CDK2, F2R	672	442	13588	0.365977	1	1	100
GOTERM_BP_FAT	GO:0015672~monovalent inorganic cation transport	4	0.441989	0.999973	KCNN4, SLC38A4, HVCN1, CDK2	672	303	13588	0.266934	1	1	100
GOTERM_BP_FAT	GO:0006812~cation transport	9	0.994475	0.999991	KCNN4, SLC38A4, CORO1A, TRPV2, LTF, MYB, HVCN1, CDK2, F2R	672	515	13588	0.353363	1	1	100
SP_PIR_KEYWORDS	ionic channel	3	0.331492	0.999992	KCNN4, TRPV2, HVCN1	835	301	17854	0.21311	1	1	100
GOTERM_MF_FAT	GO:0005216~ion channel activity	3	0.331492	0.999999	KCNN4, TRPV2, HVCN1	614	349	13288	0.186032	1	1	100
GOTERM_BP_FAT	GO:0006811~ion transport	13	1.43646	0.999999	SLC38A4, TRPV2, HVCN1, RACGAP1, CDK2, KCNN4, SLC16A1, CORO1A, SLC25A13, LTF, MYB, TES, F2R	672	712	13588	0.36919	1	1	100
GOTERM_MF_FAT	GO:0022838~substrate specific channel activity	3	0.331492	0.999999	KCNN4, TRPV2, HVCN1	614	360	13288	0.180347	1	1	100
GOTERM_MF_FAT	GO:0022803~passive transmembrane transporter activity	3	0.331492	1	KCNN4, TRPV2, HVCN1	614	365	13288	0.177877	1	1	100
GOTERM_MF_FAT	GO:0015267~channel activity	3	0.331492	1	KCNN4, TRPV2, HVCN1	614	365	13288	0.177877	1	1	100
SP_PIR_KEYWORDS	ion transport	6	0.662983	1	KCNN4, SLC38A4, TRPV2, LTF, RACGAP1, HVCN1	835	543	17854	0.236266	1	1	100
Annotation Cluster 218	Enrichment Score: 0.003064523775493542
Category	Term	Count	%	PValue	Genes	List Total	Pop Hits	Pop Total	Fold Enrichment	Bonferroni	Benjamini	FDR
INTERPRO	IPR012287:Homeodomain-related	7	0.773481	0.971308	HHEX, TGIF1, TGIF2, MYB, MYBL2, DNAJC2, TERF1	773	259	17763	0.621062	1	1	100
INTERPRO	IPR017970:Homeobox, conserved site	4	0.441989	0.996918	HHEX, RHOX5, TGIF1, TGIF2	773	222	17763	0.414041	1	1	100
SMART	SM00389:HOX	4	0.441989	0.998164	HHEX, RHOX5, TGIF1, TGIF2	368	254	9131	0.390748	1	1	100
INTERPRO	IPR001356:Homeobox	4	0.441989	0.999065	HHEX, RHOX5, TGIF1, TGIF2	773	254	17763	0.361879	1	1	100
SP_PIR_KEYWORDS	Homeobox	4	0.441989	0.99969	HHEX, RHOX5, TGIF1, TGIF2	835	263	17854	0.325202	1	1	100
Annotation Cluster 219	Enrichment Score: 0.0021230340415123463
Category	Term	Count	%	PValue	Genes	List Total	Pop Hits	Pop Total	Fold Enrichment	Bonferroni	Benjamini	FDR
GOTERM_BP_FAT	GO:0043010~camera-type eye development	3	0.331492	0.989527	FZR1, TGIF1, TGIF2	672	130	13588	0.466621	1	1	100
GOTERM_BP_FAT	GO:0001654~eye development	3	0.331492	0.996889	FZR1, TGIF1, TGIF2	672	157	13588	0.386374	1	1	100
GOTERM_BP_FAT	GO:0007423~sensory organ development	5	0.552486	0.998979	FZR1, TGIF1, TGIF2, GFI1, MYC	672	257	13588	0.39339	1	1	100
Annotation Cluster 220	Enrichment Score: 0.0019743223950581873
Category	Term	Count	%	PValue	Genes	List Total	Pop Hits	Pop Total	Fold Enrichment	Bonferroni	Benjamini	FDR
GOTERM_BP_FAT	GO:0000902~cell morphogenesis	9	0.994475	0.987078	COL18A1, CCDC99, EGR2, LST1, PCNT, CAP1, STMN1, RBPJ, ECT2	672	309	13588	0.588939	1	1	100
GOTERM_BP_FAT	GO:0048858~cell projection morphogenesis	3	0.331492	0.999611	EGR2, PCNT, STMN1	672	202	13588	0.300301	1	1	100
GOTERM_BP_FAT	GO:0032990~cell part morphogenesis	3	0.331492	0.999757	EGR2, PCNT, STMN1	672	212	13588	0.286135	1	1	100
[truncated: 47 more rows]

## Sheet: 4930547N16Rik co-expressed Gene
Gene Symbol	Entrez Gene ID	Co-expression Value	GO Function	GO Function ID	GO Process	GO Process ID	GO Component	GO Component ID	Chromosome
4930547N16RIK	75317	1	DNA binding	GO:0003677			cytoplasm|nucleus	GO:0005737|GO:0005634	Chromosome 10, NC_000076.5 (87554143..87609686, complement)
CCNB1	268697	0.81	cyclin-dependent protein kinase regulator activity|kinase activity|protein binding	GO:0016538|GO:0016301|GO:0005515	cell cycle|cell division|cytokinesis|mitosis|protein amino acid phosphorylation|regulation of cell cycle	GO:0007049|GO:0051301|GO:0000910|GO:0007067|GO:0006468|GO:0051726	cytoplasm|nucleus|nucleus|nucleus	GO:0005737|GO:0005634|GO:0005634|GO:0005634	Chromosome 13, NC_000079.5 (101548694..101556441, complement)
KIF20A	19348	0.8	ATP binding|microtubule motor activity|motor activity|nucleotide binding	GO:0005524|GO:0003777|GO:0003774|GO:0000166	microtubule-based movement|protein transport|transport	GO:0007018|GO:0015031|GO:0006810	Golgi apparatus|microtubule|microtubule associated complex	GO:0005794|GO:0005874|GO:0005875	Chromosome 18, NC_000084.5 (34784649..34792931)
BIRC5	11799	0.79	cysteine protease inhibitor activity|endopeptidase inhibitor activity|metal ion binding|zinc ion binding	GO:0004869|GO:0004866|GO:0046872|GO:0008270	anti-apoptosis|anti-apoptosis|apoptosis|cell cycle|cell division|embryonic development|microtubule cytoskeleton organization and biogenesis|mitosis|negative regulation of neuron apoptosis	GO:0006916|GO:0006916|GO:0006915|GO:0007049|GO:0051301|GO:0009790|GO:0000226|GO:0007067|GO:0043524	chromosome|chromosome, pericentric region|cytoplasm|intracellular|midbody|nucleus	GO:0005694|GO:0000775|GO:0005737|GO:0005622|GO:0030496|GO:0005634	Chromosome 11, NC_000077.5 (117710551..117717057)
AURKB	20877	0.78	ATP binding|kinase activity|magnesium ion binding|metal ion binding|nucleotide binding|protein kinase activity|protein serine/threonine kinase activity|transferase activity	GO:0005524|GO:0016301|GO:0000287|GO:0046872|GO:0000166|GO:0004672|GO:0004674|GO:0016740	cell cycle|cell division|mitosis|protein amino acid phosphorylation	GO:0007049|GO:0051301|GO:0007067|GO:0006468	chromosome|chromosome, pericentric region|nucleus	GO:0005694|GO:0000775|GO:0005634	Chromosome 11, NC_000077.5 (68859145..68865164)
KIF22	110033	0.77	ATP binding|DNA binding|microtubule motor activity|motor activity|nucleotide binding|sequence-specific DNA binding	GO:0005524|GO:0003677|GO:0003777|GO:0003774|GO:0000166|GO:0043565	microtubule-based movement	GO:0007018	chromatin|intracellular|microtubule|microtubule associated complex|nucleus|spindle	GO:0000785|GO:0005622|GO:0005874|GO:0005875|GO:0005634|GO:0005819	Chromosome 7, NC_000073.5 (134171245..134185934, complement)
EG434175|CCNB1	2147483647	0.77	cyclin-dependent protein kinase regulator activity|kinase activity|protein binding	GO:0016538|GO:0016301|GO:0005515	cell cycle|cell division|cytokinesis|mitosis|protein amino acid phosphorylation|regulation of cell cycle	GO:0007049|GO:0051301|GO:0000910|GO:0007067|GO:0006468|GO:0051726	cytoplasm|nucleus|nucleus|nucleus	GO:0005737|GO:0005634|GO:0005634|GO:0005634	Chromosome 7, NC_000073.5 (49361143..49362686, complement)|Chromosome 13, NC_000079.5 (101548694..101556441, complement)
BUB1	12235	0.76	ATP binding|kinase activity|nucleotide binding|protein kinase activity|protein serine/threonine kinase activity|transferase activity	GO:0005524|GO:0016301|GO:0000166|GO:0004672|GO:0004674|GO:0016740	cell cycle|cell division|mitosis|protein amino acid phosphorylation	GO:0007049|GO:0051301|GO:0007067|GO:0006468	chromosome, pericentric region|condensed nuclear chromosome, pericentric region|kinetochore|nucleus	GO:0000775|GO:0000780|GO:0000776|GO:0005634	Chromosome 2, NC_000068.6 (127626857..127657531, complement)
AURKA	20878	0.76	ATP binding|kinase activity|nucleotide binding|protein kinase activity|protein serine/threonine kinase activity|transferase activity|ubiquitin protein ligase binding	GO:0005524|GO:0016301|GO:0000166|GO:0004672|GO:0004674|GO:0016740|GO:0031625	cell cycle|mitotic cell cycle|protein amino acid phosphorylation	GO:0007049|GO:0000278|GO:0006468			Chromosome 2, NC_000068.6 (172181696..172196006, complement)
FIGNL1	60530	0.75	ATP binding|hydrolase activity|magnesium ion binding|metal ion binding|nucleoside-triphosphatase activity|nucleotide binding	GO:0005524|GO:0016787|GO:0000287|GO:0046872|GO:0017111|GO:0000166					Chromosome 11, NC_000077.5 (11700291..11708935, complement)
CDCA3	14793	0.75	molecular_function	GO:0003674	biological_process|cell cycle|cell division|mitosis|ubiquitin cycle	GO:0008150|GO:0007049|GO:0051301|GO:0007067|GO:0006512	cellular_component|cytoplasm	GO:0005575|GO:0005737	Chromosome 6, NC_000072.5 (124780253..124783716)
CCNB2	12442	0.75			cell cycle|cell division|mitosis	GO:0007049|GO:0051301|GO:0007067	nucleus	GO:0005634	Chromosome 9, NC_000075.5 (70255496..70269361, complement)
CDC6	23834	0.75	ATP binding|chromatin binding|nucleoside-triphosphatase activity|nucleotide binding	GO:0005524|GO:0003682|GO:0017111|GO:0000166	DNA replication|cell cycle|cell division|mitosis	GO:0006260|GO:0007049|GO:0051301|GO:0007067	cytoplasm|nucleus|spindle	GO:0005737|GO:0005634|GO:0005819	Chromosome 11, NC_000077.5 (98769203..98785256)
ECT2	13605	0.75	Rho guanyl-nucleotide exchange factor activity|guanyl-nucleotide exchange factor activity	GO:0005089|GO:0005085	intracellular signaling cascade|regulation of Rho protein signal transduction	GO:0007242|GO:0035023	intracellular	GO:0005622	Chromosome 3, NC_000069.5 (26996148..27052758, complement)
PLK1	18817	0.74	ATP binding|kinase activity|nucleotide binding|protein binding|protein kinase activity|protein serine/threonine kinase activity|transferase activity	GO:0005524|GO:0016301|GO:0000166|GO:0005515|GO:0004672|GO:0004674|GO:0016740	cell cycle|cell division|mitosis|protein amino acid phosphorylation	GO:0007049|GO:0051301|GO:0007067|GO:0006468	nucleus	GO:0005634	Chromosome 7, NC_000073.5 (129302951..129313389)
ZWILCH	68014	0.74	molecular_function	GO:0003674	biological_process|cell cycle|cell division|mitosis	GO:0008150|GO:0007049|GO:0051301|GO:0007067	kinetochore	GO:0000776	Chromosome 9, NC_000075.5 (63984953..64020738, complement)
NDC80	67052	0.74	protein binding|protein binding	GO:0005515|GO:0005515	cell cycle|cell division|mitosis|mitotic metaphase	GO:0007049|GO:0051301|GO:0007067|GO:0000089	chromosome, pericentric region|nucleus	GO:0000775|GO:0005634	Chromosome 17, NC_000083.5 (71845445..71876197, complement)
NCAPG	54392	0.74	molecular_function	GO:0003674	biological_process	GO:0008150	cellular_component	GO:0005575	Chromosome 5
CENPH	26886	0.74	kinetochore binding|protein binding	GO:0043515|GO:0005515	chromosome segregation|kinetochore organization and biogenesis|mitosis	GO:0007059|GO:0051383|GO:0007067	chromosome|chromosome, pericentric region|kinetochore|kinetochore|nucleus	GO:0005694|GO:0000775|GO:0000776|GO:0000776|GO:0005634	Chromosome 13, NC_000079.5 (101529641..101545854, complement)
RAD51	19361	0.74	ATP binding|DNA binding|DNA-dependent ATPase activity|damaged DNA binding|nucleoside-triphosphatase activity|nucleotide binding|protein binding|protein binding|sequence-specific DNA binding	GO:0005524|GO:0003677|GO:0008094|GO:0003684|GO:0017111|GO:0000166|GO:0005515|GO:0005515|GO:0043565	DNA metabolic process|DNA repair|double-strand break repair via homologous recombination|double-strand break repair via homologous recombination|double-strand break repair via homologous recombination|meiosis|meiotic recombination|response to DNA damage s	GO:0006259|GO:0006281|GO:0000724|GO:0000724|GO:0000724|GO:0007126|GO:0007131|GO:0006974	condensed chromosome|condensed nuclear chromosome|intracellular|nucleus|synaptonemal complex	GO:0000793|GO:0000794|GO:0005622|GO:0005634|GO:0000795	Chromosome 2, NC_000068.6 (118938553..118961806)
PBK	52033	0.74	ATP binding|kinase activity|nucleotide binding|protein binding|protein kinase activity|protein serine/threonine kinase activity|transferase activity	GO:0005524|GO:0016301|GO:0000166|GO:0005515|GO:0004672|GO:0004674|GO:0016740	peptidyl-serine phosphorylation|peptidyl-threonine phosphorylation|protein amino acid phosphorylation	GO:0018105|GO:0018107|GO:0006468	cellular_component	GO:0005575	Chromosome 14, NC_000080.5 (66424748..66436659)
UHRF1	18140	0.74	DNA binding|ligase activity|metal ion binding|protein binding|zinc ion binding	GO:0003677|GO:0016874|GO:0046872|GO:0005515|GO:0008270	DNA repair|cell cycle|cell proliferation|multicellular organismal development|protein modification process|regulation of transcription, DNA-dependent|response to DNA damage stimulus|transcription|ubiquitin cycle	GO:0006281|GO:0007049|GO:0008283|GO:0007275|GO:0006464|GO:0006355|GO:0006974|GO:0006350|GO:0006512	nucleus	GO:0005634	Chromosome 17, NC_000083.5 (56442840..56462909)
RRM2	20135	0.73	iron ion binding|metal ion binding|oxidoreductase activity|protein binding|ribonucleoside-diphosphate reductase activity|ribonucleoside-diphosphate reductase activity|ribonucleoside-diphosphate reductase activity	GO:0005506|GO:0046872|GO:0016491|GO:0005515|GO:0004748|GO:0004748|GO:0004748	DNA replication|deoxyribonucleoside diphosphate metabolic process|deoxyribonucleotide biosynthetic process|deoxyribonucleotide biosynthetic process|deoxyribonucleotide biosynthetic process|deoxyribonucleotide metabolic process|oxidation reduction|protein	GO:0006260|GO:0009186|GO:0009263|GO:0009263|GO:0009263|GO:0009262|GO:0055114|GO:0051259	cytoplasm	GO:0005737	Chromosome 12, NC_000078.5 (25393148..25398972)
CENPI	102920	0.73					chromosome|chromosome, pericentric region|nucleus	GO:0005694|GO:0000775|GO:0005634	Chromosome X, NC_000086.6 (130842702..130897178)
CKAP2	80986	0.73	molecular_function	GO:0003674	apoptosis|biological_process|cell cycle	GO:0006915|GO:0008150|GO:0007049	cellular_component|cytoplasm|microtubule	GO:0005575|GO:0005737|GO:0005874	Chromosome 8, NC_000074.5 (23278921..23296291, complement)
CDC2A	12534	0.73	ATP binding|Hsp70 protein binding|RNA polymerase subunit kinase activity|cyclin-dependent protein kinase activity|kinase activity|nucleotide binding|protein binding|protein kinase activity|protein serine/threonine kinase activity|transferase activity	GO:0005524|GO:0030544|GO:0008353|GO:0004693|GO:0016301|GO:0000166|GO:0005515|GO:0004672|GO:0004674|GO:0016740	cell cycle|cell division|mitosis|mitotic cell cycle G2/M transition DNA damage checkpoint|protein amino acid phosphorylation	GO:0007049|GO:0051301|GO:0007067|GO:0007095|GO:0006468	nucleus	GO:0005634	Chromosome 10, NC_000076.5 (68799383..68815660, complement)
CDCA8	52276	0.73	molecular_function	GO:0003674	biological_process|cell cycle|cell division|mitosis	GO:0008150|GO:0007049|GO:0051301|GO:0007067	cellular_component|chromosome|chromosome, pericentric region|cytoplasm|nucleus	GO:0005575|GO:0005694|GO:0000775|GO:0005737|GO:0005634	Chromosome 4, NC_000070.5 (124595709..124614147, complement)
TPX2	72119	0.72	protein kinase binding	GO:0019901	spindle assembly	GO:0051225	aster|nucleus|spindle microtubule	GO:0005818|GO:0005634|GO:0005876	Chromosome 2, NC_000068.6 (152673782..152720790)
PRC1	233406	0.72			cell cycle|cell division|cytokinesis	GO:0007049|GO:0051301|GO:0000910	cytoplasm|microtubule|nucleus|spindle	GO:0005737|GO:0005874|GO:0005634|GO:0005819	Chromosome 7, NC_000073.5 (87439403..87461145)
CCNA2	12428	0.72	protein binding	GO:0005515	cell cycle|cell division|mitosis|positive regulation of transcription|positive regulation of transcription	GO:0007049|GO:0051301|GO:0007067|GO:0045941|GO:0045941	cytoplasm|female pronucleus|male pronucleus|nucleus|nucleus	GO:0005737|GO:0001939|GO:0001940|GO:0005634|GO:0005634	Chromosome 3, NC_000069.5 (36463787..36470863, complement)
TK1	21877	0.72	ATP binding|kinase activity|nucleotide binding|thymidine kinase activity|transferase activity	GO:0005524|GO:0016301|GO:0000166|GO:0004797|GO:0016740	DNA replication	GO:0006260	cytoplasm	GO:0005737	Chromosome 11, NC_000077.5 (117676840..117687267, complement)
UBE2C	68612	0.72	ligase activity|small conjugating protein ligase activity|ubiquitin-protein ligase activity	GO:0016874|GO:0019787|GO:0004842	cell cycle|cell division|cyclin catabolic process|cytokinesis|mitosis|positive regulation of cell proliferation|post-translational protein modification|regulation of protein metabolic process|ubiquitin cycle|ubiquitin-dependent protein catabolic process	GO:0007049|GO:0051301|GO:0008054|GO:0000910|GO:0007067|GO:0008284|GO:0043687|GO:0051246|GO:0006512|GO:0006511			Chromosome 2, NC_000068.6 (164595429..164598402)
KIF11	16551	0.72	ATP binding|microtubule motor activity|motor activity|nucleotide binding	GO:0005524|GO:0003777|GO:0003774|GO:0000166	cell cycle|cell division|microtubule-based movement|mitosis|mitotic centrosome separation	GO:0007049|GO:0051301|GO:0007018|GO:0007067|GO:0007100	microtubule|microtubule associated complex	GO:0005874|GO:0005875	Chromosome 19, NC_000085.5 (37450893..37496349)
CENPE	229841	0.72	ATP binding|motor activity|nucleotide binding	GO:0005524|GO:0003774|GO:0000166	attachment of spindle microtubules to kinetochore	GO:0008608	chromosome, pericentric region|kinetochore|microtubule|microtubule associated complex	GO:0000775|GO:0000776|GO:0005874|GO:0005875	Chromosome 3, NC_000069.5 (134875527..134936504)
NUF2	66977	0.71	molecular_function	GO:0003674	attachment of spindle microtubules to kinetochore|cell cycle|cell division|mitosis	GO:0008608|GO:0007049|GO:0051301|GO:0007067	chromosome, pericentric region|kinetochore|nucleus	GO:0000775|GO:0000776|GO:0005634	Chromosome 1, NC_000067.5 (171428065..171461595, complement)
ASF1B	66929	0.71	histone binding	GO:0042393	chromatin assembly or disassembly|chromatin modification|nucleosome assembly|regulation of transcription, DNA-dependent|transcription	GO:0006333|GO:0016568|GO:0006334|GO:0006355|GO:0006350	chromatin|nucleus	GO:0000785|GO:0005634	Chromosome 8, NC_000074.5 (86479593..86494094)
TOP2A	21973	0.71	ATP binding|DNA binding|DNA topoisomerase (ATP-hydrolyzing) activity|DNA topoisomerase (ATP-hydrolyzing) activity|DNA topoisomerase activity|isomerase activity|nucleotide binding	GO:0005524|GO:0003677|GO:0003918|GO:0003918|GO:0003916|GO:0016853|GO:0000166	DNA metabolic process|DNA topological change|chromosome condensation|chromosome segregation|chromosome segregation|embryonic cleavage|positive regulation of transcription from RNA polymerase II promoter	GO:0006259|GO:0006265|GO:0030261|GO:0007059|GO:0007059|GO:0040016|GO:0045944	chromosome|condensed chromosome|nucleolus|nucleus	GO:0005694|GO:0000793|GO:0005730|GO:0005634	Chromosome 11, NC_000077.5 (98854717..98885429, complement)
CDC20	107995	0.71	protein binding	GO:0005515	cell cycle|cell division|mitosis|ubiquitin cycle	GO:0007049|GO:0051301|GO:0007067|GO:0006512			Chromosome 4, NC_000070.5 (118105506..118109854, complement)
SHCBP1	20419	0.71	SH2 domain binding|protein binding	GO:0042169|GO:0005515					Chromosome 8, NC_000074.5 (4735980..4779534, complement)
CCDC99	70385	0.7							Chromosome 11, NC_000077.5 (34622692..34647126, complement)
TTK	22137	0.7	ATP binding|kinase activity|nucleotide binding|protein kinase activity|protein serine/threonine kinase activity|protein tyrosine kinase activity|transferase activity	GO:0005524|GO:0016301|GO:0000166|GO:0004672|GO:0004674|GO:0004713|GO:0016740	protein amino acid phosphorylation	GO:0006468			Chromosome 9, NC_000075.5 (83728348..83765991)
DEPDC1A	76131	0.7	GTPase activator activity	GO:0005096	intracellular signaling cascade|signal transduction	GO:0007242|GO:0007165	intracellular	GO:0005622	Chromosome 3, NC_000069.5 (159158415..159192540)
NCAPD2	68298	0.7			cell cycle|cell division|chromosome condensation|mitosis|mitotic chromosome condensation	GO:0007049|GO:0051301|GO:0030261|GO:0007067|GO:0007076	condensed chromosome|condensed chromosome|cytoplasm|nucleus|pronucleus	GO:0000793|GO:0000793|GO:0005737|GO:0005634|GO:0045120	Chromosome 6, NC_000072.5 (125118025..125141604, complement)
MAD2L1	56150	0.7	molecular_function	GO:0003674	cell cycle|cell division|mitosis|mitotic cell cycle spindle assembly checkpoint|mitotic cell cycle spindle assembly checkpoint|mitotic sister chromatid segregation|negative regulation of mitotic metaphase/anaphase transition	GO:0007049|GO:0051301|GO:0007067|GO:0007094|GO:0007094|GO:0000070|GO:0045841	chromosome, pericentric region|kinetochore|nucleus|spindle pole body	GO:0000775|GO:0000776|GO:0005634|GO:0005816	Chromosome 6, NC_000072.5 (66485462..66490985)
CDCA5	67849	0.7	protein binding	GO:0005515	cell cycle|cell division|mitosis	GO:0007049|GO:0051301|GO:0007067	cytoplasm|nucleus	GO:0005737|GO:0005634	Chromosome 19, NC_000085.5 (6085097..6091773)
ESCO2	71988	0.7	acyltransferase activity|metal ion binding|transferase activity|zinc ion binding	GO:0008415|GO:0046872|GO:0016740|GO:0008270	DNA repair|cell cycle	GO:0006281|GO:0007049	nucleus	GO:0005634	Chromosome 14, NC_000080.5 (66437875..66452721, complement)
KNTC1	208628	0.69			cell cycle|cell division|mitosis	GO:0007049|GO:0051301|GO:0007067	cytoplasm|nucleus	GO:0005737|GO:0005634	Chromosome 5, NC_000071.5 (124199735..124271602)
BUB1B	12236	0.69	ATP binding|kinase activity|nucleotide binding|protein kinase activity|protein serine/threonine kinase activity|transferase activity	GO:0005524|GO:0016301|GO:0000166|GO:0004672|GO:0004674|GO:0016740	apoptosis|cell cycle|cell division|mitosis|negative regulation of cell cycle|protein amino acid phosphorylation	GO:0006915|GO:0007049|GO:0051301|GO:0007067|GO:0045786|GO:0006468	cytoplasm|kinetochore|nucleus|outer kinetochore of condensed chromosome	GO:0005737|GO:0000776|GO:0005634|GO:0000940	Chromosome 2, NC_000068.6 (118423992..118467327)
ERCC6L	236930	0.69	ATP binding|DNA binding|helicase activity|hydrolase activity|nucleic acid binding|nucleotide binding	GO:0005524|GO:0003677|GO:0004386|GO:0016787|GO:0003676|GO:0000166	cell cycle|cell division|mitosis	GO:0007049|GO:0051301|GO:0007067	chromosome, pericentric region	GO:0000775	Chromosome X, NC_000086.6 (99338296..99352365, complement)
HMMR	15366	0.69	hyaluronic acid binding|receptor activity	GO:0005540|GO:0004872			cytoplasm	GO:0005737	Chromosome 11, NC_000077.5 (40515256..40546924, complement)
DLGAP5	218977	0.69			cell cycle|cell-cell signaling	GO:0007049|GO:0007267	cytoplasm|nucleus	GO:0005737|GO:0005634	Chromosome 14, NC_000080.5 (48007454..48038082, complement)
GSG2	14841	0.68	ATP binding|kinase activity|magnesium ion binding|nucleotide binding|protein kinase activity|protein serine/threonine kinase activity|protein tyrosine kinase activity|transferase activity	GO:0005524|GO:0016301|GO:0000287|GO:0000166|GO:0004672|GO:0004674|GO:0004713|GO:0016740	cell cycle|chromatin modification|integrin-mediated signaling pathway|protein amino acid phosphorylation|protein kinase cascade	GO:0007049|GO:0016568|GO:0007229|GO:0006468|GO:0007243	nucleus|nucleus	GO:0005634|GO:0005634	Chromosome 11, NC_000077.5 (72948987..72951796, complement)
PLK4	20873	0.68	ATP binding|kinase activity|nucleotide binding|protein binding|protein kinase activity|protein serine/threonine kinase activity|protein tyrosine kinase activity|transferase activity	GO:0005524|GO:0016301|GO:0000166|GO:0005515|GO:0004672|GO:0004674|GO:0004713|GO:0016740	protein amino acid phosphorylation	GO:0006468			Chromosome 3, NC_000069.5 (40603873..40620805)
CDC45L	12544	0.68			DNA replication|DNA replication initiation|cell cycle|cell division	GO:0006260|GO:0006270|GO:0007049|GO:0051301	nucleus	GO:0005634	Chromosome 16, NC_000082.5 (18780545..18812065, complement)
KIF4	16571	0.68	ATP binding|DNA binding|microtubule motor activity|motor activity|nucleotide binding	GO:0005524|GO:0003677|GO:0003777|GO:0003774|GO:0000166	microtubule-based movement	GO:0007018	microtubule|microtubule associated complex|nucleus	GO:0005874|GO:0005875|GO:0005634	Chromosome X, NC_000086.6 (97821076..97922278)
MKI67	17345	0.68			cell proliferation|meiosis	GO:0008283|GO:0007126	chromosome, pericentric region|condensed chromosome|cytoplasm|nucleolus|nucleus	GO:0000775|GO:0000793|GO:0005737|GO:0005730|GO:0005634	Chromosome 7, NC_000073.5 (142881467..142908100, complement)
CDC25C	12532	0.68	hydrolase activity|phosphoprotein phosphatase activity|protein binding|protein tyrosine phosphatase activity	GO:0016787|GO:0004721|GO:0005515|GO:0004725	M phase of mitotic cell cycle|cell cycle|cell division|mitosis|protein amino acid dephosphorylation	GO:0000087|GO:0007049|GO:0051301|GO:0007067|GO:0006470	cytoplasm|intracellular|nucleus	GO:0005737|GO:0005622|GO:0005634	Chromosome 18, NC_000084.5 (34892651..34911187, complement)
SGOL1	72415	0.68			cell cycle|cell division|chromosome segregation|meiotic chromosome segregation|mitosis	GO:0007049|GO:0051301|GO:0007059|GO:0045132|GO:0007067	chromosome, pericentric region|condensed nuclear chromosome, pericentric region|mitotic cohesin complex|nucleus	GO:0000775|GO:0000780|GO:0030892|GO:0005634	Chromosome 17, NC_000083.5 (53815385..53828637, complement)
RAD51AP1	19362	0.67	DNA binding|RNA binding|molecular_function	GO:0003677|GO:0003723|GO:0003674	DNA recombination|DNA repair|response to DNA damage stimulus	GO:0006310|GO:0006281|GO:0006974	nucleus	GO:0005634	Chromosome 6, NC_000072.5 (126873437..126889573, complement)
POLE	18973	0.67	DNA binding|DNA-directed DNA polymerase activity|metal ion binding|nucleic acid binding|nucleotide binding|nucleotidyltransferase activity|transferase activity|zinc ion binding	GO:0003677|GO:0003887|GO:0046872|GO:0003676|GO:0000166|GO:0016779|GO:0016740|GO:0008270	DNA repair|DNA replication|nucleobase, nucleoside, nucleotide and nucleic acid metabolic process|response to DNA damage stimulus	GO:0006281|GO:0006260|GO:0006139|GO:0006974	nucleus	GO:0005634	Chromosome 5, NC_000071.5 (110715407..110766474)
4632434I11RIK	74041	0.67			apoptosis|cell cycle|cell cycle arrest	GO:0006915|GO:0007049|GO:0007050	cytoplasm|nucleus	GO:0005737|GO:0005634	Chromosome 7, NC_000073.5 (100006036..100022742, complement)
GINS2	272551	0.67			DNA replication	GO:0006260	nucleus	GO:0005634	Chromosome 8, NC_000074.5 (123105166..123112975, complement)
RACGAP1	26934	0.67	GTPase activator activity|diacylglycerol binding|electron carrier activity|iron ion binding|metal ion binding|zinc ion binding	GO:0005096|GO:0019992|GO:0009055|GO:0005506|GO:0046872|GO:0008270	cell cycle|cell differentiation|cell division|embryonic development|intracellular signaling cascade|ion transport|multicellular organismal development|neuroblast proliferation|signal transduction|spermatogenesis|transport	GO:0007049|GO:0030154|GO:0051301|GO:0009790|GO:0007242|GO:0006811|GO:0007275|GO:0007405|GO:0007165|GO:0007283|GO:0006810	cytoplasm|intracellular|nucleus	GO:0005737|GO:0005622|GO:0005634	Chromosome 15, NC_000081.5 (99450927..99482052, complement)
CEP55	74107	0.67			cell cycle|cell division|mitosis	GO:0007049|GO:0051301|GO:0007067			Chromosome 19, NC_000085.5 (38129579..38148911)
NCAPH	215387	0.66			cell cycle|cell division|mitosis|mitotic cell cycle|mitotic chromosome condensation	GO:0007049|GO:0051301|GO:0007067|GO:0000278|GO:0007076	cytoplasm|nucleus	GO:0005737|GO:0005634	Chromosome 2, NC_000068.6 (126929565..126959639, complement)
CENPK	60411	0.66	protein binding	GO:0005515	positive regulation of transcription from RNA polymerase II promoter	GO:0045944	chromosome|chromosome, pericentric region|nucleus	GO:0005694|GO:0000775|GO:0005634	Chromosome 13, NC_000079.5 (105019035..105039697)
RRM1	20133	0.66	ATP binding|catalytic activity|nucleotide binding|oxidoreductase activity|protein binding|purine nucleotide binding|ribonucleoside-diphosphate reductase activity|ribonucleoside-diphosphate reductase activity	GO:0005524|GO:0003824|GO:0000166|GO:0016491|GO:0005515|GO:0017076|GO:0004748|GO:0004748	DNA replication|deoxyribonucleotide biosynthetic process|oxidation reduction|protein oligomerization	GO:0006260|GO:0009263|GO:0055114|GO:0051259	cytoplasm|ribonucleoside-diphosphate reductase complex	GO:0005737|GO:0005971	Chromosome 7, NC_000073.5 (109590381..109617440)
LIG1	16881	0.66	ATP binding|DNA binding|DNA ligase (ATP) activity|ligase activity|nucleotide binding	GO:0005524|GO:0003677|GO:0003910|GO:0016874|GO:0000166	DNA recombination|NOT DNA repair|DNA replication|cell cycle|cell division|response to DNA damage stimulus	GO:0006310|NOT GO:0006281|GO:0006260|GO:0007049|GO:0051301|GO:0006974	nucleus	GO:0005634	Chromosome 7, NC_000073.5 (13864175..13896776)
NUSAP1	108907	0.66	DNA binding|microtubule binding	GO:0003677|GO:0008017	cell cycle|cell division|cytokinesis after mitosis|establishment of mitotic spindle localization|mitosis|mitotic chromosome condensation|mitotic sister chromatid segregation|positive regulation of mitosis	GO:0007049|GO:0051301|GO:0000281|GO:0040001|GO:0007067|GO:0007076|GO:0000070|GO:0045840	cytoplasm|microtubule|nucleolus|nucleus|spindle microtubule	GO:0005737|GO:0005874|GO:0005730|GO:0005634|GO:0005876	Chromosome 2, NC_000068.6 (119444034..119475896)
CENPN	72155	0.66					chromosome|chromosome, pericentric region|nucleus	GO:0005694|GO:0000775|GO:0005634	Chromosome 8, NC_000074.5 (119445640..119465403)
ESPL1	105988	0.66	cysteine-type peptidase activity|hydrolase activity|peptidase activity	GO:0008234|GO:0016787|GO:0008233	chromosome segregation|homologous chromosome segregation|meiosis I|meiotic spindle organization and biogenesis|proteolysis	GO:0007059|GO:0045143|GO:0007127|GO:0000212|GO:0006508	cytoplasm|nucleus	GO:0005737|GO:0005634	Chromosome 15, NC_000081.5 (102126756..102154787)
EME1	268465	0.66	endonuclease activity|hydrolase activity|magnesium ion binding|metal ion binding|nuclease activity	GO:0004519|GO:0016787|GO:0000287|GO:0046872|GO:0004518	DNA recombination|DNA repair|response to DNA damage stimulus	GO:0006310|GO:0006281|GO:0006974	nucleus	GO:0005634	Chromosome 11, NC_000077.5 (94506316..94515068, complement)
2810433K01RIK	66468	0.66			cell cycle|cell division|mitosis	GO:0007049|GO:0051301|GO:0007067			Chromosome 18, NC_000084.5 (74354953..74367293, complement)
2810417H13RIK	68026	0.65					mitochondrion|nucleus	GO:0005739|GO:0005634	Chromosome 9, NC_000075.5 (65738130..65751358)
OIP5	70645	0.65	protein binding	GO:0005515			Cajal body|chromatin|chromocenter|nucleus|nucleus	GO:0015030|GO:0000785|GO:0010369|GO:0005634|GO:0005634	Chromosome 2, NC_000068.6 (119435268..119444241, complement)
RFC4	106344	0.65	ATP binding|DNA binding|DNA clamp loader activity|nucleoside-triphosphatase activity|nucleotide binding	GO:0005524|GO:0003677|GO:0003689|GO:0017111|GO:0000166	DNA replication	GO:0006260	DNA replication factor C complex|nucleus	GO:0005663|GO:0005634	Chromosome 16, NC_000082.5 (23114021..23127803, complement)
2610036L11RIK	66311	0.65					nucleus	GO:0005634	Chromosome 10, NC_000076.5 (29915815..29920346, complement)
CDKN3	72391	0.65	kinase activity|protein serine/threonine phosphatase activity|protein tyrosine phosphatase activity	GO:0016301|GO:0004722|GO:0004725	cell cycle arrest	GO:0007050	cellular_component	GO:0005575	Chromosome 14, NC_000080.5 (47380216..47391344)
BC055324	381306	0.65							Chromosome 1, NC_000067.5 (165884137..165924912, complement)
PRIM1	19075	0.64	DNA primase activity|DNA-directed RNA polymerase activity|metal ion binding|nucleotidyltransferase activity|protein binding|transferase activity|zinc ion binding	GO:0003896|GO:0003899|GO:0046872|GO:0016779|GO:0005515|GO:0016740|GO:0008270	DNA replication|DNA replication, synthesis of RNA primer|transcription	GO:0006260|GO:0006269|GO:0006350	alpha DNA polymerase:primase complex	GO:0005658	Chromosome 10, NC_000076.5 (127452271..127467086)
NCAPG2	76044	0.64	protein binding	GO:0005515	cell cycle|cell division|inner cell mass cell proliferation|mitosis|mitotic chromosome condensation	GO:0007049|GO:0051301|GO:0001833|GO:0007067|GO:0007076	nucleus	GO:0005634	Chromosome 12, NC_000078.5 (117643875..117702004)
DSCC1	72107	0.64	DNA binding	GO:0003677	DNA replication|cell cycle	GO:0006260|GO:0007049	nucleus	GO:0005634	Chromosome 15, NC_000081.5 (54907656..54922033, complement)
UBE2T	67196	0.64	ligase activity|small conjugating protein ligase activity|ubiquitin-protein ligase activity	GO:0016874|GO:0019787|GO:0004842	post-translational protein modification|regulation of protein metabolic process|ubiquitin cycle	GO:0043687|GO:0051246|GO:0006512			Chromosome 1, NC_000067.5 (136859154..136870714)
CKS2	66197	0.64	cyclin-dependent protein kinase activity|cyclin-dependent protein kinase regulator activity|kinase activity	GO:0004693|GO:0016538|GO:0016301	cell cycle|cell division|cytokinesis|meiosis I	GO:0007049|GO:0051301|GO:0000910|GO:0007127			Chromosome 13, NC_000079.5 (51740694..51746023)
FBXO5	67141	0.64	metal ion binding|protein binding|zinc ion binding	GO:0046872|GO:0005515|GO:0008270	cell cycle|cell division|meiotic prophase I|microtubule polymerization|mitosis|mitotic metaphase|negative regulation of ubiquitin-protein ligase activity during meiotic cell cycle|oocyte maturation|oocyte maturation|regulation of meiosis|regulation of mit	GO:0007049|GO:0051301|GO:0007128|GO:0046785|GO:0007067|GO:0000089|GO:0051442|GO:0001556|GO:0001556|GO:0040020|GO:0007346|GO:0051225|GO:0007057|GO:0006512|GO:0016050	cytoplasm|nucleus	GO:0005737|GO:0005634	Chromosome 10, NC_000076.5 (4541076..4547383)
GINS1	69270	0.64	protein binding	GO:0005515	DNA replication|inner cell mass cell proliferation	GO:0006260|GO:0001833	cytoplasm|nucleus	GO:0005737|GO:0005634	Chromosome 2, NC_000068.6 (150735322..150757016)
CENPF	108000	0.64	molecular_function	GO:0003674	regulation of striated muscle development	GO:0016202	chromosome, pericentric region|NOT kinetochore|nucleus|pronucleus	GO:0000775|NOT GO:0000776|GO:0005634|GO:0045120	Chromosome 1, NC_000067.5 (191464485..191511965, complement)
CENPA	12615	0.63	DNA binding	GO:0003677	nucleosome assembly	GO:0006334	chromosome|chromosome, pericentric region|inner kinetochore of condensed chromosome|nucleosome|nucleus	GO:0005694|GO:0000775|GO:0000939|GO:0000786|GO:0005634	Chromosome 5, NC_000071.5 (30969275..30977199)
CHTF18	214901	0.63	ATP binding|nucleotide binding	GO:0005524|GO:0000166					Chromosome 17, NC_000083.5 (25855975..25864347, complement)
MELK	17279	0.63	ATP binding|kinase activity|nucleotide binding|protein kinase activity|protein serine/threonine kinase activity|transferase activity	GO:0005524|GO:0016301|GO:0000166|GO:0004672|GO:0004674|GO:0016740	protein amino acid phosphorylation	GO:0006468	cytoplasm	GO:0005737	Chromosome 4, NC_000070.5 (44313789..44377547)
CCNE2	12448	0.63	cyclin-dependent protein kinase regulator activity	GO:0016538	DNA replication initiation|cell cycle|cell division|regulation of cell cycle	GO:0006270|GO:0007049|GO:0051301|GO:0051726	nucleus	GO:0005634	Chromosome 4, NC_000070.5 (11118501..11131926)
[truncated: 908 more rows]

## Sheet: 4930547n16rik DAVID enrichment
Annotation Cluster 1	Enrichment Score: 56.190881160186095
[truncated: 2,054 more rows]
