# Supplementary material for: GeneFriends: An online co-expression analysis tool to identify novel gene targets for aging and complex diseases
Source: BMC Genomics. 2012 Oct 6;13:535. doi: 10.1186/1471-2164-13-535 (PMC3495651; doi:10.1186/1471-2164-13-535)
Supplement: Additional file 7 — Co-expressed genes with mitochondrial complex I disease related gene seed list. [file 1471-2164-13-535-S7.txt]

Annotation Cluster 1	Enrichment Score: 210.25439665125037
Category	Term	Count	%	PValue	Genes	List Total	Pop Hits	Pop Total	Fold Enrichment	Bonferroni	Benjamini	FDR
GOTERM_CC_FAT	GO:0005739~mitochondrion	350	61.72839506172839	2.752964340456009E-253	LDHB, LDHA, GCAT, TMEM11, OGDH, HIBADH, GOT2, MRPL36, MRPL37, MRPL38, PDHA1, MRPL39, MRPL32, TMEM14C, GPT2, MRPL33, MRPL34, HIGD1A, MRPL35, BRP44, MRPL53, ACAA2, MRPL51, NUDT19, MRPL50, SUCLG2, SUCLG1, LYRM5, NME2, NNT, DLD, ATP5C1, ADSL, MRPL45, MRPL46, MDH2, HIGD2A, HSD17B10, BC002163, FDX1, TXN2, CHCHD1, FARS2, MTX2, CHCHD3, CHCHD2, MOSC2, ACAT1, HADHA, HADHB, D10ERTD322E, IDH2, MRPL54, IDH1, …	466	1322	12504	7.1039457708115545	7.433003719231225E-251	7.433003719231225E-251	3.619638004597188E-250
SP_PIR_KEYWORDS	mitochondrion	275	48.500881834215164	2.7618844409554527E-237	GCAT, OGDH, HIBADH, GOT2, MRPL36, MRPL37, MRPL38, PDHA1, MRPL39, MRPL32, TMEM14C, MRPL33, MRPL34, MRPL35, MRPL53, ACAA2, MRPL51, NUDT19, MRPL50, SUCLG2, SUCLG1, NNT, DLD, ATP5C1, MRPL45, MRPL46, MDH2, HSD17B10, BC002163, FDX1, TXN2, FARS2, MTX2, CHCHD3, MOSC2, CHCHD2, ACAT1, HADHA, HADHB, D10ERTD322E, MRPL54, IDH2, MRPL55, GCSH, GCDH, PHB, DLAT, VDAC2, VDAC3, PPA2, VDAC1, PTCD3, MLYCD, COX6A2, AT…	539	790	17854	11.53061224489796	9.197075188381657E-235	9.197075188381657E-235	3.7494011002135363E-234
SP_PIR_KEYWORDS	transit peptide	197	34.74426807760141	3.356586683146712E-184	GCAT, OGDH, HIBADH, GOT2, MRPL36, MRPL37, MRPL38, PDHA1, MRPL32, MRPL34, MRPL35, MRPL53, ACAA2, MRPL51, NUDT19, SUCLG2, SUCLG1, NNT, DLD, ATP5C1, MRPL45, MRPL46, MDH2, TXN2, FDX1, FARS2, CHCHD3, MOSC2, CHCHD2, ACAT1, HADHA, HADHB, D10ERTD322E, MRPL54, IDH2, GCSH, MRPL55, GCDH, DLAT, PPA2, MLYCD, PTCD3, COX6A2, ATP5D, 1500032L24RIK, BCKDK, COX10, ATP5B, ACN9, LONP1, FXN, MCEE, GPX4, ATP5O, ATP5J, …	539	457	17854	14.278967047332161	1.117743365487855E-181	5.588716827439275E-182	4.5567401793243155E-181
UP_SEQ_FEATURE	transit peptide:Mitochondrion	193	34.038800705467374	3.7627852969919047E-169	GCAT, OGDH, HIBADH, GOT2, MRPL36, MRPL37, MRPL38, PDHA1, MRPL32, MRPL34, MRPL35, MRPL53, MRPL51, NUDT19, SUCLG2, SUCLG1, NNT, DLD, ATP5C1, MRPL45, MRPL46, MDH2, TXN2, FDX1, FARS2, CHCHD3, MOSC2, CHCHD2, ACAT1, HADHA, HADHB, D10ERTD322E, MRPL54, IDH2, GCSH, MRPL55, GCDH, DLAT, PPA2, MLYCD, PTCD3, COX6A2, ATP5D, 1500032L24RIK, BCKDK, COX10, ATP5B, ACN9, LONP1, FXN, MCEE, GPX4, ATP5O, ATP5J, MRPL2, …	549	449	16021	12.543774670285313	4.0863848325332084E-166	4.0863848325332084E-166	6.007592083103599E-166
Annotation Cluster 2	Enrichment Score: 64.54455577248446
Category	Term	Count	%	PValue	Genes	List Total	Pop Hits	Pop Total	Fold Enrichment	Bonferroni	Benjamini	FDR
GOTERM_CC_FAT	GO:0044429~mitochondrial part	193	34.038800705467374	6.748338156791204E-150	GCAT, OGDH, GOT2, MRPL36, MRPL37, MRPL38, MRPL39, PDHA1, MRPL32, MRPL34, ACAA2, MRPL51, SUCLG1, NNT, DLD, ATP5C1, MRPL45, MDH2, HSD17B10, BC002163, FDX1, MTX2, FARS2, CHCHD3, MOSC2, ACAT1, HADHA, HADHB, IDH2, MRPL55, GCDH, PHB, DLAT, VDAC2, VDAC3, VDAC1, COX6A2, ATP5D, ATP5E, BCKDK, COX10, ATP5B, TIMM17A, BNIP3, ACN9, LONP1, GPX4, ATP5L, SLC25A1, ATP5O, ATP5K, DNAJC19, ATP5J, MRPL2, NDUFB11, NDUF…	466	524	12504	9.883006257576254	1.8220513023336252E-147	9.110256511668126E-148	8.872814261062568E-147
GOTERM_CC_FAT	GO:0005743~mitochondrial inner membrane	124	21.869488536155202	3.2829552915287497E-100	GCAT, COX5B, GOT2, FAHD1, SLC25A20, HADH, ACAA2, FECH, SUCLG1, TIMM8B, COX6C, NNT, SLC25A34, SLC25A33, ATP5C1, MRPL45, MDH2, HSD17B10, BC002163, CHCHD3, COX7C, MOSC2, ACAT1, HADHA, HADHB, MTCH2, GSTK1, IDH2, GCDH, ATP5J2, ABCB8, PHB, COX8A, MRPS21, CRAT, VDAC2, VDAC3, VDAC1, SLC25A12, TST, SLC25A11, USMG5, NDUFV1, NDUFV2, COX6A2, RHOT2, ATP5D, UQCRC2, ATP5E, CPT2, UQCRC1, ATP5B, TIMM17A, CYC1, TI…	466	296	12504	11.240691335111935	8.863979287127624E-98	2.9546597623758745E-98	4.316477902013998E-97
GOTERM_CC_FAT	GO:0031966~mitochondrial membrane	134	23.633156966490297	2.816257952753396E-99	GCAT, OGDH, COX5B, GOT2, FAHD1, SLC25A20, CISD1, HADH, ACAA2, FECH, SUCLG1, TIMM8B, COX6C, NNT, SLC25A34, SLC25A33, ATP5C1, AKAP1, MRPL45, MDH2, HSD17B10, BC002163, MTX2, CHCHD3, COX7C, MOSC2, ACAT1, HADHA, HADHB, MTCH2, GSTK1, IDH2, GCDH, ATP5J2, ABCB8, PHB, COX8A, MRPS21, CRAT, VDAC2, VDAC3, VDAC1, SLC25A12, TST, SLC25A11, USMG5, NDUFV1, NDUFV2, COX6A2, RHOT2, ATP5D, UQCRC2, ATP5E, CPT2, UQCRC1…	466	368	12504	9.770572868072401	7.603896472434169E-97	1.9009741181085423E-97	3.7028573769490705E-96
GOTERM_CC_FAT	GO:0019866~organelle inner membrane	125	22.045855379188712	3.620987022491115E-98	GCAT, COX5B, GOT2, FAHD1, SLC25A20, HADH, ACAA2, FECH, SUCLG1, TIMM8B, COX6C, NNT, SLC25A34, SLC25A33, ATP5C1, MRPL45, LRPPRC, MDH2, HSD17B10, BC002163, CHCHD3, COX7C, MOSC2, ACAT1, HADHA, HADHB, MTCH2, GSTK1, IDH2, GCDH, ATP5J2, ABCB8, PHB, COX8A, MRPS21, CRAT, VDAC2, VDAC3, VDAC1, SLC25A12, TST, SLC25A11, USMG5, NDUFV1, NDUFV2, COX6A2, RHOT2, ATP5D, UQCRC2, ATP5E, CPT2, UQCRC1, ATP5B, TIMM17A, …	466	312	12504	10.750247606470783	9.776664960726011E-96	1.955332992145202E-96	4.760926993551623E-95
GOTERM_CC_FAT	GO:0005740~mitochondrial envelope	136	23.985890652557316	8.710264146698071E-98	GCAT, OGDH, COX5B, GOT2, FAHD1, SLC25A20, CISD1, HADH, ACAA2, FECH, SUCLG1, TIMM8B, COX6C, NNT, SLC25A34, SLC25A33, ATP5C1, AKAP1, MRPL45, MDH2, HSD17B10, BC002163, MTX2, CHCHD3, COX7C, MOSC2, ACAT1, HADHA, HADHB, MTCH2, GSTK1, IDH2, GCDH, ATP5J2, ABCB8, PHB, COX8A, MRPS21, CRAT, VDAC2, VDAC3, VDAC1, SLC25A12, TST, SLC25A11, USMG5, NDUFV1, NDUFV2, COX6A2, RHOT2, ATP5D, UQCRC2, ATP5E, CPT2, UQCRC1…	466	391	12504	9.333084530696025	2.3517713196084794E-95	3.919618866014132E-96	1.1452383408005295E-94
GOTERM_BP_FAT	GO:0006091~generation of precursor metabolites and energy	98	17.28395061728395	7.422007339954451E-83	LDHB, LDHA, NDUFAB1, OGDH, PDHB, IDH3G, GOT1, PDHA1, SUCLG2, SUCLG1, PPARGC1A, DLD, ATP5C1, MDH2, ALDOA, BC002163, FDX1, TXN2, TPI1, IDH2, GYS1, IDH1, FH1, DLAT, IDH3A, SLC25A12, GBE1, NDUFV1, NDUFV2, ATP5D, UQCRC2, ATP5E, UQCRC1, COX10, ATP5B, CYC1, UQCRFS1, UQCRQ, NDUFS7, NDUFS6, NDUFS4, FXN, NDUFS8, ATP5L, ATP5O, NDUFS3, SUCLA2, NDUFS2, ATP5K, NDUFS1, ATP5J, NDUFB11, NDUFB10, ACO2, CYCS, NDUFA…	400	261	13588	12.755019157088121	1.1363093237470265E-79	1.1363093237470265E-79	1.2362446722553969E-79
GOTERM_CC_FAT	GO:0031967~organelle envelope	137	24.16225749559083	3.022338127300451E-78	GCAT, OGDH, COX5B, GOT2, FAHD1, SLC25A20, CISD1, HADH, ACAA2, FECH, SUCLG1, TIMM8B, COX6C, NNT, SLC25A34, SLC25A33, ATP5C1, AKAP1, MRPL45, LRPPRC, MDH2, HSD17B10, BC002163, MTX2, CHCHD3, COX7C, MOSC2, ACAT1, HADHA, HADHB, MTCH2, GSTK1, IDH2, GCDH, ATP5J2, ABCB8, PHB, COX8A, MRPS21, CRAT, VDAC2, VDAC3, VDAC1, SLC25A12, TST, SLC25A11, USMG5, NDUFV1, NDUFV2, COX6A2, RHOT2, ATP5D, UQCRC2, ATP5E, CPT2…	466	540	12504	6.80753457319981	8.160312943711217E-76	1.1657589919587453E-76	3.9738146214083223E-75
GOTERM_CC_FAT	GO:0031975~envelope	137	24.16225749559083	5.097268194340461E-78	GCAT, OGDH, COX5B, GOT2, FAHD1, SLC25A20, CISD1, HADH, ACAA2, FECH, SUCLG1, TIMM8B, COX6C, NNT, SLC25A34, SLC25A33, ATP5C1, AKAP1, MRPL45, LRPPRC, MDH2, HSD17B10, BC002163, MTX2, CHCHD3, COX7C, MOSC2, ACAT1, HADHA, HADHB, MTCH2, GSTK1, IDH2, GCDH, ATP5J2, ABCB8, PHB, COX8A, MRPS21, CRAT, VDAC2, VDAC3, VDAC1, SLC25A12, TST, SLC25A11, USMG5, NDUFV1, NDUFV2, COX6A2, RHOT2, ATP5D, UQCRC2, ATP5E, CPT2…	466	542	12504	6.782414519424163	1.3762624124719243E-75	1.7203280155899054E-76	6.701963190995442E-75
SP_PIR_KEYWORDS	mitochondrion inner membrane	81	14.285714285714285	5.963526732135896E-73	ATP5D, UQCRC2, ATP5E, CPT2, UQCRC1, ATP5B, TIMM17A, CYC1, TIMM50, UQCRFS1, COX5B, UQCRQ, SLC25A20, NDUFS6, NDUFS4, ATP5L, ATP5O, NDUFS3, NDUFS2, DNAJC19, NDUFS1, ATP5K, ATP5J, NDUFB11, NDUFB10, FECH, SLC25A4, 2310003L22RIK, NDUFA13, NDUFC1, COQ7, TIMM23, NDUFA12, TIMM8B, COX6C, NDUFA11, NNT, SLC25A34, UQCRH, SLC25A33, ATP5C1, UQCRB, NDUFB3, NDUFB4, BC002163, NDUFB5, NDUFB6, NDUFB7, NDUFB8, NDUFB9…	539	183	17854	14.66157729857964	1.9858544018012534E-70	6.619514672670844E-71	8.095796246597491E-70
GOTERM_CC_FAT	GO:0031090~organelle membrane	141	24.867724867724867	3.193527283949906E-58	GCAT, OGDH, COX5B, GOT2, FAHD1, SLC25A20, CISD1, SLC2A4, HADH, ACAA2, FECH, SUCLG1, TIMM8B, COX6C, NNT, SLC25A34, SLC25A33, ATP5C1, AKAP1, MRPL45, LRPPRC, MDH2, HSD17B10, BC002163, MTX2, CHCHD3, COX7C, MOSC2, ACAT1, HADHA, HADHB, MTCH2, GSTK1, IDH2, GCDH, ATP5J2, ABCB8, PHB, COX8A, MRPS21, CRAT, VDAC2, VDAC3, VDAC1, SLC25A12, TST, SLC25A11, USMG5, NDUFV1, NDUFV2, COX6A2, RHOT2, ATP5D, UQCRC2, ACO…	466	809	12504	4.676636763449816	8.622523666664746E-56	8.622523666664747E-57	4.1988966423692876E-55
GOTERM_BP_FAT	GO:0055114~oxidation reduction	113	19.929453262786595	7.144180283999717E-55	LDHB, LDHA, NDUFAB1, OGDH, HIBADH, PDHB, PECR, IDH3G, SPR, PDHA1, AKR7A5, HADH, ALDH6A1, QDPR, DHRS7B, PPARGC1A, POR, NNT, DLD, MDH2, ME1, HSD17B10, BC002163, ADHFE1, TXN2, FDX1, MOSC2, HADHA, IDH2, IDH1, SCD1, GPD1, GCDH, CRYZ, IDH3A, SLC25A12, NDUFV1, NDUFV2, UQCRC2, ACOX1, SEPX1, UQCRC1, CYC1, PRDX3, UQCRFS1, UQCRQ, NDUFS7, NDUFS6, NDUFS4, GPX4, NDUFS8, NOS3, NDUFS3, NDUFS2, NDUFS1, NDUFB11, A…	400	672	13588	5.712217261904762	1.0937740014803566E-51	5.468870007401783E-52	1.1899684828095171E-51
KEGG_PATHWAY	mmu00190:Oxidative phosphorylation	63	11.11111111111111	7.239025451504076E-52	ATP5D, UQCRC2, ATP5E, UQCRC1, COX10, ATP5B, CYC1, NDUFAB1, UQCRFS1, UQCRQ, COX5B, NDUFS7, NDUFS6, NDUFS4, NDUFS8, ATP5L, ATP5O, NDUFS3, NDUFS2, ATP5K, NDUFS1, ATP5J, NDUFB10, NDUFC1, NDUFA10, COX6C, NDUFA11, UQCRH, ATP5C1, UQCRB, NDUFB3, NDUFB4, BC002163, NDUFB5, NDUFB6, NDUFB7, NDUFB8, NDUFB9, COX7C, ATP5G2, ATP5G1, NDUFB2, NDUFA4, NDUFA5, NDUFA2, ATP5J2, COX7A2, NDUFA3, NDUFA8, COX7A1, NDUFA9, …	249	130	5738	11.167562557924002	8.831611050834972E-50	8.831611050834972E-50	8.334773398039833E-49
GOTERM_BP_FAT	GO:0022900~electron transport chain	54	9.523809523809524	1.3352659368580634E-51	UQCRC2, UQCRC1, CYC1, NDUFAB1, UQCRFS1, UQCRQ, NDUFS7, NDUFS6, NDUFS4, NDUFS8, NDUFS3, NDUFS2, NDUFS1, NDUFB11, NDUFB10, CYCS, NDUFA13, NDUFC1, NDUFA10, PPARGC1A, NDUFA12, NDUFA11, UQCRH, DLD, UQCRB, NDUFB3, NDUFB4, BC002163, NDUFB5, NDUFB6, NDUFB7, NDUFB8, FDX1, TXN2, NDUFB9, NDUFB2, ETFDH, ETFB, ETFA, NDUFA4, NDUFA5, NDUFA2, NDUFA3, NDUFA8, NDUFA9, NDUFA6, NDUFA7, SOD2, SLC25A12, SDHB, NDUFV1, …	400	112	13588	16.37839285714286	2.0442921493296952E-48	6.814307164432317E-49	2.2240821449996336E-48
SP_PIR_KEYWORDS	respiratory chain	44	7.760141093474426	1.8664988258486332E-51	UQCRC2, NDUFB3, NDUFB4, BC002163, NDUFB5, NDUFB6, UQCRC1, NDUFB7, NDUFB8, NDUFB9, CYC1, NDUFAB1, UQCRFS1, UQCRQ, COX5B, NDUFB2, NDUFS7, NDUFS6, NDUFS4, NDUFS8, NDUFS3, NDUFS2, NDUFS1, NDUFA4, NDUFA5, NDUFB11, NDUFA2, NDUFA3, NDUFB10, NDUFA8, NDUFA9, NDUFA6, NDUFA7, CYCS, NDUFA13, NDUFC1, NDUFA10, NDUFA12, NDUFA11, UQCRH, NDUFV1, NDUFV2, COX6A2, UQCRB	539	62	17854	23.50757077024358	6.215441090075948E-49	1.553860272518987E-49	2.533868777204577E-48
KEGG_PATHWAY	mmu05012:Parkinson's disease	63	11.11111111111111	4.387509244130532E-51	UQCRC2, ATP5D, ATP5E, UQCRC1, ATP5B, CYC1, NDUFAB1, UQCRFS1, UQCRQ, COX5B, NDUFS7, NDUFS6, NDUFS4, NDUFS8, ATP5O, NDUFS3, NDUFS2, NDUFS1, ATP5J, NDUFB10, SLC25A4, CYCS, NDUFC1, NDUFA10, COX6C, UQCRH, ATP5C1, UQCRB, NDUFB3, NDUFB4, BC002163, NDUFB5, NDUFB6, NDUFB7, NDUFB8, NDUFB9, COX7C, ATP5G2, ATP5G1, NDUFB2, NDUFA4, NDUFA5, NDUFA2, COX7A2, NDUFA3, NDUFA8, COX7A1, NDUFA9, NDUFA6, NDUFA7, COX8A, …	249	133	5738	10.915662650602409	5.352761277839249E-49	2.6763806389196244E-49	5.0516323746361434E-48
GOTERM_CC_FAT	GO:0070469~respiratory chain	45	7.936507936507936	4.873848194441262E-48	UQCRC2, NDUFB3, NDUFB4, BC002163, NDUFB5, NDUFB6, UQCRC1, NDUFB7, NDUFB8, NDUFB9, CYC1, NDUFAB1, UQCRFS1, UQCRQ, NDUFB2, NDUFS7, NDUFS6, NDUFS4, NDUFS8, NDUFS3, NDUFS2, NDUFS1, NDUFA4, NDUFA5, NDUFB11, NDUFA2, NDUFA3, COX7A2, NDUFB10, NDUFA8, COX7A1, NDUFA9, NDUFA6, NDUFA7, CYCS, NDUFA13, NDUFC1, NDUFA10, NDUFA12, NDUFA11, UQCRH, NDUFV1, NDUFV2, COX6A2, UQCRB	466	65	12504	18.57642786398151	1.3159390124991408E-45	1.1963081931810372E-46	6.408207289134293E-45
SP_PIR_KEYWORDS	electron transport	50	8.818342151675484	7.948456365076372E-48	UQCRC2, UQCRC1, CYC1, NDUFAB1, UQCRFS1, UQCRQ, NDUFS7, NDUFS6, NDUFS4, NDUFS8, NDUFS3, NDUFS2, NDUFS1, NDUFB11, NDUFB10, CYCS, NDUFA13, NDUFC1, NDUFA10, NDUFA12, NDUFA11, UQCRH, UQCRB, NDUFB3, NDUFB4, NDUFB5, BC002163, NDUFB6, NDUFB7, NDUFB8, FDX1, TXN2, NDUFB9, NDUFB2, ETFDH, ETFB, ETFA, NDUFA4, NDUFA5, NDUFA2, NDUFA3, NDUFA8, NDUFA9, NDUFA6, NDUFA7, SDHB, NDUFV1, SDHC, SDHD, NDUFV2	539	100	17854	16.562152133580703	2.6468359695704318E-45	5.293671939140863E-46	1.0790440975114396E-44
KEGG_PATHWAY	mmu05016:Huntington's disease	65	11.46384479717813	2.9613186875144616E-43	ATP5D, UQCRC2, ATP5E, UQCRC1, ATP5B, CYC1, NDUFAB1, UQCRFS1, UQCRQ, COX5B, NDUFS7, NDUFS6, NDUFS4, NDUFS8, ATP5O, NDUFS3, NDUFS2, NDUFS1, ATP5J, NDUFB10, SLC25A4, CYCS, NDUFC1, NDUFA10, PPARGC1A, COX6C, UQCRH, ATP5C1, UQCRB, NDUFB3, NDUFB4, BC002163, NDUFB5, NDUFB6, NDUFB7, POLR2L, NDUFB8, NDUFB9, COX7C, ATP5G2, ATP5G1, NDUFB2, NDUFA4, NDUFA5, NDUFA2, COX7A2, NDUFA3, NDUFA8, COX7A1, NDUFA9, NDUFA…	249	183	5738	8.185090087124454	3.6128087987676433E-41	1.2042695995892143E-41	3.409563950999168E-40
KEGG_PATHWAY	mmu05010:Alzheimer's disease	61	10.758377425044092	9.907192672572304E-39	UQCRC2, ATP5D, ATP5E, UQCRC1, ATP5B, CYC1, NDUFAB1, UQCRFS1, UQCRQ, COX5B, NDUFS7, NDUFS6, NDUFS4, 3000002C10RIK, NDUFS8, ATP5O, NDUFS3, NDUFS2, NDUFS1, ATP5J, NDUFB10, CYCS, NDUFC1, NDUFA10, COX6C, UQCRH, ATP5C1, UQCRB, NDUFB3, NDUFB4, HSD17B10, BC002163, NDUFB5, NDUFB6, NDUFB7, NDUFB8, NDUFB9, COX7C, ATP5G2, ATP5G1, NDUFB2, GAPDH, NDUFA4, NDUFA5, NDUFA2, COX7A2, NDUFA3, NDUFA8, COX7A1, NDUFA9, …	249	182	5738	7.723597687453109	1.2086775060538211E-36	3.021693765134553E-37	1.1406812490133473E-35
SP_PIR_KEYWORDS	transport	104	18.342151675485006	2.2491625873972325E-14	NDUFAB1, GOT2, SLC25A20, SLC16A1, SLC2A4, SAR1B, MB, TIMM8B, SLC25A34, SLC25A33, ATP5C1, LRPPRC, FXYD1, BC002163, FDX1, TXN2, MTX2, MTCH2, ATP5J2, ABCB8, CRAT, VDAC2, VDAC3, VDAC1, SLC25A12, SLC25A11, NDUFV1, NDUFV2, FABP3, SLC46A1, ATP5D, UQCRC2, ATP5E, UQCRC1, CPT2, TIMM17A, ATP5B, CYC1, TIMM50, UQCRFS1, UQCRQ, PEX7, NDUFS7, NDUFS6, NDUFS4, NDUFS8, ATP5L, ATP5O, SLC25A1, NDUFS3, NDUFS2, DNAJC19…	539	1571	17854	2.192824725515459	7.504996624163596E-12	5.773159728050814E-13	3.0597746558669314E-11
SP_PIR_KEYWORDS	membrane	184	32.451499118165785	0.0591974620447187	TMEM11, COX5B, GOT2, SLC25A20, TMEM147, SLC16A1, CISD1, GHITM, SLC2A4, BC004004, 2310016M24RIK, IL15RA, BRI3, SAR1B, TMEM14C, HIGD1A, APOO, 2310028O11RIK, TMEM205, BSG, FECH, PNPLA2, DHRS7B, CHPT1, POR, TIMM8B, COX6C, NME2, NNT, SLC25A34, CD59A, SLC25A33, VEGFA, ATP5C1, AKAP1, LRPPRC, GRB14, HIGD2A, FXYD1, BC002163, MTX2, DAG1, COX7C, MOSC2, FCGRT, MTCH2, B3GNT1, ENTPD4, AI464131, SCD1, ATP5J2, A…	539	5507	17854	1.1067499519080624	0.9999999985037852	0.3043182570977474	56.32547891434623
Annotation Cluster 3	Enrichment Score: 32.71145087193848
Category	Term	Count	%	PValue	Genes	List Total	Pop Hits	Pop Total	Fold Enrichment	Bonferroni	Benjamini	FDR
GOTERM_CC_FAT	GO:0005759~mitochondrial matrix	77	13.580246913580247	1.3427726833769786E-65	MRPS36, MRPS35, GRPEL1, BCKDK, OGDH, PDHB, GOT2, ALAS1, LONP1, MRPL36, MRPL37, MRPL38, MRPL39, PDHA1, HADH, MRPL32, MRPL34, MRPL2, MRPL51, ACADM, ACADS, CYCS, CBR4, MRPS7, ACADL, NDUFA10, COQ3, DLD, YARS2, PCCB, PCCA, MDH2, PMPCB, FDX1, FARS2, ETHE1, MRPS10, NFS1, ECHS1, HADHA, DCI, HADHB, MRPL13, MUT, MRPL12, MRPL15, GSTK1, OXCT1, MRPL17, MRPL16, ETFDH, MRPL55, HSPE1, BDH1, PDHX, DNAJA3, ETFB, E…	466	163	12504	12.675531214618607	3.625486245117842E-63	4.028318050130936E-64	1.7654972731979436E-62
GOTERM_CC_FAT	GO:0031980~mitochondrial lumen	77	13.580246913580247	1.3427726833769786E-65	MRPS36, MRPS35, GRPEL1, BCKDK, OGDH, PDHB, GOT2, ALAS1, LONP1, MRPL36, MRPL37, MRPL38, MRPL39, PDHA1, HADH, MRPL32, MRPL34, MRPL2, MRPL51, ACADM, ACADS, CYCS, CBR4, MRPS7, ACADL, NDUFA10, COQ3, DLD, YARS2, PCCB, PCCA, MDH2, PMPCB, FDX1, FARS2, ETHE1, MRPS10, NFS1, ECHS1, HADHA, DCI, HADHB, MRPL13, MUT, MRPL12, MRPL15, GSTK1, OXCT1, MRPL17, MRPL16, ETFDH, MRPL55, HSPE1, BDH1, PDHX, DNAJA3, ETFB, E…	466	163	12504	12.675531214618607	3.625486245117842E-63	4.028318050130936E-64	1.7654972731979436E-62
GOTERM_CC_FAT	GO:0031974~membrane-enclosed lumen	95	16.75485008818342	3.464344407899708E-13	MRPS36, MRPS35, GRPEL1, BCKDK, BNIP3, OGDH, ACN9, PDHB, GOT2, ALAS1, LONP1, MRPL36, MRPL37, GNPAT, MRPL38, MRPL39, PDHA1, HADH, MRPL32, NDUFS1, MRPL34, MRPL2, MRPL51, ACADM, AIFM1, ACADS, CYCS, NDUFA13, CBR4, MRPS7, ECSIT, ACADL, TIMM23, NDUFA10, TIMM8B, COQ3, DLD, RANGRF, YARS2, PCCB, PCCA, MDH2, LRPPRC, PMPCB, ALDOA, POLR2L, FDX1, FARS2, ETHE1, MRPS10, NFS1, ECHS1, TIMM13, HADHA, DCI, HADHB, MR…	466	1174	12504	2.1712936221859898	9.352518759442319E-11	5.845324224651449E-12	4.554356891617317E-10
GOTERM_CC_FAT	GO:0043233~organelle lumen	89	15.696649029982362	1.4431080444098448E-11	MRPS36, MRPS35, GRPEL1, BCKDK, BNIP3, OGDH, PDHB, GOT2, ALAS1, LONP1, MRPL36, MRPL37, GNPAT, MRPL38, MRPL39, PDHA1, HADH, MRPL32, MRPL34, MRPL2, MRPL51, ACADM, ACADS, CYCS, NDUFA13, CBR4, MRPS7, ECSIT, ACADL, NDUFA10, COQ3, DLD, RANGRF, YARS2, PCCB, PCCA, MDH2, LRPPRC, PMPCB, ALDOA, POLR2L, FDX1, FARS2, ETHE1, MRPS10, NFS1, ECHS1, HADHA, DCI, HADHB, MRPL13, MUT, MRPL12, MRPL15, MRPL17, GSTK1, OXC…	466	1136	12504	2.1022033488484557	3.896403200087661E-9	1.9482016000438307E-10	1.897425550012599E-8
GOTERM_CC_FAT	GO:0070013~intracellular organelle lumen	88	15.520282186948853	3.074827358402123E-11	MRPS36, MRPS35, GRPEL1, BCKDK, BNIP3, OGDH, PDHB, GOT2, ALAS1, LONP1, MRPL36, MRPL37, GNPAT, MRPL38, MRPL39, PDHA1, HADH, MRPL32, MRPL34, MRPL2, MRPL51, ACADM, ACADS, CYCS, NDUFA13, CBR4, MRPS7, ECSIT, ACADL, NDUFA10, COQ3, DLD, RANGRF, YARS2, PCCB, PCCA, MDH2, LRPPRC, PMPCB, POLR2L, FDX1, FARS2, ETHE1, MRPS10, NFS1, ECHS1, HADHA, DCI, HADHB, MRPL13, MUT, MRPL12, MRPL15, MRPL17, GSTK1, OXCT1, MRP…	466	1133	12504	2.0840868369515397	8.302039056218291E-9	3.953352090135809E-10	4.042830514805473E-8
Annotation Cluster 4	Enrichment Score: 18.246479459532114
Category	Term	Count	%	PValue	Genes	List Total	Pop Hits	Pop Total	Fold Enrichment	Bonferroni	Benjamini	FDR
GOTERM_BP_FAT	GO:0045333~cellular respiration	28	4.938271604938271	3.5429141134222317E-26	UQCRC1, COX10, NDUFB8, IDH3G, FXN, IDH2, IDH1, FH1, SUCLA2, NDUFS1, NDUFA5, DLST, ACO2, SUCLG2, SUCLG1, CS, NDUFA7, PPARGC1A, IDH3A, SOD2, SLC25A12, SDHB, UQCRH, SDHC, SDHD, DLD, MDH2, UQCRB	400	59	13588	16.121355932203393	5.424201507649437E-23	1.3560503769123592E-23	5.901245439894117E-23
GOTERM_BP_FAT	GO:0015980~energy derivation by oxidation of organic compounds	32	5.64373897707231	4.923962770190213E-24	UQCRC1, COX10, NDUFB8, SLC37A4, GOT1, IDH3G, FXN, GYS1, IDH2, IDH1, FH1, SUCLA2, NDUFS1, NDUFA5, DLST, ACO2, SUCLG2, SUCLG1, CS, NDUFA7, PPARGC1A, IDH3A, SOD2, SLC25A12, SDHB, GBE1, UQCRH, SDHC, SDHD, DLD, MDH2, UQCRB	400	98	13588	11.092244897959183	7.538587001161217E-21	1.5077174002322432E-21	8.201585450155232E-21
GOTERM_BP_FAT	GO:0051186~cofactor metabolic process	39	6.878306878306878	4.669125157389451E-22	ALAD, COX10, NFS1, HIBADH, ALAS1, TPI1, IDH3G, FXN, GPX4, GSTK1, IDH2, IDH1, FH1, SUCLA2, DLST, FECH, ACO2, SUCLG2, SUCLG1, PDK4, CS, COQ9, DLAT, COQ7, IDH3A, COQ5, SOD2, COQ6, ISCA1, SDHB, COQ3, ISCU, DBT, MLYCD, SDHC, SDHD, SCP2, MDH2, GSTP1	400	182	13588	7.279285714285715	7.14843061596325E-19	1.1914051026605416E-19	7.777115860345908E-19
KEGG_PATHWAY	mmu00020:Citrate cycle (TCA cycle)	21	3.7037037037037033	1.3170177146898113E-20	DLST, ACO2, SUCLG2, SUCLG1, CS, DLAT, OGDH, PDHB, IDH3A, SDHB, PCX, IDH3G, SDHC, SDHD, DLD, IDH2, IDH1, PDHA1, FH1, SUCLA2, MDH2	249	31	5738	15.610571317528175	1.6067616119215697E-18	3.2135232238431395E-19	1.516370440562979E-17
GOTERM_BP_FAT	GO:0006732~coenzyme metabolic process	32	5.64373897707231	1.0689516677503548E-18	NFS1, HIBADH, TPI1, IDH3G, GPX4, GSTK1, IDH2, IDH1, FH1, SUCLA2, DLST, ACO2, SUCLG2, SUCLG1, PDK4, CS, COQ9, DLAT, COQ7, IDH3A, COQ5, COQ6, SOD2, SDHB, COQ3, DBT, MLYCD, SDHC, SDHD, SCP2, MDH2, GSTP1	400	143	13588	7.601678321678322	1.6365650033257932E-15	2.337950004751133E-16	1.780496493234413E-15
GOTERM_BP_FAT	GO:0006084~acetyl-CoA metabolic process	18	3.1746031746031744	1.140224642626719E-18	DLST, ACO2, SUCLG2, SUCLG1, PDK4, CS, DLAT, IDH3A, SDHB, IDH3G, MLYCD, SDHC, SDHD, IDH2, IDH1, FH1, SUCLA2, MDH2	400	31	13588	19.724516129032256	1.7456839278615068E-15	2.1821049098268835E-16	1.8992121336682024E-15
GOTERM_BP_FAT	GO:0009060~aerobic respiration	17	2.9982363315696645	2.162615378288843E-18	DLST, ACO2, SUCLG2, COX10, SUCLG1, CS, IDH3A, SDHB, IDH3G, FXN, SDHC, SDHD, IDH2, IDH1, FH1, SUCLA2, MDH2	400	27	13588	21.38851851851852	3.3109641441602186E-15	3.67884904906691E-16	3.602154534602736E-15
SP_PIR_KEYWORDS	tricarboxylic acid cycle	15	2.6455026455026456	4.3206477042401466E-18	DLST, ACO2, SUCLG2, SUCLG1, CS, IDH3A, SDHB, IDH3G, SDHC, SDHD, IDH2, IDH1, FH1, SUCLA2, MDH2	539	19	17854	26.150766526706374	1.4387756855119688E-15	1.4387756855119687E-16	5.865502921008847E-15
GOTERM_BP_FAT	GO:0006099~tricarboxylic acid cycle	15	2.6455026455026456	1.7864551200045304E-16	DLST, ACO2, SUCLG2, SUCLG1, CS, IDH3A, SDHB, IDH3G, SDHC, SDHD, IDH2, IDH1, FH1, SUCLA2, MDH2	400	23	13588	22.154347826086955	3.3995029014022293E-13	3.397282455352979E-14	3.6637359812630166E-13
GOTERM_BP_FAT	GO:0046356~acetyl-CoA catabolic process	15	2.6455026455026456	4.165805260223192E-16	DLST, ACO2, SUCLG2, SUCLG1, CS, IDH3A, SDHB, IDH3G, SDHC, SDHD, IDH2, IDH1, FH1, SUCLA2, MDH2	400	24	13588	21.23125	6.799005802804459E-13	6.183942247162122E-14	7.438494264988549E-13
GOTERM_BP_FAT	GO:0009109~coenzyme catabolic process	15	2.6455026455026456	1.4708688115222905E-14	DLST, ACO2, SUCLG2, SUCLG1, CS, IDH3A, SDHB, IDH3G, SDHC, SDHD, IDH2, IDH1, FH1, SUCLA2, MDH2	400	29	13588	17.570689655172412	2.2436719149254714E-11	1.6026069360464135E-12	2.4413804311507192E-11
GOTERM_BP_FAT	GO:0051187~cofactor catabolic process	15	2.6455026455026456	8.241425174362496E-14	DLST, ACO2, SUCLG2, SUCLG1, CS, IDH3A, SDHB, IDH3G, SDHC, SDHD, IDH2, IDH1, FH1, SUCLA2, MDH2	400	32	13588	15.923437499999999	1.261215576420227E-10	8.408052032393698E-12	1.372124636134231E-10
Annotation Cluster 5	Enrichment Score: 14.487854780969764
Category	Term	Count	%	PValue	Genes	List Total	Pop Hits	Pop Total	Fold Enrichment	Bonferroni	Benjamini	FDR
GOTERM_MF_FAT	GO:0016651~oxidoreductase activity, acting on NADH or NADPH	26	4.5855379188712515	5.489406864994905E-25	NDUFB3, NDUFB4, NDUFB7, NDUFB8, NDUFAF1, NDUFS7, NDUFS4, NDUFS8, NDUFS3, NDUFS2, NDUFS1, NDUFA5, NDUFA2, NDUFA7, NDUFA13, CBR4, CRYZ, ECSIT, GMPR, POR, NDUFA12, NNT, NDUFV1, DLD, NDUFV2, TXNRD2	402	51	13288	16.851429128865476	3.337559373916902E-22	1.668779686958451E-22	8.122134200219953E-22
GOTERM_MF_FAT	GO:0016655~oxidoreductase activity, acting on NADH or NADPH, quinone or similar compound as acceptor	18	3.1746031746031744	6.431644199820822E-20	NDUFB3, NDUFB4, NDUFA2, NDUFB7, NDUFB8, NDUFA7, NDUFA13, CRYZ, NDUFAF1, NDUFA12, NDUFS7, NDUFS4, NDUFV1, NDUFS8, NDUFV2, NDUFS3, NDUFS2, NDUFS1	402	27	13288	22.036484245439468	3.91043967349106E-17	9.77609918372765E-18	9.516269900146939E-17
GOTERM_MF_FAT	GO:0050136~NADH dehydrogenase (quinone) activity	17	2.9982363315696645	2.0486621045793454E-19	NDUFB3, NDUFB4, NDUFA2, NDUFB7, NDUFB8, NDUFA7, NDUFA13, NDUFAF1, NDUFA12, NDUFS7, NDUFS4, NDUFV1, NDUFS8, NDUFV2, NDUFS3, NDUFS2, NDUFS1	402	24	13288	23.413764510779437	1.245586559584242E-16	2.4911731191684838E-17	3.031203361952645E-16
GOTERM_MF_FAT	GO:0008137~NADH dehydrogenase (ubiquinone) activity	17	2.9982363315696645	2.0486621045793454E-19	NDUFB3, NDUFB4, NDUFA2, NDUFB7, NDUFB8, NDUFA7, NDUFA13, NDUFAF1, NDUFA12, NDUFS7, NDUFS4, NDUFV1, NDUFS8, NDUFV2, NDUFS3, NDUFS2, NDUFS1	402	24	13288	23.413764510779437	1.245586559584242E-16	2.4911731191684838E-17	3.031203361952645E-16
GOTERM_MF_FAT	GO:0003954~NADH dehydrogenase activity	17	2.9982363315696645	2.0486621045793454E-19	NDUFB3, NDUFB4, NDUFA2, NDUFB7, NDUFB8, NDUFA7, NDUFA13, NDUFAF1, NDUFA12, NDUFS7, NDUFS4, NDUFV1, NDUFS8, NDUFV2, NDUFS3, NDUFS2, NDUFS1	402	24	13288	23.413764510779437	1.245586559584242E-16	2.4911731191684838E-17	3.031203361952645E-16
SP_PIR_KEYWORDS	ubiquinone	16	2.821869488536155	1.2671679912343395E-17	NDUFB11, NDUFB6, NDUFA9, NDUFB9, NDUFAB1, NDUFAF1, NDUFA12, NDUFS7, NDUFS4, NDUFV1, NDUFV2, NDUFS8, ETFDH, NDUFS3, NDUFS2, NDUFS1	539	24	17854	22.08286951144094	4.2196694108103506E-15	3.8360631007366823E-16	1.7202461442759695E-14
GOTERM_CC_FAT	GO:0005746~mitochondrial respiratory chain	10	1.763668430335097	5.170083612854144E-10	NDUFA2, COX7A2, NDUFS4, COX7A1, NDUFB8, COX6A2, NDUFA13, NDUFS3, NDUFS2, NDUFS1	466	15	12504	17.888412017167383	1.3959223810200427E-7	6.345102110394407E-9	6.797701512795129E-7
GOTERM_CC_FAT	GO:0005747~mitochondrial respiratory chain complex I	6	1.0582010582010581	4.0515449820174965E-7	NDUFA2, NDUFS4, NDUFB8, NDUFS3, NDUFS2, NDUFS1	466	6	12504	26.832618025751074	1.0938575360919245E-4	4.207365636221816E-6	5.327017821410429E-4
GOTERM_CC_FAT	GO:0045271~respiratory chain complex I	6	1.0582010582010581	4.0515449820174965E-7	NDUFA2, NDUFS4, NDUFB8, NDUFS3, NDUFS2, NDUFS1	466	6	12504	26.832618025751074	1.0938575360919245E-4	4.207365636221816E-6	5.327017821410429E-4
GOTERM_CC_FAT	GO:0030964~NADH dehydrogenase complex	6	1.0582010582010581	4.0515449820174965E-7	NDUFA2, NDUFS4, NDUFB8, NDUFS3, NDUFS2, NDUFS1	466	6	12504	26.832618025751074	1.0938575360919245E-4	4.207365636221816E-6	5.327017821410429E-4
Annotation Cluster 6	Enrichment Score: 14.063163204414344
Category	Term	Count	%	PValue	Genes	List Total	Pop Hits	Pop Total	Fold Enrichment	Bonferroni	Benjamini	FDR
SP_PIR_KEYWORDS	ribosomal protein	49	8.641975308641975	1.8527239796280405E-32	MRPS36, MRPS35, MRPS34, MRPS31, MRPS30, MRPL36, MRPL37, MRPL38, MRPL39, MRPL32, MRPL33, MRPL34, MRPL35, MRPL53, MRPL2, MRPL51, MRPL4, MRPL50, MRPL9, MRPS6, MRPS7, MRPS18C, MRPS18B, MRPL45, MRPL46, MRPS17, MRPS16, MRPS15, MRPS12, MRPS10, MRPL13, MRPL12, MRPL15, D10ERTD322E, MRPL17, MRPL16, MRPL54, MRPL18, MRPL55, MRPS27, MRPS28, MRPS22, MRPS24, MRPS21, MRPL30, MRPL23, MRPL22, MRPL21, MRPL28	539	177	17854	9.170005136106832	6.169570852161375E-30	8.81367264594482E-31	2.5151687103918987E-29
GOTERM_CC_FAT	GO:0005840~ribosome	49	8.641975308641975	7.893122558886619E-27	MRPS36, MRPS35, MRPS34, MRPS31, MRPS30, MRPL36, MRPL37, MRPL38, MRPL39, MRPL32, MRPL33, MRPL34, MRPL35, MRPL53, MRPL2, MRPL51, MRPL4, MRPL50, MRPL9, MRPS6, MRPS7, MRPS18C, MRPS18B, MRPL45, MRPL46, MRPS17, MRPS16, MRPS15, MRPS12, MRPS10, MRPL13, MRPL12, MRPL15, D10ERTD322E, MRPL17, MRPL16, MRPL54, MRPL18, MRPL55, MRPS27, MRPS28, MRPS22, MRPS24, MRPS21, MRPL30, MRPL23, MRPL22, MRPL21, MRPL28	466	192	12504	6.847907725321889	2.131143090899387E-24	1.7759525757494892E-25	1.0377993630079841E-23
SP_PIR_KEYWORDS	ribonucleoprotein	50	8.818342151675484	7.385165498527299E-25	MRPS36, MRPS35, MRPS34, MRPS31, MRPS30, GPX4, MRPL36, MRPL37, MRPL38, MRPL39, MRPL32, MRPL33, MRPL34, MRPL35, MRPL53, MRPL2, MRPL51, MRPL4, MRPL50, MRPL9, MRPS6, MRPS7, MRPS18C, MRPS18B, MRPL45, MRPL46, MRPS17, MRPS16, MRPS15, MRPS12, MRPS10, MRPL13, MRPL12, MRPL15, D10ERTD322E, MRPL17, MRPL16, MRPL54, MRPL18, MRPL55, MRPS27, MRPS28, MRPS22, MRPS24, MRPS21, MRPL30, MRPL23, MRPL22, MRPL21, MRPL28	539	266	17854	6.226372982549137	2.459260111009591E-22	2.7325112344551005E-23	1.0025744464478095E-21
GOTERM_CC_FAT	GO:0000313~organellar ribosome	22	3.880070546737213	7.977123565042294E-20	MRPL2, MRPS36, MRPS35, MRPL51, MRPS22, MRPS24, MRPS10, MRPS7, MRPL30, MRPL23, MRPL13, MRPL12, MRPL15, MRPL17, MRPL16, MRPL36, MRPL55, MRPL37, MRPL38, MRPL39, MRPL32, MRPL34	466	41	12504	14.397990160159114	2.1538233625614195E-17	1.6567872019703228E-18	1.0488439388434677E-16
GOTERM_CC_FAT	GO:0005761~mitochondrial ribosome	22	3.880070546737213	7.977123565042294E-20	MRPL2, MRPS36, MRPS35, MRPL51, MRPS22, MRPS24, MRPS10, MRPS7, MRPL30, MRPL23, MRPL13, MRPL12, MRPL15, MRPL17, MRPL16, MRPL36, MRPL55, MRPL37, MRPL38, MRPL39, MRPL32, MRPL34	466	41	12504	14.397990160159114	2.1538233625614195E-17	1.6567872019703228E-18	1.0488439388434677E-16
GOTERM_MF_FAT	GO:0003735~structural constituent of ribosome	32	5.64373897707231	1.2079195918405776E-17	MRPS17, MRPS16, MRPS15, MRPS12, MRPS10, MRPS30, MRPL13, MRPL12, MRPL15, MRPL17, MRPL16, MRPL36, MRPL55, MRPL39, MRPL32, MRPL33, MRPL34, MRPL2, MRPL51, MRPL4, MRPS22, MRPS24, MRPL9, MRPS6, MRPS21, MRPS7, MRPL30, MRPL23, MRPL22, MRPL21, MRPS18C, MRPS18B	402	151	13288	7.0049751243781095	7.344151118390712E-15	1.224025186398452E-15	1.7872395450529587E-14
GOTERM_CC_FAT	GO:0033279~ribosomal subunit	20	3.527336860670194	1.6420708652049385E-12	MRPL2, MRPS36, MRPS35, MRPL51, MRPS22, MRPS12, MRPS24, MRPS10, MRPS7, MRPL23, MRPL22, MRPL13, MRPL15, MRPL17, MRPL16, MRPL36, MRPL55, MRPL39, MRPL32, MRPL34	466	66	12504	8.13109637143972	4.4334536042356376E-10	2.6079138848444927E-11	2.1589507959163257E-9
GOTERM_CC_FAT	GO:0030529~ribonucleoprotein complex	52	9.171075837742503	2.3066586262922797E-12	MRPS36, MRPS35, MRPS34, MRPS31, MRPS30, GPX4, MRPL36, MRPL37, MRPL38, MRPL39, MRPL32, MRPL33, MRPL34, MRPL35, MRPL53, MRPL2, MRPL51, MRPL4, MRPL50, MRPL9, MRPS6, MRPS7, MRPS18C, MRPS18B, COMMD1, MRPL45, MRPL46, MRPS17, MRPS16, MRPS15, MRPS12, MRPS10, MRPL13, MRPL12, D10ERTD322E, MRPL15, MRPL17, MRPL16, MRPL54, MRPL18, MRPL55, MRPS27, MRPS28, MRPS22, MRPS24, MRPS21, MRPL30, MRPL23, MRPL22, MRPL21,…	466	462	12504	3.020121509391896	6.228118021311957E-10	3.4600655673955316E-11	3.0328961564407564E-9
GOTERM_BP_FAT	GO:0006412~translation	37	6.525573192239858	3.64554031991917E-12	TUFM, MRPS17, MRPS16, MRPS15, FARS2, MRPS12, MRPS10, MRPS30, MRPL13, MRPL12, MRPL15, MRPL17, GFM1, MRPL16, MRPL36, MRPL55, MRPL39, MRPL32, MRPL33, MRPL34, MRPL2, MRPL51, MRPL4, EEF1A2, MRPS24, MRPL9, MRPS6, MRPS21, MRPS7, MRPL30, MRPL23, MRPL22, MRPL21, MRPS18C, MRPS18B, TSFM, YARS2	400	319	13588	3.9400940438871475	5.58130386352218E-9	3.2831204421768234E-10	6.072164993042861E-9
GOTERM_CC_FAT	GO:0000315~organellar large ribosomal subunit	13	2.2927689594356258	5.668289251549323E-12	MRPL2, MRPL51, MRPS24, MRPL23, MRPL13, MRPL15, MRPL17, MRPL16, MRPL36, MRPL55, MRPL39, MRPL32, MRPL34	466	23	12504	15.166262362381042	1.530425786100409E-9	8.054867883799943E-11	7.452694017473505E-9
GOTERM_CC_FAT	GO:0005762~mitochondrial large ribosomal subunit	13	2.2927689594356258	5.668289251549323E-12	MRPL2, MRPL51, MRPS24, MRPL23, MRPL13, MRPL15, MRPL17, MRPL16, MRPL36, MRPL55, MRPL39, MRPL32, MRPL34	466	23	12504	15.166262362381042	1.530425786100409E-9	8.054867883799943E-11	7.452694017473505E-9
GOTERM_CC_FAT	GO:0015934~large ribosomal subunit	14	2.4691358024691357	7.391655595751089E-10	MRPL2, MRPL51, MRPS24, MRPL23, MRPL22, MRPL13, MRPL15, MRPL17, MRPL16, MRPL36, MRPL55, MRPL39, MRPL32, MRPL34	466	39	12504	9.632221855397821	1.995746669036791E-7	8.677160212577917E-9	9.718656768242795E-7
GOTERM_MF_FAT	GO:0005198~structural molecule activity	36	6.349206349206349	2.8291131141027245E-7	MRPS17, MRPS16, MRPS15, MRPS12, TUBB2C, MRPS10, MRPS30, MRPL13, DES, MRPL12, MRPL15, MRPL17, MRPL16, MRPL36, MRPL55, MRPL39, MRPL32, MRPL33, MRPL34, MRPL2, MRPL51, MRPL4, MRPS22, MRPS24, MRPL9, MRPS6, MRPS21, MRPS7, MRPL30, ISCA1, MRPL23, MRPL22, MRPL21, MRPS18C, MRPS18B, LAMC1	402	450	13288	2.6443781094527363	1.7199530876010893E-4	1.1467274360299484E-5	4.185951615554018E-4
GOTERM_CC_FAT	GO:0043232~intracellular non-membrane-bounded organelle	75	13.227513227513226	0.38281077116633755	MRPS36, MRPS35, MRPS34, TUBB2C, FERMT2, MRPS31, MRPS30, DES, MAP1LC3A, DYNLL2, MRPL36, MRPL37, NOS3, MRPL38, MRPL39, MRPL32, MRPL33, MRPL34, MRPL35, MRPL2, MRPL53, MRPL4, MRPL51, MRPL50, HIST1H1C, LDB3, MRPL9, MRPS6, MRPS7, TACC2, KIF1C, UXT, MRPS18C, MRPS18B, SGCG, PDE4DIP, MRPL45, MRPL46, LRPPRC, SGCB, MRPS17, MRPS16, MRPS15, USP2, MYL3, MRPS12, MRPS10, DAG1, MRPL13, MRPL12, D10ERTD322E, SORBS1…	466	1919	12504	1.048695337118984	1.0	0.9144303341776081	99.82445458711865
GOTERM_CC_FAT	GO:0043228~non-membrane-bounded organelle	75	13.227513227513226	0.38281077116633755	MRPS36, MRPS35, MRPS34, TUBB2C, FERMT2, MRPS31, MRPS30, DES, MAP1LC3A, DYNLL2, MRPL36, MRPL37, NOS3, MRPL38, MRPL39, MRPL32, MRPL33, MRPL34, MRPL35, MRPL2, MRPL53, MRPL4, MRPL51, MRPL50, HIST1H1C, LDB3, MRPL9, MRPS6, MRPS7, TACC2, KIF1C, UXT, MRPS18C, MRPS18B, SGCG, PDE4DIP, MRPL45, MRPL46, LRPPRC, SGCB, MRPS17, MRPS16, MRPS15, USP2, MYL3, MRPS12, MRPS10, DAG1, MRPL13, MRPL12, D10ERTD322E, SORBS1…	466	1919	12504	1.048695337118984	1.0	0.9144303341776081	99.82445458711865
Annotation Cluster 7	Enrichment Score: 10.353359743412302
Category	Term	Count	%	PValue	Genes	List Total	Pop Hits	Pop Total	Fold Enrichment	Bonferroni	Benjamini	FDR
GOTERM_BP_FAT	GO:0006006~glucose metabolic process	26	4.5855379188712515	3.160486666559586E-13	ALDOA, LDHB, LDHA, SLC37A4, OGDH, GPI1, ACN9, PDHB, HIBADH, TPI1, 3000002C10RIK, GYS1, ENO3, PDHA1, GAPDH, PDK2, GPD1, PDK4, PFKM, DLAT, PGM2, PCX, GBE1, PKM2, PGK1, MDH2	400	140	13588	6.308714285714286	4.839192380146073E-10	3.024491768144344E-11	5.264788605074955E-10
GOTERM_BP_FAT	GO:0019318~hexose metabolic process	27	4.761904761904762	3.804592496624501E-12	ALDOA, LDHB, LDHA, SLC37A4, OGDH, GPI1, ACN9, PDHB, HIBADH, TPI1, 3000002C10RIK, GYS1, ENO3, PDHA1, GAPDH, PDK2, GPD1, PDK4, PFKM, DLAT, PGM2, PCX, GBE1, MPI, PKM2, PGK1, MDH2	400	169	13588	5.42715976331361	5.82487824640765E-9	3.236043655263643E-10	6.33716412679064E-9
GOTERM_BP_FAT	GO:0044275~cellular carbohydrate catabolic process	17	2.9982363315696645	1.0410401121374502E-11	ALDOA, GPD1, LDHB, LDHA, PFKM, DLAT, OGDH, GPI1, HIBADH, PDHB, TPI1, PKM2, ENO3, PDHA1, PGK1, GAPDH, MDH2	400	60	13588	9.624833333333333	1.593839926705698E-8	8.38863090102393E-10	1.7340140434640716E-8
GOTERM_BP_FAT	GO:0019320~hexose catabolic process	16	2.821869488536155	1.3326214236076813E-11	ALDOA, LDHB, LDHA, PFKM, DLAT, OGDH, GPI1, HIBADH, PDHB, TPI1, PKM2, ENO3, PDHA1, PGK1, GAPDH, MDH2	400	52	13588	10.452307692307693	2.0402456391011015E-8	1.020122875061702E-9	2.2196799953633217E-8
GOTERM_BP_FAT	GO:0006007~glucose catabolic process	16	2.821869488536155	1.3326214236076813E-11	ALDOA, LDHB, LDHA, PFKM, DLAT, OGDH, GPI1, HIBADH, PDHB, TPI1, PKM2, ENO3, PDHA1, PGK1, GAPDH, MDH2	400	52	13588	10.452307692307693	2.0402456391011015E-8	1.020122875061702E-9	2.2196799953633217E-8
GOTERM_BP_FAT	GO:0006096~glycolysis	15	2.6455026455026456	1.4569238350252312E-11	ALDOA, LDHB, LDHA, PFKM, DLAT, OGDH, GPI1, PDHB, TPI1, PKM2, ENO3, PDHA1, PGK1, GAPDH, MDH2	400	44	13588	11.580681818181818	2.2305498115215983E-8	1.0621665769150468E-9	2.4267210463335687E-8
GOTERM_BP_FAT	GO:0046365~monosaccharide catabolic process	16	2.821869488536155	2.4390369321469424E-11	ALDOA, LDHB, LDHA, PFKM, DLAT, OGDH, GPI1, HIBADH, PDHB, TPI1, PKM2, ENO3, PDHA1, PGK1, GAPDH, MDH2	400	54	13588	10.065185185185186	3.73416689791739E-8	1.6973485950089184E-9	4.062576941521456E-8
GOTERM_BP_FAT	GO:0046164~alcohol catabolic process	17	2.9982363315696645	3.942308426734473E-11	ALDOA, GPD1, LDHB, LDHA, PFKM, DLAT, OGDH, GPI1, HIBADH, PDHB, TPI1, PKM2, ENO3, PDHA1, PGK1, GAPDH, MDH2	400	65	13588	8.884461538461538	6.035681243687918E-8	2.624209294310731E-9	6.566502896987458E-8
GOTERM_BP_FAT	GO:0005996~monosaccharide metabolic process	27	4.761904761904762	6.471485133338649E-11	ALDOA, LDHB, LDHA, SLC37A4, OGDH, GPI1, ACN9, PDHB, HIBADH, TPI1, 3000002C10RIK, GYS1, ENO3, PDHA1, GAPDH, PDK2, GPD1, PDK4, PFKM, DLAT, PGM2, PCX, GBE1, MPI, PKM2, PGK1, MDH2	400	191	13588	4.802041884816754	9.907850717638667E-8	4.128271280379181E-9	1.0779219739021073E-7
SP_PIR_KEYWORDS	glycolysis	14	2.4691358024691357	1.676692405738988E-10	ALDOA, LDHB, LDHA, PFKM, DLAT, OGDH, GPI1, PDHB, TPI1, PKM2, ENO3, PDHA1, PGK1, GAPDH	539	42	17854	11.04143475572047	5.5833845991060116E-8	3.284344018972263E-9	2.2761963425210752E-7
GOTERM_BP_FAT	GO:0016052~carbohydrate catabolic process	17	2.9982363315696645	1.3295880519295408E-9	ALDOA, GPD1, LDHB, LDHA, PFKM, DLAT, OGDH, GPI1, HIBADH, PDHB, TPI1, PKM2, ENO3, PDHA1, PGK1, GAPDH, MDH2	400	81	13588	7.129506172839506	2.035597320260152E-6	7.539256718924747E-8	2.214624861274217E-6
KEGG_PATHWAY	mmu00010:Glycolysis / Gluconeogenesis	16	2.821869488536155	1.2798516782499295E-7	ALDOA, LDHB, LDHA, PFKM, DLAT, GPI1, PDHB, PGM2, TPI1, 3000002C10RIK, PKM2, DLD, ENO3, PDHA1, PGK1, GAPDH	249	68	5738	5.422159225135837	1.5614069569624967E-5	1.5614179280643015E-6	1.473577709298901E-4
Annotation Cluster 8	Enrichment Score: 9.675854911289507
Category	Term	Count	%	PValue	Genes	List Total	Pop Hits	Pop Total	Fold Enrichment	Bonferroni	Benjamini	FDR
GOTERM_BP_FAT	GO:0006631~fatty acid metabolic process	32	5.64373897707231	2.2790598450232923E-15	ACOX1, CPT2, ECH1, PTGES2, POLR2L, NDUFAB1, ECHS1, DCI, HADHA, PEX7, HADHB, PECR, TPI1, ACSL1, FASN, HSD17B4, ACAA1A, HADH, GHR, SCD1, ACAA2, ACADM, ACADS, EPHX2, ADIPOR2, CBR4, CRAT, ACADL, PHYH, MLYCD, MECR, GPAM	400	184	13588	5.907826086956522	3.5694780464723408E-12	2.745581539898012E-13	3.885780586188048E-12
SP_PIR_KEYWORDS	fatty acid metabolism	18	3.1746031746031744	1.7057343621798982E-12	ACAA2, ACOX1, ECH1, ACADM, CPT2, ACADS, ADIPOR2, ECHS1, CRAT, ACADL, HADHA, DCI, HADHB, MUT, ACSL1, HSD17B4, ACAA1A, HADH	539	61	17854	9.77438486571976	5.680136361263521E-10	3.78675979462173E-11	2.315636571381674E-9
KEGG_PATHWAY	mmu00071:Fatty acid metabolism	16	2.821869488536155	2.4342699174226394E-10	GCDH, ACOX1, ACAA2, ACADM, CPT2, POLR2L, ACADS, ECHS1, ACADL, ACAT1, HADHA, DCI, HADHB, ACSL1, ACAA1A, HADH	249	45	5738	8.193485051316376	2.969808687858233E-8	3.712260943089518E-9	2.80273693142874E-7
SP_PIR_KEYWORDS	lipid metabolism	19	3.3509700176366843	1.4312051607002087E-7	ACAA2, ACOX1, ECH1, ACADM, CPT2, ACADS, ADIPOR2, ECHS1, PNPLA2, CRAT, ACADL, HADHA, DCI, HADHB, ACSL1, DGAT2, HSD17B4, HADH, ACAA1A	539	136	17854	4.627660154971079	4.76579995949411E-5	2.2694800567713003E-6	1.9429333454334952E-4
COG_ONTOLOGY	Lipid metabolism	12	2.1164021164021163	3.0831005597779796E-6	GCDH, ACSL1, ACADM, ECH1, ACADS, OXCT1, EPHX2, ECHS1, ACADL, HADH, DCI, PCCA	50	86	2040	5.693023255813953	4.3162542845753826E-5	4.3162542845753826E-5	0.002094302839794615
Annotation Cluster 9	Enrichment Score: 8.929807915169508
Category	Term	Count	%	PValue	Genes	List Total	Pop Hits	Pop Total	Fold Enrichment	Bonferroni	Benjamini	FDR
SP_PIR_KEYWORDS	peroxisome	22	3.880070546737213	7.464932897772226E-13	ACOX1, ECH1, NUDT19, AMACR, EPHX2, CRAT, DHRS7B, PHYH, PEX7, PEX11A, PECR, ACSL1, DHRS4, PEX19, MLYCD, HSDL2, GNPAT, PXMP2, ABCD3, HSD17B4, ACAA1A, SCP2	539	96	17854	7.590986394557822	2.485891492653991E-10	1.775635194434244E-11	1.0134337813383354E-9
GOTERM_CC_FAT	GO:0005777~peroxisome	21	3.7037037037037033	1.2067341185524203E-9	ACOX1, ECH1, NUDT19, AMACR, EPHX2, CRAT, DHRS7B, PHYH, PEX7, PEX11A, PECR, ACSL1, DHRS4, PEX19, MLYCD, GNPAT, PXMP2, ABCD3, HSD17B4, ACAA1A, SCP2	466	104	12504	5.418124793661274	3.258181695553475E-7	1.357575918348175E-8	1.5866318037183191E-6
GOTERM_CC_FAT	GO:0042579~microbody	21	3.7037037037037033	1.2067341185524203E-9	ACOX1, ECH1, NUDT19, AMACR, EPHX2, CRAT, DHRS7B, PHYH, PEX7, PEX11A, PECR, ACSL1, DHRS4, PEX19, MLYCD, GNPAT, PXMP2, ABCD3, HSD17B4, ACAA1A, SCP2	466	104	12504	5.418124793661274	3.258181695553475E-7	1.357575918348175E-8	1.5866318037183191E-6
UP_SEQ_FEATURE	short sequence motif:Microbody targeting signal	11	1.9400352733686066	1.7559787148269325E-6	PECR, ACOX1, NUDT19, ECH1, DHRS4, MLYCD, AMACR, EPHX2, GNPAT, CRAT, SCP2	549	44	16021	7.295537340619307	0.0019051773998441934	2.723906890151895E-4	0.0028035256809610942
Annotation Cluster 10	Enrichment Score: 7.042617996675463
Category	Term	Count	%	PValue	Genes	List Total	Pop Hits	Pop Total	Fold Enrichment	Bonferroni	Benjamini	FDR
INTERPRO	IPR016040:NAD(P)-binding domain	23	4.056437389770723	6.295413635621946E-10	ME1, HSD17B10, GPD1, LDHA, NDUFA9, SUCLG1, CBR4, GRHPR, DECR1, DHRS7B, HIBADH, HADHA, PECR, NNT, DHRS4, HSDL2, FASN, SPR, HSD17B4, HADH, GAPDH, MECR, BDH1	525	151	17763	5.15356669820246	6.043595798255197E-7	6.043595798255197E-7	9.894813524091717E-7
SP_PIR_KEYWORDS	nadp	21	3.7037037037037033	9.89974969502316E-9	ME1, QDPR, CBR4, GRHPR, DECR1, GMPR, CRYZ, DHRS7B, POR, PECR, NNT, DHRS4, HSDL2, FASN, IDH2, IDH1, TXNRD2, NOS3, SPR, AKR7A5, MECR	539	142	17854	4.898664715566125	3.296611228109647E-6	1.6483081954898893E-7	1.3439421830963028E-5
INTERPRO	IPR002198:Short-chain dehydrogenase/reductase SDR	13	2.2927689594356258	3.1131535078278696E-7	HSD17B10, QDPR, CBR4, DECR1, DHRS7B, PECR, DHRS4, HSDL2, FASN, SPR, HSD17B4, SCP2, BDH1	525	64	17763	6.872589285714286	2.988181282856939E-4	1.494202273449874E-4	4.893086005042235E-4
INTERPRO	IPR002347:Glucose/ribitol dehydrogenase	10	1.763668430335097	3.4807993792820084E-5	HSD17B10, PECR, DHRS4, HSDL2, CBR4, SPR, DECR1, HSD17B4, DHRS7B, BDH1	525	56	17763	6.041836734693878	0.03286409996438888	0.005553895714383028	0.054695432759532814
Annotation Cluster 11	Enrichment Score: 6.34328043597225
Category	Term	Count	%	PValue	Genes	List Total	Pop Hits	Pop Total	Fold Enrichment	Bonferroni	Benjamini	FDR
SP_PIR_KEYWORDS	nadp	21	3.7037037037037033	9.89974969502316E-9	ME1, QDPR, CBR4, GRHPR, DECR1, GMPR, CRYZ, DHRS7B, POR, PECR, NNT, DHRS4, HSDL2, FASN, IDH2, IDH1, TXNRD2, NOS3, SPR, AKR7A5, MECR	539	142	17854	4.898664715566125	3.296611228109647E-6	1.6483081954898893E-7	1.3439421830963028E-5
UP_SEQ_FEATURE	nucleotide phosphate-binding region:NADP	13	2.2927689594356258	8.581613180242495E-7	ME1, QDPR, DECR1, GRHPR, GMPR, POR, PECR, DHRS4, IDH2, IDH1, NOS3, SPR, AKR7A5	549	61	16021	6.2191465854459675	9.315294480545244E-4	1.5531520255207543E-4	0.001370115387178128
UP_SEQ_FEATURE	binding site:NADP	8	1.4109347442680775	1.0989186485907548E-5	ME1, IDH2, IDH1, SPR, GRHPR, AKR7A5, DECR1, GMPR	549	24	16021	9.727383120825744	0.01186339052988139	0.0010843500397016426	0.01754368533556372
Annotation Cluster 12	Enrichment Score: 6.291127014682454
Category	Term	Count	%	PValue	Genes	List Total	Pop Hits	Pop Total	Fold Enrichment	Bonferroni	Benjamini	FDR
GOTERM_BP_FAT	GO:0016054~organic acid catabolic process	18	3.1746031746031744	1.4703753705182776E-10	BCKDHA, ACOX1, BCKDK, BCAT2, ACADM, BCKDHB, PHYH, HADHA, DCI, PEX7, FAH, HADHB, GOT2, GOT1, GSTZ1, GCSH, HSD17B4, HIBCH	400	81	13588	7.5488888888888885	2.2511437691719038E-7	9.004576084770122E-9	2.4491261241266216E-7
GOTERM_BP_FAT	GO:0046395~carboxylic acid catabolic process	18	3.1746031746031744	1.4703753705182776E-10	BCKDHA, ACOX1, BCKDK, BCAT2, ACADM, BCKDHB, PHYH, HADHA, DCI, PEX7, FAH, HADHB, GOT2, GOT1, GSTZ1, GCSH, HSD17B4, HIBCH	400	81	13588	7.5488888888888885	2.2511437691719038E-7	9.004576084770122E-9	2.4491261241266216E-7
GOTERM_BP_FAT	GO:0019395~fatty acid oxidation	9	1.5873015873015872	2.5092472004293017E-7	ACOX1, ACADM, ADIPOR2, HSD17B4, PHYH, DCI, HADHA, PEX7, HADHB	400	24	13588	12.73875	3.8409201229139267E-4	8.934048335795808E-6	4.179512693824883E-4
GOTERM_BP_FAT	GO:0034440~lipid oxidation	9	1.5873015873015872	2.5092472004293017E-7	ACOX1, ACADM, ADIPOR2, HSD17B4, PHYH, DCI, HADHA, PEX7, HADHB	400	24	13588	12.73875	3.8409201229139267E-4	8.934048335795808E-6	4.179512693824883E-4
GOTERM_BP_FAT	GO:0009062~fatty acid catabolic process	8	1.4109347442680775	2.914635185948386E-6	ACOX1, ACADM, HSD17B4, PHYH, DCI, HADHA, PEX7, HADHB	400	23	13588	11.815652173913044	0.004452371646811892	9.106346515963537E-5	0.004854643554064175
GOTERM_BP_FAT	GO:0006635~fatty acid beta-oxidation	7	1.2345679012345678	3.851851319371588E-6	ACOX1, ACADM, HSD17B4, DCI, HADHA, PEX7, HADHB	400	16	13588	14.861875	0.005879841399479169	1.1562460373448769E-4	0.006415632418577122
GOTERM_BP_FAT	GO:0044242~cellular lipid catabolic process	11	1.9400352733686066	4.535268115320797E-6	ACOX1, ACADM, AMACR, SMPD1, PNPLA2, HSD17B4, PHYH, DCI, HADHA, PEX7, HADHB	400	56	13588	6.6726785714285715	0.006919460752861761	1.2857527478427055E-4	0.007553889044864537
GOTERM_BP_FAT	GO:0030258~lipid modification	9	1.5873015873015872	5.937122661741141E-5	ACOX1, ACADM, ADIPOR2, HSD17B4, PHYH, DCI, HADHA, PEX7, HADHB	400	47	13588	6.504893617021276	0.08689102513404634	0.001489054950999824	0.09884557651790304
GOTERM_BP_FAT	GO:0016042~lipid catabolic process	13	2.2927689594356258	5.827480453430234E-4	ACOX1, ACADM, AMACR, PNPLA2, PHYH, HADHA, DCI, HADHB, PEX7, PLA2G12A, SMPD1, PLA2G6, HSD17B4	400	134	13588	3.2955970149253733	0.5903480239478105	0.012318598788596424	0.9662372978060163
Annotation Cluster 13	Enrichment Score: 5.82111568473885
Category	Term	Count	%	PValue	Genes	List Total	Pop Hits	Pop Total	Fold Enrichment	Bonferroni	Benjamini	FDR
GOTERM_CC_FAT	GO:0031968~organelle outer membrane	16	2.821869488536155	6.446971106045663E-7	SAMM50, SLC25A4, AIFM1, MTX2, MOSC2, BNIP3, VDAC2, VDAC3, VDAC1, MFN1, ACSL1, CISD1, RHOT2, AKAP1, GPAM, LRPPRC	466	87	12504	4.934734349563416	1.7405312696539E-4	6.4469524023724745E-6	8.476539236412783E-4
GOTERM_CC_FAT	GO:0019867~outer membrane	16	2.821869488536155	1.012425699482672E-6	SAMM50, SLC25A4, AIFM1, MTX2, MOSC2, BNIP3, VDAC2, VDAC3, VDAC1, MFN1, ACSL1, CISD1, RHOT2, AKAP1, GPAM, LRPPRC	466	90	12504	4.770243204577969	2.73317719145294E-4	9.762633675247656E-6	0.0013311440141938746
GOTERM_CC_FAT	GO:0005741~mitochondrial outer membrane	15	2.6455026455026456	1.2644280857581055E-6	SAMM50, SLC25A4, AIFM1, MTX2, MOSC2, BNIP3, VDAC2, VDAC3, VDAC1, MFN1, ACSL1, CISD1, RHOT2, AKAP1, GPAM	466	80	12504	5.031115879828326	3.413375300838073E-4	1.177219963810483E-5	0.0016624758757854963
SP_PIR_KEYWORDS	mitochondrion outer membrane	12	2.1164021164021163	6.293963826322936E-6	MFN1, ACSL1, CISD1, SAMM50, MTX2, MOSC2, RHOT2, AKAP1, VDAC2, VDAC3, GPAM, VDAC1	539	69	17854	5.7607485682019846	0.002093701692419403	6.760728065147159E-5	0.008544043572311644
Annotation Cluster 14	Enrichment Score: 5.47432256435905
Category	Term	Count	%	PValue	Genes	List Total	Pop Hits	Pop Total	Fold Enrichment	Bonferroni	Benjamini	FDR
GOTERM_BP_FAT	GO:0006119~oxidative phosphorylation	20	3.527336860670194	7.514796651266061E-16	ATP5D, ATP5E, UQCRC1, NDUFB8, ATP5B, NDUFA7, ATP5F1, ATP5G2, ATP5G1, FXN, UQCRH, DLD, ATP5C1, ATP5L, ATP5O, ATP5A1, NDUFS1, ATP5K, ATP5J, UQCRB	400	56	13588	12.132142857142858	1.1898260154907803E-12	9.914291609902648E-14	1.2989609388114332E-12
GOTERM_MF_FAT	GO:0015078~hydrogen ion transmembrane transporter activity	23	4.056437389770723	1.9096025117573396E-15	ATP5D, ATP5E, COX7A2, COX7A1, ATP5B, COX8A, ATP5F1, COX7C, ATP5G2, ATP5G1, UQCRFS1, COX5B, UQCRQ, COX6C, UQCRH, ATP5C1, COX6A2, ATP5L, ATP5O, ATP5A1, ATP5K, ATP5J, UQCRB	402	82	13288	9.271447639849534	1.1475265182525618E-12	1.6397994073713562E-13	2.7977620220553945E-12
GOTERM_MF_FAT	GO:0015077~monovalent inorganic cation transmembrane transporter activity	23	4.056437389770723	7.621623383693612E-15	ATP5D, ATP5E, COX7A2, COX7A1, ATP5B, COX8A, ATP5F1, COX7C, ATP5G2, ATP5G1, UQCRFS1, COX5B, UQCRQ, COX6C, UQCRH, ATP5C1, COX6A2, ATP5L, ATP5O, ATP5A1, ATP5K, ATP5J, UQCRB	402	87	13288	8.738605821467376	4.657607632907457E-12	5.822009541134321E-13	1.1335377081422848E-11
GOTERM_CC_FAT	GO:0045259~proton-transporting ATP synthase complex	13	2.2927689594356258	2.4201868753792223E-13	ATP5D, ATP5E, ATP5J2, ATP5B, ATP5F1, ATP5G2, ATP5G1, ATP5C1, ATP5L, ATP5O, ATP5A1, ATP5K, ATP5J	466	19	12504	18.359159701829682	6.534772722943671E-11	4.356515148629114E-12	3.182232255483086E-10
GOTERM_MF_FAT	GO:0022890~inorganic cation transmembrane transporter activity	23	4.056437389770723	2.7265300690509765E-11	ATP5D, ATP5E, COX7A2, COX7A1, ATP5B, COX8A, ATP5F1, COX7C, ATP5G2, ATP5G1, UQCRFS1, COX5B, UQCRQ, COX6C, UQCRH, ATP5C1, COX6A2, ATP5L, ATP5O, ATP5A1, ATP5K, ATP5J, UQCRB	402	127	13288	5.986289027304424	1.6577302974774E-8	1.5070275027895264E-9	4.034177436551545E-8
SP_PIR_KEYWORDS	atp synthesis	9	1.5873015873015872	9.839751562610341E-11	ATP5D, ATP5E, ATP5J2, ATP5B, ATP5C1, ATP5L, ATP5O, ATP5A1, ATP5K	539	11	17854	27.10170349131388	3.2766371060866106E-8	2.0478981843652377E-9	1.3357971395677737E-7
GOTERM_BP_FAT	GO:0006818~hydrogen transport	15	2.6455026455026456	2.394348951217224E-10	ATP5D, ATP5E, ATP5J2, ADHFE1, ATP5B, ATP5F1, ATP5G2, ATP5G1, NNT, ATP5C1, ATP5L, ATP5O, ATP5A1, ATP5K, ATP5J	400	53	13588	9.614150943396226	3.6657478974522206E-7	1.4099032830117153E-8	3.9881412616793455E-7
GOTERM_BP_FAT	GO:0015992~proton transport	14	2.4691358024691357	2.231261169542978E-9	ATP5D, ATP5E, ATP5J2, ATP5B, ATP5F1, ATP5G2, ATP5G1, NNT, ATP5C1, ATP5L, ATP5O, ATP5A1, ATP5K, ATP5J	400	52	13588	9.14576923076923	3.416055029292764E-6	1.2200216625846139E-7	3.7164941568690324E-6
GOTERM_BP_FAT	GO:0015986~ATP synthesis coupled proton transport	12	2.1164021164021163	5.2486861693836025E-9	ATP5D, ATP5E, ATP5B, ATP5F1, ATP5C1, ATP5L, ATP5O, ATP5G2, ATP5G1, ATP5A1, ATP5K, ATP5J	400	37	13588	11.017297297297297	8.035706233866513E-6	2.5921733803890845E-7	8.742459722821394E-6
GOTERM_BP_FAT	GO:0015985~energy coupled proton transport, down electrochemical gradient	12	2.1164021164021163	5.2486861693836025E-9	ATP5D, ATP5E, ATP5B, ATP5F1, ATP5C1, ATP5L, ATP5O, ATP5G2, ATP5G1, ATP5A1, ATP5K, ATP5J	400	37	13588	11.017297297297297	8.035706233866513E-6	2.5921733803890845E-7	8.742459722821394E-6
SP_PIR_KEYWORDS	Hydrogen ion transport	13	2.2927689594356258	5.763072278276841E-9	ATP5D, ATP5E, ATP5J2, ATP5B, ATP5F1, ATP5G2, ATP5G1, ATP5C1, ATP5L, ATP5O, ATP5A1, ATP5K, ATP5J	539	45	17854	9.569243454957741	1.9191012204933244E-6	1.0100541925073259E-7	7.823668612960688E-6
GOTERM_BP_FAT	GO:0009144~purine nucleoside triphosphate metabolic process	18	3.1746031746031744	1.1409028831332211E-8	ATP5D, ATP5E, ATP5J2, AK1, ATP5B, ATP5F1, ATP5G2, ATP5G1, LONP1, NME2, ADK, ATP5C1, ATP5L, ATP5O, ATP5A1, NDUFS1, ATP5K, ATP5J	400	106	13588	5.768490566037736	1.7467070691612463E-5	5.293096551062249E-7	1.900341674021533E-5
GOTERM_BP_FAT	GO:0034220~ion transmembrane transport	12	2.1164021164021163	2.3022882301471125E-8	ATP5D, ATP5E, ATP5B, ATP5F1, ATP5C1, ATP5L, ATP5O, ATP5G2, ATP5G1, ATP5A1, ATP5K, ATP5J	400	42	13588	9.705714285714286	3.524741195237713E-5	1.036706320123315E-6	3.834799551238888E-5
GOTERM_CC_FAT	GO:0016469~proton-transporting two-sector ATPase complex	13	2.2927689594356258	2.4322008134839215E-8	ATP5D, ATP5E, ATP5J2, ATP5B, ATP5F1, ATP5G2, ATP5G1, ATP5C1, ATP5L, ATP5O, ATP5A1, ATP5K, ATP5J	466	42	12504	8.305334150827713	6.566920727535397E-6	2.626776570702205E-7	3.197892936013247E-5
GOTERM_BP_FAT	GO:0009205~purine ribonucleoside triphosphate metabolic process	17	2.9982363315696645	3.699913999635847E-8	ATP5D, ATP5E, ATP5J2, AK1, ATP5B, ATP5F1, ATP5G2, ATP5G1, LONP1, NME2, ATP5C1, ATP5L, ATP5O, ATP5A1, NDUFS1, ATP5K, ATP5J	400	101	13588	5.717722772277228	5.664408001160304E-5	1.6184468145663544E-6	6.162750092464364E-5
GOTERM_BP_FAT	GO:0009141~nucleoside triphosphate metabolic process	18	3.1746031746031744	4.0029358031987004E-8	ATP5D, ATP5E, ATP5J2, AK1, ATP5B, ATP5F1, ATP5G2, ATP5G1, LONP1, NME2, ADK, ATP5C1, ATP5L, ATP5O, ATP5A1, NDUFS1, ATP5K, ATP5J	400	115	13588	5.317043478260869	6.128307051778137E-5	1.702358228827805E-6	6.667477253641252E-5
GOTERM_BP_FAT	GO:0009199~ribonucleoside triphosphate metabolic process	17	2.9982363315696645	4.2721002269496486E-8	ATP5D, ATP5E, ATP5J2, AK1, ATP5B, ATP5F1, ATP5G2, ATP5G1, LONP1, NME2, ATP5C1, ATP5L, ATP5O, ATP5A1, NDUFS1, ATP5K, ATP5J	400	102	13588	5.661666666666667	6.540371698871006E-5	1.7677242728497689E-6	7.115809967928044E-5
GOTERM_BP_FAT	GO:0046034~ATP metabolic process	16	2.821869488536155	4.916839782037508E-8	ATP5D, ATP5E, ATP5J2, AK1, ATP5B, ATP5F1, ATP5G2, ATP5G1, LONP1, ATP5C1, ATP5L, ATP5O, ATP5A1, ATP5K, NDUFS1, ATP5J	400	90	13588	6.0391111111111115	7.527398565021493E-5	1.9809669556947185E-6	8.189717908280159E-5
GOTERM_BP_FAT	GO:0009150~purine ribonucleotide metabolic process	18	3.1746031746031744	6.71771756266684E-8	ATP5D, ATP5E, ATP5J2, AK1, ATP5B, ATP5F1, ATP5G2, ATP5G1, LONP1, NME2, ATP5C1, ADSL, ATP5L, ATP5O, ATP5A1, NDUFS1, ATP5K, ATP5J	400	119	13588	5.138319327731092	1.0284297059726111E-4	2.6371313766038185E-6	1.1189342445927508E-4
GOTERM_BP_FAT	GO:0009259~ribonucleotide metabolic process	18	3.1746031746031744	1.4015811189201853E-7	ATP5D, ATP5E, ATP5J2, AK1, ATP5B, ATP5F1, ATP5G2, ATP5G1, LONP1, NME2, ATP5C1, ADSL, ATP5L, ATP5O, ATP5A1, NDUFS1, ATP5K, ATP5J	400	125	13588	4.89168	2.145590632590677E-4	5.233695678508177E-6	2.3345372897054517E-4
GOTERM_BP_FAT	GO:0006163~purine nucleotide metabolic process	20	3.527336860670194	2.3155813090294828E-7	ATP5D, ATP5E, ADSSL1, ATP5J2, AK1, ATP5B, ATP5F1, ATP5G2, ATP5G1, LONP1, NME2, ADK, ATP5C1, ADSL, ATP5L, ATP5O, ATP5A1, NDUFS1, ATP5K, ATP5J	400	160	13588	4.24625	3.5445270623268854E-4	8.440810553289602E-6	3.8569348373984624E-4
GOTERM_BP_FAT	GO:0044271~nitrogen compound biosynthetic process	28	4.938271604938271	2.753267067783964E-7	ATP5D, ATP5E, ALAD, BCAT2, COX10, ATP5B, NFS1, ATP5G2, ATP5G1, GOT2, ALAS1, GOT1, ATP5L, NOS3, SPR, ATP5O, ATP5K, ATP5J, ADSSL1, ATP5J2, FECH, QDPR, ATP5F1, NME2, ADK, ATP5C1, ADSL, ATP5A1	400	302	13588	3.14953642384106	4.214364168036999E-4	9.580073340065276E-6	4.5859620607657803E-4
SP_PIR_KEYWORDS	cf(0)	7	1.2345679012345678	2.957972306536023E-7	ATP5J2, ATP5F1, ATP5L, ATP5G2, ATP5G1, ATP5K, ATP5J	539	11	17854	21.07910271546635	9.84956413431215E-5	4.477285084125704E-6	4.015593059070177E-4
GOTERM_CC_FAT	GO:0045261~proton-transporting ATP synthase complex, catalytic core F(1)	6	1.0582010582010581	4.0515449820174965E-7	ATP5D, ATP5E, ATP5B, ATP5C1, ATP5O, ATP5A1	466	6	12504	26.832618025751074	1.0938575360919245E-4	4.207365636221816E-6	5.327017821410429E-4
GOTERM_BP_FAT	GO:0009145~purine nucleoside triphosphate biosynthetic process	15	2.6455026455026456	5.80300445806172E-7	ATP5D, ATP5E, ATP5J2, ATP5B, ATP5F1, ATP5G2, ATP5G1, NME2, ADK, ATP5C1, ATP5L, ATP5O, ATP5A1, ATP5K, ATP5J	400	94	13588	5.4207446808510635	8.8804569413381E-4	1.9742921557375226E-5	9.665714983286833E-4
GOTERM_BP_FAT	GO:0009142~nucleoside triphosphate biosynthetic process	15	2.6455026455026456	6.626833198578241E-7	ATP5D, ATP5E, ATP5J2, ATP5B, ATP5F1, ATP5G2, ATP5G1, NME2, ADK, ATP5C1, ATP5L, ATP5O, ATP5A1, ATP5K, ATP5J	400	95	13588	5.363684210526316	0.0010140539983071184	2.2055593704717324E-5	0.0011037909775302168
GOTERM_BP_FAT	GO:0006164~purine nucleotide biosynthetic process	17	2.9982363315696645	2.609429452101729E-6	ATP5D, ATP5E, ADSSL1, ATP5J2, ATP5B, ATP5F1, ATP5G2, ATP5G1, NME2, ADK, ATP5C1, ADSL, ATP5L, ATP5O, ATP5A1, ATP5K, ATP5J	400	137	13588	4.2152554744525546	0.0039870721408514775	8.499727483568531E-5	0.0043463004208543765
GOTERM_BP_FAT	GO:0009152~purine ribonucleotide biosynthetic process	15	2.6455026455026456	2.863556190702457E-6	ATP5D, ATP5E, ATP5J2, ATP5B, ATP5F1, ATP5G2, ATP5G1, NME2, ATP5C1, ADSL, ATP5L, ATP5O, ATP5A1, ATP5K, ATP5J	400	107	13588	4.76214953271028	0.004374514620001491	9.133147079964932E-5	0.004769567810225528
GOTERM_BP_FAT	GO:0009206~purine ribonucleoside triphosphate biosynthetic process	14	2.4691358024691357	3.061990300956877E-6	ATP5D, ATP5E, ATP5J2, ATP5B, ATP5F1, ATP5G2, ATP5G1, NME2, ATP5C1, ATP5L, ATP5O, ATP5A1, ATP5K, ATP5J	400	93	13588	5.1137634408602155	0.004676943208188233	9.375389138877033E-5	0.005100073725095022
GOTERM_BP_FAT	GO:0009201~ribonucleoside triphosphate biosynthetic process	14	2.4691358024691357	3.061990300956877E-6	ATP5D, ATP5E, ATP5J2, ATP5B, ATP5F1, ATP5G2, ATP5G1, NME2, ATP5C1, ATP5L, ATP5O, ATP5A1, ATP5K, ATP5J	400	93	13588	5.1137634408602155	0.004676943208188233	9.375389138877033E-5	0.005100073725095022
GOTERM_CC_FAT	GO:0045263~proton-transporting ATP synthase complex, coupling factor F(o)	7	1.2345679012345678	3.518371546610359E-6	ATP5J2, ATP5F1, ATP5L, ATP5G2, ATP5G1, ATP5K, ATP5J	466	13	12504	14.448332783096731	9.495109177142247E-4	3.166489828188013E-5	0.004625907796307338
SP_PIR_KEYWORDS	cf(1)	5	0.8818342151675485	3.980418212472144E-6	ATP5D, ATP5E, ATP5B, ATP5C1, ATP5A1	539	5	17854	33.12430426716141	0.0013246038396013127	4.7337518927936806E-5	0.005403488534305723
GOTERM_BP_FAT	GO:0009260~ribonucleotide biosynthetic process	15	2.6455026455026456	4.449383462294909E-6	ATP5D, ATP5E, ATP5J2, ATP5B, ATP5F1, ATP5G2, ATP5G1, NME2, ATP5C1, ADSL, ATP5L, ATP5O, ATP5A1, ATP5K, ATP5J	400	111	13588	4.59054054054054	0.006788872012994163	1.30991828196092E-4	0.007410845563027291
GOTERM_BP_FAT	GO:0006754~ATP biosynthetic process	13	2.2927689594356258	4.508551411287043E-6	ATP5D, ATP5E, ATP5J2, ATP5B, ATP5F1, ATP5G2, ATP5G1, ATP5C1, ATP5L, ATP5O, ATP5A1, ATP5K, ATP5J	400	82	13588	5.385487804878049	0.006878839493244859	1.3022940188922583E-4	0.0075093915886004226
GOTERM_BP_FAT	GO:0055085~transmembrane transport	33	5.82010582010582	5.666113754935577E-6	ATP5D, ATP5E, MRPS17, GRPEL1, ATP5B, TIMM17A, ATP5G2, TIMM50, TIMM13, ATP5G1, SLC25A20, SLC16A1, SLC2A4, ATP5L, ATP5O, DNAJC19, ATP5K, ATP5J, ABCB8, SLC25A4, ATP5F1, VDAC2, TIMM23, VDAC3, TIMM8B, VDAC1, SLC25A12, SLC25A11, ABCC9, SLC25A33, ATP5C1, ATP5A1, SLC46A1	400	460	13588	2.4369782608695654	0.00863732683531282	1.577120118838593E-4	0.009437328651651367
GOTERM_MF_FAT	GO:0046933~hydrogen ion transporting ATP synthase activity, rotational mechanism	6	1.0582010582010581	9.706837575453354E-6	ATP5D, ATP5E, ATP5B, ATP5C1, ATP5O, ATP5A1	402	11	13288	18.029850746268657	0.005884404561884327	2.6822701569073626E-4	0.014361289048858694
GOTERM_BP_FAT	GO:0009165~nucleotide biosynthetic process	17	2.9982363315696645	5.432894984424588E-5	ATP5D, ATP5E, ADSSL1, ATP5J2, ATP5B, ATP5F1, ATP5G2, ATP5G1, NME2, ADK, ATP5C1, ADSL, ATP5L, ATP5O, ATP5A1, ATP5K, ATP5J	400	174	13588	3.3189080459770115	0.07981439228387832	0.0013853708494211414	0.09045439395548582
GOTERM_MF_FAT	GO:0046961~proton-transporting ATPase activity, rotational mechanism	6	1.0582010582010581	5.708375837351941E-5	ATP5D, ATP5E, ATP5B, ATP5C1, ATP5O, ATP5A1	402	15	13288	13.22189054726368	0.0341125043955417	0.0012388004713250744	0.08442796032765987
GOTERM_CC_FAT	GO:0005753~mitochondrial proton-transporting ATP synthase complex	5	0.8818342151675485	6.043707141357942E-5	ATP5E, ATP5F1, ATP5L, ATP5K, ATP5J	466	7	12504	19.166155732679336	0.016186076954310402	5.09823196212511E-4	0.07943438592805663
GOTERM_BP_FAT	GO:0034404~nucleobase, nucleoside and nucleotide biosynthetic process	17	2.9982363315696645	7.635443221315575E-5	ATP5D, ATP5E, ADSSL1, ATP5J2, ATP5B, ATP5F1, ATP5G2, ATP5G1, NME2, ADK, ATP5C1, ADSL, ATP5L, ATP5O, ATP5A1, ATP5K, ATP5J	400	179	13588	3.226201117318436	0.1103286007961779	0.0018538841729333067	0.12710356680184498
GOTERM_BP_FAT	GO:0034654~nucleobase, nucleoside, nucleotide and nucleic acid biosynthetic process	17	2.9982363315696645	7.635443221315575E-5	ATP5D, ATP5E, ADSSL1, ATP5J2, ATP5B, ATP5F1, ATP5G2, ATP5G1, NME2, ADK, ATP5C1, ADSL, ATP5L, ATP5O, ATP5A1, ATP5K, ATP5J	400	179	13588	3.226201117318436	0.1103286007961779	0.0018538841729333067	0.12710356680184498
GOTERM_MF_FAT	GO:0015405~P-P-bond-hydrolysis-driven transmembrane transporter activity	13	2.2927689594356258	9.025473282807887E-5	ATP5D, ATP5E, ABCB8, TIMM17A, ATP5B, TIMM23, ABCC9, ATP5C1, ATP5L, ABCD3, ATP5O, ATP5A1, MRPL45	402	107	13288	4.015994792393173	0.05339876237384278	0.001890533240547665	0.1334579233004285
GOTERM_MF_FAT	GO:0015399~primary active transmembrane transporter activity	13	2.2927689594356258	9.882403135127536E-5	ATP5D, ATP5E, ABCB8, TIMM17A, ATP5B, TIMM23, ABCC9, ATP5C1, ATP5L, ABCD3, ATP5O, ATP5A1, MRPL45	402	108	13288	3.978809655426571	0.05831831938296406	0.0020009281415154234	0.146120542593986
GOTERM_CC_FAT	GO:0033177~proton-transporting two-sector ATPase complex, proton-transporting domain	7	1.2345679012345678	1.149477077468885E-4	ATP5J2, ATP5F1, ATP5L, ATP5G2, ATP5G1, ATP5K, ATP5J	466	22	12504	8.537651190011704	0.030560941514437334	9.400931377332444E-4	0.15102945928435751
GOTERM_CC_FAT	GO:0033178~proton-transporting two-sector ATPase complex, catalytic domain	6	1.0582010582010581	2.971587474354877E-4	ATP5D, ATP5E, ATP5B, ATP5C1, ATP5O, ATP5A1	466	17	12504	9.470335773794496	0.07710959110302562	0.002290081898365881	0.3900042546447602
GOTERM_MF_FAT	GO:0019829~cation-transporting ATPase activity	6	1.0582010582010581	7.873155211807263E-4	ATP5D, ATP5E, ATP5B, ATP5C1, ATP5O, ATP5A1	402	25	13288	7.933134328358208	0.3805209369574869	0.011900531196903708	1.158607824274771
GOTERM_CC_FAT	GO:0000276~mitochondrial proton-transporting ATP synthase complex, coupling factor F(o)	4	0.7054673721340388	9.39690085637394E-4	ATP5F1, ATP5L, ATP5K, ATP5J	466	6	12504	17.888412017167383	0.22418066778035928	0.0066576235143626095	1.2284908861405985
GOTERM_MF_FAT	GO:0016820~hydrolase activity, acting on acid anhydrides, catalyzing transmembrane movement of substances	10	1.763668430335097	0.0026072991025037516	ATP5D, ATP5E, ABCC9, ABCB8, ATP5B, ATP5C1, ATP5L, ABCD3, ATP5O, ATP5A1	402	97	13288	3.4077037492947637	0.7955246907867813	0.034658652470893836	3.7891466395727713
GOTERM_MF_FAT	GO:0042626~ATPase activity, coupled to transmembrane movement of substances	10	1.763668430335097	0.0026072991025037516	ATP5D, ATP5E, ABCC9, ABCB8, ATP5B, ATP5C1, ATP5L, ABCD3, ATP5O, ATP5A1	402	97	13288	3.4077037492947637	0.7955246907867813	0.034658652470893836	3.7891466395727713
GOTERM_MF_FAT	GO:0043492~ATPase activity, coupled to movement of substances	10	1.763668430335097	0.0026072991025037516	ATP5D, ATP5E, ABCC9, ABCB8, ATP5B, ATP5C1, ATP5L, ABCD3, ATP5O, ATP5A1	402	97	13288	3.4077037492947637	0.7955246907867813	0.034658652470893836	3.7891466395727713
GOTERM_MF_FAT	GO:0042625~ATPase activity, coupled to transmembrane movement of ions	7	1.2345679012345678	0.017640862231247546	ATP5D, ATP5E, ATP5B, ATP5C1, ATP5L, ATP5O, ATP5A1	402	69	13288	3.3533780373494846	0.9999800319404002	0.17291574755564687	23.152261781055305
GOTERM_BP_FAT	GO:0015672~monovalent inorganic cation transport	15	2.6455026455026456	0.06448489738817537	ATP5D, ATP5E, ATP5J2, ATP5B, ATP5F1, ATP5G2, ATP5G1, ABCC9, NNT, ATP5C1, ATP5L, ATP5O, ATP5A1, ATP5K, ATP5J	400	303	13588	1.6816831683168316	1.0	0.5522722519222192	67.05356165644967
GOTERM_MF_FAT	GO:0008553~hydrogen-exporting ATPase activity, phosphorylative mechanism	3	0.5291005291005291	0.06507936620044813	ATP5E, ATP5B, ATP5L	402	14	13288	7.08315565031983	1.0	0.4570101467038967	63.052699837720446
GOTERM_BP_FAT	GO:0016310~phosphorylation	29	5.114638447971781	0.07666052783426312	ATP5D, ATP5E, BCKDK, UQCRC1, NDUFB8, ATP5B, MKNK2, ATP5G2, ATP5G1, MAPKAPK2, FXN, ATP5L, ATP5O, NDUFS1, ATP5K, ATP5J, PDK2, PDK4, NDUFA7, ATP5F1, PIM3, MAPK12, UQCRH, DLD, GADD45G, ATP5C1, ATP5A1, PGK1, UQCRB	400	718	13588	1.3720473537604456	1.0	0.6119375710259051	73.51236929780076
GOTERM_BP_FAT	GO:0006793~phosphorus metabolic process	33	5.82010582010582	0.1055264024765021	ATP5D, ATP5E, BCKDK, UQCRC1, NDUFB8, ATP5B, MKNK2, ATP5G2, TIMM50, PTPMT1, MAPKAPK2, ATP5G1, FXN, ATP5L, ATP5O, NDUFS1, ATP5K, ATP5J, GPD1, PDK2, PDK4, NDUFA7, ATP5F1, PIM3, PPA2, MAPK12, UQCRH, DLD, GADD45G, ATP5C1, ATP5A1, PGK1, UQCRB	400	866	13588	1.2944688221709009	1.0	0.7046368569435734	84.39420897518558
GOTERM_BP_FAT	GO:0006796~phosphate metabolic process	33	5.82010582010582	0.1055264024765021	ATP5D, ATP5E, BCKDK, UQCRC1, NDUFB8, ATP5B, MKNK2, ATP5G2, TIMM50, PTPMT1, MAPKAPK2, ATP5G1, FXN, ATP5L, ATP5O, NDUFS1, ATP5K, ATP5J, GPD1, PDK2, PDK4, NDUFA7, ATP5F1, PIM3, PPA2, MAPK12, UQCRH, DLD, GADD45G, ATP5C1, ATP5A1, PGK1, UQCRB	400	866	13588	1.2944688221709009	1.0	0.7046368569435734	84.39420897518558
GOTERM_MF_FAT	GO:0042623~ATPase activity, coupled	11	1.9400352733686066	0.13771147857092225	ATP5D, ATP5E, ABCC9, LONP1, ABCB8, ATP5B, ATP5C1, ATP5L, ABCD3, ATP5O, ATP5A1	402	223	13288	1.6305021975325167	1.0	0.7088843646110886	88.83355251713266
GOTERM_MF_FAT	GO:0016887~ATPase activity	11	1.9400352733686066	0.3416617735226055	ATP5D, ATP5E, ABCC9, LONP1, ABCB8, ATP5B, ATP5C1, ATP5L, ABCD3, ATP5O, ATP5A1	402	281	13288	1.2939572599635274	1.0	0.949722126619139	99.79404615413374
GOTERM_BP_FAT	GO:0006811~ion transport	23	4.056437389770723	0.4329176921423636	FXYD1, ATP5D, ATP5E, ATP5J2, SLC25A4, ATP5B, ATP5F1, ATP5G2, ATP5G1, VDAC2, VDAC3, VDAC1, SLC25A12, TST, SLC16A1, ABCC9, NNT, ATP5C1, ATP5L, ATP5O, ATP5A1, ATP5K, ATP5J	400	712	13588	1.0973455056179777	1.0	0.9867094435178185	99.99211842873372
GOTERM_MF_FAT	GO:0015662~ATPase activity, coupled to transmembrane movement of ions, phosphorylative mechanism	3	0.5291005291005291	0.5168412859543492	ATP5E, ATP5B, ATP5L	402	57	13288	1.7397224404294318	1.0	0.9926573774093412	99.99788267055362
SP_PIR_KEYWORDS	ion transport	17	2.9982363315696645	0.5728057745002867	FXYD1, ATP5D, ATP5E, ATP5J2, ATP5B, ATP5F1, ATP5G2, ATP5G1, VDAC2, VDAC3, VDAC1, ATP5C1, ATP5L, ATP5O, ATP5A1, ATP5K, ATP5J	539	543	17854	1.03704083341021	1.0	0.9614355826023849	99.9990327288468
GOTERM_BP_FAT	GO:0006812~cation transport	15	2.6455026455026456	0.6552472136149308	ATP5D, ATP5E, ATP5J2, ATP5B, ATP5F1, ATP5G2, ATP5G1, ABCC9, NNT, ATP5C1, ATP5L, ATP5O, ATP5A1, ATP5K, ATP5J	400	515	13588	0.9894174757281553	1.0	0.9990296857259363	99.99999802070394
Annotation Cluster 15	Enrichment Score: 5.129470753298229
Category	Term	Count	%	PValue	Genes	List Total	Pop Hits	Pop Total	Fold Enrichment	Bonferroni	Benjamini	FDR
SP_PIR_KEYWORDS	Flavoprotein	16	2.821869488536155	4.4853223292022666E-7	GCDH, ACOX1, ACADM, ACADS, NDUFA9, AIFM1, NDUFA10, ACADL, POR, COQ6, NDUFV1, DLD, ETFDH, TXNRD2, ETFB, ETFA	539	103	17854	5.145522992957113	1.4935011321715042E-4	6.49394704710371E-6	6.089040076040497E-4
SP_PIR_KEYWORDS	FAD	16	2.821869488536155	9.448591201242254E-7	GCDH, ACOX1, ACADM, ACADS, NDUFA9, AIFM1, NDUFA10, ACADL, POR, COQ6, DLD, ETFDH, TXNRD2, NOS3, ETFB, ETFA	539	109	17854	4.862283195179656	3.1458874224121747E-4	1.2585450228974615E-5	0.00128268754664429
GOTERM_MF_FAT	GO:0050660~FAD binding	11	1.9400352733686066	4.996573729224638E-5	GCDH, ACOX1, ACADM, ACADS, AIFM1, DLD, TXNRD2, NOS3, ACADL, ETFA, COQ6	402	71	13288	5.121154789433116	0.029923095131341726	0.0011245497105609736	0.07390390055449503
UP_SEQ_FEATURE	nucleotide phosphate-binding region:FAD	10	1.763668430335097	1.433124659653873E-4	GCDH, ACADM, ACADS, AIFM1, DLD, ETFDH, TXNRD2, NOS3, POR, ETFA	549	58	16021	5.031405062496074	0.14414002043040597	0.011056175614859831	0.22856477121497853
Annotation Cluster 16	Enrichment Score: 4.952423280530241
Category	Term	Count	%	PValue	Genes	List Total	Pop Hits	Pop Total	Fold Enrichment	Bonferroni	Benjamini	FDR
GOTERM_MF_FAT	GO:0051540~metal cluster binding	15	2.6455026455026456	1.4458942170864776E-10	FECH, ACO2, FDX1, UQCRFS1, NDUFS7, ISCA1, ISCU, SDHB, CISD1, NDUFV1, NDUFV2, NDUFS8, ETFDH, NDUFS2, NDUFS1	402	50	13288	9.916417910447759	8.791038264011064E-8	7.3258654698094006E-9	2.1393475879705193E-7
GOTERM_MF_FAT	GO:0051536~iron-sulfur cluster binding	15	2.6455026455026456	1.4458942170864776E-10	FECH, ACO2, FDX1, UQCRFS1, NDUFS7, ISCA1, ISCU, SDHB, CISD1, NDUFV1, NDUFV2, NDUFS8, ETFDH, NDUFS2, NDUFS1	402	50	13288	9.916417910447759	8.791038264011064E-8	7.3258654698094006E-9	2.1393475879705193E-7
SP_PIR_KEYWORDS	iron-sulfur	14	2.4691358024691357	8.050910550772739E-10	FECH, ACO2, FDX1, UQCRFS1, NDUFS7, ISCA1, SDHB, CISD1, NDUFV1, NDUFV2, NDUFS8, ETFDH, NDUFS2, NDUFS1	539	47	17854	9.866814037026804	2.6809530206950427E-7	1.4894185329517029E-8	1.0929528504455277E-6
SP_PIR_KEYWORDS	iron	28	4.938271604938271	1.6705430439791234E-6	POLR2L, FDX1, CYC1, EGLN1, UQCRFS1, NDUFS7, CISD1, NDUFS8, ETFDH, NOS3, NENF, NDUFS2, NDUFS1, MB, SCD1, FECH, ACO2, CYCS, COQ7, PHYH, ISCA1, HBA-A1, SDHB, ISCU, NDUFV1, SDHC, SDHD, NDUFV2	539	321	17854	2.8893474127118988	5.561365969923848E-4	2.139559027680704E-5	0.002267824838253496
GOTERM_MF_FAT	GO:0005506~iron ion binding	29	5.114638447971781	1.78315573116411E-6	POLR2L, FDX1, CYC1, EGLN1, UQCRFS1, NDUFS7, CISD1, NDUFS8, ETFDH, NOS3, NENF, NDUFS2, NDUFS1, MB, SCD1, FECH, ACO2, CYCS, COQ7, PHYH, POR, ISCA1, HBA-A1, SDHB, ISCU, NDUFV1, SDHC, SDHD, NDUFV2	402	343	13288	2.7947144742758514	0.001083572162427493	6.775768254285719E-5	0.0026383273023178333
GOTERM_MF_FAT	GO:0051539~4 iron, 4 sulfur cluster binding	8	1.4109347442680775	3.4898521402653685E-6	NDUFS7, SDHB, ACO2, NDUFV1, NDUFS8, ETFDH, NDUFS2, NDUFS1	402	23	13288	11.497296128055375	0.0021195843056859287	1.1787270822916085E-4	0.005163465885915652
SP_PIR_KEYWORDS	4fe-4s	8	1.4109347442680775	3.495419953197836E-6	NDUFS7, SDHB, ACO2, NDUFV1, NDUFS8, ETFDH, NDUFS2, NDUFS1	539	23	17854	11.521497136403969	0.0011632997203639972	4.310932553275304E-5	0.00474510923959004
SP_PIR_KEYWORDS	2Fe-2S	7	1.2345679012345678	1.4135385341134362E-5	SDHB, CISD1, FECH, FDX1, NDUFV2, UQCRFS1, NDUFS1	539	19	17854	12.20369104579631	0.004696055475960859	1.4262972399314844E-4	0.01918781186319718
GOTERM_MF_FAT	GO:0051537~2 iron, 2 sulfur cluster binding	7	1.2345679012345678	1.4138734165231647E-5	SDHB, CISD1, FECH, FDX1, NDUFV2, UQCRFS1, NDUFS1	402	19	13288	12.178057083006022	0.008559567651033384	3.736871678028386E-4	0.020917651012619665
UP_SEQ_FEATURE	metal ion-binding site:Iron-sulfur (2Fe-2S)	5	0.8818342151675485	3.688218343586399E-4	CISD1, FECH, FDX1, NDUFV2, UQCRFS1	549	11	16021	13.26461334658056	0.33009166830511427	0.02472753880721079	0.587231622077744
UP_SEQ_FEATURE	metal ion-binding site:Iron-sulfur (4Fe-4S)	5	0.8818342151675485	0.0013678899523195654	NDUFS7, ACO2, NDUFV1, ETFDH, NDUFS2	549	15	16021	9.727383120825746	0.7738474337243931	0.0683405032425155	2.1617346075023303
INTERPRO	IPR017896:4Fe-4S ferredoxin, iron-sulpur binding domain	3	0.5291005291005291	0.012041180332575212	SDHB, NDUFS8, ETFDH	525	6	17763	16.917142857142856	0.999991102071823	0.3128147400546746	17.337642091445037
UP_SEQ_FEATURE	domain:2Fe-2S ferredoxin-type	3	0.5291005291005291	0.015986431267134976	SDHB, FDX1, NDUFS1	549	6	16021	14.591074681238615	0.9999999749284884	0.45310648131106457	22.68626137400309
UP_SEQ_FEATURE	metal ion-binding site:Iron-sulfur 2 (4Fe-4S)	3	0.5291005291005291	0.015986431267134976	SDHB, NDUFS8, NDUFS1	549	6	16021	14.591074681238615	0.9999999749284884	0.45310648131106457	22.68626137400309
INTERPRO	IPR001041:Ferredoxin	3	0.5291005291005291	0.02725344092985455	SDHB, FDX1, NDUFS1	525	9	17763	11.278095238095238	0.9999999999969821	0.5117514650967554	35.22828363642338
Annotation Cluster 17	Enrichment Score: 4.672496736149073
Category	Term	Count	%	PValue	Genes	List Total	Pop Hits	Pop Total	Fold Enrichment	Bonferroni	Benjamini	FDR
KEGG_PATHWAY	mmu04260:Cardiac muscle contraction	16	2.821869488536155	8.541604554270897E-7	UQCRC2, UQCRC1, COX7A2, COX7A1, TNNC1, MYL3, COX8A, CYC1, COX7C, UQCRFS1, UQCRQ, COX5B, COX6C, UQCRH, COX6A2, UQCRB	249	78	5738	4.727010606528679	1.0420219064777303E-4	9.473375133906003E-6	9.834475542480625E-4
GOTERM_MF_FAT	GO:0016676~oxidoreductase activity, acting on heme group of donors, oxygen as acceptor	7	1.2345679012345678	4.747819660354226E-5	COX7A2, COX7A1, COX8A, COX6A2, COX7C, COX5B, COX6C	402	23	13288	10.060134112048454	0.028454745176586083	0.0011096695849764915	0.07022580500851694
GOTERM_MF_FAT	GO:0016675~oxidoreductase activity, acting on heme group of donors	7	1.2345679012345678	4.747819660354226E-5	COX7A2, COX7A1, COX8A, COX6A2, COX7C, COX5B, COX6C	402	23	13288	10.060134112048454	0.028454745176586083	0.0011096695849764915	0.07022580500851694
GOTERM_MF_FAT	GO:0004129~cytochrome-c oxidase activity	7	1.2345679012345678	4.747819660354226E-5	COX7A2, COX7A1, COX8A, COX6A2, COX7C, COX5B, COX6C	402	23	13288	10.060134112048454	0.028454745176586083	0.0011096695849764915	0.07022580500851694
GOTERM_MF_FAT	GO:0015002~heme-copper terminal oxidase activity	7	1.2345679012345678	4.747819660354226E-5	COX7A2, COX7A1, COX8A, COX6A2, COX7C, COX5B, COX6C	402	23	13288	10.060134112048454	0.028454745176586083	0.0011096695849764915	0.07022580500851694
Annotation Cluster 18	Enrichment Score: 4.672110667695819
Category	Term	Count	%	PValue	Genes	List Total	Pop Hits	Pop Total	Fold Enrichment	Bonferroni	Benjamini	FDR
GOTERM_BP_FAT	GO:0022904~respiratory electron transport chain	11	1.9400352733686066	3.4854715633405663E-9	SLC25A12, NDUFA5, UQCRC1, NDUFB8, UQCRH, NDUFA7, DLD, PPARGC1A, NDUFS1, UQCRB, SOD2	400	28	13588	13.345357142857143	5.336242757447707E-6	1.7787521733314549E-7	5.805566272165663E-6
GOTERM_BP_FAT	GO:0042773~ATP synthesis coupled electron transport	7	1.2345679012345678	8.494030900024466E-6	UQCRC1, NDUFB8, UQCRH, NDUFA7, DLD, NDUFS1, UQCRB	400	18	13588	13.210555555555556	0.012920224464575858	2.3219476251357118E-4	0.014147119193019808
GOTERM_BP_FAT	GO:0042775~mitochondrial ATP synthesis coupled electron transport	5	0.8818342151675485	5.801808693201337E-4	UQCRC1, NDUFB8, UQCRH, DLD, UQCRB	400	14	13588	12.132142857142858	0.5887338410813971	0.012436313219996276	0.9620000499146686
GOTERM_BP_FAT	GO:0006122~mitochondrial electron transport, ubiquinol to cytochrome c	3	0.5291005291005291	0.011929398445445417	UQCRC1, UQCRH, UQCRB	400	6	13588	16.985	0.9999999895192118	0.1758540158219285	18.11844332844611
Annotation Cluster 19	Enrichment Score: 4.292625368339944
Category	Term	Count	%	PValue	Genes	List Total	Pop Hits	Pop Total	Fold Enrichment	Bonferroni	Benjamini	FDR
GOTERM_CC_FAT	GO:0000314~organellar small ribosomal subunit	6	1.0582010582010581	1.5027053065693568E-5	MRPS36, MRPS35, MRPS22, MRPS24, MRPS10, MRPS7	466	10	12504	16.099570815450644	0.004049114950475996	1.3087320350657627E-4	0.019755987084058013
GOTERM_CC_FAT	GO:0005763~mitochondrial small ribosomal subunit	6	1.0582010582010581	1.5027053065693568E-5	MRPS36, MRPS35, MRPS22, MRPS24, MRPS10, MRPS7	466	10	12504	16.099570815450644	0.004049114950475996	1.3087320350657627E-4	0.019755987084058013
GOTERM_CC_FAT	GO:0015935~small ribosomal subunit	7	1.2345679012345678	5.866461905376263E-4	MRPS36, MRPS35, MRPS22, MRPS12, MRPS24, MRPS10, MRPS7	466	29	12504	6.476838833801983	0.14652664041984875	0.004391466697603041	0.7685885137357129
Annotation Cluster 20	Enrichment Score: 4.16366246817881
Category	Term	Count	%	PValue	Genes	List Total	Pop Hits	Pop Total	Fold Enrichment	Bonferroni	Benjamini	FDR
INTERPRO	IPR000089:Biotin/lipoyl attachment	6	1.0582010582010581	2.5037349862728585E-6	DLST, DBT, PCX, DLAT, PDHX, PCCA	525	9	17763	22.556190476190476	0.0024007022896440633	8.008753266093294E-4	0.0039351715037216906
INTERPRO	IPR003016:2-oxo acid dehydrogenase, lipoyl-binding site	5	0.8818342151675485	3.656776068754626E-6	DLST, DBT, GCSH, DLAT, PDHX	525	5	17763	33.83428571428572	0.0035043568033443773	8.772428584465919E-4	0.005747380997955798
SP_PIR_KEYWORDS	lipoyl	5	0.8818342151675485	3.980418212472144E-6	DLST, DBT, GCSH, DLAT, PDHX	539	5	17854	33.12430426716141	0.0013246038396013127	4.7337518927936806E-5	0.005403488534305723
GOTERM_MF_FAT	GO:0031405~lipoic acid binding	5	0.8818342151675485	3.98913306122703E-6	DLST, DBT, GCSH, DLAT, PDHX	402	5	13288	33.05472636815921	0.002422458838221786	1.2764436533507784E-4	0.00590216453564274
INTERPRO	IPR001078:2-oxoacid dehydrogenase acyltransferase, catalytic domain	4	0.7054673721340388	9.986791410342645E-5	DLST, DBT, DLAT, PDHX	525	4	17763	33.83428571428571	0.0914251311008083	0.011913217099886464	0.15685203279806048
INTERPRO	IPR004167:E3 binding	3	0.5291005291005291	0.002554772512299894	DBT, DLAT, PDHX	525	3	17763	33.83428571428571	0.914198591109129	0.1012680273064055	3.940846556822264
UP_SEQ_FEATURE	domain:Lipoyl-binding	3	0.5291005291005291	0.003424164953597926	DLST, DBT, PDHX	549	3	16021	29.18214936247723	0.9758874863431661	0.15576069506810697	5.329087323534576
PIR_SUPERFAMILY	PIRSF000432:dihydrolipoamide acetyltransferase	3	0.5291005291005291	0.0038625437454562644	DLST, DBT, PDHX	297	3	8136	27.393939393939398	0.7243759657089963	0.27543179736042744	5.118131779876379
Annotation Cluster 21	Enrichment Score: 3.706958363183915
Category	Term	Count	%	PValue	Genes	List Total	Pop Hits	Pop Total	Fold Enrichment	Bonferroni	Benjamini	FDR
GOTERM_BP_FAT	GO:0009081~branched chain family amino acid metabolic process	8	1.4109347442680775	9.379807097772311E-8	BCKDHA, ALDH6A1, BCKDK, BCAT2, BCKDHB, HIBCH, HIBADH, GHR	400	15	13588	18.117333333333335	1.4359454271728467E-4	3.5901148904837754E-6	1.5623439193479527E-4
GOTERM_BP_FAT	GO:0009083~branched chain family amino acid catabolic process	5	0.8818342151675485	4.668512378361083E-5	BCKDHA, BCKDK, BCAT2, BCKDHB, HIBCH	400	8	13588	21.23125	0.06898193029457311	0.0012107341467784138	0.07773253965822624
GOTERM_CC_FAT	GO:0045239~tricarboxylic acid cycle enzyme complex	4	0.7054673721340388	1.9877491106416956E-4	BCKDHA, BCKDK, BCKDHB, FH1	466	4	12504	26.832618025751074	0.05225951171948573	0.0015774181173935364	0.26103685988065894
GOTERM_CC_FAT	GO:0045240~dihydrolipoyl dehydrogenase complex	3	0.5291005291005291	0.0040380523400234325	BCKDHA, BCKDK, BCKDHB	466	3	12504	26.832618025751074	0.6646167488466751	0.026294017589637564	5.181001576084299
GOTERM_CC_FAT	GO:0030062~mitochondrial tricarboxylic acid cycle enzyme complex	3	0.5291005291005291	0.0040380523400234325	BCKDHA, BCKDK, BCKDHB	466	3	12504	26.832618025751074	0.6646167488466751	0.026294017589637564	5.181001576084299
GOTERM_CC_FAT	GO:0005947~mitochondrial alpha-ketoglutarate dehydrogenase complex	3	0.5291005291005291	0.0040380523400234325	BCKDHA, BCKDK, BCKDHB	466	3	12504	26.832618025751074	0.6646167488466751	0.026294017589637564	5.181001576084299
Annotation Cluster 22	Enrichment Score: 3.665072644866387
Category	Term	Count	%	PValue	Genes	List Total	Pop Hits	Pop Total	Fold Enrichment	Bonferroni	Benjamini	FDR
UP_SEQ_FEATURE	binding site:Substrate; via amide nitrogen	9	1.5873015873015872	8.069181422780333E-7	GCDH, ACADM, ECH1, ACADS, PKM2, ECHS1, SPR, HIBCH, DCI	549	24	16021	10.943306010928962	8.759296055950161E-4	1.752473336115168E-4	0.0012883025180654428
INTERPRO	IPR018376:Enoyl-CoA hydratase/isomerase, conserved site	5	0.8818342151675485	1.3646655568111784E-4	ECH1, ECHS1, HIBCH, DCI, HADHA	525	10	17763	16.91714285714286	0.12279699201183225	0.014451978903833984	0.21427596680673178
UP_SEQ_FEATURE	site:Important for catalytic activity	5	0.8818342151675485	5.383200966250248E-4	ECH1, ECHS1, HADH, DCI, HADHA	549	12	16021	12.15922890103218	0.44276768119673915	0.03381351419876466	0.8560182581694886
INTERPRO	IPR001753:Crotonase, core	5	0.8818342151675485	5.920620246774612E-4	ECH1, ECHS1, HIBCH, DCI, HADHA	525	14	17763	12.083673469387756	0.4336527472263064	0.03719385551955301	0.9265297446198972
KEGG_PATHWAY	mmu00410:beta-Alanine metabolism	5	0.8818342151675485	0.013470175870347918	ACADM, MLYCD, ECHS1, HIBCH, HADHA	249	22	5738	5.237312887915298	0.8088181192426487	0.07939710456064086	14.456499194899642
Annotation Cluster 23	Enrichment Score: 3.649117937501223
Category	Term	Count	%	PValue	Genes	List Total	Pop Hits	Pop Total	Fold Enrichment	Bonferroni	Benjamini	FDR
GOTERM_BP_FAT	GO:0006743~ubiquinone metabolic process	5	0.8818342151675485	8.208573173444926E-5	COQ3, COQ9, COQ7, COQ5, COQ6	400	9	13588	18.872222222222224	0.1181015922427443	0.0019617983649655724	0.1366380570584358
GOTERM_BP_FAT	GO:0006744~ubiquinone biosynthetic process	5	0.8818342151675485	8.208573173444926E-5	COQ3, COQ9, COQ7, COQ5, COQ6	400	9	13588	18.872222222222224	0.1181015922427443	0.0019617983649655724	0.1366380570584358
SP_PIR_KEYWORDS	ubiquinone biosynthesis	5	0.8818342151675485	9.106523437926706E-5	COQ3, COQ9, COQ7, COQ5, COQ6	539	9	17854	18.40239125953412	0.02987088092617629	8.420370625509266E-4	0.12355500696692445
GOTERM_BP_FAT	GO:0009108~coenzyme biosynthetic process	10	1.763668430335097	9.778631078922879E-5	COQ3, DBT, MLYCD, PDK4, NFS1, COQ9, DLAT, COQ7, COQ5, COQ6	400	64	13588	5.3078125	0.13904940928573706	0.002300705650813639	0.16275288538247779
GOTERM_BP_FAT	GO:0045426~quinone cofactor biosynthetic process	5	0.8818342151675485	1.336419893987032E-4	COQ3, COQ9, COQ7, COQ5, COQ6	400	10	13588	16.985	0.18504269935176154	0.0030493644828317734	0.2223676946809916
GOTERM_BP_FAT	GO:0042375~quinone cofactor metabolic process	5	0.8818342151675485	4.241982631366555E-4	COQ3, COQ9, COQ7, COQ5, COQ6	400	13	13588	13.065384615384616	0.4777377001069263	0.009236866011187672	0.7042232539951176
GOTERM_BP_FAT	GO:0006733~oxidoreduction coenzyme metabolic process	7	1.2345679012345678	7.685507244248571E-4	COQ3, TPI1, COQ9, COQ7, HIBADH, COQ5, COQ6	400	38	13588	6.257631578947369	0.6918299533817076	0.015780959645285808	1.2724615089920843
KEGG_PATHWAY	mmu00130:Ubiquinone and other terpenoid-quinone biosynthesis	4	0.7054673721340388	0.002453048452793012	COQ3, COQ7, COQ5, COQ6	249	7	5738	13.168100975329889	0.25891472318085507	0.01855320399402438	2.7882194790315507
Annotation Cluster 24	Enrichment Score: 3.6423677851680036
Category	Term	Count	%	PValue	Genes	List Total	Pop Hits	Pop Total	Fold Enrichment	Bonferroni	Benjamini	FDR
UP_SEQ_FEATURE	metal ion-binding site:Magnesium or manganese	7	1.2345679012345678	5.9928971053384666E-6	NUDT19, IDH3G, NUDT4, NUDT8, IDH2, IDH1, IDH3A	549	15	16021	13.618336369156044	0.00648717260816134	6.506188315424932E-4	0.009567717497804828
UP_SEQ_FEATURE	site:Critical for catalysis	4	0.7054673721340388	1.5516963278955077E-4	IDH3G, IDH2, IDH1, IDH3A	549	4	16021	29.182149362477233	0.15509180010736345	0.011172274485033884	0.24745346185373052
INTERPRO	IPR019818:Isocitrate/isopropylmalate dehydrogenase, conserved site	4	0.7054673721340388	2.441846211679737E-4	IDH3G, IDH2, IDH1, IDH3A	525	5	17763	27.06742857142857	0.20899094324236334	0.02108773765767924	0.3831081634378619
INTERPRO	IPR001804:Isocitrate/isopropylmalate dehydrogenase	4	0.7054673721340388	4.776556464042013E-4	IDH3G, IDH2, IDH1, IDH3A	525	6	17763	22.556190476190476	0.367869216163764	0.03466632404111436	0.748121874892993
GOTERM_MF_FAT	GO:0004448~isocitrate dehydrogenase activity	4	0.7054673721340388	5.097559654654852E-4	IDH3G, IDH2, IDH1, IDH3A	402	6	13288	22.036484245439468	0.26656085392214335	0.00857443494427046	0.7515892898507293
GOTERM_BP_FAT	GO:0006102~isocitrate metabolic process	3	0.5291005291005291	0.002530196171206078	IDH3G, IDH2, IDH1	400	3	13588	33.97	0.9793210554746803	0.04675605805244043	4.131962697527769
Annotation Cluster 25	Enrichment Score: 3.4413733155496486
Category	Term	Count	%	PValue	Genes	List Total	Pop Hits	Pop Total	Fold Enrichment	Bonferroni	Benjamini	FDR
UP_SEQ_FEATURE	metal ion-binding site:Magnesium or manganese	7	1.2345679012345678	5.9928971053384666E-6	NUDT19, IDH3G, NUDT4, NUDT8, IDH2, IDH1, IDH3A	549	15	16021	13.618336369156044	0.00648717260816134	6.506188315424932E-4	0.009567717497804828
GOTERM_MF_FAT	GO:0030145~manganese ion binding	13	2.2927689594356258	0.0017570513230070234	ME1, NUDT19, NUDT4, CHPT1, IDH3A, SOD2, LAP3, PCX, IDH3G, NUDT8, ENDOG, IDH2, IDH1	402	148	13288	2.9034556945004706	0.6567261737021938	0.024007727002963497	2.5684613667410705
SP_PIR_KEYWORDS	manganese	12	2.1164021164021163	0.0045025524943588385	LAP3, PCX, NUDT19, IDH3G, NUDT4, ENDOG, NUDT8, IDH2, IDH1, CHPT1, IDH3A, SOD2	539	145	17854	2.7413217324547374	0.7774794001475395	0.0314673626425398	5.942369715893269
Annotation Cluster 26	Enrichment Score: 3.41915647554456
Category	Term	Count	%	PValue	Genes	List Total	Pop Hits	Pop Total	Fold Enrichment	Bonferroni	Benjamini	FDR
GOTERM_MF_FAT	GO:0019842~vitamin binding	19	3.3509700176366843	2.1778680929303987E-8	CCBL1, NFS1, NDUFAB1, GCAT, MOSC2, EGLN1, OGDH, PHYH, CCBL2, GOT2, ALAS1, MUT, PCX, GOT1, MMACHC, FASN, GPT2, SLC46A1, PCCA	402	121	13288	5.19041157847128	1.3241350506398852E-5	1.018571648470079E-6	3.222376248057657E-5
INTERPRO	IPR004839:Aminotransferase, class I and II	7	1.2345679012345678	6.007493591573781E-6	GOT2, ALAS1, CCBL1, GOT1, GCAT, CCBL2, GPT2	525	17	17763	13.931764705882353	0.005750612733064875	0.0011527772754310606	0.009441857146630372
GOTERM_MF_FAT	GO:0016769~transferase activity, transferring nitrogenous groups	8	1.4109347442680775	3.788280771708249E-5	GOT2, ALAS1, CCBL1, BCAT2, GOT1, GCAT, CCBL2, GPT2	402	32	13288	8.2636815920398	0.0227699445567211	9.592555938970904E-4	0.05603681137680283
SP_PIR_KEYWORDS	pyridoxal phosphate	10	1.763668430335097	7.20506151594676E-5	GOT2, ALAS1, CCBL1, BCAT2, GOT1, FASN, NFS1, GCAT, CCBL2, GPT2	539	60	17854	5.520717377860235	0.023708158406208546	6.85299910098025E-4	0.09776813952188101
INTERPRO	IPR015421:Pyridoxal phosphate-dependent transferase, major region, subdomain 1	8	1.4109347442680775	1.7577813838647326E-4	GOT2, ALAS1, CCBL1, GOT1, NFS1, GCAT, CCBL2, GPT2	525	41	17763	6.601811846689896	0.15528994915763006	0.016734579461652355	0.27592210473985634
GOTERM_MF_FAT	GO:0070279~vitamin B6 binding	9	1.5873015873015872	1.977563433985126E-4	GOT2, ALAS1, CCBL1, GOT1, NFS1, GCAT, MOSC2, CCBL2, GPT2	402	54	13288	5.509121061359867	0.11329926799284384	0.003637240280938814	0.2922017596190818
GOTERM_MF_FAT	GO:0030170~pyridoxal phosphate binding	9	1.5873015873015872	1.977563433985126E-4	GOT2, ALAS1, CCBL1, GOT1, NFS1, GCAT, MOSC2, CCBL2, GPT2	402	54	13288	5.509121061359867	0.11329926799284384	0.003637240280938814	0.2922017596190818
SP_PIR_KEYWORDS	Aminotransferase	6	1.0582010582010581	6.444792559774723E-4	GOT2, CCBL1, BCAT2, GOT1, CCBL2, GPT2	539	24	17854	8.281076066790352	0.19320105321672498	0.004980134046235207	0.8713773134470415
GOTERM_MF_FAT	GO:0008483~transaminase activity	6	1.0582010582010581	6.456802369051545E-4	GOT2, CCBL1, BCAT2, GOT1, CCBL2, GPT2	402	24	13288	8.2636815920398	0.32476896805489486	0.010018715362769437	0.9511060553566986
KEGG_PATHWAY	mmu00250:Alanine, aspartate and glutamate metabolism	5	0.8818342151675485	0.03859005024547103	GOT2, ADSSL1, GOT1, ADSL, GPT2	249	30	5738	3.840696117804552	0.9917803994795569	0.1813113309747746	36.435382000101434
GOTERM_BP_FAT	GO:0008652~cellular amino acid biosynthetic process	3	0.5291005291005291	0.3720358213885453	GOT2, BCAT2, GOT1	400	44	13588	2.3161363636363634	1.0	0.9745696700543486	99.95691683848382
GOTERM_BP_FAT	GO:0009309~amine biosynthetic process	3	0.5291005291005291	0.6365101104905858	GOT2, BCAT2, GOT1	400	73	13588	1.396027397260274	1.0	0.9987421516053814	99.99999522083183
Annotation Cluster 27	Enrichment Score: 3.3995963812660666
Category	Term	Count	%	PValue	Genes	List Total	Pop Hits	Pop Total	Fold Enrichment	Bonferroni	Benjamini	FDR
SP_PIR_KEYWORDS	Fatty acid biosynthesis	9	1.5873015873015872	6.136331987483109E-5	SCD1, PECR, TPI1, PTGES2, MLYCD, FASN, NDUFAB1, CBR4, MECR	539	46	17854	6.480842139227232	0.020227240721373718	6.008374393383642E-4	0.08327174908721036
SP_PIR_KEYWORDS	lipid synthesis	12	2.1164021164021163	1.929502743310736E-4	SCD1, PECR, PCX, TPI1, PTGES2, DGAT2, MLYCD, HINT2, FASN, NDUFAB1, CBR4, MECR	539	99	17854	4.015067183898353	0.06223757556731113	0.0016895879026868066	0.2616224300528991
GOTERM_BP_FAT	GO:0016053~organic acid biosynthetic process	14	2.4691358024691357	2.616245735201219E-4	SCD1, PTGES2, BCAT2, AMACR, NDUFAB1, CBR4, GOT2, PECR, TPI1, GOT1, MLYCD, FASN, GSTO1, MECR	400	141	13588	3.37290780141844	0.33008177594659827	0.005873852073974173	0.4348829211001548
GOTERM_BP_FAT	GO:0046394~carboxylic acid biosynthetic process	14	2.4691358024691357	2.616245735201219E-4	SCD1, PTGES2, BCAT2, AMACR, NDUFAB1, CBR4, GOT2, PECR, TPI1, GOT1, MLYCD, FASN, GSTO1, MECR	400	141	13588	3.37290780141844	0.33008177594659827	0.005873852073974173	0.4348829211001548
GOTERM_BP_FAT	GO:0008610~lipid biosynthetic process	19	3.3509700176366843	0.0019343090324091064	SCD1, PTGES2, PIGY, AMACR, NDUFAB1, CBR4, CHPT1, PECR, PCX, TPI1, DGAT2, MLYCD, FASN, FABP3, GNPAT, AGPAT3, GPAM, MECR, AGPAT2	400	285	13588	2.264666666666667	0.9484031670362965	0.03729069994711631	3.1735482887106925
GOTERM_BP_FAT	GO:0006633~fatty acid biosynthetic process	9	1.5873015873015872	0.0025537862110131663	SCD1, PECR, TPI1, PTGES2, MLYCD, FASN, NDUFAB1, CBR4, MECR	400	81	13588	3.7744444444444443	0.9800564134083461	0.046620315250449074	4.169720386448173
Annotation Cluster 28	Enrichment Score: 3.3478519013163694
Category	Term	Count	%	PValue	Genes	List Total	Pop Hits	Pop Total	Fold Enrichment	Bonferroni	Benjamini	FDR
GOTERM_MF_FAT	GO:0016408~C-acyltransferase activity	7	1.2345679012345678	4.507234440281133E-6	ACAA2, GCAT, ACAA1A, ACAT1, SCP2, HADHA, HADHB	402	16	13288	14.461442786069652	0.0027366532341280836	1.3701084893069648E-4	0.006668703145784605
INTERPRO	IPR016038:Thiolase-like, subgroup	5	0.8818342151675485	8.38342690744996E-5	ACAA2, FASN, ACAA1A, ACAT1, SCP2	525	9	17763	18.796825396825398	0.0773305848123389	0.011431906587362373	0.13168520603945577
GOTERM_MF_FAT	GO:0003988~acetyl-CoA C-acyltransferase activity	4	0.7054673721340388	2.6071875835654825E-4	ACAA2, ACAA1A, HADHA, HADHB	402	5	13288	26.443781094527363	0.14660918648008292	0.0045194044133227695	0.3850668504903343
INTERPRO	IPR002155:Thiolase	5	0.8818342151675485	5.920620246774612E-4	ACAA2, ACAA1A, ACAT1, SCP2, HADHB	525	14	17763	12.083673469387756	0.4336527472263064	0.03719385551955301	0.9265297446198972
PIR_SUPERFAMILY	PIRSF000429:Ac-CoA_Ac_transf	5	0.8818342151675485	0.001286836132987724	ACAA2, ACAA1A, ACAT1, SCP2, HADHB	297	14	8136	9.783549783549782	0.34870486573438897	0.19297141669850937	1.732881514941309
UP_SEQ_FEATURE	active site:Acyl-thioester intermediate	4	0.7054673721340388	0.003990062439880866	ACAA2, ACAA1A, ACAT1, HADHB	549	10	16021	11.672859744990893	0.986987902266401	0.1720290476613332	6.18374179451121
PIR_SUPERFAMILY	PIRSF000429:acetyl-CoA acetyltransferase	3	0.5291005291005291	0.012264858338496267	ACAA2, ACAA1A, ACAT1	297	5	8136	16.436363636363637	0.983583208137944	0.5604000256447498	15.424984478863923
Annotation Cluster 29	Enrichment Score: 3.3192732626944017
Category	Term	Count	%	PValue	Genes	List Total	Pop Hits	Pop Total	Fold Enrichment	Bonferroni	Benjamini	FDR
GOTERM_BP_FAT	GO:0043648~dicarboxylic acid metabolic process	7	1.2345679012345678	1.687115307416542E-5	GOT2, ME1, PCX, GOT1, FH1, MDH2, GHR	400	20	13588	11.8895	0.02549921378589215	4.5305441436105376E-4	0.02809768001910129
GOTERM_BP_FAT	GO:0006107~oxaloacetate metabolic process	4	0.7054673721340388	8.054292146149275E-4	GOT2, PCX, GOT1, GHR	400	7	13588	19.411428571428573	0.708760401093648	0.01631358810697403	1.3331355514341392
GOTERM_BP_FAT	GO:0006103~2-oxoglutarate metabolic process	3	0.5291005291005291	0.008109761229254088	GOT2, GOT1, GHR	400	5	13588	20.381999999999998	0.9999961470207588	0.13070685541137206	12.683499718996005
Annotation Cluster 30	Enrichment Score: 3.300344710043507
Category	Term	Count	%	PValue	Genes	List Total	Pop Hits	Pop Total	Fold Enrichment	Bonferroni	Benjamini	FDR
GOTERM_MF_FAT	GO:0016624~oxidoreductase activity, acting on the aldehyde or oxo group of donors, disulfide as acceptor	6	1.0582010582010581	2.7834995830750975E-6	BCKDHA, DBT, BCKDHB, PDHA1, OGDH, PDHB	402	9	13288	22.036484245439468	0.0016909388510849555	9.95462274072656E-5	0.0041183908634501165
SP_PIR_KEYWORDS	thiamine pyrophosphate	4	0.7054673721340388	0.0037471894330750096	BCKDHA, PDHA1, OGDH, PDHB	539	11	17854	12.045201551695058	0.7135404203168811	0.02801283378258057	4.968862498952498
INTERPRO	IPR001017:Dehydrogenase, E1 component	3	0.5291005291005291	0.012041180332575212	BCKDHA, PDHA1, OGDH	525	6	17763	16.917142857142856	0.999991102071823	0.3128147400546746	17.337642091445037
Annotation Cluster 31	Enrichment Score: 3.2926376831494633
Category	Term	Count	%	PValue	Genes	List Total	Pop Hits	Pop Total	Fold Enrichment	Bonferroni	Benjamini	FDR
GOTERM_MF_FAT	GO:0008121~ubiquinol-cytochrome-c reductase activity	4	0.7054673721340388	5.097559654654852E-4	UQCRH, UQCRFS1, UQCRQ, UQCRB	402	6	13288	22.036484245439468	0.26656085392214335	0.00857443494427046	0.7515892898507293
GOTERM_MF_FAT	GO:0016679~oxidoreductase activity, acting on diphenols and related substances as donors	4	0.7054673721340388	5.097559654654852E-4	UQCRH, UQCRFS1, UQCRQ, UQCRB	402	6	13288	22.036484245439468	0.26656085392214335	0.00857443494427046	0.7515892898507293
GOTERM_MF_FAT	GO:0016681~oxidoreductase activity, acting on diphenols and related substances as donors, cytochrome as acceptor	4	0.7054673721340388	5.097559654654852E-4	UQCRH, UQCRFS1, UQCRQ, UQCRB	402	6	13288	22.036484245439468	0.26656085392214335	0.00857443494427046	0.7515892898507293
Annotation Cluster 32	Enrichment Score: 2.900986546348349
Category	Term	Count	%	PValue	Genes	List Total	Pop Hits	Pop Total	Fold Enrichment	Bonferroni	Benjamini	FDR
GOTERM_MF_FAT	GO:0004364~glutathione transferase activity	8	1.4109347442680775	8.657845518584775E-6	MGST3, GSTM1, GSTA4, GSTK1, GSTZ1, GSTO1, GSTM5, GSTP1	402	26	13288	10.170685036356677	0.0052501623309263445	2.506349126198959E-4	0.012809395517199285
KEGG_PATHWAY	mmu00480:Glutathione metabolism	12	2.1164021164021163	9.850339076229268E-6	MGST3, LAP3, GSTM1, GSTA4, GPX4, GSTK1, IDH2, GSTZ1, IDH1, GSTO1, GSTM5, GSTP1	249	52	5738	5.317886932344764	0.0012010254770170592	9.243782629264619E-5	0.01134076589311972
GOTERM_MF_FAT	GO:0016765~transferase activity, transferring alkyl or aryl (other than methyl) groups	9	1.5873015873015872	1.729456002274983E-4	MGST3, GSTM1, GSTA4, COX10, GSTK1, GSTZ1, GSTO1, GSTM5, GSTP1	402	53	13288	5.613066741762883	0.09981953463074622	0.003280856772444163	0.2555855086913139
INTERPRO	IPR012335:Thioredoxin fold	12	2.1164021164021163	2.940426042074946E-4	GSTM1, GLRX5, PTGES2, GSTA4, TXN2, GPX4, NDUFV2, GSTZ1, PRDX3, GSTO1, GSTM5, GSTP1	525	106	17763	3.8302964959568735	0.2459694612564095	0.02325226841120631	0.4611626175382688
UP_SEQ_FEATURE	domain:GST N-terminal	6	1.0582010582010581	7.46584848586548E-4	GSTM1, GSTA4, GSTZ1, GSTO1, GSTM5, GSTP1	549	22	16021	7.958768007948335	0.5556283239388433	0.04406061759891111	1.185347223205191
UP_SEQ_FEATURE	domain:GST C-terminal	7	1.2345679012345678	7.851253902142819E-4	GSTM1, PTGES2, GSTA4, GSTZ1, GSTO1, GSTM5, GSTP1	549	33	16021	6.190152895070929	0.5738573229577469	0.04390092878671259	1.2461788151145181
INTERPRO	IPR004045:Glutathione S-transferase, N-terminal	6	1.0582010582010581	0.001033211834564538	GSTM1, GSTA4, GSTZ1, GSTO1, GSTM5, GSTP1	525	27	17763	7.5187301587301585	0.6293125881643407	0.04840885536552786	1.6116611132689362
INTERPRO	IPR004046:Glutathione S-transferase, C-terminal	6	1.0582010582010581	0.0012276639072113002	GSTM1, GSTA4, GSTZ1, GSTO1, GSTM5, GSTP1	525	28	17763	7.250204081632653	0.6925003653052049	0.05460859889781011	1.912245547230862
INTERPRO	IPR017933:Glutathione S-transferase/chloride channel, C-terminal	6	1.0582010582010581	0.003006012374850486	GSTM1, GSTA4, GSTZ1, GSTO1, GSTM5, GSTP1	525	34	17763	5.970756302521008	0.9444303408015227	0.10917271739157319	4.621608477018979
KEGG_PATHWAY	mmu00980:Metabolism of xenobiotics by cytochrome P450	9	1.5873015873015872	0.007121503656609994	MGST3, GSTM1, GSTA4, GSTK1, EPHX1, GSTZ1, GSTO1, GSTM5, GSTP1	249	66	5738	3.1423877327491785	0.5818570324798402	0.04728612819142952	7.899331393744225
PIR_SUPERFAMILY	PIRSF000503:glutathione transferase	4	0.7054673721340388	0.0299914668746096	GSTM1, GSTA4, GSTM5, GSTP1	297	19	8136	5.767145135566188	0.9999605306719258	0.7184649525084535	33.85891574980201
KEGG_PATHWAY	mmu00982:Drug metabolism	8	1.4109347442680775	0.04227942585123348	MGST3, GSTM1, GSTA4, GSTK1, GSTZ1, GSTO1, GSTM5, GSTP1	249	75	5738	2.458045515394913	0.9948579570476629	0.19007383733749839	39.18790370277855
INTERPRO	IPR010987:Glutathione S-transferase, C-terminal-like	3	0.5291005291005291	0.22131854060389558	GSTA4, GSTZ1, GSTP1	525	30	17763	3.3834285714285715	1.0	0.9909841091992149	98.03912989351514
Annotation Cluster 33	Enrichment Score: 2.7671854984290043
Category	Term	Count	%	PValue	Genes	List Total	Pop Hits	Pop Total	Fold Enrichment	Bonferroni	Benjamini	FDR
GOTERM_BP_FAT	GO:0006090~pyruvate metabolic process	7	1.2345679012345678	6.805715303894523E-5	GPD1, PCX, TPI1, PDK4, DLAT, GPI1, ACN9	400	25	13588	9.511600000000001	0.0989540709979615	0.0016792183243232728	0.11329884134075874
SP_PIR_KEYWORDS	gluconeogenesis	6	1.0582010582010581	1.1171512464611797E-4	ALDOA, PCX, TPI1, PGK1, GAPDH, GPI1	539	17	17854	11.690930917821674	0.03651967784036214	0.0010049869492246843	0.1515525796015771
GOTERM_BP_FAT	GO:0034637~cellular carbohydrate biosynthetic process	8	1.4109347442680775	0.001197822044688889	GPD1, PCX, TPI1, GOT1, GBE1, GYS1, GPI1, ACN9	400	56	13588	4.852857142857143	0.8403808718465003	0.023855131783144468	1.9765499429727162
GOTERM_BP_FAT	GO:0006094~gluconeogenesis	5	0.8818342151675485	0.002442512515695509	GPD1, PCX, TPI1, GPI1, ACN9	400	20	13588	8.4925	0.9763421662733819	0.04572249328229039	3.9914955819112308
GOTERM_BP_FAT	GO:0046165~alcohol biosynthetic process	6	1.0582010582010581	0.004280053269309122	GPD1, PCX, TPI1, GOT1, GPI1, ACN9	400	37	13588	5.508648648648649	0.9985937445008152	0.07519880185597483	6.8951206749240495
GOTERM_BP_FAT	GO:0019319~hexose biosynthetic process	5	0.8818342151675485	0.0056811008031733825	GPD1, PCX, TPI1, GPI1, ACN9	400	25	13588	6.7940000000000005	0.9998371312252317	0.09645122244244142	9.053332198227082
GOTERM_BP_FAT	GO:0016051~carbohydrate biosynthetic process	8	1.4109347442680775	0.010942969940931834	GPD1, PCX, TPI1, GOT1, GBE1, GYS1, GPI1, ACN9	400	83	13588	3.2742168674698795	0.9999999517093949	0.1656815330825201	16.746158767921248
GOTERM_BP_FAT	GO:0046364~monosaccharide biosynthetic process	5	0.8818342151675485	0.01231074357233609	GPD1, PCX, TPI1, GPI1, ACN9	400	31	13588	5.4790322580645165	0.9999999941960339	0.17926025050735994	18.643235955072868
Annotation Cluster 34	Enrichment Score: 2.759189306043788
Category	Term	Count	%	PValue	Genes	List Total	Pop Hits	Pop Total	Fold Enrichment	Bonferroni	Benjamini	FDR
GOTERM_MF_FAT	GO:0050660~FAD binding	11	1.9400352733686066	4.996573729224638E-5	GCDH, ACOX1, ACADM, ACADS, AIFM1, DLD, TXNRD2, NOS3, ACADL, ETFA, COQ6	402	71	13288	5.121154789433116	0.029923095131341726	0.0011245497105609736	0.07390390055449503
INTERPRO	IPR013786:Acyl-CoA dehydrogenase/oxidase, N-terminal	5	0.8818342151675485	5.920620246774612E-4	GCDH, ACOX1, ACADM, ACADS, ACADL	525	14	17763	12.083673469387756	0.4336527472263064	0.03719385551955301	0.9265297446198972
INTERPRO	IPR013764:Acyl-CoA oxidase/dehydrogenase, type1/2, C-terminal	5	0.8818342151675485	7.886299380732007E-4	GCDH, ACOX1, ACADM, ACADS, ACADL	525	15	17763	11.278095238095238	0.5311082875258846	0.04357410313215171	1.2323611290088743
PIR_SUPERFAMILY	PIRSF000182:acyl-CoA dehydrogenase	4	0.7054673721340388	8.786063348835045E-4	GCDH, ACADM, ACADS, ACADL	297	6	8136	18.262626262626263	0.25375738791219415	0.25375738791219415	1.1861865431236795
INTERPRO	IPR006091:Acyl-CoA oxidase/dehydrogenase, central region	5	0.8818342151675485	0.0010271407571132484	GCDH, ACOX1, ACADM, ACADS, ACADL	525	16	17763	10.573214285714286	0.627143586021503	0.05059927536448183	1.6022625583698824
GOTERM_MF_FAT	GO:0003995~acyl-CoA dehydrogenase activity	5	0.8818342151675485	0.0011144533975909734	GCDH, ACOX1, ACADM, ACADS, ACADL	402	16	13288	10.329601990049753	0.4923512545010713	0.0163997793421925	1.6363305995738875
INTERPRO	IPR006089:Acyl-CoA dehydrogenase, conserved site	4	0.7054673721340388	0.002623475590583438	GCDH, ACADM, ACADS, ACADL	525	10	17763	13.533714285714286	0.9196887859623609	0.09974472531206147	4.044788082757844
INTERPRO	IPR006092:Acyl-CoA dehydrogenase, N-terminal	4	0.7054673721340388	0.003528733991130494	GCDH, ACADM, ACADS, ACADL	525	11	17763	12.303376623376623	0.966411639039719	0.1223629392315857	5.404562796635215
INTERPRO	IPR006090:Acyl-CoA oxidase/dehydrogenase, type 1	4	0.7054673721340388	0.00585360889192647	GCDH, ACADM, ACADS, ACADL	525	13	17763	10.41054945054945	0.9964328063198192	0.18232052569163915	8.814509508730428
UP_SEQ_FEATURE	binding site:FAD	5	0.8818342151675485	0.0060641139365343235	GCDH, ACOX1, ACADS, AIFM1, DLD	549	22	16021	6.63230667329028	0.9986473326593118	0.22435822332876887	9.254677016674629
UP_SEQ_FEATURE	binding site:Substrate; via carbonyl oxygen	4	0.7054673721340388	0.0577872009965012	GCDH, ACADM, ACADS, FARS2	549	26	16021	4.489561440381113	1.0	0.8257237532298839	61.3394706009311
Annotation Cluster 35	Enrichment Score: 2.3841058156536015
Category	Term	Count	%	PValue	Genes	List Total	Pop Hits	Pop Total	Fold Enrichment	Bonferroni	Benjamini	FDR
INTERPRO	IPR001993:Mitochondrial substrate carrier	8	1.4109347442680775	5.480697457226531E-4	SLC25A12, SLC25A20, MRPS17, SLC25A11, SLC25A34, SLC25A4, SLC25A33, SLC25A1	525	49	17763	5.52396501457726	0.40920795381954644	0.03689441162331453	0.857962763039466
INTERPRO	IPR002113:Adenine nucleotide translocator 1	6	1.0582010582010581	7.1383628980693E-4	SLC25A12, SLC25A20, SLC25A11, SLC25A34, SLC25A4, SLC25A1	525	25	17763	8.120228571428571	0.49617563034808854	0.04194057391832873	1.1160973151577158
INTERPRO	IPR018108:Mitochondrial substrate/solute carrier	8	1.4109347442680775	7.91080472869164E-4	SLC25A12, SLC25A20, SLC25A11, SLC25A34, SLC25A4, MTCH2, SLC25A33, SLC25A1	525	52	17763	5.205274725274725	0.5322109349910012	0.04132931341681212	1.2361682234338423
PIR_SUPERFAMILY	PIRSF002458:ADP,ATP carrier protein	6	1.0582010582010581	0.003566691343227411	SLC25A20, SLC25A11, SLC25A34, SLC25A4, SLC25A33, SLC25A1	297	29	8136	5.667711598746083	0.6957274281915548	0.3274040182077209	4.734860165322341
UP_SEQ_FEATURE	repeat:Solcar 2	7	1.2345679012345678	0.005085445538311662	SLC25A12, SLC25A20, SLC25A11, SLC25A34, SLC25A4, MTCH2, SLC25A33	549	47	16021	4.346277564624269	0.996061221307846	0.2060251745187467	7.817549899256537
UP_SEQ_FEATURE	repeat:Solcar 1	7	1.2345679012345678	0.005085445538311662	SLC25A12, SLC25A20, SLC25A11, SLC25A34, SLC25A4, MTCH2, SLC25A33	549	47	16021	4.346277564624269	0.996061221307846	0.2060251745187467	7.817549899256537
UP_SEQ_FEATURE	repeat:Solcar 3	6	1.0582010582010581	0.016636594132175123	SLC25A12, SLC25A20, SLC25A11, SLC25A34, SLC25A4, SLC25A33	549	44	16021	3.9793840039741677	0.9999999877693249	0.4551858888444731	23.49782547495778
INTERPRO	IPR002067:Mitochondrial carrier protein	3	0.5291005291005291	0.17803705175475498	SLC25A12, SLC25A4, SLC25A1	525	26	17763	3.9039560439560437	1.0	0.980182684463072	95.41129015595412
Annotation Cluster 36	Enrichment Score: 2.3791935974627645
Category	Term	Count	%	PValue	Genes	List Total	Pop Hits	Pop Total	Fold Enrichment	Bonferroni	Benjamini	FDR
SMART	SM00264:BAG	3	0.5291005291005291	0.0013294762599193209	BAG1, BAG3, BAG2	108	5	9131	50.727777777777774	0.10692138546953722	0.05497163294932639	1.4211047685779077
UP_SEQ_FEATURE	domain:BAG	3	0.5291005291005291	0.006693160274446894	BAG1, BAG3, BAG2	549	4	16021	21.886612021857925	0.999319856448654	0.23671116367148637	10.167284380795639
INTERPRO	IPR003103:Apoptosis regulator Bcl-2 protein, BAG	3	0.5291005291005291	0.008186672104153922	BAG1, BAG3, BAG2	525	5	17763	20.300571428571427	0.9996261112452752	0.23129787769949928	12.12049484112484
Annotation Cluster 37	Enrichment Score: 2.3500356665698594
Category	Term	Count	%	PValue	Genes	List Total	Pop Hits	Pop Total	Fold Enrichment	Bonferroni	Benjamini	FDR
GOTERM_MF_FAT	GO:0016667~oxidoreductase activity, acting on sulfur group of donors	8	1.4109347442680775	4.6845829830026474E-5	SEPX1, GLRX5, PTGES2, TXN2, GSTK1, DLD, TXNRD2, MSRB2	402	33	13288	8.013266998341624	0.028081116987668908	0.0011386684922988222	0.0692907628270456
GOTERM_MF_FAT	GO:0015035~protein disulfide oxidoreductase activity	4	0.7054673721340388	0.0037569986024957275	GLRX5, PTGES2, TXN2, GSTK1	402	11	13288	12.019900497512438	0.8985872950030318	0.047526220073810466	5.417081347866248
GOTERM_MF_FAT	GO:0015036~disulfide oxidoreductase activity	4	0.7054673721340388	0.009472457133569472	GLRX5, PTGES2, TXN2, GSTK1	402	15	13288	8.814593698175786	0.9969319238274686	0.10726437578191983	13.135663640203731
GOTERM_BP_FAT	GO:0045454~cell redox homeostasis	7	1.2345679012345678	0.009498724382134033	GLRX5, PTGES2, AIFM1, TXN2, DLD, TXNRD2, PRDX3	400	62	13588	3.8353225806451614	0.9999995491158313	0.14685579433195617	14.697929895950935
SP_PIR_KEYWORDS	Redox-active center	4	0.7054673721340388	0.11224881433387063	TXN2, DLD, TXNRD2, PRDX3	539	39	17854	3.397364540221683	1.0	0.46705501528845117	80.13781143175515
Annotation Cluster 38	Enrichment Score: 2.2629337205951505
Category	Term	Count	%	PValue	Genes	List Total	Pop Hits	Pop Total	Fold Enrichment	Bonferroni	Benjamini	FDR
UP_SEQ_FEATURE	metal ion-binding site:Magnesium or manganese	7	1.2345679012345678	5.9928971053384666E-6	NUDT19, IDH3G, NUDT4, NUDT8, IDH2, IDH1, IDH3A	549	15	16021	13.618336369156044	0.00648717260816134	6.506188315424932E-4	0.009567717497804828
INTERPRO	IPR000086:NUDIX hydrolase, core	4	0.7054673721340388	0.022866610708776377	NUDT2, NUDT19, NUDT4, NUDT8	525	21	17763	6.444625850340136	0.9999999997731706	0.4697892146922581	30.481602333194168
UP_SEQ_FEATURE	short sequence motif:Nudix box	4	0.7054673721340388	0.025648241203580186	NUDT2, NUDT19, NUDT4, NUDT8	549	19	16021	6.14361039210047	0.9999999999994437	0.5747480026544728	33.95527053668261
INTERPRO	IPR000086:NUDIX hydrolase domain	4	0.7054673721340388	0.02916052057603139	NUDT2, NUDT19, NUDT4, NUDT8	525	23	17763	5.884223602484472	0.9999999999995413	0.5265180122864425	37.19564127038709
UP_SEQ_FEATURE	domain:Nudix hydrolase	4	0.7054673721340388	0.047275912003624354	NUDT2, NUDT19, NUDT4, NUDT8	549	24	16021	4.863691560412872	1.0	0.7774740931844368	53.84769315794774
Annotation Cluster 39	Enrichment Score: 1.9985624278754923
Category	Term	Count	%	PValue	Genes	List Total	Pop Hits	Pop Total	Fold Enrichment	Bonferroni	Benjamini	FDR
UP_SEQ_FEATURE	domain:ATP-grasp	4	0.7054673721340388	0.005348027667046884	PCX, SUCLG2, SUCLA2, PCCA	549	11	16021	10.611690677264448	0.9970428940293472	0.20780029649436293	8.205218954032734
INTERPRO	IPR011761:ATP-grasp fold	4	0.7054673721340388	0.007288576219186601	PCX, SUCLG2, SUCLA2, PCCA	525	14	17763	9.666938775510204	0.9991085462121564	0.21506988039431119	10.861395785452398
INTERPRO	IPR013816:ATP-grasp fold, subdomain 2	4	0.7054673721340388	0.025910534459720497	PCX, SUCLG2, SUCLA2, PCCA	525	22	17763	6.151688311688312	0.9999999999886527	0.5034428461091324	33.80846721486242
Annotation Cluster 40	Enrichment Score: 1.9484818258262064
Category	Term	Count	%	PValue	Genes	List Total	Pop Hits	Pop Total	Fold Enrichment	Bonferroni	Benjamini	FDR
SP_PIR_KEYWORDS	heme biosynthesis	5	0.8818342151675485	4.693333624668194E-4	ALAS1, ALAD, FECH, COX10, TMEM14C	539	13	17854	12.740117025831312	0.14471856183908116	0.003715098471779088	0.6352674878395637
GOTERM_BP_FAT	GO:0018130~heterocycle biosynthetic process	8	1.4109347442680775	6.779582299618402E-4	ALAS1, ALAD, FECH, COX10, ADK, NFS1, QDPR, SPR	400	51	13588	5.328627450980393	0.6459460774715874	0.01412269634035046	1.1232660024874552
GOTERM_BP_FAT	GO:0006783~heme biosynthetic process	4	0.7054673721340388	0.005771329270683764	ALAS1, ALAD, FECH, COX10	400	13	13588	10.452307692307693	0.9998582578649784	0.09684070482207752	9.190698197993697
GOTERM_BP_FAT	GO:0046148~pigment biosynthetic process	5	0.8818342151675485	0.010970838371320187	ALAS1, ALAD, FECH, COX10, DDT	400	30	13588	5.661666666666667	0.9999999537483198	0.16445577543255296	16.785223308136455
GOTERM_BP_FAT	GO:0006779~porphyrin biosynthetic process	4	0.7054673721340388	0.014772659568144691	ALAS1, ALAD, FECH, COX10	400	18	13588	7.548888888888889	0.999999999872851	0.20559208180013844	21.955888986548324
GOTERM_BP_FAT	GO:0033014~tetrapyrrole biosynthetic process	4	0.7054673721340388	0.014772659568144691	ALAS1, ALAD, FECH, COX10	400	18	13588	7.548888888888889	0.999999999872851	0.20559208180013844	21.955888986548324
GOTERM_BP_FAT	GO:0042168~heme metabolic process	4	0.7054673721340388	0.017167560303665293	ALAS1, ALAD, FECH, COX10	400	19	13588	7.151578947368421	0.9999999999969374	0.2308680214366854	25.056374103951327
GOTERM_BP_FAT	GO:0042440~pigment metabolic process	5	0.8818342151675485	0.022532592964711304	ALAS1, ALAD, FECH, COX10, DDT	400	37	13588	4.590540540540541	0.9999999999999993	0.2827312830932699	31.586946434371743
GOTERM_BP_FAT	GO:0006778~porphyrin metabolic process	4	0.7054673721340388	0.03963663225598923	ALAS1, ALAD, FECH, COX10	400	26	13588	5.226153846153847	1.0	0.41908445231198244	49.015424790436015
GOTERM_BP_FAT	GO:0033013~tetrapyrrole metabolic process	4	0.7054673721340388	0.03963663225598923	ALAS1, ALAD, FECH, COX10	400	26	13588	5.226153846153847	1.0	0.41908445231198244	49.015424790436015
KEGG_PATHWAY	mmu00860:Porphyrin and chlorophyll metabolism	4	0.7054673721340388	0.1379968759754162	ALAS1, ALAD, FECH, COX10	249	30	5738	3.072556894243641	0.9999999864456576	0.41306427741896823	81.90868200140824
Annotation Cluster 41	Enrichment Score: 1.9311913316483194
Category	Term	Count	%	PValue	Genes	List Total	Pop Hits	Pop Total	Fold Enrichment	Bonferroni	Benjamini	FDR
INTERPRO	IPR016102:Succinyl-CoA synthetase-like	3	0.5291005291005291	0.00500967711066884	SUCLG2, SUCLG1, SUCLA2	525	4	17763	25.375714285714285	0.9919443124235957	0.16353409209597736	7.590228607402016
INTERPRO	IPR005811:ATP-citrate lyase/succinyl-CoA ligase	3	0.5291005291005291	0.00500967711066884	SUCLG2, SUCLG1, SUCLA2	525	4	17763	25.375714285714285	0.9919443124235957	0.16353409209597736	7.590228607402016
GOTERM_MF_FAT	GO:0004774~succinate-CoA ligase activity	3	0.5291005291005291	0.0052350965355576345	SUCLG2, SUCLG1, SUCLA2	402	4	13288	24.791044776119403	0.9588815922816086	0.06305299715148194	7.472290547960203
GOTERM_MF_FAT	GO:0016878~acid-thiol ligase activity	4	0.7054673721340388	0.01353943321788415	ACSL1, SUCLG2, SUCLG1, SUCLA2	402	17	13288	7.777582674860988	0.9997485362513139	0.14228671517234526	18.265842592503812
GOTERM_MF_FAT	GO:0016405~CoA-ligase activity	3	0.5291005291005291	0.02841882900064812	SUCLG2, SUCLG1, SUCLA2	402	9	13288	11.018242122719734	0.9999999756058026	0.24975792145498932	34.72596903432541
GOTERM_MF_FAT	GO:0016877~ligase activity, forming carbon-sulfur bonds	4	0.7054673721340388	0.051180106117507104	ACSL1, SUCLG2, SUCLG1, SUCLA2	402	28	13288	4.722103766879886	0.9999999999999866	0.3836686856371292	54.03673052272491
Annotation Cluster 42	Enrichment Score: 1.8286991585018246
Category	Term	Count	%	PValue	Genes	List Total	Pop Hits	Pop Total	Fold Enrichment	Bonferroni	Benjamini	FDR
INTERPRO	IPR003397:Mitochondrial import inner membrane translocase, subunit Tim17/22	3	0.5291005291005291	0.008186672104153922	TIMM17A, TIMM23, NDUFA11	525	5	17763	20.300571428571427	0.9996261112452752	0.23129787769949928	12.12049484112484
INTERPRO	IPR003397:Mitochondrial inner membrane translocase complex, subunit Tim17/22	3	0.5291005291005291	0.008186672104153922	TIMM17A, TIMM23, NDUFA11	525	5	17763	20.300571428571427	0.9996261112452752	0.23129787769949928	12.12049484112484
GOTERM_MF_FAT	GO:0008565~protein transporter activity	6	1.0582010582010581	0.04871780716877628	RAB4A, TIMM17A, AP4S1, TIMM23, MRPL45, NDUFA11	402	66	13288	3.004975124378109	0.9999999999999352	0.3732286190345637	52.23991523234326
Annotation Cluster 43	Enrichment Score: 1.807198702287143
Category	Term	Count	%	PValue	Genes	List Total	Pop Hits	Pop Total	Fold Enrichment	Bonferroni	Benjamini	FDR
GOTERM_BP_FAT	GO:0045454~cell redox homeostasis	7	1.2345679012345678	0.009498724382134033	GLRX5, PTGES2, AIFM1, TXN2, DLD, TXNRD2, PRDX3	400	62	13588	3.8353225806451614	0.9999995491158313	0.14685579433195617	14.697929895950935
INTERPRO	IPR004099:Pyridine nucleotide-disulphide oxidoreductase, dimerisation	3	0.5291005291005291	0.01653061769080549	AIFM1, DLD, TXNRD2	525	7	17763	14.500408163265305	0.9999998876921501	0.39350766567297746	23.048231424928957
INTERPRO	IPR013027:FAD-dependent pyridine nucleotide-disulphide oxidoreductase	4	0.7054673721340388	0.017398401643134873	AIFM1, DLD, ETFDH, TXNRD2	525	19	17763	7.123007518796992	0.9999999518753484	0.3998586324458301	24.108546595231317
INTERPRO	IPR001327:Pyridine nucleotide-disulphide oxidoreductase, NAD-binding region	3	0.5291005291005291	0.021614314696785226	AIFM1, DLD, TXNRD2	525	8	17763	12.687857142857142	0.9999999992243133	0.46042775950051196	29.067969215356236
Annotation Cluster 44	Enrichment Score: 1.8039024620858946
Category	Term	Count	%	PValue	Genes	List Total	Pop Hits	Pop Total	Fold Enrichment	Bonferroni	Benjamini	FDR
GOTERM_BP_FAT	GO:0006749~glutathione metabolic process	5	0.8818342151675485	0.0048834944171109625	GPX4, GSTK1, IDH1, GSTP1, SOD2	400	24	13588	7.077083333333334	0.9994441130695924	0.08440012840108635	7.830513531099026
GOTERM_BP_FAT	GO:0006575~cellular amino acid derivative metabolic process	11	1.9400352733686066	0.008695305307985058	ACADM, GPX4, GSTK1, FABP3, IDH1, SPR, GAMT, CHPT1, GSTP1, SOD2, GHR	400	141	13588	2.6501418439716313	0.999998439849586	0.13805485568079234	13.538112763234578
GOTERM_BP_FAT	GO:0006518~peptide metabolic process	5	0.8818342151675485	0.024617356947614563	GPX4, GSTK1, IDH1, GSTP1, SOD2	400	38	13588	4.469736842105263	1.0	0.29997785602300897	33.977181515176625
GOTERM_BP_FAT	GO:0006790~sulfur metabolic process	7	1.2345679012345678	0.058228177567629984	GPX4, GSTK1, NFS1, IDH1, GSTP1, SOD2, GHR	400	94	13588	2.52968085106383	1.0	0.526087670426833	63.1848037961837
Annotation Cluster 45	Enrichment Score: 1.7732916295027596
Category	Term	Count	%	PValue	Genes	List Total	Pop Hits	Pop Total	Fold Enrichment	Bonferroni	Benjamini	FDR
GOTERM_MF_FAT	GO:0033293~monocarboxylic acid binding	6	1.0582010582010581	0.0011384427769931319	PCX, ACADS, DBI, PCCA, HADHA, ACBD4	402	27	13288	7.345494748479823	0.4997100794450662	0.016354491630242385	1.6712776719885913
GOTERM_MF_FAT	GO:0000062~acyl-CoA binding	4	0.7054673721340388	0.004898128838434154	ACADS, DBI, HADHA, ACBD4	402	12	13288	11.018242122719734	0.9494796828763311	0.06030075825653125	7.007454889647047
GOTERM_MF_FAT	GO:0005504~fatty acid binding	4	0.7054673721340388	0.024233356910957092	ACADS, DBI, HADHA, ACBD4	402	21	13288	6.296138355839848	0.9999996670735833	0.22337870906036839	30.439485737597295
GOTERM_MF_FAT	GO:0008289~lipid binding	11	1.9400352733686066	0.5971432023946116	ESRRA, ACADS, SDPR, FABP3, ATP5G2, ATP5G1, DBI, PHLDA3, SCP2, HADHA, ACBD4	402	345	13288	1.0539188117384093	1.0	0.9964492288214213	99.9998561850326
Annotation Cluster 46	Enrichment Score: 1.7525851600252063
Category	Term	Count	%	PValue	Genes	List Total	Pop Hits	Pop Total	Fold Enrichment	Bonferroni	Benjamini	FDR
UP_SEQ_FEATURE	repeat:PPR 2	3	0.5291005291005291	0.015986431267134976	MRPS27, PTCD3, LRPPRC	549	6	16021	14.591074681238615	0.9999999749284884	0.45310648131106457	22.68626137400309
UP_SEQ_FEATURE	repeat:PPR 1	3	0.5291005291005291	0.015986431267134976	MRPS27, PTCD3, LRPPRC	549	6	16021	14.591074681238615	0.9999999749284884	0.45310648131106457	22.68626137400309
INTERPRO	IPR002885:Pentatricopeptide repeat	3	0.5291005291005291	0.021614314696785226	MRPS27, PTCD3, LRPPRC	525	8	17763	12.687857142857142	0.9999999992243133	0.46042775950051196	29.067969215356236
Annotation Cluster 47	Enrichment Score: 1.7427315022669956
Category	Term	Count	%	PValue	Genes	List Total	Pop Hits	Pop Total	Fold Enrichment	Bonferroni	Benjamini	FDR
GOTERM_CC_FAT	GO:0005744~mitochondrial inner membrane presequence translocase complex	4	0.7054673721340388	9.39690085637394E-4	TIMM17A, TIMM50, TIMM23, MRPL45	466	6	12504	17.888412017167383	0.22418066778035928	0.0066576235143626095	1.2284908861405985
GOTERM_MF_FAT	GO:0015450~P-P-bond-hydrolysis-driven protein transmembrane transporter activity	3	0.5291005291005291	0.03482491276963837	TIMM17A, TIMM23, MRPL45	402	10	13288	9.91641791044776	0.9999999995629704	0.29361657679683184	40.812269334210214
GOTERM_MF_FAT	GO:0008320~protein transmembrane transporter activity	3	0.5291005291005291	0.03482491276963837	TIMM17A, TIMM23, MRPL45	402	10	13288	9.91641791044776	0.9999999995629704	0.29361657679683184	40.812269334210214
GOTERM_MF_FAT	GO:0022884~macromolecule transmembrane transporter activity	3	0.5291005291005291	0.03482491276963837	TIMM17A, TIMM23, MRPL45	402	10	13288	9.91641791044776	0.9999999995629704	0.29361657679683184	40.812269334210214
GOTERM_MF_FAT	GO:0008565~protein transporter activity	6	1.0582010582010581	0.04871780716877628	RAB4A, TIMM17A, AP4S1, TIMM23, MRPL45, NDUFA11	402	66	13288	3.004975124378109	0.9999999999999352	0.3732286190345637	52.23991523234326
Annotation Cluster 48	Enrichment Score: 1.6805764835952777
Category	Term	Count	%	PValue	Genes	List Total	Pop Hits	Pop Total	Fold Enrichment	Bonferroni	Benjamini	FDR
INTERPRO	IPR001557:L-lactate/malate dehydrogenase	3	0.5291005291005291	0.01653061769080549	LDHB, LDHA, MDH2	525	7	17763	14.500408163265305	0.9999998876921501	0.39350766567297746	23.048231424928957
INTERPRO	IPR001236:Lactate/malate dehydrogenase	3	0.5291005291005291	0.021614314696785226	LDHB, LDHA, MDH2	525	8	17763	12.687857142857142	0.9999999992243133	0.46042775950051196	29.067969215356236
INTERPRO	IPR015955:Lactate dehydrogenase/glycoside hydrolase, family 4, C-terminal	3	0.5291005291005291	0.021614314696785226	LDHB, LDHA, MDH2	525	8	17763	12.687857142857142	0.9999999992243133	0.46042775950051196	29.067969215356236
PIR_SUPERFAMILY	PIRSF000102:Lac_mal_DH	3	0.5291005291005291	0.02454268328470669	LDHB, LDHA, MDH2	297	7	8136	11.740259740259742	0.9997451092230195	0.6933647933923648	28.63312384132637
Annotation Cluster 49	Enrichment Score: 1.6632095048935998
Category	Term	Count	%	PValue	Genes	List Total	Pop Hits	Pop Total	Fold Enrichment	Bonferroni	Benjamini	FDR
GOTERM_MF_FAT	GO:0008374~O-acyltransferase activity	7	1.2345679012345678	5.620316986180593E-4	CPT2, DGAT2, GNPAT, CRAT, AGPAT3, GPAM, AGPAT2	402	35	13288	6.610945273631842	0.2895177656299116	0.009195603665676733	0.8283666534031675
SMART	SM00563:PlsC	4	0.7054673721340388	0.0013224497522994496	GNPAT, AGPAT3, GPAM, AGPAT2	108	19	9131	17.79922027290448	0.10638712351537294	0.10638712351537294	1.4136423926453534
INTERPRO	IPR002123:Phospholipid/glycerol acyltransferase	4	0.7054673721340388	0.017398401643134873	GNPAT, AGPAT3, GPAM, AGPAT2	525	19	17763	7.123007518796992	0.9999999518753484	0.3998586324458301	24.108546595231317
UP_SEQ_FEATURE	short sequence motif:HXXXXD motif	4	0.7054673721340388	0.018928347649801176	GNPAT, AGPAT3, GPAM, AGPAT2	549	17	16021	6.86638808528876	0.9999999990295131	0.48801441753678065	26.295267593223535
KEGG_PATHWAY	mmu00564:Glycerophospholipid metabolism	8	1.4109347442680775	0.024708086383417132	GPD1, PLA2G12A, GNPAT, PLA2G6, CHPT1, AGPAT3, GPAM, AGPAT2	249	67	5738	2.7515434873823654	0.9527475802213363	0.1352763522224104	25.02790210792869
GOTERM_MF_FAT	GO:0016411~acylglycerol O-acyltransferase activity	3	0.5291005291005291	0.04172889369621176	DGAT2, AGPAT3, AGPAT2	402	11	13288	9.014925373134329	0.9999999999944417	0.33725218297037085	46.77667437086435
GOTERM_BP_FAT	GO:0008654~phospholipid biosynthetic process	6	1.0582010582010581	0.0969607333510837	PIGY, FABP3, CHPT1, AGPAT3, GPAM, AGPAT2	400	83	13588	2.4556626506024095	1.0	0.680100498025538	81.70936646049259
SP_PIR_KEYWORDS	phospholipid biosynthesis	4	0.7054673721340388	0.13225564578543467	CHPT1, AGPAT3, GPAM, AGPAT2	539	42	17854	3.1546956444915626	1.0	0.5219813761589895	85.42405408050769
KEGG_PATHWAY	mmu00561:Glycerolipid metabolism	4	0.7054673721340388	0.33194514082569254	DGAT2, AGPAT3, GPAM, AGPAT2	249	47	5738	1.961206528240622	1.0	0.6732227547476844	99.03850941317981
Annotation Cluster 50	Enrichment Score: 1.6043516019102981
Category	Term	Count	%	PValue	Genes	List Total	Pop Hits	Pop Total	Fold Enrichment	Bonferroni	Benjamini	FDR
GOTERM_BP_FAT	GO:0018130~heterocycle biosynthetic process	8	1.4109347442680775	6.779582299618402E-4	ALAS1, ALAD, FECH, COX10, ADK, NFS1, QDPR, SPR	400	51	13588	5.328627450980393	0.6459460774715874	0.01412269634035046	1.1232660024874552
GOTERM_BP_FAT	GO:0042559~pteridine and derivative biosynthetic process	3	0.5291005291005291	0.062014515774174814	NFS1, QDPR, SPR	400	14	13588	7.279285714285714	1.0	0.5434818513866388	65.5740944210367
GOTERM_BP_FAT	GO:0019438~aromatic compound biosynthetic process	3	0.5291005291005291	0.07871936236763612	NFS1, QDPR, SPR	400	16	13588	6.369374999999999	1.0	0.6192440830700735	74.47913667756761
GOTERM_BP_FAT	GO:0042558~pteridine and derivative metabolic process	3	0.5291005291005291	0.11556218125469145	NFS1, QDPR, SPR	400	20	13588	5.0954999999999995	1.0	0.7265485054827525	87.06800923356037
Annotation Cluster 51	Enrichment Score: 1.5528843478693286
Category	Term	Count	%	PValue	Genes	List Total	Pop Hits	Pop Total	Fold Enrichment	Bonferroni	Benjamini	FDR
GOTERM_MF_FAT	GO:0016209~antioxidant activity	6	1.0582010582010581	0.0067355056877598405	GPX4, GSTK1, GSTZ1, TXNRD2, PRDX3, SOD2	402	40	13288	4.95820895522388	0.983576487481357	0.0788946158111189	9.515876198951512
GOTERM_MF_FAT	GO:0004602~glutathione peroxidase activity	3	0.5291005291005291	0.03482491276963837	GPX4, GSTK1, GSTZ1	402	10	13288	9.91641791044776	0.9999999995629704	0.29361657679683184	40.812269334210214
GOTERM_MF_FAT	GO:0004601~peroxidase activity	4	0.7054673721340388	0.051180106117507104	GPX4, GSTK1, GSTZ1, PRDX3	402	28	13288	4.722103766879886	0.9999999999999866	0.3836686856371292	54.03673052272491
GOTERM_MF_FAT	GO:0016684~oxidoreductase activity, acting on peroxide as acceptor	4	0.7054673721340388	0.051180106117507104	GPX4, GSTK1, GSTZ1, PRDX3	402	28	13288	4.722103766879886	0.9999999999999866	0.3836686856371292	54.03673052272491
Annotation Cluster 52	Enrichment Score: 1.5066056718424676
Category	Term	Count	%	PValue	Genes	List Total	Pop Hits	Pop Total	Fold Enrichment	Bonferroni	Benjamini	FDR
GOTERM_BP_FAT	GO:0006800~oxygen and reactive oxygen species metabolic process	8	1.4109347442680775	4.0727886269653363E-4	GPX4, CYCS, BNIP3, PRDX3, NDUFS3, NDUFS1, PARK7, SOD2	400	47	13588	5.782127659574468	0.464026710089243	0.008997983103412377	0.6762243769469101
GOTERM_MF_FAT	GO:0016209~antioxidant activity	6	1.0582010582010581	0.0067355056877598405	GPX4, GSTK1, GSTZ1, TXNRD2, PRDX3, SOD2	402	40	13288	4.95820895522388	0.983576487481357	0.0788946158111189	9.515876198951512
GOTERM_BP_FAT	GO:0006979~response to oxidative stress	8	1.4109347442680775	0.013951250409105807	GPX4, ETFDH, TXNRD2, IDH1, PRDX3, NDUFS2, PARK7, SOD2	400	87	13588	3.1236781609195403	0.9999999995445612	0.19706968069433184	20.864993770396833
GOTERM_BP_FAT	GO:0042743~hydrogen peroxide metabolic process	4	0.7054673721340388	0.019766098148404018	GPX4, CYCS, PRDX3, PARK7	400	20	13588	6.794	0.9999999999999468	0.2589273628452613	28.289344703962136
GOTERM_BP_FAT	GO:0000302~response to reactive oxygen species	5	0.8818342151675485	0.020559345429685388	GPX4, TXNRD2, PRDX3, PARK7, SOD2	400	36	13588	4.718055555555556	0.9999999999999846	0.26565832637231557	29.24984289535223
GOTERM_BP_FAT	GO:0042542~response to hydrogen peroxide	4	0.7054673721340388	0.032203527297370985	GPX4, PRDX3, PARK7, SOD2	400	24	13588	5.661666666666667	1.0	0.36857120903013385	42.02881781262975
GOTERM_BP_FAT	GO:0034614~cellular response to reactive oxygen species	3	0.5291005291005291	0.09663362424278157	GPX4, PRDX3, SOD2	400	18	13588	5.661666666666666	1.0	0.6841621476223045	81.59869650461225
GOTERM_BP_FAT	GO:0010035~response to inorganic substance	6	1.0582010582010581	0.13373446275944906	SLC25A12, GPX4, TXNRD2, PRDX3, PARK7, SOD2	400	92	13588	2.2154347826086953	1.0	0.7735223990847279	90.84862896540756
GOTERM_BP_FAT	GO:0034599~cellular response to oxidative stress	3	0.5291005291005291	0.13532834859550463	GPX4, PRDX3, SOD2	400	22	13588	4.632272727272727	1.0	0.7755416855910913	91.12508826601112
GOTERM_BP_FAT	GO:0033554~cellular response to stress	7	1.2345679012345678	0.9805596260004918	LAMB2, MAP1LC3A, RAD23A, GPX4, PRDX3, PHLDA3, SOD2	400	404	13588	0.5885891089108911	1.0	0.9999999840632011	100.0
Annotation Cluster 53	Enrichment Score: 1.4114840350737718
Category	Term	Count	%	PValue	Genes	List Total	Pop Hits	Pop Total	Fold Enrichment	Bonferroni	Benjamini	FDR
GOTERM_BP_FAT	GO:0018106~peptidyl-histidine phosphorylation	3	0.5291005291005291	0.008109761229254088	PDK2, BCKDK, PDK4	400	5	13588	20.381999999999998	0.9999961470207588	0.13070685541137206	12.683499718996005
INTERPRO	IPR005467:Signal transduction histidine kinase, core	3	0.5291005291005291	0.008186672104153922	PDK2, BCKDK, PDK4	525	5	17763	20.300571428571427	0.9996261112452752	0.23129787769949928	12.12049484112484
INTERPRO	IPR018955:Branched-chain alpha-ketoacid dehydrogenase kinase/Pyruvate dehydrogenase kinase, mitochondrial	3	0.5291005291005291	0.008186672104153922	PDK2, BCKDK, PDK4	525	5	17763	20.300571428571427	0.9996261112452752	0.23129787769949928	12.12049484112484
UP_SEQ_FEATURE	domain:Histidine kinase	3	0.5291005291005291	0.010903239282752764	PDK2, BCKDK, PDK4	549	5	16021	17.50928961748634	0.9999932498317726	0.34636896583551546	16.05723859615935
PIR_SUPERFAMILY	PIRSF000718:branched-chain alpha-keto acid dehydrogenase kinase	3	0.5291005291005291	0.012264858338496267	PDK2, BCKDK, PDK4	297	5	8136	16.436363636363637	0.983583208137944	0.5604000256447498	15.424984478863923
GOTERM_BP_FAT	GO:0018202~peptidyl-histidine modification	3	0.5291005291005291	0.016378986138351648	PDK2, BCKDK, PDK4	400	7	13588	14.558571428571428	0.9999999999895441	0.22340678376539436	24.048489680313835
SMART	SM00387:HATPase_c	3	0.5291005291005291	0.022528899381557357	PDK2, BCKDK, PDK4	108	20	9131	12.681944444444444	0.8558436684143802	0.32116106348024753	21.741625862309533
GOTERM_MF_FAT	GO:0000155~two-component sensor activity	3	0.5291005291005291	0.04172889369621176	PDK2, BCKDK, PDK4	402	11	13288	9.014925373134329	0.9999999999944417	0.33725218297037085	46.77667437086435
GOTERM_MF_FAT	GO:0004673~protein histidine kinase activity	3	0.5291005291005291	0.04172889369621176	PDK2, BCKDK, PDK4	402	11	13288	9.014925373134329	0.9999999999944417	0.33725218297037085	46.77667437086435
GOTERM_MF_FAT	GO:0016775~phosphotransferase activity, nitrogenous group as acceptor	3	0.5291005291005291	0.08252471072367228	PDK2, BCKDK, PDK4	402	16	13288	6.197761194029851	1.0	0.5267338557146872	72.03944056998512
INTERPRO	IPR003594:ATP-binding region, ATPase-like	3	0.5291005291005291	0.11647184774478987	PDK2, BCKDK, PDK4	525	20	17763	5.075142857142857	1.0	0.9329147969588333	85.7202919877029
GOTERM_MF_FAT	GO:0004672~protein kinase activity	9	1.5873015873015872	0.9971099678603268	PDK2, BCKDK, MAPK12, POLR2L, FASTK, PDK4, MKNK2, PIM3, MAPKAPK2	402	583	13288	0.5102787947057167	1.0	0.9999999999906014	100.0
GOTERM_BP_FAT	GO:0006468~protein amino acid phosphorylation	8	1.4109347442680775	0.9995806440039313	PDK2, BCKDK, MAPK12, GADD45G, PDK4, MKNK2, PIM3, MAPKAPK2	400	640	13588	0.424625	1.0	0.9999999999999791	100.0
Annotation Cluster 54	Enrichment Score: 1.388517699746994
Category	Term	Count	%	PValue	Genes	List Total	Pop Hits	Pop Total	Fold Enrichment	Bonferroni	Benjamini	FDR
GOTERM_MF_FAT	GO:0019205~nucleobase, nucleoside, nucleotide kinase activity	5	0.8818342151675485	0.022471196422151236	NME2, ADK, AK1, AK3, MPP6	402	36	13288	4.59093421779989	0.9999990028182197	0.21199206272413862	28.557461982376342
GOTERM_MF_FAT	GO:0016776~phosphotransferase activity, phosphate group as acceptor	4	0.7054673721340388	0.04670650708329982	NME2, AK1, AK3, MPP6	402	27	13288	4.896996498986549	0.9999999999997657	0.3651765345373247	50.72383494814152
GOTERM_MF_FAT	GO:0019201~nucleotide kinase activity	3	0.5291005291005291	0.06507936620044813	AK1, AK3, MPP6	402	14	13288	7.08315565031983	1.0	0.4570101467038967	63.052699837720446
Annotation Cluster 55	Enrichment Score: 1.3612510962707431
Category	Term	Count	%	PValue	Genes	List Total	Pop Hits	Pop Total	Fold Enrichment	Bonferroni	Benjamini	FDR
GOTERM_CC_FAT	GO:0044438~microbody part	5	0.8818342151675485	0.026838995089088272	PEX11A, ACOX1, ACSL1, GNPAT, ABCD3	466	31	12504	4.327841617056625	0.9993545412213466	0.1537532542102099	30.072069744866916
GOTERM_CC_FAT	GO:0044439~peroxisomal part	5	0.8818342151675485	0.026838995089088272	PEX11A, ACOX1, ACSL1, GNPAT, ABCD3	466	31	12504	4.327841617056625	0.9993545412213466	0.1537532542102099	30.072069744866916
GOTERM_CC_FAT	GO:0005778~peroxisomal membrane	4	0.7054673721340388	0.07058811045513891	PEX11A, ACOX1, ACSL1, ABCD3	466	26	12504	4.128095080884781	0.9999999973925232	0.34927709050993927	61.80583216732032
GOTERM_CC_FAT	GO:0031903~microbody membrane	4	0.7054673721340388	0.07058811045513891	PEX11A, ACOX1, ACSL1, ABCD3	466	26	12504	4.128095080884781	0.9999999973925232	0.34927709050993927	61.80583216732032
Annotation Cluster 56	Enrichment Score: 1.2648224063517925
Category	Term	Count	%	PValue	Genes	List Total	Pop Hits	Pop Total	Fold Enrichment	Bonferroni	Benjamini	FDR
GOTERM_MF_FAT	GO:0010181~FMN binding	3	0.5291005291005291	0.04172889369621176	NDUFV1, NOS3, POR	402	11	13288	9.014925373134329	0.9999999999944417	0.33725218297037085	46.77667437086435
UP_SEQ_FEATURE	nucleotide phosphate-binding region:FMN	3	0.5291005291005291	0.052358661488779816	NDUFV1, NOS3, POR	549	11	16021	7.958768007948335	1.0	0.8025635845826165	57.62570691536002
SP_PIR_KEYWORDS	fmn	3	0.5291005291005291	0.07346954908009865	NDUFV1, NOS3, POR	539	15	17854	6.624860853432281	0.9999999999907896	0.34993934029007	64.51022596094677
Annotation Cluster 57	Enrichment Score: 1.1946659101688961
Category	Term	Count	%	PValue	Genes	List Total	Pop Hits	Pop Total	Fold Enrichment	Bonferroni	Benjamini	FDR
GOTERM_BP_FAT	GO:0015758~glucose transport	4	0.7054673721340388	0.047858591323549984	SORBS1, SLC2A4, SLC37A4, KLF15	400	28	13588	4.852857142857143	1.0	0.47075059528576246	55.818412037450194
GOTERM_BP_FAT	GO:0008645~hexose transport	4	0.7054673721340388	0.05684567350901919	SORBS1, SLC2A4, SLC37A4, KLF15	400	30	13588	4.529333333333334	1.0	0.5202284532669734	62.27420140547877
GOTERM_BP_FAT	GO:0015749~monosaccharide transport	4	0.7054673721340388	0.061617273145321935	SORBS1, SLC2A4, SLC37A4, KLF15	400	31	13588	4.3832258064516125	1.0	0.5439818187872262	65.33044321366145
GOTERM_BP_FAT	GO:0008643~carbohydrate transport	5	0.8818342151675485	0.09930624413445398	1810014F10RIK, SORBS1, SLC2A4, SLC37A4, KLF15	400	60	13588	2.8308333333333335	1.0	0.6866211317870736	82.48478213222694
Annotation Cluster 58	Enrichment Score: 1.0337949119541106
Category	Term	Count	%	PValue	Genes	List Total	Pop Hits	Pop Total	Fold Enrichment	Bonferroni	Benjamini	FDR
SMART	SM00132:LIM	5	0.8818342151675485	0.010947309473492643	LIMS2, CRIP2, FHL1, LDB3, CSRP2	108	74	9131	5.712587587587587	0.6076700711022837	0.2679335906239033	11.168472957319764
UP_SEQ_FEATURE	domain:LIM zinc-binding 1	5	0.8818342151675485	0.09100338663451998	LIMS2, CRIP2, FHL1, LDB3, CSRP2	549	50	16021	2.9182149362477237	1.0	0.9201260125863723	78.20218631422948
UP_SEQ_FEATURE	domain:LIM zinc-binding 2	5	0.8818342151675485	0.09100338663451998	LIMS2, CRIP2, FHL1, LDB3, CSRP2	549	50	16021	2.9182149362477237	1.0	0.9201260125863723	78.20218631422948
INTERPRO	IPR001781:Zinc finger, LIM-type	5	0.8818342151675485	0.17453563284496987	LIMS2, CRIP2, FHL1, LDB3, CSRP2	525	74	17763	2.2861003861003866	1.0	0.9801152975265216	95.09423772449097
SP_PIR_KEYWORDS	LIM domain	5	0.8818342151675485	0.17781448688775184	LIMS2, CRIP2, FHL1, LDB3, CSRP2	539	73	17854	2.268787963504206	1.0	0.6059972184994895	92.99075414868165
UP_SEQ_FEATURE	domain:LIM zinc-binding 3	3	0.5291005291005291	0.22282133793231307	LIMS2, FHL1, LDB3	549	26	16021	3.3671710802858343	1.0	0.9977201639288282	98.21319640492523
Annotation Cluster 59	Enrichment Score: 1.0265879044470116
Category	Term	Count	%	PValue	Genes	List Total	Pop Hits	Pop Total	Fold Enrichment	Bonferroni	Benjamini	FDR
GOTERM_BP_FAT	GO:0006839~mitochondrial transport	6	1.0582010582010581	0.007412888515072589	SLC25A12, GRPEL1, MTX2, BNIP3, TIMM13, TIMM8B	400	42	13588	4.852857142857143	0.9999887078897861	0.12141954975578317	11.656052745413515
GOTERM_BP_FAT	GO:0006626~protein targeting to mitochondrion	4	0.7054673721340388	0.025576714341807666	GRPEL1, MTX2, TIMM13, TIMM8B	400	22	13588	6.176363636363637	1.0	0.30739189058863925	35.05053263418463
GOTERM_BP_FAT	GO:0070585~protein localization in mitochondrion	4	0.7054673721340388	0.025576714341807666	GRPEL1, MTX2, TIMM13, TIMM8B	400	22	13588	6.176363636363637	1.0	0.30739189058863925	35.05053263418463
GOTERM_BP_FAT	GO:0017038~protein import	7	1.2345679012345678	0.03335898462960392	GRPEL1, MTX2, TSC2, TIMM13, TIMM8B, PEX7, TOB1	400	82	13588	2.8998780487804883	1.0	0.37372335813721635	43.17093537757833
GOTERM_BP_FAT	GO:0006605~protein targeting	9	1.5873015873015872	0.042345244062407805	GRPEL1, MTX2, TSC2, TIMM13, SYNGR2, TIMM8B, HSPA9, PEX7, TOB1	400	133	13588	2.298721804511278	1.0	0.4378733205089401	51.358416233381135
GOTERM_BP_FAT	GO:0046907~intracellular transport	20	3.527336860670194	0.05159269429844485	GRPEL1, MTX2, TIMM17A, BNIP3, TIMM13, TIMM23, AP4S1, SYNGR2, TIMM8B, PEX7, SLC25A12, KIF1C, DYNLL2, TSC2, RHOT2, RANGRF, SAR1B, MRPL45, HSPA9, TOB1	400	431	13588	1.5763341067285381	1.0	0.4941442352294916	58.61756786534503
GOTERM_BP_FAT	GO:0006886~intracellular protein transport	14	2.4691358024691357	0.06403447584096807	GRPEL1, TIMM17A, MTX2, TIMM13, TIMM23, AP4S1, SYNGR2, TIMM8B, PEX7, TSC2, MRPL45, SAR1B, TOB1, HSPA9	400	276	13588	1.7231159420289857	1.0	0.5525089102988779	66.78834699727919
GOTERM_BP_FAT	GO:0034613~cellular protein localization	14	2.4691358024691357	0.10141704220302276	GRPEL1, TIMM17A, MTX2, TIMM13, TIMM23, AP4S1, SYNGR2, TIMM8B, PEX7, TSC2, MRPL45, SAR1B, TOB1, HSPA9	400	299	13588	1.5905685618729097	1.0	0.692056014233474	83.15608561253846
GOTERM_BP_FAT	GO:0070727~cellular macromolecule localization	14	2.4691358024691357	0.10716210433594706	GRPEL1, TIMM17A, MTX2, TIMM13, TIMM23, AP4S1, SYNGR2, TIMM8B, PEX7, TSC2, MRPL45, SAR1B, TOB1, HSPA9	400	301	13588	1.58	1.0	0.7053912844086554	84.86280594041808
GOTERM_BP_FAT	GO:0033365~protein localization in organelle	6	1.0582010582010581	0.15649426622319218	GRPEL1, MTX2, TSC2, TIMM13, TIMM8B, TOB1	400	97	13588	2.1012371134020618	1.0	0.817863366096727	94.1266295352709
GOTERM_BP_FAT	GO:0015031~protein transport	21	3.7037037037037033	0.45409860279508124	GRPEL1, MTX2, TIMM17A, RAB4A, LMF1, TIMM50, TIMM13, TIMM23, AP4S1, SYNGR2, TIMM8B, PEX7, NDUFA11, TSC2, APBA3, RANGRF, SAR1B, MRPL45, DNAJC19, HSPA9, TOB1	400	651	13588	1.0958064516129034	1.0	0.9893569062393025	99.99581929249379
GOTERM_BP_FAT	GO:0045184~establishment of protein localization	21	3.7037037037037033	0.46229445896590543	GRPEL1, MTX2, TIMM17A, RAB4A, LMF1, TIMM50, TIMM13, TIMM23, AP4S1, SYNGR2, TIMM8B, PEX7, NDUFA11, TSC2, APBA3, RANGRF, SAR1B, MRPL45, DNAJC19, HSPA9, TOB1	400	656	13588	1.0874542682926829	1.0	0.9902808664505593	99.99675046026523
GOTERM_BP_FAT	GO:0008104~protein localization	21	3.7037037037037033	0.7119099119990943	GRPEL1, MTX2, TIMM17A, RAB4A, LMF1, TIMM50, TIMM13, TIMM23, AP4S1, SYNGR2, TIMM8B, PEX7, NDUFA11, TSC2, APBA3, RANGRF, SAR1B, MRPL45, DNAJC19, HSPA9, TOB1	400	753	13588	0.9473705179282869	1.0	0.9996066257064277	99.99999990054015
SP_PIR_KEYWORDS	protein transport	13	2.2927689594356258	0.737782475265228	RAB4A, TIMM17A, MTX2, TIMM50, TIMM13, AP4S1, TIMM23, TIMM8B, PEX7, APBA3, RANGRF, SAR1B, DNAJC19	539	461	17854	0.9340910097030333	1.0	0.990373180732391	99.99999871757545
Annotation Cluster 60	Enrichment Score: 1.0109967606386523
Category	Term	Count	%	PValue	Genes	List Total	Pop Hits	Pop Total	Fold Enrichment	Bonferroni	Benjamini	FDR
GOTERM_CC_FAT	GO:0032592~integral to mitochondrial membrane	4	0.7054673721340388	0.0036298343446631385	IMMT, BNIP3, RHOT2, TMEM70	466	9	12504	11.92560801144492	0.625378204871174	0.024247155474900528	4.6687411140218344
GOTERM_CC_FAT	GO:0031301~integral to organelle membrane	5	0.8818342151675485	0.42331460939472043	PEX11A, IMMT, BNIP3, RHOT2, TMEM70	466	89	12504	1.5074504508848918	1.0	0.9329455553843407	99.928089858003
GOTERM_CC_FAT	GO:0031300~intrinsic to organelle membrane	5	0.8818342151675485	0.6031976702836213	PEX11A, IMMT, BNIP3, RHOT2, TMEM70	466	112	12504	1.1978847332924585	1.0	0.9864701260136551	99.9994727765528
Annotation Cluster 61	Enrichment Score: 1.0078300592125422
Category	Term	Count	%	PValue	Genes	List Total	Pop Hits	Pop Total	Fold Enrichment	Bonferroni	Benjamini	FDR
SMART	SM00213:UBQ	4	0.7054673721340388	0.017465650163551047	UBL7, BAG1, RAD23A, TCEB2	108	47	9131	7.195429472025217	0.7763555591004543	0.3123150389813709	17.268398204781064
INTERPRO	IPR000626:Ubiquitin	4	0.7054673721340388	0.1607908629174782	UBL7, BAG1, RAD23A, TCEB2	525	47	17763	2.87951367781155	1.0	0.9742246690069126	93.64039166779197
UP_SEQ_FEATURE	domain:Ubiquitin-like	4	0.7054673721340388	0.1813336653574696	UBL7, BAG1, RAD23A, TCEB2	549	43	16021	2.714618545346719	1.0	0.992833269311785	95.90096479792484
INTERPRO	IPR019955:Ubiquitin supergroup	4	0.7054673721340388	0.1827070056171884	UBL7, BAG1, RAD23A, TCEB2	525	50	17763	2.706742857142857	1.0	0.9807991834389337	95.80436008214281
Annotation Cluster 62	Enrichment Score: 1.006034362827584
Category	Term	Count	%	PValue	Genes	List Total	Pop Hits	Pop Total	Fold Enrichment	Bonferroni	Benjamini	FDR
GOTERM_BP_FAT	GO:0030262~apoptotic nuclear changes	4	0.7054673721340388	0.017167560303665293	AIFM1, ENDOG, BNIP3, NDUFA13	400	19	13588	7.151578947368421	0.9999999999969374	0.2308680214366854	25.056374103951327
GOTERM_BP_FAT	GO:0006309~DNA fragmentation involved in apoptosis	3	0.5291005291005291	0.05418202738058683	AIFM1, ENDOG, BNIP3	400	13	13588	7.839230769230769	1.0	0.5058080292298222	60.45975945243407
GOTERM_BP_FAT	GO:0006921~cell structure disassembly during apoptosis	3	0.5291005291005291	0.07020280443547607	AIFM1, ENDOG, BNIP3	400	15	13588	6.794	1.0	0.5813090073560166	70.25188657291423
GOTERM_BP_FAT	GO:0000737~DNA catabolic process, endonucleolytic	3	0.5291005291005291	0.07020280443547607	AIFM1, ENDOG, BNIP3	400	15	13588	6.794	1.0	0.5813090073560166	70.25188657291423
GOTERM_BP_FAT	GO:0022411~cellular component disassembly	4	0.7054673721340388	0.10589157333030749	AIFM1, ENDOG, BNIP3, LAMC1	400	39	13588	3.484102564102564	1.0	0.7033891205504208	84.49999054618361
GOTERM_BP_FAT	GO:0006308~DNA catabolic process	3	0.5291005291005291	0.1253509273010437	AIFM1, ENDOG, BNIP3	400	21	13588	4.852857142857143	1.0	0.7544996491494431	89.25622490153124
GOTERM_BP_FAT	GO:0006997~nucleus organization	4	0.7054673721340388	0.15213003103826145	AIFM1, ENDOG, BNIP3, NDUFA13	400	46	13588	2.953913043478261	1.0	0.8123601504563622	93.59943788768504
GOTERM_BP_FAT	GO:0006259~DNA metabolic process	8	1.4109347442680775	0.9666036602282181	AIFM1, RAD23A, PHB, ENDOG, BNIP3, NFIC, DNAJA3, SOD2	400	421	13588	0.6455106888361045	1.0	0.9999998775323684	100.0
Annotation Cluster 63	Enrichment Score: 0.996276278648443
Category	Term	Count	%	PValue	Genes	List Total	Pop Hits	Pop Total	Fold Enrichment	Bonferroni	Benjamini	FDR
KEGG_PATHWAY	mmu00564:Glycerophospholipid metabolism	8	1.4109347442680775	0.024708086383417132	GPD1, PLA2G12A, GNPAT, PLA2G6, CHPT1, AGPAT3, GPAM, AGPAT2	249	67	5738	2.7515434873823654	0.9527475802213363	0.1352763522224104	25.02790210792869
GOTERM_BP_FAT	GO:0019637~organophosphate metabolic process	11	1.9400352733686066	0.03501389247639758	GPD1, TPI1, PIGY, PLA2G12A, SMPD1, FABP3, PTPMT1, CHPT1, AGPAT3, GPAM, AGPAT2	400	176	13588	2.123125	1.0	0.38566051026006043	44.76994619843243
KEGG_PATHWAY	mmu00565:Ether lipid metabolism	5	0.8818342151675485	0.0624644407042303	PLA2G12A, PLA2G6, CHPT1, AGPAT3, AGPAT2	249	35	5738	3.2920252438324726	0.9996176110282816	0.2528184758421158	52.41432360777238
GOTERM_BP_FAT	GO:0046486~glycerolipid metabolic process	8	1.4109347442680775	0.08572056241395848	PIGY, DGAT2, SLC37A4, FABP3, GNPAT, PNPLA2, PTPMT1, CHPT1	400	129	13588	2.1066666666666665	1.0	0.6463490574510856	77.52433189799804
GOTERM_BP_FAT	GO:0045017~glycerolipid biosynthetic process	5	0.8818342151675485	0.09031310824391647	PIGY, DGAT2, FABP3, GNPAT, CHPT1	400	58	13588	2.928448275862069	1.0	0.660902148297384	79.33265728990123
GOTERM_BP_FAT	GO:0008654~phospholipid biosynthetic process	6	1.0582010582010581	0.0969607333510837	PIGY, FABP3, CHPT1, AGPAT3, GPAM, AGPAT2	400	83	13588	2.4556626506024095	1.0	0.680100498025538	81.70936646049259
GOTERM_BP_FAT	GO:0006644~phospholipid metabolic process	9	1.5873015873015872	0.10759324656716403	PIGY, PLA2G12A, SMPD1, FABP3, PTPMT1, CHPT1, AGPAT3, GPAM, AGPAT2	400	163	13588	1.875644171779141	1.0	0.7043953012730797	84.98409885814198
SP_PIR_KEYWORDS	phospholipid biosynthesis	4	0.7054673721340388	0.13225564578543467	CHPT1, AGPAT3, GPAM, AGPAT2	539	42	17854	3.1546956444915626	1.0	0.5219813761589895	85.42405408050769
GOTERM_BP_FAT	GO:0046474~glycerophospholipid biosynthetic process	3	0.5291005291005291	0.3930630515368322	PIGY, FABP3, CHPT1	400	46	13588	2.2154347826086953	1.0	0.9793612046024781	99.97556925147828
GOTERM_BP_FAT	GO:0006650~glycerophospholipid metabolic process	4	0.7054673721340388	0.4802105599552544	PIGY, FABP3, PTPMT1, CHPT1	400	88	13588	1.5440909090909092	1.0	0.9920891819156238	99.99815206138874
Annotation Cluster 64	Enrichment Score: 0.9898332165260086
Category	Term	Count	%	PValue	Genes	List Total	Pop Hits	Pop Total	Fold Enrichment	Bonferroni	Benjamini	FDR
GOTERM_MF_FAT	GO:0046906~tetrapyrrole binding	11	1.9400352733686066	0.01623371370396941	HBA-A1, MUT, FECH, POLR2L, MMACHC, CYC1, SDHD, CYCS, NOS3, NENF, MB	402	151	13288	2.4079601990049753	0.9999523243528843	0.16550531589487993	21.50735353143891
SP_PIR_KEYWORDS	heme	9	1.5873015873015872	0.065721571115922	HBA-A1, POLR2L, SDHC, CYC1, SDHD, CYCS, NOS3, NENF, MB	539	142	17854	2.0994277352426245	0.99999999985256	0.3231485486636103	60.262477719242035
GOTERM_MF_FAT	GO:0020037~heme binding	9	1.5873015873015872	0.07027510355474076	HBA-A1, FECH, POLR2L, CYC1, SDHD, CYCS, NOS3, NENF, MB	402	144	13288	2.06592039800995	1.0	0.473798174925955	65.97703551090616
SP_PIR_KEYWORDS	chromoprotein	3	0.5291005291005291	0.34049012454475364	HBA-A1, POLR2L, CYCS	539	40	17854	2.484322820037106	1.0	0.8270249490537533	99.64857261026982
UP_SEQ_FEATURE	metal ion-binding site:Iron (heme axial ligand)	5	0.8818342151675485	0.44035413958767367	POLR2L, SDHC, CYC1, CYCS, NOS3	549	99	16021	1.4738459273978401	1.0	0.9999985031162731	99.99055436426009
Annotation Cluster 65	Enrichment Score: 0.8548237927404174
Category	Term	Count	%	PValue	Genes	List Total	Pop Hits	Pop Total	Fold Enrichment	Bonferroni	Benjamini	FDR
GOTERM_BP_FAT	GO:0006662~glycerol ether metabolic process	5	0.8818342151675485	0.04241051977489581	DGAT2, TXN2, SLC37A4, GNPAT, PNPLA2	400	45	13588	3.7744444444444447	1.0	0.4355830002057929	51.413611481801546
GOTERM_BP_FAT	GO:0018904~organic ether metabolic process	5	0.8818342151675485	0.05177195363075805	DGAT2, TXN2, SLC37A4, GNPAT, PNPLA2	400	48	13588	3.538541666666667	1.0	0.4924886454739843	58.747657733924584
GOTERM_BP_FAT	GO:0046486~glycerolipid metabolic process	8	1.4109347442680775	0.08572056241395848	PIGY, DGAT2, SLC37A4, FABP3, GNPAT, PNPLA2, PTPMT1, CHPT1	400	129	13588	2.1066666666666665	1.0	0.6463490574510856	77.52433189799804
GOTERM_BP_FAT	GO:0006641~triglyceride metabolic process	3	0.5291005291005291	0.2855420499173856	DGAT2, SLC37A4, PNPLA2	400	36	13588	2.830833333333333	1.0	0.9472157329952582	99.63037073140637
GOTERM_BP_FAT	GO:0006639~acylglycerol metabolic process	3	0.5291005291005291	0.36141236196025467	DGAT2, SLC37A4, PNPLA2	400	43	13588	2.37	1.0	0.9720207261277456	99.94302811704372
GOTERM_BP_FAT	GO:0006638~neutral lipid metabolic process	3	0.5291005291005291	0.3825877028160493	DGAT2, SLC37A4, PNPLA2	400	45	13588	2.2646666666666664	1.0	0.9773145490312721	99.96751202372977
Annotation Cluster 66	Enrichment Score: 0.8492235748628421
Category	Term	Count	%	PValue	Genes	List Total	Pop Hits	Pop Total	Fold Enrichment	Bonferroni	Benjamini	FDR
GOTERM_BP_FAT	GO:0009065~glutamine family amino acid catabolic process	3	0.5291005291005291	0.033115376659968776	GOT2, GOT1, FAH	400	10	13588	10.190999999999999	1.0	0.37419105098253436	42.93191395066297
KEGG_PATHWAY	mmu00350:Tyrosine metabolism	4	0.7054673721340388	0.23675358988714768	GOT2, GOT1, GSTZ1, FAH	249	39	5738	2.3635053032643394	0.9999999999999951	0.570511704628688	95.54301524881308
GOTERM_BP_FAT	GO:0009064~glutamine family amino acid metabolic process	3	0.5291005291005291	0.36141236196025467	GOT2, GOT1, FAH	400	43	13588	2.37	1.0	0.9720207261277456	99.94302811704372
Annotation Cluster 67	Enrichment Score: 0.7152781530637206
Category	Term	Count	%	PValue	Genes	List Total	Pop Hits	Pop Total	Fold Enrichment	Bonferroni	Benjamini	FDR
SP_PIR_KEYWORDS	elongation factor	4	0.7054673721340388	0.04658200693887351	TUFM, EEF1A2, GFM1, TSFM	539	27	17854	4.907304335875764	0.999999873714506	0.25084779342626984	47.66880318598441
GOTERM_MF_FAT	GO:0003746~translation elongation factor activity	4	0.7054673721340388	0.06578160686818729	TUFM, EEF1A2, GFM1, TSFM	402	31	13288	4.265125982988285	1.0	0.4557805608180504	63.46119777828348
GOTERM_BP_FAT	GO:0006414~translational elongation	4	0.7054673721340388	0.13158349689913015	TUFM, EEF1A2, GFM1, TSFM	400	43	13588	3.16	1.0	0.7699326909686306	90.46269436618908
SP_PIR_KEYWORDS	protein biosynthesis	6	1.0582010582010581	0.40861462681192795	TUFM, FARS2, EEF1A2, GFM1, TSFM, YARS2	539	139	17854	1.4298260834745933	1.0	0.88461891941009	99.92001196745547
GOTERM_MF_FAT	GO:0003924~GTPase activity	5	0.8818342151675485	0.5427604769157708	TUFM, MFN1, EEF1A2, GFM1, TUBB2C	402	128	13288	1.291200248756219	1.0	0.9940000977957029	99.99906355497235
GOTERM_MF_FAT	GO:0008135~translation factor activity, nucleic acid binding	4	0.7054673721340388	0.5713271466826766	TUFM, EEF1A2, GFM1, TSFM	402	98	13288	1.3491725048228247	1.0	0.9953212351621528	99.99963947880981
Annotation Cluster 68	Enrichment Score: 0.6861898994930322
Category	Term	Count	%	PValue	Genes	List Total	Pop Hits	Pop Total	Fold Enrichment	Bonferroni	Benjamini	FDR
GOTERM_BP_FAT	GO:0006071~glycerol metabolic process	3	0.5291005291005291	0.14547499863791066	GPD1, GOT1, DGAT2	400	23	13588	4.430869565217391	1.0	0.7990270889667215	92.70919447161535
GOTERM_BP_FAT	GO:0019400~alditol metabolic process	3	0.5291005291005291	0.16620302975538026	GPD1, GOT1, DGAT2	400	25	13588	4.0764	1.0	0.8358592228271062	95.15667954490786
GOTERM_BP_FAT	GO:0019751~polyol metabolic process	3	0.5291005291005291	0.36141236196025467	GPD1, GOT1, DGAT2	400	43	13588	2.37	1.0	0.9720207261277456	99.94302811704372
Annotation Cluster 69	Enrichment Score: 0.6815126098629584
Category	Term	Count	%	PValue	Genes	List Total	Pop Hits	Pop Total	Fold Enrichment	Bonferroni	Benjamini	FDR
SP_PIR_KEYWORDS	selenocysteine	3	0.5291005291005291	0.17308452335741972	SEPX1, GPX4, TXNRD2	539	25	17854	3.974916512059369	1.0	0.600368061815341	92.42309257315911
SP_PIR_KEYWORDS	selenium	3	0.5291005291005291	0.21718109779308242	SEPX1, GPX4, TXNRD2	539	29	17854	3.426652165568422	1.0	0.6677416784838673	96.39921533044735
GOTERM_MF_FAT	GO:0008430~selenium binding	3	0.5291005291005291	0.2400943332755382	SEPX1, GPX4, TXNRD2	402	31	13288	3.1988444872412134	1.0	0.8726609598180106	98.27924683708709
Annotation Cluster 70	Enrichment Score: 0.6752489984911645
Category	Term	Count	%	PValue	Genes	List Total	Pop Hits	Pop Total	Fold Enrichment	Bonferroni	Benjamini	FDR
GOTERM_CC_FAT	GO:0016011~dystroglycan complex	3	0.5291005291005291	0.02559675517612344	SGCG, DAG1, SGCB	466	7	12504	11.499693439607602	0.9990891333315196	0.15025298679253796	28.889283546668487
GOTERM_CC_FAT	GO:0016010~dystrophin-associated glycoprotein complex	3	0.5291005291005291	0.07119315450352248	SGCG, DAG1, SGCB	466	12	12504	6.708154506437769	0.9999999978129432	0.3457530553839566	62.13146174560826
SP_PIR_KEYWORDS	muscle protein	4	0.7054673721340388	0.19070308544351608	DES, TNNC1, MYL3, MB	539	50	17854	2.6499443413729127	1.0	0.6293081511286454	94.34390148381763
KEGG_PATHWAY	mmu05410:Hypertrophic cardiomyopathy (HCM)	6	1.0582010582010581	0.2971915799884097	DES, SGCG, TNNC1, MYL3, DAG1, SGCB	249	84	5738	1.6460126219162365	1.0	0.6409972094692113	98.2760224862707
KEGG_PATHWAY	mmu05414:Dilated cardiomyopathy	6	1.0582010582010581	0.36628483641388415	DES, SGCG, TNNC1, MYL3, DAG1, SGCB	249	92	5738	1.502881089575694	1.0	0.7096559765077348	99.47630976628137
KEGG_PATHWAY	mmu05412:Arrhythmogenic right ventricular cardiomyopathy (ARVC)	4	0.7054673721340388	0.6359910450358557	DES, SGCG, DAG1, SGCB	249	75	5738	1.2290227576974564	1.0	0.9023370888658704	99.99911531194473
KEGG_PATHWAY	mmu05416:Viral myocarditis	4	0.7054673721340388	0.7797757017866689	SGCG, CYCS, DAG1, SGCB	249	94	5738	0.980603264120311	1.0	0.9672386192643581	99.9999972837569
Annotation Cluster 71	Enrichment Score: 0.6713208413686075
Category	Term	Count	%	PValue	Genes	List Total	Pop Hits	Pop Total	Fold Enrichment	Bonferroni	Benjamini	FDR
INTERPRO	IPR011765:Peptidase M16, N-terminal	3	0.5291005291005291	0.012041180332575212	UQCRC2, UQCRC1, PMPCB	525	6	17763	16.917142857142856	0.999991102071823	0.3128147400546746	17.337642091445037
INTERPRO	IPR007863:Peptidase M16, C-terminal	3	0.5291005291005291	0.01653061769080549	UQCRC2, UQCRC1, PMPCB	525	7	17763	14.500408163265305	0.9999998876921501	0.39350766567297746	23.048231424928957
INTERPRO	IPR011237:Peptidase M16, core	3	0.5291005291005291	0.01653061769080549	UQCRC2, UQCRC1, PMPCB	525	7	17763	14.500408163265305	0.9999998876921501	0.39350766567297746	23.048231424928957
INTERPRO	IPR001431:Peptidase M16, zinc-binding site	3	0.5291005291005291	0.01653061769080549	UQCRC2, UQCRC1, PMPCB	525	7	17763	14.500408163265305	0.9999998876921501	0.39350766567297746	23.048231424928957
GOTERM_MF_FAT	GO:0004222~metalloendopeptidase activity	3	0.5291005291005291	0.8628918965227779	UQCRC2, UQCRC1, PMPCB	402	114	13288	0.8698612202147159	1.0	0.9999772520948732	99.99999999998293
GOTERM_MF_FAT	GO:0008237~metallopeptidase activity	4	0.7054673721340388	0.9246103207586588	LAP3, UQCRC2, UQCRC1, PMPCB	402	187	13288	0.7070529704419081	1.0	0.9999979501900164	100.0
GOTERM_BP_FAT	GO:0006508~proteolysis	21	3.7037037037037033	0.9855786819129422	UQCRC2, UBL7, UQCRC1, UFSP1, USP2, RAD23A, SERPING1, CDC34, LAP3, ASB8, LONP1, PSMB7, MAP1LC3A, RNF5, CLPP, DLD, TCEB2, FBXL4, PCSK6, UBE2D1, PMPCB	400	1034	13588	0.6899129593810445	1.0	0.9999999920442734	100.0
SP_PIR_KEYWORDS	Protease	9	1.5873015873015872	0.987237879224094	LAP3, PSMB7, LONP1, UFSP1, USP2, CLPP, MPND, PCSK6, PMPCB	539	509	17854	0.5856949673957813	1.0	0.9999954830001353	100.0
GOTERM_MF_FAT	GO:0004175~endopeptidase activity	7	1.2345679012345678	0.9889177695407437	UQCRC2, PSMB7, LONP1, UQCRC1, CLPP, PCSK6, PMPCB	402	421	13288	0.5496035263114357	1.0	0.9999999990150045	100.0
GOTERM_MF_FAT	GO:0008233~peptidase activity	11	1.9400352733686066	0.992879834008355	LAP3, UQCRC2, PSMB7, LONP1, UQCRC1, UFSP1, USP2, CLPP, MPND, PCSK6, PMPCB	402	629	13288	0.5780635771856141	1.0	0.9999999997870627	100.0
GOTERM_MF_FAT	GO:0070011~peptidase activity, acting on L-amino acid peptides	10	1.763668430335097	0.9950601385507217	LAP3, UQCRC2, PSMB7, LONP1, UQCRC1, UFSP1, USP2, CLPP, PCSK6, PMPCB	402	603	13288	0.548171249886554	1.0	0.9999999999418155	100.0
Annotation Cluster 72	Enrichment Score: 0.6550549064006601
Category	Term	Count	%	PValue	Genes	List Total	Pop Hits	Pop Total	Fold Enrichment	Bonferroni	Benjamini	FDR
GOTERM_MF_FAT	GO:0000166~nucleotide binding	92	16.225749559082892	5.8183378302031E-4	ACOX1, GRPEL1, BCKDK, CLPB, ATP5B, FASTK, TUBB2C, HIBADH, LONP1, IDH3G, 3000002C10RIK, LACE1, GPX4, MKKS, NOS3, MRPL39, SAR1B, SUCLA2, NDUFS2, NUDT2, ACADM, AIFM1, ACADS, SUCLG2, SUCLG1, RAB4A, NDUFA13, CBR4, PIM3, PFKM, GRHPR, ACADL, NDUFA10, PPARGC1A, POR, COQ6, KIF1C, MFN1, NME2, PKM2, ADK, CLPP, DLD, TXNRD2, YARS2, PCCB, NKIRAS1, PCCA, TUFM, ME1, FARS2, MKNK2, CDC34, MAPKAPK2, 1810035L17RIK, …	402	2183	13288	1.3930530581175662	0.29802528442209697	0.009268826956277731	0.8574355076464868
GOTERM_MF_FAT	GO:0017076~purine nucleotide binding	66	11.64021164021164	0.1198020107640545	ACOX1, GRPEL1, BCKDK, CLPB, FASTK, ATP5B, TUBB2C, LONP1, IDH3G, LACE1, MKKS, NOS3, SAR1B, SUCLA2, NUDT2, ACADM, AIFM1, SUCLG2, ACADS, RAB4A, SUCLG1, NDUFA13, PIM3, PFKM, NDUFA10, ACADL, COQ6, KIF1C, MFN1, NME2, ADK, PKM2, CLPP, DLD, TXNRD2, YARS2, NKIRAS1, PCCB, PCCA, TUFM, FARS2, MKNK2, MAPKAPK2, CDC34, ACSL1, GFM1, ABCD3, HSPE1, CABC1, UBE2D1, HSPA9, ETFA, PDK2, GCDH, ADSSL1, ABCB8, EEF1A2, AK1…	402	1871	13288	1.1660138644032643	1.0	0.659582379951331	84.86402513251606
GOTERM_MF_FAT	GO:0030554~adenyl nucleotide binding	54	9.523809523809524	0.160919582771244	ACOX1, BCKDK, GRPEL1, FASTK, ATP5B, CLPB, LONP1, IDH3G, LACE1, MKKS, NOS3, SUCLA2, ACADM, SUCLG2, ACADS, AIFM1, NDUFA13, PIM3, PFKM, NDUFA10, ACADL, COQ6, KIF1C, NME2, ADK, PKM2, CLPP, DLD, TXNRD2, YARS2, PCCB, PCCA, FARS2, MKNK2, MAPKAPK2, CDC34, ACSL1, ABCD3, HSPE1, CABC1, UBE2D1, HSPA9, ETFA, GCDH, PDK2, ABCB8, AK1, PDK4, AK3, PCX, ABCC9, MAPK12, ATP5A1, PGK1	402	1535	13288	1.1628372794010404	1.0	0.763433206458511	92.54243980152775
GOTERM_MF_FAT	GO:0001883~purine nucleoside binding	54	9.523809523809524	0.1808276274616891	ACOX1, BCKDK, GRPEL1, FASTK, ATP5B, CLPB, LONP1, IDH3G, LACE1, MKKS, NOS3, SUCLA2, ACADM, SUCLG2, ACADS, AIFM1, NDUFA13, PIM3, PFKM, NDUFA10, ACADL, COQ6, KIF1C, NME2, ADK, PKM2, CLPP, DLD, TXNRD2, YARS2, PCCB, PCCA, FARS2, MKNK2, MAPKAPK2, CDC34, ACSL1, ABCD3, HSPE1, CABC1, UBE2D1, HSPA9, ETFA, GCDH, PDK2, ABCB8, AK1, PDK4, AK3, PCX, ABCC9, MAPK12, ATP5A1, PGK1	402	1548	13288	1.1530718500520654	1.0	0.7887622443562501	94.77243236298715
GOTERM_MF_FAT	GO:0001882~nucleoside binding	54	9.523809523809524	0.18655163551393	ACOX1, BCKDK, GRPEL1, FASTK, ATP5B, CLPB, LONP1, IDH3G, LACE1, MKKS, NOS3, SUCLA2, ACADM, SUCLG2, ACADS, AIFM1, NDUFA13, PIM3, PFKM, NDUFA10, ACADL, COQ6, KIF1C, NME2, ADK, PKM2, CLPP, DLD, TXNRD2, YARS2, PCCB, PCCA, FARS2, MKNK2, MAPKAPK2, CDC34, ACSL1, ABCD3, HSPE1, CABC1, UBE2D1, HSPA9, ETFA, GCDH, PDK2, ABCB8, AK1, PDK4, AK3, PCX, ABCC9, MAPK12, ATP5A1, PGK1	402	1558	13288	1.1456708754047478	1.0	0.795881934200533	95.2876096071452
SP_PIR_KEYWORDS	nucleotide-binding	54	9.523809523809524	0.3012902546185044	BCKDK, FASTK, ATP5B, CLPB, TUBB2C, LONP1, IDH3G, LACE1, MKKS, SUCLA2, SAR1B, NUDT2, SUCLG2, RAB4A, SUCLG1, PIM3, PFKM, KIF1C, MFN1, NME2, ADK, PKM2, CLPP, YARS2, NKIRAS1, PCCB, PCCA, TUFM, FARS2, MKNK2, MAPKAPK2, CDC34, ACSL1, GFM1, ABCD3, CABC1, UBE2D1, HSPA9, PDK2, ADSSL1, ABCB8, AK1, EEF1A2, PDK4, AK3, VDAC2, VDAC3, VDAC1, PCX, ABCC9, MAPK12, RHOT2, ATP5A1, PGK1	539	1631	17854	1.0966967691150926	1.0	0.7878543085156364	99.2304293995238
GOTERM_MF_FAT	GO:0032555~purine ribonucleotide binding	54	9.523809523809524	0.5932660226498426	BCKDK, FASTK, ATP5B, CLPB, TUBB2C, LONP1, IDH3G, LACE1, MKKS, SUCLA2, SAR1B, NUDT2, SUCLG2, RAB4A, SUCLG1, NDUFA13, PIM3, PFKM, NDUFA10, KIF1C, MFN1, NME2, ADK, PKM2, CLPP, YARS2, NKIRAS1, PCCB, PCCA, TUFM, FARS2, MKNK2, MAPKAPK2, CDC34, ACSL1, GFM1, ABCD3, HSPE1, CABC1, UBE2D1, HSPA9, PDK2, ADSSL1, ABCB8, AK1, EEF1A2, PDK4, AK3, PCX, ABCC9, MAPK12, RHOT2, ATP5A1, PGK1	402	1796	13288	0.99385034737227	1.0	0.9964425253650889	99.99983428877873
GOTERM_MF_FAT	GO:0032553~ribonucleotide binding	54	9.523809523809524	0.5932660226498426	BCKDK, FASTK, ATP5B, CLPB, TUBB2C, LONP1, IDH3G, LACE1, MKKS, SUCLA2, SAR1B, NUDT2, SUCLG2, RAB4A, SUCLG1, NDUFA13, PIM3, PFKM, NDUFA10, KIF1C, MFN1, NME2, ADK, PKM2, CLPP, YARS2, NKIRAS1, PCCB, PCCA, TUFM, FARS2, MKNK2, MAPKAPK2, CDC34, ACSL1, GFM1, ABCD3, HSPE1, CABC1, UBE2D1, HSPA9, PDK2, ADSSL1, ABCB8, AK1, EEF1A2, PDK4, AK3, PCX, ABCC9, MAPK12, RHOT2, ATP5A1, PGK1	402	1796	13288	0.99385034737227	1.0	0.9964425253650889	99.99983428877873
GOTERM_MF_FAT	GO:0005524~ATP binding	42	7.4074074074074066	0.6848129197402663	BCKDK, FARS2, FASTK, ATP5B, CLPB, MKNK2, MAPKAPK2, CDC34, LONP1, ACSL1, IDH3G, LACE1, ABCD3, MKKS, HSPE1, CABC1, UBE2D1, SUCLA2, HSPA9, PDK2, ABCB8, SUCLG2, AK1, PDK4, AK3, NDUFA13, PIM3, PFKM, NDUFA10, KIF1C, PCX, ABCC9, NME2, MAPK12, ADK, PKM2, CLPP, YARS2, ATP5A1, PGK1, PCCB, PCCA	402	1443	13288	0.9620918277634695	1.0	0.9988290084400656	99.99999619099954
SP_PIR_KEYWORDS	atp-binding	37	6.525573192239858	0.7052463318467279	BCKDK, FARS2, FASTK, ATP5B, CLPB, MKNK2, MAPKAPK2, CDC34, LONP1, ACSL1, IDH3G, LACE1, ABCD3, MKKS, CABC1, SUCLA2, UBE2D1, HSPA9, PDK2, ABCB8, AK1, PDK4, PIM3, PFKM, KIF1C, PCX, ABCC9, NME2, MAPK12, ADK, PKM2, CLPP, YARS2, ATP5A1, PGK1, PCCB, PCCA	539	1287	17854	0.952291575668199	1.0	0.9874014165235147	99.99999372470349
GOTERM_MF_FAT	GO:0032559~adenyl ribonucleotide binding	42	7.4074074074074066	0.7135275715722644	BCKDK, FARS2, FASTK, ATP5B, CLPB, MKNK2, MAPKAPK2, CDC34, LONP1, ACSL1, IDH3G, LACE1, ABCD3, MKKS, HSPE1, CABC1, UBE2D1, SUCLA2, HSPA9, PDK2, ABCB8, SUCLG2, AK1, PDK4, AK3, NDUFA13, PIM3, PFKM, NDUFA10, KIF1C, PCX, ABCC9, NME2, MAPK12, ADK, PKM2, CLPP, YARS2, ATP5A1, PGK1, PCCB, PCCA	402	1460	13288	0.950889388673073	1.0	0.9991777332786025	99.99999907319189
UP_SEQ_FEATURE	nucleotide phosphate-binding region:ATP	19	3.3509700176366843	0.9967764328277495	PDK2, ABCB8, AK1, CLPB, ATP5B, PDK4, MKNK2, PIM3, PFKM, MAPKAPK2, KIF1C, LONP1, IDH3G, MAPK12, LACE1, MKKS, ABCD3, ATP5A1, PGK1	549	907	16021	0.6113129414410886	1.0	1.0	100.0
Annotation Cluster 73	Enrichment Score: 0.6541998211704441
Category	Term	Count	%	PValue	Genes	List Total	Pop Hits	Pop Total	Fold Enrichment	Bonferroni	Benjamini	FDR
GOTERM_BP_FAT	GO:0048872~homeostasis of number of cells	7	1.2345679012345678	0.11538919593057526	HBA-A1, FECH, SLC37A4, VEGFA, FH1, DNAJA3, MB	400	113	13588	2.104336283185841	1.0	0.7284356441801028	87.02581476976337
GOTERM_BP_FAT	GO:0030218~erythrocyte differentiation	4	0.7054673721340388	0.16635469322991142	HBA-A1, FECH, VEGFA, MB	400	48	13588	2.8308333333333335	1.0	0.83423254975101	95.17133261600527
GOTERM_BP_FAT	GO:0034101~erythrocyte homeostasis	4	0.7054673721340388	0.1883745651445084	HBA-A1, FECH, VEGFA, MB	400	51	13588	2.6643137254901963	1.0	0.8659731498560419	96.90838946212975
GOTERM_BP_FAT	GO:0030097~hemopoiesis	11	1.9400352733686066	0.2044483029489463	HBA-A1, FECH, CRIP2, GADD45G, SLC37A4, VEGFA, TXNRD2, PRDX3, DNAJA3, SOD2, MB	400	251	13588	1.4887250996015935	1.0	0.8848523376466952	97.78442751393675
GOTERM_BP_FAT	GO:0030099~myeloid cell differentiation	5	0.8818342151675485	0.3114903319210568	HBA-A1, FECH, VEGFA, PRDX3, MB	400	96	13588	1.7692708333333336	1.0	0.9574448818809242	99.80040348399024
GOTERM_BP_FAT	GO:0048534~hemopoietic or lymphoid organ development	11	1.9400352733686066	0.3155797957333459	HBA-A1, FECH, CRIP2, GADD45G, SLC37A4, VEGFA, TXNRD2, PRDX3, DNAJA3, SOD2, MB	400	281	13588	1.3297864768683274	1.0	0.9588167043399098	99.81925804689278
GOTERM_BP_FAT	GO:0002520~immune system development	11	1.9400352733686066	0.36244449845042115	HBA-A1, FECH, CRIP2, GADD45G, SLC37A4, VEGFA, TXNRD2, PRDX3, DNAJA3, SOD2, MB	400	295	13588	1.266677966101695	1.0	0.971860837792358	99.94454263327182
Annotation Cluster 74	Enrichment Score: 0.6424414142465759
Category	Term	Count	%	PValue	Genes	List Total	Pop Hits	Pop Total	Fold Enrichment	Bonferroni	Benjamini	FDR
UP_SEQ_FEATURE	cross-link:Glycyl lysine isopeptide (Lys-Gly) (interchain with G-Cter in ubiquitin)	10	1.763668430335097	0.12287161914257143	ATP5D, HIST1H2BC, SLC25A4, HIST1H1C, ACO2, RAD23A, SUCLG1, COX6A2, OGDH, UQCRQ	549	168	16021	1.7370327001474544	1.0	0.9662886546174251	87.67016683364453
SP_PIR_KEYWORDS	isopeptide bond	13	2.2927689594356258	0.13452579911491216	ATP5D, ESRRA, HIST1H2BC, ACO2, HIST1H1C, SLC25A4, RAD23A, SUCLG1, OGDH, LPIN1, UQCRQ, PARK7, COX6A2	539	277	17854	1.554570236364976	1.0	0.5229673959475949	85.93329806295796
SP_PIR_KEYWORDS	ubl conjugation	15	2.6455026455026456	0.7151853265916834	ATP5D, ESRRA, HIST1H2BC, SLC25A4, ACO2, HIST1H1C, SUCLG1, RAD23A, OGDH, LPIN1, UQCRQ, PARK7, BAG1, COX6A2, GHR	539	524	17854	0.9482148168080555	1.0	0.9877510874046993	99.99999606085755
Annotation Cluster 75	Enrichment Score: 0.619623559204506
Category	Term	Count	%	PValue	Genes	List Total	Pop Hits	Pop Total	Fold Enrichment	Bonferroni	Benjamini	FDR
GOTERM_BP_FAT	GO:0009991~response to extracellular stimulus	8	1.4109347442680775	0.09691930459156717	BCKDHA, LDHA, ACADM, AES, MAP1LC3A, ACADS, SLC37A4, ADIPOR2	400	133	13588	2.043308270676692	1.0	0.6826063411891636	81.6953846608515
GOTERM_BP_FAT	GO:0042594~response to starvation	3	0.5291005291005291	0.20893750728162333	ACADM, MAP1LC3A, ACADS	400	29	13588	3.5141379310344827	1.0	0.8878600090061834	97.9837202102136
GOTERM_BP_FAT	GO:0031667~response to nutrient levels	6	1.0582010582010581	0.2492628806445168	BCKDHA, ACADM, MAP1LC3A, ACADS, SLC37A4, ADIPOR2	400	115	13588	1.7723478260869563	1.0	0.9266653405359717	99.15653443810801
GOTERM_BP_FAT	GO:0007584~response to nutrient	3	0.5291005291005291	0.6582963620410606	BCKDHA, SLC37A4, ADIPOR2	400	76	13588	1.340921052631579	1.0	0.9990566983380077	99.99999829294683
Annotation Cluster 76	Enrichment Score: 0.5982782584895266
Category	Term	Count	%	PValue	Genes	List Total	Pop Hits	Pop Total	Fold Enrichment	Bonferroni	Benjamini	FDR
SMART	SM00382:AAA	6	1.0582010582010581	0.02284646714896684	ABCC9, LONP1, ABCB8, ATP5B, CLPB, ABCD3	108	138	9131	3.675925925925926	0.8597707680169625	0.27921386180796826	22.01473481280647
INTERPRO	IPR017940:ABC transporter integral membrane type 1	3	0.5291005291005291	0.188744653135264	ABCC9, ABCB8, ABCD3	525	27	17763	3.7593650793650792	1.0	0.9819770704110303	96.26591095917551
INTERPRO	IPR003593:ATPase, AAA+ type, core	6	1.0582010582010581	0.3852440609275232	ABCC9, LONP1, ABCB8, ATP5B, CLPB, ABCD3	525	138	17763	1.4710559006211181	1.0	0.9997949299438648	99.95225406117368
INTERPRO	IPR003439:ABC transporter-like	3	0.5291005291005291	0.4662162094359205	ABCC9, ABCB8, ABCD3	525	53	17763	1.9151482479784367	1.0	0.9999692795903456	99.99481358852704
INTERPRO	IPR017871:ABC transporter, conserved site	3	0.5291005291005291	0.5670725810163562	ABCC9, ABCB8, ABCD3	525	64	17763	1.5859821428571428	1.0	0.9999981032590998	99.99980708929472
KEGG_PATHWAY	mmu02010:ABC transporters	3	0.5291005291005291	0.585699385978458	ABCC9, ABCB8, ABCD3	249	45	5738	1.5362784471218205	1.0	0.87850488088807	99.99607446643829
Annotation Cluster 77	Enrichment Score: 0.5768541086303254
Category	Term	Count	%	PValue	Genes	List Total	Pop Hits	Pop Total	Fold Enrichment	Bonferroni	Benjamini	FDR
INTERPRO	IPR002893:Zinc finger, MYND-type	3	0.5291005291005291	0.13636648020835507	EGLN1, SMYD1, SMYD2	525	22	17763	4.613766233766234	1.0	0.9561776374254726	90.01704460809236
UP_SEQ_FEATURE	zinc finger region:MYND-type	3	0.5291005291005291	0.13637351785845755	EGLN1, SMYD1, SMYD2	549	19	16021	4.607707794075353	1.0	0.9753475512092529	90.37519065440867
SP_PIR_KEYWORDS	zinc-finger	9	1.5873015873015872	0.999999998972991	ESRRA, NR1D1, RNF5, FHL1, EGLN1, SMYD1, KLF15, SMYD2, DNAJA3	539	1204	17854	0.24760692558509362	1.0	1.0	100.0
Annotation Cluster 78	Enrichment Score: 0.5334981350868543
Category	Term	Count	%	PValue	Genes	List Total	Pop Hits	Pop Total	Fold Enrichment	Bonferroni	Benjamini	FDR
UP_SEQ_FEATURE	metal ion-binding site:Potassium	3	0.5291005291005291	0.015986431267134976	BCKDHA, PKM2, ACAT1	549	6	16021	14.591074681238615	0.9999999749284884	0.45310648131106457	22.68626137400309
SP_PIR_KEYWORDS	potassium	4	0.7054673721340388	0.6945560399938139	BCKDHA, PKM2, GMPR, ACAT1	539	118	17854	1.1228577717681834	1.0	0.986332907825449	99.99998982161095
GOTERM_MF_FAT	GO:0030955~potassium ion binding	4	0.7054673721340388	0.6958297887269436	BCKDHA, PKM2, GMPR, ACAT1	402	118	13288	1.120499198920651	1.0	0.9989154856737709	99.99999774997657
GOTERM_MF_FAT	GO:0031420~alkali metal ion binding	4	0.7054673721340388	0.9507046659367693	BCKDHA, PKM2, GMPR, ACAT1	402	206	13288	0.6418393469545476	1.0	0.9999996545205374	100.0
Annotation Cluster 79	Enrichment Score: 0.5208852021040172
Category	Term	Count	%	PValue	Genes	List Total	Pop Hits	Pop Total	Fold Enrichment	Bonferroni	Benjamini	FDR
PIR_SUPERFAMILY	PIRSF002839:porin	3	0.5291005291005291	0.0038625437454562644	VDAC2, VDAC3, VDAC1	297	3	8136	27.393939393939398	0.7243759657089963	0.27543179736042744	5.118131779876379
INTERPRO	IPR001925:Porin, eukaryotic type	3	0.5291005291005291	0.008186672104153922	VDAC2, VDAC3, VDAC1	525	5	17763	20.300571428571427	0.9996261112452752	0.23129787769949928	12.12049484112484
SP_PIR_KEYWORDS	Porin	3	0.5291005291005291	0.04163431769450684	VDAC2, VDAC3, VDAC1	539	11	17854	9.033901163771294	0.9999992922049246	0.23447298807179617	43.85937920682176
GOTERM_MF_FAT	GO:0008308~voltage-gated anion channel activity	3	0.5291005291005291	0.11093673235035573	VDAC2, VDAC3, VDAC1	402	19	13288	5.219167321288295	1.0	0.6346652269137305	82.44474990310789
GOTERM_BP_FAT	GO:0006820~anion transport	7	1.2345679012345678	0.18349359158732245	SLC25A12, TST, SLC16A1, SLC25A4, VDAC2, VDAC3, VDAC1	400	130	13588	1.8291538461538464	1.0	0.8614948615787632	96.58368909047294
GOTERM_MF_FAT	GO:0005253~anion channel activity	4	0.7054673721340388	0.3459347412593653	FXYD1, VDAC2, VDAC3, VDAC1	402	69	13288	1.9162160213425625	1.0	0.950285402550105	99.81296326803306
GOTERM_MF_FAT	GO:0008509~anion transmembrane transporter activity	4	0.7054673721340388	0.7563112225237485	FXYD1, VDAC2, VDAC3, VDAC1	402	130	13288	1.017068503635668	1.0	0.9996467264459998	99.99999991535336
GOTERM_CC_FAT	GO:0046930~pore complex	3	0.5291005291005291	0.7607085084255623	VDAC2, VDAC3, VDAC1	466	73	12504	1.1027103298253866	1.0	0.9980260853225065	99.99999931759181
KEGG_PATHWAY	mmu04020:Calcium signaling pathway	6	1.0582010582010581	0.9222108048066227	SLC25A4, TNNC1, NOS3, VDAC2, VDAC3, VDAC1	249	191	5738	0.723900838957926	1.0	0.9939488411111667	99.999999999983
GOTERM_MF_FAT	GO:0022832~voltage-gated channel activity	3	0.5291005291005291	0.973439361511455	VDAC2, VDAC3, VDAC1	402	179	13288	0.5539898273993162	1.0	0.9999999750927654	100.0
GOTERM_MF_FAT	GO:0005244~voltage-gated ion channel activity	3	0.5291005291005291	0.973439361511455	VDAC2, VDAC3, VDAC1	402	179	13288	0.5539898273993162	1.0	0.9999999750927654	100.0
GOTERM_MF_FAT	GO:0022836~gated channel activity	3	0.5291005291005291	0.9983510067079856	VDAC2, VDAC3, VDAC1	402	281	13288	0.3528974345355075	1.0	0.9999999999987839	100.0
GOTERM_MF_FAT	GO:0005216~ion channel activity	4	0.7054673721340388	0.9985459865363226	FXYD1, VDAC2, VDAC3, VDAC1	402	349	13288	0.378850732013286	1.0	0.9999999999991371	100.0
GOTERM_MF_FAT	GO:0022838~substrate specific channel activity	4	0.7054673721340388	0.9989099719583089	FXYD1, VDAC2, VDAC3, VDAC1	402	360	13288	0.36727473742399114	1.0	0.9999999999996899	100.0
GOTERM_MF_FAT	GO:0022803~passive transmembrane transporter activity	4	0.7054673721340388	0.9990443622895927	FXYD1, VDAC2, VDAC3, VDAC1	402	365	13288	0.3622435766373612	1.0	0.9999999999997822	100.0
GOTERM_MF_FAT	GO:0015267~channel activity	4	0.7054673721340388	0.9990443622895927	FXYD1, VDAC2, VDAC3, VDAC1	402	365	13288	0.3622435766373612	1.0	0.9999999999997822	100.0
Annotation Cluster 80	Enrichment Score: 0.4994850942630577
Category	Term	Count	%	PValue	Genes	List Total	Pop Hits	Pop Total	Fold Enrichment	Bonferroni	Benjamini	FDR
GOTERM_BP_FAT	GO:0006916~anti-apoptosis	7	1.2345679012345678	0.044716654794373784	ATF5, AKT1S1, BAG1, BAG3, EEF1A2, VEGFA, BNIP3	400	88	13588	2.7021590909090913	1.0	0.4504330870148202	53.32625793771475
GOTERM_BP_FAT	GO:0043066~negative regulation of apoptosis	10	1.763668430335097	0.26871221999114997	ATF5, NME2, AKT1S1, BAG1, BAG3, EEF1A2, VEGFA, BNIP3, APIP, SOD2	400	239	13588	1.4213389121338913	1.0	0.9393049479437725	99.45525824308802
GOTERM_BP_FAT	GO:0043069~negative regulation of programmed cell death	10	1.763668430335097	0.28980154681459375	ATF5, NME2, AKT1S1, BAG1, BAG3, EEF1A2, VEGFA, BNIP3, APIP, SOD2	400	244	13588	1.3922131147540986	1.0	0.9490466821329709	99.66541204221032
GOTERM_BP_FAT	GO:0060548~negative regulation of cell death	10	1.763668430335097	0.2956871085709776	ATF5, NME2, AKT1S1, BAG1, BAG3, EEF1A2, VEGFA, BNIP3, APIP, SOD2	400	245	13588	1.386530612244898	1.0	0.9517812698147987	99.70871883392205
GOTERM_BP_FAT	GO:0042981~regulation of apoptosis	16	2.821869488536155	0.6615281632626642	NUDT2, EEF1A2, CYCS, NDUFA13, BNIP3, SOD2, ATF5, NME2, AKT1S1, BAG1, BAG3, ENDOG, VEGFA, NDUFS3, APIP, PHLDA3	400	553	13588	0.9828571428571428	1.0	0.9990864016656614	99.99999854284849
GOTERM_BP_FAT	GO:0043067~regulation of programmed cell death	16	2.821869488536155	0.680282722589495	NUDT2, EEF1A2, CYCS, NDUFA13, BNIP3, SOD2, ATF5, NME2, AKT1S1, BAG1, BAG3, ENDOG, VEGFA, NDUFS3, APIP, PHLDA3	400	560	13588	0.9705714285714286	1.0	0.9993276395999724	99.99999943616783
GOTERM_BP_FAT	GO:0010941~regulation of cell death	16	2.821869488536155	0.6881399115437763	NUDT2, EEF1A2, CYCS, NDUFA13, BNIP3, SOD2, ATF5, NME2, AKT1S1, BAG1, BAG3, ENDOG, VEGFA, NDUFS3, APIP, PHLDA3	400	563	13588	0.9653996447602131	1.0	0.999408594703392	99.99999962747546
Annotation Cluster 81	Enrichment Score: 0.49502277951903384
Category	Term	Count	%	PValue	Genes	List Total	Pop Hits	Pop Total	Fold Enrichment	Bonferroni	Benjamini	FDR
SMART	SM00180:EGF_Lam	3	0.5291005291005291	0.09012070582146701	LAMB2, LAMC1, HRC	108	43	9131	5.898578811369508	0.9996736966939459	0.6823521465617516	63.799245929105155
INTERPRO	IPR002049:EGF-like, laminin	3	0.5291005291005291	0.36349739000865394	LAMB2, LAMC1, HRC	525	43	17763	2.3605315614617943	1.0	0.999674910189818	99.9175424152282
INTERPRO	IPR013032:EGF-like region, conserved site	3	0.5291005291005291	0.9990926870523321	LAMB2, LAMC1, HRC	525	310	17763	0.32742857142857146	1.0	1.0	100.0
Annotation Cluster 82	Enrichment Score: 0.48306600761420593
Category	Term	Count	%	PValue	Genes	List Total	Pop Hits	Pop Total	Fold Enrichment	Bonferroni	Benjamini	FDR
SP_PIR_KEYWORDS	gtp-binding	14	2.4691358024691357	0.15512412570570494	TUFM, NUDT2, ADSSL1, SUCLG2, RAB4A, EEF1A2, SUCLG1, TUBB2C, AK3, MFN1, GFM1, RHOT2, SAR1B, NKIRAS1	539	313	17854	1.4815982739305422	1.0	0.5673369268990001	89.85678008477393
GOTERM_MF_FAT	GO:0005525~GTP binding	14	2.4691358024691357	0.2732379994483885	TUFM, NUDT2, ADSSL1, SUCLG2, RAB4A, EEF1A2, SUCLG1, TUBB2C, AK3, MFN1, GFM1, RHOT2, SAR1B, NKIRAS1	402	354	13288	1.307249065407426	1.0	0.9034713568578574	99.1104769742544
GOTERM_MF_FAT	GO:0032561~guanyl ribonucleotide binding	14	2.4691358024691357	0.303379696670842	TUFM, NUDT2, ADSSL1, SUCLG2, RAB4A, EEF1A2, SUCLG1, TUBB2C, AK3, MFN1, GFM1, RHOT2, SAR1B, NKIRAS1	402	363	13288	1.2748379315543494	1.0	0.9269549111133256	99.52469927300132
GOTERM_MF_FAT	GO:0019001~guanyl nucleotide binding	14	2.4691358024691357	0.303379696670842	TUFM, NUDT2, ADSSL1, SUCLG2, RAB4A, EEF1A2, SUCLG1, TUBB2C, AK3, MFN1, GFM1, RHOT2, SAR1B, NKIRAS1	402	363	13288	1.2748379315543494	1.0	0.9269549111133256	99.52469927300132
GOTERM_MF_FAT	GO:0003924~GTPase activity	5	0.8818342151675485	0.5427604769157708	TUFM, MFN1, EEF1A2, GFM1, TUBB2C	402	128	13288	1.291200248756219	1.0	0.9940000977957029	99.99906355497235
UP_SEQ_FEATURE	nucleotide phosphate-binding region:GTP	10	1.763668430335097	0.5967635236838424	TUFM, MFN1, ADSSL1, EEF1A2, RAB4A, GFM1, TUBB2C, AK3, SAR1B, NKIRAS1	549	274	16021	1.0650419475356654	1.0	0.9999999981890042	99.99994959863623
Annotation Cluster 83	Enrichment Score: 0.4805596722443056
Category	Term	Count	%	PValue	Genes	List Total	Pop Hits	Pop Total	Fold Enrichment	Bonferroni	Benjamini	FDR
GOTERM_BP_FAT	GO:0044042~glucan metabolic process	3	0.5291005291005291	0.25261816426185	GBE1, SLC37A4, GYS1	400	33	13588	3.0881818181818184	1.0	0.9284845036030909	99.2171750327922
GOTERM_BP_FAT	GO:0005977~glycogen metabolic process	3	0.5291005291005291	0.25261816426185	GBE1, SLC37A4, GYS1	400	33	13588	3.0881818181818184	1.0	0.9284845036030909	99.2171750327922
GOTERM_BP_FAT	GO:0006073~cellular glucan metabolic process	3	0.5291005291005291	0.25261816426185	GBE1, SLC37A4, GYS1	400	33	13588	3.0881818181818184	1.0	0.9284845036030909	99.2171750327922
GOTERM_BP_FAT	GO:0006112~energy reserve metabolic process	3	0.5291005291005291	0.2964945907933989	GBE1, SLC37A4, GYS1	400	37	13588	2.7543243243243243	1.0	0.9514344419562851	99.71423159755854
GOTERM_BP_FAT	GO:0044264~cellular polysaccharide metabolic process	3	0.5291005291005291	0.36141236196025467	GBE1, SLC37A4, GYS1	400	43	13588	2.37	1.0	0.9720207261277456	99.94302811704372
GOTERM_BP_FAT	GO:0005976~polysaccharide metabolic process	3	0.5291005291005291	0.757231137685006	GBE1, SLC37A4, GYS1	400	92	13588	1.1077173913043477	1.0	0.9997964144776321	99.99999999425245
Annotation Cluster 84	Enrichment Score: 0.47147986884119275
Category	Term	Count	%	PValue	Genes	List Total	Pop Hits	Pop Total	Fold Enrichment	Bonferroni	Benjamini	FDR
GOTERM_BP_FAT	GO:0032870~cellular response to hormone stimulus	5	0.8818342151675485	0.09031310824391647	EIF4EBP1, SORBS1, ADIPOR2, LPIN1, GHR	400	58	13588	2.928448275862069	1.0	0.660902148297384	79.33265728990123
GOTERM_BP_FAT	GO:0009725~response to hormone stimulus	8	1.4109347442680775	0.21203865166014163	BCKDHA, ME1, EIF4EBP1, SORBS1, ACADS, ADIPOR2, LPIN1, GHR	400	165	13588	1.647030303030303	1.0	0.8904301525965531	98.11141353542021
GOTERM_BP_FAT	GO:0009719~response to endogenous stimulus	8	1.4109347442680775	0.2967114803224982	BCKDHA, ME1, EIF4EBP1, SORBS1, ACADS, ADIPOR2, LPIN1, GHR	400	184	13588	1.4769565217391305	1.0	0.9507368742727462	99.71569552846246
GOTERM_BP_FAT	GO:0032869~cellular response to insulin stimulus	3	0.5291005291005291	0.36141236196025467	EIF4EBP1, SORBS1, LPIN1	400	43	13588	2.37	1.0	0.9720207261277456	99.94302811704372
GOTERM_BP_FAT	GO:0032868~response to insulin stimulus	3	0.5291005291005291	0.5205966828782908	EIF4EBP1, SORBS1, LPIN1	400	59	13588	1.7272881355932204	1.0	0.9948039950987787	99.99951959744988
GOTERM_BP_FAT	GO:0043434~response to peptide hormone stimulus	4	0.7054673721340388	0.5315247299014859	EIF4EBP1, SORBS1, LPIN1, GHR	400	95	13588	1.4303157894736842	1.0	0.9954816199832361	99.99967280902949
GOTERM_BP_FAT	GO:0010033~response to organic substance	12	2.1164021164021163	0.8812778793397713	BCKDHA, ME1, EIF4EBP1, SORBS1, ACADS, ENDOG, SLC37A4, ADIPOR2, EPHX1, PRDX3, LPIN1, GHR	400	505	13588	0.8072079207920791	1.0	0.999990152764858	99.99999999999997
Annotation Cluster 85	Enrichment Score: 0.4702023514889846
Category	Term	Count	%	PValue	Genes	List Total	Pop Hits	Pop Total	Fold Enrichment	Bonferroni	Benjamini	FDR
SMART	SM00228:PDZ	5	0.8818342151675485	0.09563688069352261	DEPDC6, APBA3, LDB3, MPP6, SNTA1	108	148	9131	2.8562937937937933	0.9998054005239045	0.6563291410625347	66.09182073901513
UP_SEQ_FEATURE	domain:PDZ	4	0.7054673721340388	0.635535666956095	DEPDC6, LDB3, MPP6, SNTA1	549	95	16021	1.228722078420094	1.0	0.9999999996985972	99.99998996616638
INTERPRO	IPR001478:PDZ/DHR/GLGF	5	0.8818342151675485	0.6391865299821704	DEPDC6, APBA3, LDB3, MPP6, SNTA1	525	148	17763	1.1430501930501933	1.0	0.9999998205959407	99.99998899489778
Annotation Cluster 86	Enrichment Score: 0.46598463732412054
Category	Term	Count	%	PValue	Genes	List Total	Pop Hits	Pop Total	Fold Enrichment	Bonferroni	Benjamini	FDR
GOTERM_BP_FAT	GO:0042592~homeostatic process	26	4.5855379188712515	0.03762736970620222	GLRX5, PTGES2, TXN2, SLC37A4, BNIP3, PRDX3, GOT1, FXN, SLC2A4, GNPAT, FH1, NDUFS1, HRC, DNAJA3, MB, FECH, AIFM1, PFKM, PARK7, SOD2, HBA-A1, DLD, VEGFA, TXNRD2, RHOT2, COMMD1	400	584	13588	1.5123630136986301	1.0	0.40526523228591793	47.20928930257819
GOTERM_BP_FAT	GO:0019725~cellular homeostasis	16	2.821869488536155	0.08143346213166722	GLRX5, PTGES2, AIFM1, TXN2, SLC37A4, BNIP3, PRDX3, PARK7, SOD2, FXN, DLD, GNPAT, TXNRD2, RHOT2, COMMD1, NDUFS1	400	343	13588	1.5846064139941691	1.0	0.6294276784256563	75.70297858336814
GOTERM_BP_FAT	GO:0048878~chemical homeostasis	15	2.6455026455026456	0.18692097476661176	FECH, SLC37A4, BNIP3, PFKM, PARK7, SOD2, GOT1, SLC2A4, FXN, VEGFA, DLD, GNPAT, COMMD1, HRC, NDUFS1	400	365	13588	1.396027397260274	1.0	0.8653526535365017	96.81485888052941
GOTERM_BP_FAT	GO:0042391~regulation of membrane potential	6	1.0582010582010581	0.27158614387345764	DLD, GNPAT, BNIP3, NDUFS1, PARK7, SOD2	400	119	13588	1.7127731092436973	1.0	0.9404329707634451	99.48984031573634
GOTERM_BP_FAT	GO:0055072~iron ion homeostasis	3	0.5291005291005291	0.2745723949805489	FECH, FXN, SOD2	400	35	13588	2.911714285714286	1.0	0.9416154576021984	99.52358110317648
GOTERM_BP_FAT	GO:0050801~ion homeostasis	11	1.9400352733686066	0.3591950095202042	FECH, FXN, SLC37A4, DLD, GNPAT, BNIP3, COMMD1, NDUFS1, HRC, PARK7, SOD2	400	293	13588	1.2753242320819114	1.0	0.9717660680699959	99.93964199656936
GOTERM_BP_FAT	GO:0055066~di-, tri-valent inorganic cation homeostasis	6	1.0582010582010581	0.4281731162301735	FECH, FXN, SLC37A4, COMMD1, HRC, SOD2	400	146	13588	1.396027397260274	1.0	0.9861369024781247	99.99094509754998
GOTERM_BP_FAT	GO:0006873~cellular ion homeostasis	9	1.5873015873015872	0.5019149845987972	FXN, SLC37A4, DLD, GNPAT, BNIP3, COMMD1, NDUFS1, PARK7, SOD2	400	261	13588	1.1713793103448276	1.0	0.9939376732326317	99.99909187960021
GOTERM_BP_FAT	GO:0055082~cellular chemical homeostasis	9	1.5873015873015872	0.5323392296209363	FXN, SLC37A4, DLD, GNPAT, BNIP3, COMMD1, NDUFS1, PARK7, SOD2	400	268	13588	1.1407835820895522	1.0	0.9954240345920998	99.99968215636325
GOTERM_BP_FAT	GO:0055080~cation homeostasis	6	1.0582010582010581	0.6320358619149338	FECH, FXN, SLC37A4, COMMD1, HRC, SOD2	400	184	13588	1.1077173913043477	1.0	0.9986747841221388	99.99999414063167
GOTERM_BP_FAT	GO:0030005~cellular di-, tri-valent inorganic cation homeostasis	3	0.5291005291005291	0.9079488000724261	FXN, SLC37A4, COMMD1	400	134	13588	0.7605223880597014	1.0	0.9999961382094322	100.0
GOTERM_BP_FAT	GO:0007626~locomotory behavior	5	0.8818342151675485	0.924015957168608	FXN, SLC37A4, TSC2, PARK7, SOD2	400	239	13588	0.7106694560669456	1.0	0.9999980593228179	100.0
GOTERM_BP_FAT	GO:0030003~cellular cation homeostasis	3	0.5291005291005291	0.9406315958989253	FXN, SLC37A4, COMMD1	400	152	13588	0.6704605263157895	1.0	0.9999989976927073	100.0
Annotation Cluster 87	Enrichment Score: 0.45192825814533855
Category	Term	Count	%	PValue	Genes	List Total	Pop Hits	Pop Total	Fold Enrichment	Bonferroni	Benjamini	FDR
GOTERM_BP_FAT	GO:0045926~negative regulation of growth	5	0.8818342151675485	0.15544225014226476	IDH3G, FXN, ADIPOR2, NDUFA13, NDUFS3	400	71	13588	2.3922535211267606	1.0	0.8176172345190762	94.00341836555478
GOTERM_BP_FAT	GO:0045792~negative regulation of cell size	4	0.7054673721340388	0.20344818502990822	TSC2, ADIPOR2, NDUFA13, NDUFS3	400	53	13588	2.56377358490566	1.0	0.8850224809752903	97.73757520522683
GOTERM_BP_FAT	GO:0008361~regulation of cell size	5	0.8818342151675485	0.39177720980818587	LAMB2, TSC2, ADIPOR2, NDUFA13, NDUFS3	400	108	13588	1.5726851851851853	1.0	0.9794285364980324	99.97469269238546
GOTERM_BP_FAT	GO:0030308~negative regulation of cell growth	3	0.5291005291005291	0.40345726396358644	ADIPOR2, NDUFA13, NDUFS3	400	47	13588	2.168297872340425	1.0	0.981584308302051	99.98167771391701
GOTERM_BP_FAT	GO:0032535~regulation of cellular component size	6	1.0582010582010581	0.5132658681406703	LAMB2, TSC2, ADIPOR2, NDUFA13, NDUFS3, KANK1	400	161	13588	1.2659627329192547	1.0	0.9944828372459811	99.99938143656848
GOTERM_BP_FAT	GO:0001558~regulation of cell growth	3	0.5291005291005291	0.757231137685006	ADIPOR2, NDUFA13, NDUFS3	400	92	13588	1.1077173913043477	1.0	0.9997964144776321	99.99999999425245
Annotation Cluster 88	Enrichment Score: 0.44778302702699346
Category	Term	Count	%	PValue	Genes	List Total	Pop Hits	Pop Total	Fold Enrichment	Bonferroni	Benjamini	FDR
SMART	SM00271:DnaJ	3	0.5291005291005291	0.12383651873810851	DNAJC15, DNAJC19, DNAJA3	108	52	9131	4.87767094017094	0.999986825396463	0.7130880631849386	75.88489537441038
INTERPRO	IPR018253:Heat shock protein DnaJ, conserved site	3	0.5291005291005291	0.40565530542479883	DNAJC15, DNAJC19, DNAJA3	525	47	17763	2.1596352583586627	1.0	0.9998662257867266	99.97191659809707
INTERPRO	IPR001623:Heat shock protein DnaJ, N-terminal	3	0.5291005291005291	0.45637247898509203	DNAJC15, DNAJC19, DNAJA3	525	52	17763	1.9519780219780218	1.0	0.9999651727727481	99.993088030068
UP_SEQ_FEATURE	domain:J	3	0.5291005291005291	0.46995667394988744	DNAJC15, DNAJC19, DNAJA3	549	46	16021	1.9031836540746019	1.0	0.9999994211783614	99.99603350140701
GOTERM_MF_FAT	GO:0031072~heat shock protein binding	3	0.5291005291005291	0.5354287677033962	DNAJC15, DNAJC19, DNAJA3	402	59	13288	1.6807487983809766	1.0	0.9936955083867561	99.99881504653068
Annotation Cluster 89	Enrichment Score: 0.3008075718799554
Category	Term	Count	%	PValue	Genes	List Total	Pop Hits	Pop Total	Fold Enrichment	Bonferroni	Benjamini	FDR
GOTERM_BP_FAT	GO:0006915~apoptosis	18	3.1746031746031744	0.20859534259623919	AIFM1, FASTK, CYCS, BNIP3, NDUFA13, TIMM50, SOD2, VDAC1, BAG1, BAG3, ENDOG, BAG2, GADD45G, RHOT2, APIP, PHLDA3, DNAJA3, NDUFS1	400	465	13588	1.3149677419354837	1.0	0.8889049158544508	97.96914451143564
GOTERM_BP_FAT	GO:0012501~programmed cell death	18	3.1746031746031744	0.22924643254728078	AIFM1, FASTK, CYCS, BNIP3, NDUFA13, TIMM50, SOD2, VDAC1, BAG1, BAG3, ENDOG, BAG2, GADD45G, RHOT2, APIP, PHLDA3, DNAJA3, NDUFS1	400	473	13588	1.2927272727272727	1.0	0.9094195820386004	98.69259010253376
GOTERM_BP_FAT	GO:0016265~death	19	3.3509700176366843	0.26729136816371213	AIFM1, FASTK, CYCS, BNIP3, NDUFA13, TIMM50, SOD2, VDAC1, BAG1, BAG3, ENDOG, BAG2, GADD45G, RHOT2, SPR, APIP, PHLDA3, DNAJA3, NDUFS1	400	519	13588	1.2436030828516378	1.0	0.9392442692023721	99.43735827820444
GOTERM_BP_FAT	GO:0008219~cell death	18	3.1746031746031744	0.32056102760859245	AIFM1, FASTK, CYCS, BNIP3, NDUFA13, TIMM50, SOD2, VDAC1, BAG1, BAG3, ENDOG, BAG2, GADD45G, RHOT2, APIP, PHLDA3, DNAJA3, NDUFS1	400	507	13588	1.2060355029585796	1.0	0.9591744920491768	99.83996369357475
SP_PIR_KEYWORDS	Apoptosis	12	2.1164021164021163	0.43925206846533615	BAG1, AIFM1, BAG3, FASTK, GADD45G, HINT2, BNIP3, NDUFA13, APIP, PHLDA3, DNAJA3, VDAC1	539	337	17854	1.1795004486823055	1.0	0.8990646475505124	99.96114998359309
GOTERM_BP_FAT	GO:0042981~regulation of apoptosis	16	2.821869488536155	0.6615281632626642	NUDT2, EEF1A2, CYCS, NDUFA13, BNIP3, SOD2, ATF5, NME2, AKT1S1, BAG1, BAG3, ENDOG, VEGFA, NDUFS3, APIP, PHLDA3	400	553	13588	0.9828571428571428	1.0	0.9990864016656614	99.99999854284849
GOTERM_BP_FAT	GO:0043067~regulation of programmed cell death	16	2.821869488536155	0.680282722589495	NUDT2, EEF1A2, CYCS, NDUFA13, BNIP3, SOD2, ATF5, NME2, AKT1S1, BAG1, BAG3, ENDOG, VEGFA, NDUFS3, APIP, PHLDA3	400	560	13588	0.9705714285714286	1.0	0.9993276395999724	99.99999943616783
GOTERM_BP_FAT	GO:0010941~regulation of cell death	16	2.821869488536155	0.6881399115437763	NUDT2, EEF1A2, CYCS, NDUFA13, BNIP3, SOD2, ATF5, NME2, AKT1S1, BAG1, BAG3, ENDOG, VEGFA, NDUFS3, APIP, PHLDA3	400	563	13588	0.9653996447602131	1.0	0.999408594703392	99.99999962747546
GOTERM_BP_FAT	GO:0012502~induction of programmed cell death	5	0.8818342151675485	0.7270507020704445	NUDT2, BNIP3, NDUFA13, NDUFS3, PHLDA3	400	167	13588	1.017065868263473	1.0	0.9996906766837204	99.99999995953173
GOTERM_BP_FAT	GO:0006917~induction of apoptosis	5	0.8818342151675485	0.7270507020704445	NUDT2, BNIP3, NDUFA13, NDUFS3, PHLDA3	400	167	13588	1.017065868263473	1.0	0.9996906766837204	99.99999995953173
GOTERM_BP_FAT	GO:0043065~positive regulation of apoptosis	7	1.2345679012345678	0.7403333293029154	NUDT2, ENDOG, CYCS, BNIP3, NDUFA13, NDUFS3, PHLDA3	400	248	13588	0.9588306451612904	1.0	0.9997573587778193	99.99999998237054
GOTERM_BP_FAT	GO:0043068~positive regulation of programmed cell death	7	1.2345679012345678	0.747225021591769	NUDT2, ENDOG, CYCS, BNIP3, NDUFA13, NDUFS3, PHLDA3	400	250	13588	0.9511600000000001	1.0	0.9997725343331453	99.99999998873695
GOTERM_BP_FAT	GO:0010942~positive regulation of cell death	7	1.2345679012345678	0.7539842439016582	NUDT2, ENDOG, CYCS, BNIP3, NDUFA13, NDUFS3, PHLDA3	400	252	13588	0.9436111111111113	1.0	0.9997866989230865	99.99999999282882
Annotation Cluster 90	Enrichment Score: 0.27815976602454406
Category	Term	Count	%	PValue	Genes	List Total	Pop Hits	Pop Total	Fold Enrichment	Bonferroni	Benjamini	FDR
GOTERM_BP_FAT	GO:0070584~mitochondrion morphogenesis	3	0.5291005291005291	0.033115376659968776	MFN1, COX10, POLDIP2	400	10	13588	10.190999999999999	1.0	0.37419105098253436	42.93191395066297
GOTERM_BP_FAT	GO:0032990~cell part morphogenesis	6	1.0582010582010581	0.7502147289036931	MFN1, LAMB2, COX10, POLDIP2, MKKS, WWTR1	400	212	13588	0.9614150943396226	1.0	0.9997738243265357	99.9999999907618
GOTERM_BP_FAT	GO:0032989~cellular component morphogenesis	8	1.4109347442680775	0.8946638582379423	MFN1, LAMB2, COX10, POLDIP2, MKKS, GNPAT, SPR, WWTR1	400	351	13588	0.7742450142450144	1.0	0.9999936313314604	100.0
GOTERM_BP_FAT	GO:0048858~cell projection morphogenesis	3	0.5291005291005291	0.983280679563046	LAMB2, MKKS, WWTR1	400	202	13588	0.5045049504950495	1.0	0.9999999894629132	100.0
GOTERM_BP_FAT	GO:0030030~cell projection organization	5	0.8818342151675485	0.9855635608751616	LAMB2, TSC2, MKKS, WWTR1, LPIN1	400	319	13588	0.5324451410658307	1.0	0.9999999924256225	100.0
GOTERM_BP_FAT	GO:0000902~cell morphogenesis	4	0.7054673721340388	0.9949564712385496	LAMB2, MKKS, SPR, WWTR1	400	309	13588	0.43974110032362457	1.0	0.9999999997543028	100.0
Annotation Cluster 91	Enrichment Score: 0.251267185383044
Category	Term	Count	%	PValue	Genes	List Total	Pop Hits	Pop Total	Fold Enrichment	Bonferroni	Benjamini	FDR
GOTERM_BP_FAT	GO:0003018~vascular process in circulatory system	3	0.5291005291005291	0.43411197772388255	VEGFA, NOS3, SOD2	400	50	13588	2.0382	1.0	0.9866373356558042	99.9923903935219
GOTERM_BP_FAT	GO:0008015~blood circulation	4	0.7054673721340388	0.637233116335852	VEGFA, EPHX2, NOS3, SOD2	400	111	13588	1.224144144144144	1.0	0.9987224013182976	99.99999537672805
GOTERM_BP_FAT	GO:0003013~circulatory system process	4	0.7054673721340388	0.637233116335852	VEGFA, EPHX2, NOS3, SOD2	400	111	13588	1.224144144144144	1.0	0.9987224013182976	99.99999537672805
Annotation Cluster 92	Enrichment Score: 0.24554326546874183
Category	Term	Count	%	PValue	Genes	List Total	Pop Hits	Pop Total	Fold Enrichment	Bonferroni	Benjamini	FDR
SP_PIR_KEYWORDS	membrane	184	32.451499118165785	0.0591974620447187	TMEM11, COX5B, GOT2, SLC25A20, TMEM147, SLC16A1, CISD1, GHITM, SLC2A4, BC004004, 2310016M24RIK, IL15RA, BRI3, SAR1B, TMEM14C, HIGD1A, APOO, 2310028O11RIK, TMEM205, BSG, FECH, PNPLA2, DHRS7B, CHPT1, POR, TIMM8B, COX6C, NME2, NNT, SLC25A34, CD59A, SLC25A33, VEGFA, ATP5C1, AKAP1, LRPPRC, GRB14, HIGD2A, FXYD1, BC002163, MTX2, DAG1, COX7C, MOSC2, FCGRT, MTCH2, B3GNT1, ENTPD4, AI464131, SCD1, ATP5J2, A…	539	5507	17854	1.1067499519080624	0.9999999985037852	0.3043182570977474	56.32547891434623
UP_SEQ_FEATURE	transmembrane region	104	18.342151675485006	0.9999554543120731	TMEM11, SLC25A20, TMEM147, SLC16A1, CISD1, GHITM, SLC2A4, BC004004, 2310016M24RIK, IL15RA, BRI3, TMEM14C, HIGD1A, 2310028O11RIK, APOO, TMEM205, BSG, PNPLA2, DHRS7B, CHPT1, COX6C, NNT, SLC25A34, SLC25A33, HIGD2A, FXYD1, COX7C, DAG1, FCGRT, MTCH2, B3GNT1, ENTPD4, AI464131, SCD1, ABCB8, COX8A, EPHX1, VDAC2, VDAC3, VDAC1, SLC25A12, SLC25A11, USMG5, RNF5, RHOT2, ENG, SLC46A1, 1500032L24RIK, PTGES2, CO…	549	4113	16021	0.7378904774368179	1.0	1.0	100.0
SP_PIR_KEYWORDS	transmembrane	108	19.047619047619047	0.9999998417905014	TMEM11, SLC25A20, TMEM147, SLC16A1, CISD1, GHITM, SLC2A4, BC004004, 2310016M24RIK, IL15RA, BRI3, TMEM14C, HIGD1A, 2310028O11RIK, APOO, TMEM205, BSG, PNPLA2, DHRS7B, CHPT1, COX6C, NNT, SLC25A34, SLC25A33, AKAP1, HIGD2A, FXYD1, COX7C, DAG1, FCGRT, MTCH2, B3GNT1, ENTPD4, AI464131, SCD1, ABCB8, COX8A, EPHX1, VDAC2, VDAC3, VDAC1, SLC25A12, SLC25A11, USMG5, RNF5, RHOT2, ENG, SLC46A1, 1500032L24RIK, PTG…	539	5237	17854	0.6831057591853031	1.0	1.0	100.0
GOTERM_CC_FAT	GO:0016021~integral to membrane	110	19.400352733686066	1.0	TMEM11, SLC25A20, TMEM147, SLC16A1, CISD1, GHITM, SLC2A4, BC004004, 2310016M24RIK, IL15RA, BRI3, TMEM14C, HIGD1A, 2310028O11RIK, APOO, TMEM205, BSG, PNPLA2, DHRS7B, CHPT1, COX6C, NNT, SLC25A34, SLC25A33, AKAP1, HIGD2A, FXYD1, COX7C, DAG1, FCGRT, MTCH2, B3GNT1, ENTPD4, AI464131, SCD1, ABCB8, COX8A, EPHX1, VDAC2, VDAC3, VDAC1, SLC25A12, SLC25A11, USMG5, RNF5, RHOT2, ENG, SLC46A1, 1500032L24RIK, PTG…	466	5709	12504	0.5170061276637972	1.0	1.0	100.0
GOTERM_CC_FAT	GO:0031224~intrinsic to membrane	113	19.929453262786595	1.0	TMEM11, SLC25A20, TMEM147, SLC16A1, CISD1, GHITM, SLC2A4, BC004004, 2310016M24RIK, IL15RA, BRI3, TMEM14C, HIGD1A, APOO, 2310028O11RIK, TMEM205, BSG, PNPLA2, DHRS7B, CHPT1, COX6C, NNT, SLC25A34, CD59A, SLC25A33, AKAP1, HIGD2A, FXYD1, COX7C, DAG1, FCGRT, MTCH2, B3GNT1, ENTPD4, AI464131, SCD1, ABCB8, COX8A, EPHX1, VDAC2, VDAC3, VDAC1, SLC25A12, SLC25A11, USMG5, RNF5, RHOT2, ENG, SLC46A1, 1500032L24R…	466	5914	12504	0.5126962862546282	1.0	1.0	100.0
Annotation Cluster 93	Enrichment Score: 0.20969446380681594
Category	Term	Count	%	PValue	Genes	List Total	Pop Hits	Pop Total	Fold Enrichment	Bonferroni	Benjamini	FDR
GOTERM_CC_FAT	GO:0005792~microsome	9	1.5873015873015872	0.33202912195225887	MGST3, ACSL1, POLR2L, SLC2A4, AIFM1, SLC37A4, EPHX1, VDAC3, POR	466	176	12504	1.3721225126804526	1.0	0.8868405951032493	99.50353777093667
GOTERM_CC_FAT	GO:0042598~vesicular fraction	9	1.5873015873015872	0.36581917404314923	MGST3, ACSL1, POLR2L, SLC2A4, AIFM1, SLC37A4, EPHX1, VDAC3, POR	466	182	12504	1.3268877045701082	1.0	0.9060212648743216	99.74911838042657
SP_PIR_KEYWORDS	microsome	4	0.7054673721340388	0.5838758862151903	MGST3, ACSL1, POLR2L, EPHX1	539	100	17854	1.3249721706864563	1.0	0.9637669599429376	99.99932274296148
GOTERM_CC_FAT	GO:0000267~cell fraction	20	3.527336860670194	0.7888845392235284	ME1, GPD1, POLR2L, AIFM1, FARS2, CYCS, SLC37A4, DAG1, EPHX1, PFKM, VDAC3, POR, MGST3, PCX, ACSL1, DES, SLC2A4, DGAT2, GPX4, NOS3	466	596	12504	0.9004234236829219	1.0	0.9987262450536462	99.99999986857132
GOTERM_CC_FAT	GO:0005626~insoluble fraction	12	2.1164021164021163	0.9893853988472505	MGST3, ACSL1, DES, DGAT2, POLR2L, SLC2A4, AIFM1, SLC37A4, DAG1, EPHX1, VDAC3, POR	466	528	12504	0.609832227857979	1.0	0.9999998532460965	100.0
GOTERM_CC_FAT	GO:0005624~membrane fraction	10	1.763668430335097	0.9969906705053387	MGST3, ACSL1, DGAT2, POLR2L, SLC2A4, AIFM1, SLC37A4, EPHX1, VDAC3, POR	466	510	12504	0.5261297652108053	1.0	0.9999999669982784	100.0
Annotation Cluster 94	Enrichment Score: 0.18813870754880999
Category	Term	Count	%	PValue	Genes	List Total	Pop Hits	Pop Total	Fold Enrichment	Bonferroni	Benjamini	FDR
GOTERM_MF_FAT	GO:0016298~lipase activity	4	0.7054673721340388	0.46761139686534015	PLA2G12A, SMPD1, PLA2G6, PNPLA2	402	84	13288	1.574034588959962	1.0	0.9871622313478158	99.99110232184081
SP_PIR_KEYWORDS	lipid degradation	3	0.5291005291005291	0.6926065688489408	PLA2G12A, PLA2G6, PNPLA2	539	79	17854	1.2578849721706864	1.0	0.9866555722050131	99.99998890342997
GOTERM_MF_FAT	GO:0004091~carboxylesterase activity	3	0.5291005291005291	0.8418063233674098	PLA2G12A, PLA2G6, PNPLA2	402	108	13288	0.9181868435599779	1.0	0.9999550488366592	99.99999999985836
Annotation Cluster 95	Enrichment Score: 0.18515539315273954
Category	Term	Count	%	PValue	Genes	List Total	Pop Hits	Pop Total	Fold Enrichment	Bonferroni	Benjamini	FDR
GOTERM_BP_FAT	GO:0007270~nerve-nerve synaptic transmission	3	0.5291005291005291	0.19813203712402686	VDAC3, PARK7, VDAC1	400	28	13588	3.639642857142857	1.0	0.8791117015845187	97.47249579758815
GOTERM_BP_FAT	GO:0007268~synaptic transmission	5	0.8818342151675485	0.7714780011463988	SLC25A4, APBA3, VDAC3, PARK7, VDAC1	400	178	13588	0.9542134831460675	1.0	0.999837633190372	99.99999999790106
GOTERM_BP_FAT	GO:0019226~transmission of nerve impulse	6	1.0582010582010581	0.7976532346686471	SLC25A4, APBA3, GNPAT, VDAC3, PARK7, VDAC1	400	226	13588	0.901858407079646	1.0	0.9999054015481741	99.9999999997233
GOTERM_BP_FAT	GO:0007267~cell-cell signaling	5	0.8818342151675485	0.9730399067968374	SLC25A4, APBA3, VDAC3, PARK7, VDAC1	400	290	13588	0.5856896551724139	1.0	0.9999999448565673	100.0
GOTERM_BP_FAT	GO:0050877~neurological system process	10	1.763668430335097	0.9999999999999803	FXN, SLC25A4, EPHX2, APBA3, MKKS, GNPAT, VDAC3, PARK7, VDAC1, SOD2	400	1681	13588	0.20208209399167165	1.0	1.0	100.0
Annotation Cluster 96	Enrichment Score: 0.18431877952007789
Category	Term	Count	%	PValue	Genes	List Total	Pop Hits	Pop Total	Fold Enrichment	Bonferroni	Benjamini	FDR
KEGG_PATHWAY	mmu04370:VEGF signaling pathway	6	1.0582010582010581	0.23076577702511922	MAPK12, PLA2G12A, VEGFA, PLA2G6, NOS3, MAPKAPK2	249	76	5738	1.8192771084337351	0.9999999999999875	0.5692868521084109	95.12340657911757
KEGG_PATHWAY	mmu04664:Fc epsilon RI signaling pathway	3	0.5291005291005291	0.8762122133203478	MAPK12, PLA2G12A, PLA2G6	249	82	5738	0.8430796356156333	1.0	0.9885708974715819	99.99999999642402
KEGG_PATHWAY	mmu04912:GnRH signaling pathway	3	0.5291005291005291	0.9275872402601033	MAPK12, PLA2G12A, PLA2G6	249	97	5738	0.7127064960874425	1.0	0.9942929673563107	99.99999999999255
KEGG_PATHWAY	mmu04010:MAPK signaling pathway	7	1.2345679012345678	0.9763137616633835	MAPK12, PLA2G12A, GADD45G, MKNK2, PLA2G6, MAPKAPK2, ECSIT	249	265	5738	0.6087141016897779	1.0	0.9991106878844572	100.0
Annotation Cluster 97	Enrichment Score: 0.18014974337056194
Category	Term	Count	%	PValue	Genes	List Total	Pop Hits	Pop Total	Fold Enrichment	Bonferroni	Benjamini	FDR
KEGG_PATHWAY	mmu04150:mTOR signaling pathway	4	0.7054673721340388	0.4152350610650551	VEGFB, EIF4EBP1, VEGFA, TSC2	249	54	5738	1.7069760523575783	1.0	0.7442920666030438	99.79246067536228
GOTERM_BP_FAT	GO:0043434~response to peptide hormone stimulus	4	0.7054673721340388	0.5315247299014859	EIF4EBP1, SORBS1, LPIN1, GHR	400	95	13588	1.4303157894736842	1.0	0.9954816199832361	99.99967280902949
GOTERM_BP_FAT	GO:0007167~enzyme linked receptor protein signaling pathway	8	1.4109347442680775	0.6947674803010125	EIF4EBP1, SORBS1, VEGFA, TSC2, ECSIT, ENG, GHR, TOB1	400	273	13588	0.9954578754578755	1.0	0.9994678726372489	99.9999997395246
GOTERM_BP_FAT	GO:0007169~transmembrane receptor protein tyrosine kinase signaling pathway	5	0.8818342151675485	0.8195855796293265	EIF4EBP1, SORBS1, VEGFA, TSC2, GHR	400	192	13588	0.8846354166666668	1.0	0.9999456251525601	99.99999999995907
GOTERM_BP_FAT	GO:0007166~cell surface receptor linked signal transduction	12	2.1164021164021163	1.0	EIF4EBP1, AKT1S1, AES, SORBS1, VEGFA, TSC2, NOS3, ECSIT, ENG, LGR4, GHR, TOB1	400	2495	13588	0.16338276553106212	1.0	1.0	100.0
Annotation Cluster 98	Enrichment Score: 0.17476805789449884
Category	Term	Count	%	PValue	Genes	List Total	Pop Hits	Pop Total	Fold Enrichment	Bonferroni	Benjamini	FDR
GOTERM_BP_FAT	GO:0015837~amine transport	4	0.7054673721340388	0.509871766352433	SLC25A12, SLC25A4, SLC46A1, PARK7	400	92	13588	1.4769565217391305	1.0	0.994476550450058	99.99930553218337
GOTERM_BP_FAT	GO:0006865~amino acid transport	3	0.5291005291005291	0.6213909253968011	SLC25A12, SLC25A4, SLC46A1	400	71	13588	1.4353521126760562	1.0	0.9984432483006529	99.9999905778511
GOTERM_BP_FAT	GO:0046942~carboxylic acid transport	3	0.5291005291005291	0.7921213535632744	SLC25A12, SLC25A4, SLC46A1	400	99	13588	1.0293939393939393	1.0	0.9999003813354006	99.99999999956637
GOTERM_BP_FAT	GO:0015849~organic acid transport	3	0.5291005291005291	0.7967281773576074	SLC25A12, SLC25A4, SLC46A1	400	100	13588	1.0191	1.0	0.9999062190356717	99.99999999970146
Annotation Cluster 99	Enrichment Score: 0.1727811950656737
Category	Term	Count	%	PValue	Genes	List Total	Pop Hits	Pop Total	Fold Enrichment	Bonferroni	Benjamini	FDR
SP_PIR_KEYWORDS	metal-binding	86	15.167548500881834	0.32219074722514585	SEPX1, ALAD, CYC1, UQCRFS1, COX5B, CLYBL, FAH, NDUFS7, FAHD1, CISD1, IDH3G, NDUFS8, NOS3, SAR1B, NDUFS2, S100A1, NDUFS1, MB, NUDT19, FECH, ACO2, NUDT4, CYCS, LDB3, PFKM, COQ7, GMPR, CHPT1, TIMM8B, ISCA1, PGM2, LAP3, ISCU, NME2, PKM2, ADK, PMPCB, ME1, LIMS2, POLR2L, FDX1, ETHE1, FHL1, MKNK2, EGLN1, TIMM13, ACAT1, MUT, NR1D1, NUDT8, PLA2G12A, IDH2, ETFDH, ENO3, IDH1, NENF, DNAJA3, BCKDHA, ESRRA, AD…	539	2682	17854	1.062151441825459	1.0	0.8099101566303615	99.49043828579411
GOTERM_MF_FAT	GO:0046914~transition metal ion binding	78	13.756613756613756	0.606417083988337	UQCRC2, SEPX1, ALAD, UQCRC1, CYC1, UQCRFS1, COX5B, NDUFS7, CISD1, IDH3G, NDUFS8, NOS3, NDUFS2, S100A1, NDUFS1, MB, FECH, NUDT19, ACO2, NUDT4, CYCS, LDB3, COQ7, CHPT1, POR, TIMM8B, ISCA1, LAP3, ISCU, COMMD1, MECR, PMPCB, ME1, LIMS2, POLR2L, FDX1, ETHE1, FHL1, MKNK2, MOSC2, EGLN1, TIMM13, MUT, NR1D1, MMACHC, NUDT8, ETFDH, FASN, IDH2, IDH1, NENF, DNAJA3, SCD1, ESRRA, CRIP2, 4931406C07RIK, SIRT5, SMY…	402	2608	13288	0.9885999450599763	1.0	0.9967420093644279	99.99989810557179
GOTERM_MF_FAT	GO:0046872~metal ion binding	107	18.871252204585538	0.8844759926501485	ALAD, TNNC1, COX5B, CLYBL, FAH, FAHD1, CISD1, IDH3G, SAR1B, S100A1, MB, FECH, NUDT19, NUDT4, CHPT1, POR, TIMM8B, PGM2, ISCU, NME2, ME1, ADHFE1, MYL3, FDX1, FARS2, DAG1, MOSC2, ACAT1, MUT, IDH2, IDH1, ENTPD4, DNAJA3, SCD1, ADSSL1, ESRRA, CRIP2, EPHX2, SMYD1, SMYD2, KLF15, CSRP2, CRYZ, IDH3A, PPA2, SLC25A12, RNF5, NDUFV1, NDUFV2, RHOT2, UQCRC2, SEPX1, UQCRC1, CYC1, UQCRFS1, NDUFS7, NDUFS8, NOS3, ND…	402	3850	13288	0.9186638237384507	1.0	0.9999889238477886	99.99999999999865
GOTERM_MF_FAT	GO:0043169~cation binding	108	19.047619047619047	0.8850767076613393	ALAD, TNNC1, COX5B, CLYBL, FAH, FAHD1, CISD1, IDH3G, SAR1B, S100A1, MB, FECH, NUDT19, NUDT4, CHPT1, POR, TIMM8B, PGM2, ISCU, NME2, ME1, ADHFE1, MYL3, FDX1, FARS2, DAG1, MOSC2, ACAT1, MUT, IDH2, IDH1, ENTPD4, DNAJA3, SCD1, ADSSL1, ESRRA, CRIP2, EPHX2, SMYD1, SMYD2, KLF15, CSRP2, CRYZ, IDH3A, PPA2, SLC25A12, GBE1, RNF5, NDUFV1, NDUFV2, RHOT2, UQCRC2, SEPX1, UQCRC1, CYC1, UQCRFS1, NDUFS7, NDUFS8, NO…	402	3885	13288	0.9188958681495994	1.0	0.9999881083466298	99.99999999999875
GOTERM_MF_FAT	GO:0043167~ion binding	109	19.223985890652557	0.8944222036392117	ALAD, TNNC1, COX5B, CLYBL, FAH, FAHD1, CISD1, IDH3G, SAR1B, S100A1, MB, FECH, NUDT19, NUDT4, CHPT1, POR, TIMM8B, PGM2, ISCU, NME2, ME1, FXYD1, ADHFE1, MYL3, FDX1, FARS2, DAG1, MOSC2, ACAT1, MUT, IDH2, IDH1, ENTPD4, DNAJA3, SCD1, ADSSL1, ESRRA, CRIP2, EPHX2, SMYD1, SMYD2, KLF15, CSRP2, CRYZ, IDH3A, PPA2, SLC25A12, GBE1, RNF5, NDUFV1, NDUFV2, RHOT2, UQCRC2, SEPX1, UQCRC1, CYC1, UQCRFS1, NDUFS7, NDU…	402	3934	13288	0.9158528658183409	1.0	0.9999915682892936	99.99999999999964
Annotation Cluster 100	Enrichment Score: 0.1700169398437605
Category	Term	Count	%	PValue	Genes	List Total	Pop Hits	Pop Total	Fold Enrichment	Bonferroni	Benjamini	FDR
SP_PIR_KEYWORDS	angiogenesis	4	0.7054673721340388	0.2870729557811873	VEGFB, TSPAN12, VEGFA, GPI1	539	62	17854	2.137051888203962	1.0	0.7729583897437082	98.98839488080667
GOTERM_BP_FAT	GO:0001525~angiogenesis	5	0.8818342151675485	0.551414001111451	VEGFB, VEGFA, NOS3, ENG, GPI1	400	133	13588	1.2770676691729324	1.0	0.9961263021639414	99.99984115357996
GOTERM_MF_FAT	GO:0008083~growth factor activity	5	0.8818342151675485	0.6194242762389709	VEGFB, VEGFA, HSPE1, NENF, GPI1	402	141	13288	1.17215341731061	1.0	0.9971875696340026	99.99993802731892
GOTERM_BP_FAT	GO:0048514~blood vessel morphogenesis	5	0.8818342151675485	0.8374983380661727	VEGFB, VEGFA, NOS3, ENG, GPI1	400	198	13588	0.8578282828282828	1.0	0.9999677420464641	99.99999999999282
SP_PIR_KEYWORDS	growth factor	3	0.5291005291005291	0.8992777450695565	VEGFB, VEGFA, GPI1	539	127	17854	0.7824638803266475	1.0	0.9994832565676057	99.99999999999707
GOTERM_BP_FAT	GO:0001568~blood vessel development	5	0.8818342151675485	0.9310787487847264	VEGFB, VEGFA, NOS3, ENG, GPI1	400	244	13588	0.6961065573770493	1.0	0.9999984584076936	100.0
GOTERM_BP_FAT	GO:0001944~vasculature development	5	0.8818342151675485	0.9387693782326471	VEGFB, VEGFA, NOS3, ENG, GPI1	400	250	13588	0.6794	1.0	0.9999989322895769	100.0
Annotation Cluster 101	Enrichment Score: 0.16155657737250526
Category	Term	Count	%	PValue	Genes	List Total	Pop Hits	Pop Total	Fold Enrichment	Bonferroni	Benjamini	FDR
GOTERM_BP_FAT	GO:0007548~sex differentiation	5	0.8818342151675485	0.5333251591764612	PHB2, VEGFA, NOS3, HSD17B4, LGR4	400	130	13588	1.3065384615384616	1.0	0.9953783466876526	99.9996931352627
GOTERM_BP_FAT	GO:0046660~female sex differentiation	3	0.5291005291005291	0.5646870911198694	PHB2, VEGFA, NOS3	400	64	13588	1.5923437499999997	1.0	0.9966871441246631	99.99990368197057
GOTERM_BP_FAT	GO:0045137~development of primary sexual characteristics	4	0.7054673721340388	0.5931066271841714	VEGFA, NOS3, HSD17B4, LGR4	400	104	13588	1.3065384615384616	1.0	0.9977380116145239	99.99996871585375
GOTERM_BP_FAT	GO:0008406~gonad development	3	0.5291005291005291	0.7351042195720451	VEGFA, NOS3, HSD17B4	400	88	13588	1.1580681818181817	1.0	0.999734539723813	99.99999997542662
GOTERM_BP_FAT	GO:0035295~tube development	7	1.2345679012345678	0.7917843603933763	PHB2, VEGFA, TSC2, DAG1, NOS3, ENG, LGR4	400	264	13588	0.9007196969696971	1.0	0.9999029284292904	99.99999999955452
GOTERM_BP_FAT	GO:0003006~reproductive developmental process	7	1.2345679012345678	0.7917843603933763	PHB2, VEGFA, DLD, MKKS, NOS3, HSD17B4, LGR4	400	264	13588	0.9007196969696971	1.0	0.9999029284292904	99.99999999955452
GOTERM_BP_FAT	GO:0048608~reproductive structure development	3	0.5291005291005291	0.8986870762206072	VEGFA, NOS3, HSD17B4	400	130	13588	0.783923076923077	1.0	0.9999943688622661	100.0
Annotation Cluster 102	Enrichment Score: 0.15228557187632882
Category	Term	Count	%	PValue	Genes	List Total	Pop Hits	Pop Total	Fold Enrichment	Bonferroni	Benjamini	FDR
GOTERM_MF_FAT	GO:0042802~identical protein binding	10	1.763668430335097	0.5142010780025523	SSSCA1, GPD1, ALAD, GRPEL1, VEGFA, ADIPOR2, PRDX3, WWTR1, ENG, S100A1	402	290	13288	1.1398181506261795	1.0	0.9927882572014793	99.99770487359727
GOTERM_MF_FAT	GO:0046983~protein dimerization activity	9	1.5873015873015872	0.8099548407429947	ATF5, GPD1, GRPEL1, DBP, VEGFA, ADIPOR2, NFIL3, WWTR1, ENG	402	340	13288	0.8749780509218612	1.0	0.9998967131758201	99.99999999786226
GOTERM_MF_FAT	GO:0042803~protein homodimerization activity	5	0.8818342151675485	0.8385896466496231	GPD1, GRPEL1, VEGFA, WWTR1, ENG	402	193	13288	0.8563400613512747	1.0	0.9999541370465688	99.99999999980922
Annotation Cluster 103	Enrichment Score: 0.15140412952388269
Category	Term	Count	%	PValue	Genes	List Total	Pop Hits	Pop Total	Fold Enrichment	Bonferroni	Benjamini	FDR
SMART	SM00338:BRLZ	3	0.5291005291005291	0.13169626119042882	ATF5, DBP, NFIL3	108	54	9131	4.697016460905349	0.9999938751982074	0.6989010757530102	78.11305660243046
INTERPRO	IPR004827:Basic-leucine zipper (bZIP) transcription factor	3	0.5291005291005291	0.4759535200195621	ATF5, DBP, NFIL3	525	54	17763	1.8796825396825396	1.0	0.999972847249568	99.99611673888957
GOTERM_MF_FAT	GO:0046983~protein dimerization activity	9	1.5873015873015872	0.8099548407429947	ATF5, GPD1, GRPEL1, DBP, VEGFA, ADIPOR2, NFIL3, WWTR1, ENG	402	340	13288	0.8749780509218612	1.0	0.9998967131758201	99.99999999786226
UP_SEQ_FEATURE	domain:Leucine-zipper	3	0.5291005291005291	0.8852174492928824	ATF5, DBP, NFIL3	549	107	16021	0.8181911036208569	1.0	1.0	99.9999999999999
UP_SEQ_FEATURE	DNA-binding region:Basic motif	3	0.5291005291005291	0.9701888001991678	ATF5, DBP, NFIL3	549	154	16021	0.5684834291391668	1.0	1.0	100.0
SP_PIR_KEYWORDS	activator	7	1.2345679012345678	0.9969391913623386	ATF5, DBP, EDF1, KLF15, NFIL3, NFIC, PPARGC1A	539	484	17854	0.47907051626059893	1.0	0.9999998627320207	100.0
GOTERM_MF_FAT	GO:0043565~sequence-specific DNA binding	8	1.4109347442680775	0.9981763541547111	ATF5, LONP1, ESRRA, NR1D1, DRAP1, DBP, EDF1, NFIL3	402	556	13288	0.47560757364257844	1.0	0.9999999999984547	100.0
GOTERM_MF_FAT	GO:0003700~transcription factor activity	9	1.5873015873015872	0.9999583921471019	ATF5, ESRRA, MRPL28, NR1D1, DBP, KLF15, NFIL3, ECSIT, NFIC	402	776	13288	0.38336667179566086	1.0	1.0	100.0
SP_PIR_KEYWORDS	dna-binding	16	2.821869488536155	0.9999998638174546	ESRRA, HIST1H2BC, HIST1H1C, AIFM1, SMYD1, KLF15, ATF5, LONP1, NR1D1, DBP, DRAP1, CENPB, EDF1, NFIL3, NFIC, LRPPRC	539	1404	17854	0.37748494891352036	1.0	1.0	100.0
Annotation Cluster 104	Enrichment Score: 0.10868565361892352
Category	Term	Count	%	PValue	Genes	List Total	Pop Hits	Pop Total	Fold Enrichment	Bonferroni	Benjamini	FDR
GOTERM_BP_FAT	GO:0008033~tRNA processing	3	0.5291005291005291	0.6136515197049903	HSD17B10, FARS2, POP5	400	70	13588	1.455857142857143	1.0	0.9983149933719911	99.99998680132902
GOTERM_BP_FAT	GO:0006399~tRNA metabolic process	4	0.7054673721340388	0.6492100913853381	HSD17B10, FARS2, YARS2, POP5	400	113	13588	1.2024778761061947	1.0	0.9989447298315243	99.99999735704958
GOTERM_BP_FAT	GO:0034470~ncRNA processing	4	0.7054673721340388	0.8471697847066448	HSD17B10, FARS2, TFB2M, POP5	400	158	13588	0.86	1.0	0.9999753830827692	99.99999999999743
GOTERM_BP_FAT	GO:0034660~ncRNA metabolic process	5	0.8818342151675485	0.8485964767467322	HSD17B10, FARS2, TFB2M, YARS2, POP5	400	202	13588	0.8408415841584158	1.0	0.9999757198877365	99.9999999999978
GOTERM_BP_FAT	GO:0006396~RNA processing	5	0.8818342151675485	0.9990632266672943	HSD17B10, FARS2, GPX4, TFB2M, POP5	400	437	13588	0.3886727688787186	1.0	0.9999999999995333	100.0
Annotation Cluster 105	Enrichment Score: 0.1059899813335177
Category	Term	Count	%	PValue	Genes	List Total	Pop Hits	Pop Total	Fold Enrichment	Bonferroni	Benjamini	FDR
SMART	SM00248:ANK	5	0.8818342151675485	0.26527051254447565	ASB8, CLPB, PLA2G6, ANKRD40, KANK1	108	223	9131	1.8956568676299617	0.9999999999958232	0.9076301048835698	96.37171244344948
INTERPRO	IPR002110:Ankyrin	5	0.8818342151675485	0.8983971752745699	ASB8, CLPB, PLA2G6, ANKRD40, KANK1	525	223	17763	0.7586162716207561	1.0	0.9999999999999941	99.99999999999997
SP_PIR_KEYWORDS	ank repeat	5	0.8818342151675485	0.9054199986411207	ASB8, CLPB, PLA2G6, ANKRD40, KANK1	539	222	17854	0.7460428889000318	1.0	0.9995468040689409	99.99999999999875
UP_SEQ_FEATURE	repeat:ANK 4	3	0.5291005291005291	0.9326764234170948	ASB8, CLPB, PLA2G6	549	126	16021	0.6948130800589817	1.0	1.0	100.0
UP_SEQ_FEATURE	repeat:ANK 2	4	0.7054673721340388	0.9612129272164722	ASB8, CLPB, PLA2G6, ANKRD40	549	191	16021	0.611144489266539	1.0	1.0	100.0
UP_SEQ_FEATURE	repeat:ANK 1	4	0.7054673721340388	0.9612129272164722	ASB8, CLPB, PLA2G6, ANKRD40	549	191	16021	0.611144489266539	1.0	1.0	100.0
UP_SEQ_FEATURE	repeat:ANK 3	3	0.5291005291005291	0.9742995210779319	ASB8, CLPB, PLA2G6	549	159	16021	0.5506065917448535	1.0	1.0	100.0
Annotation Cluster 106	Enrichment Score: 0.10459113211431334
Category	Term	Count	%	PValue	Genes	List Total	Pop Hits	Pop Total	Fold Enrichment	Bonferroni	Benjamini	FDR
GOTERM_BP_FAT	GO:0048754~branching morphogenesis of a tube	4	0.7054673721340388	0.517148120107931	PHB2, VEGFA, DAG1, ENG	400	93	13588	1.4610752688172044	1.0	0.9946627220555069	99.99945867871433
GOTERM_BP_FAT	GO:0035239~tube morphogenesis	6	1.0582010582010581	0.5670083730673621	PHB2, VEGFA, TSC2, DAG1, ENG, LGR4	400	171	13588	1.1919298245614034	1.0	0.9966391824151438	99.99991188893294
GOTERM_BP_FAT	GO:0001763~morphogenesis of a branching structure	4	0.7054673721340388	0.7151234703165829	PHB2, VEGFA, DAG1, ENG	400	125	13588	1.08704	1.0	0.9996213882334887	99.99999991749061
GOTERM_BP_FAT	GO:0035295~tube development	7	1.2345679012345678	0.7917843603933763	PHB2, VEGFA, TSC2, DAG1, NOS3, ENG, LGR4	400	264	13588	0.9007196969696971	1.0	0.9999029284292904	99.99999999955452
GOTERM_BP_FAT	GO:0060562~epithelial tube morphogenesis	3	0.5291005291005291	0.8417250881994927	PHB2, TSC2, DAG1	400	111	13588	0.9181081081081081	1.0	0.9999711351050965	99.99999999999537
GOTERM_BP_FAT	GO:0048729~tissue morphogenesis	5	0.8818342151675485	0.9225278130599559	PHB2, TSC2, DAG1, EGLN1, ECSIT	400	238	13588	0.713655462184874	1.0	0.9999979489287426	100.0
GOTERM_BP_FAT	GO:0048732~gland development	4	0.7054673721340388	0.9319548254930169	BCAT2, PHB2, VEGFA, DAG1	400	197	13588	0.689746192893401	1.0	0.9999984892433544	100.0
GOTERM_BP_FAT	GO:0002009~morphogenesis of an epithelium	3	0.5291005291005291	0.9648625363562587	PHB2, TSC2, DAG1	400	173	13588	0.5890751445086705	1.0	0.999999851927668	100.0
GOTERM_BP_FAT	GO:0060429~epithelium development	4	0.7054673721340388	0.9873642350593355	PHB2, VEGFA, TSC2, DAG1	400	271	13588	0.5014022140221402	1.0	0.9999999950356462	100.0
Annotation Cluster 107	Enrichment Score: 0.10337664757503946
Category	Term	Count	%	PValue	Genes	List Total	Pop Hits	Pop Total	Fold Enrichment	Bonferroni	Benjamini	FDR
GOTERM_MF_FAT	GO:0003714~transcription corepressor activity	5	0.8818342151675485	0.17236335837573796	AES, DRAP1, SMYD1, WWTR1, TOB1	402	72	13288	2.295467108899945	1.0	0.7798505128348081	93.91367445966226
GOTERM_MF_FAT	GO:0003712~transcription cofactor activity	7	1.2345679012345678	0.46100205898396	AES, DRAP1, TFB2M, SMYD1, WWTR1, PPARGC1A, TOB1	402	180	13288	1.2854615809839691	1.0	0.9866894822501053	99.98932030112013
GOTERM_MF_FAT	GO:0016564~transcription repressor activity	6	1.0582010582010581	0.7676015224870537	AES, DRAP1, PHB2, SMYD1, WWTR1, TOB1	402	211	13288	0.9399448256348588	1.0	0.999708350754883	99.99999995804549
GOTERM_MF_FAT	GO:0008134~transcription factor binding	7	1.2345679012345678	0.870895806390935	AES, DRAP1, TFB2M, SMYD1, WWTR1, PPARGC1A, TOB1	402	288	13288	0.8034134881149807	1.0	0.9999818720568663	99.999999999993
GOTERM_BP_FAT	GO:0010629~negative regulation of gene expression	9	1.5873015873015872	0.9186221834597323	AES, DRAP1, BNIP3, SIRT5, NDUFA13, SMYD1, WWTR1, NFIC, SIRT3	400	410	13588	0.7456829268292683	1.0	0.9999976836013702	100.0
GOTERM_BP_FAT	GO:0016481~negative regulation of transcription	8	1.4109347442680775	0.9240994898787179	AES, DRAP1, SIRT5, NDUFA13, SMYD1, WWTR1, NFIC, SIRT3	400	372	13588	0.7305376344086022	1.0	0.9999979839540601	100.0
GOTERM_BP_FAT	GO:0010558~negative regulation of macromolecule biosynthetic process	9	1.5873015873015872	0.9279404647073642	EIF4EBP1, AES, DRAP1, SIRT5, NDUFA13, SMYD1, WWTR1, NFIC, SIRT3	400	418	13588	0.7314114832535885	1.0	0.9999983090243172	100.0
GOTERM_BP_FAT	GO:0010605~negative regulation of macromolecule metabolic process	11	1.9400352733686066	0.9320639365015895	EIF4EBP1, AES, DRAP1, BNIP3, SIRT5, NDUFA13, SERPING1, SMYD1, WWTR1, NFIC, SIRT3	400	506	13588	0.7384782608695651	1.0	0.9999984345873859	100.0
GOTERM_BP_FAT	GO:0031327~negative regulation of cellular biosynthetic process	9	1.5873015873015872	0.9401843109290722	EIF4EBP1, AES, DRAP1, SIRT5, NDUFA13, SMYD1, WWTR1, NFIC, SIRT3	400	430	13588	0.711	1.0	0.999999005123854	100.0
GOTERM_BP_FAT	GO:0009890~negative regulation of biosynthetic process	9	1.5873015873015872	0.9438400682677012	EIF4EBP1, AES, DRAP1, SIRT5, NDUFA13, SMYD1, WWTR1, NFIC, SIRT3	400	434	13588	0.7044470046082949	1.0	0.9999992011617436	100.0
GOTERM_BP_FAT	GO:0045934~negative regulation of nucleobase, nucleoside, nucleotide and nucleic acid metabolic process	8	1.4109347442680775	0.9496070079398478	AES, DRAP1, SIRT5, NDUFA13, SMYD1, WWTR1, NFIC, SIRT3	400	397	13588	0.6845340050377834	1.0	0.9999994593725627	100.0
GOTERM_BP_FAT	GO:0045892~negative regulation of transcription, DNA-dependent	6	1.0582010582010581	0.950778777319065	DRAP1, SIRT5, NDUFA13, WWTR1, NFIC, SIRT3	400	308	13588	0.6617532467532468	1.0	0.9999994948586062	100.0
GOTERM_BP_FAT	GO:0051253~negative regulation of RNA metabolic process	6	1.0582010582010581	0.9525999970465326	DRAP1, SIRT5, NDUFA13, WWTR1, NFIC, SIRT3	400	310	13588	0.657483870967742	1.0	0.9999995382284919	100.0
GOTERM_BP_FAT	GO:0051172~negative regulation of nitrogen compound metabolic process	8	1.4109347442680775	0.9528902190302014	AES, DRAP1, SIRT5, NDUFA13, SMYD1, WWTR1, NFIC, SIRT3	400	401	13588	0.6777057356608479	1.0	0.9999995307086067	100.0
GOTERM_BP_FAT	GO:0000122~negative regulation of transcription from RNA polymerase II promoter	3	0.5291005291005291	0.9921805856075082	DRAP1, WWTR1, NFIC	400	231	13588	0.4411688311688312	1.0	0.9999999989031729	100.0
Annotation Cluster 108	Enrichment Score: 0.09937603069332987
Category	Term	Count	%	PValue	Genes	List Total	Pop Hits	Pop Total	Fold Enrichment	Bonferroni	Benjamini	FDR
GOTERM_BP_FAT	GO:0002250~adaptive immune response	3	0.5291005291005291	0.7112860952768201	GADD45G, VEGFA, SERPING1	400	84	13588	1.2132142857142858	1.0	0.9996139194798062	99.99999989689145
GOTERM_BP_FAT	GO:0002460~adaptive immune response based on somatic recombination of immune receptors built from immunoglobulin superfamily domains	3	0.5291005291005291	0.7112860952768201	GADD45G, VEGFA, SERPING1	400	84	13588	1.2132142857142858	1.0	0.9996139194798062	99.99999989689145
GOTERM_BP_FAT	GO:0006955~immune response	7	1.2345679012345678	0.9949087952305188	ABCC9, GADD45G, VEGFA, BNIP3, FCGRT, SERPING1, ECSIT	400	471	13588	0.5048619957537155	1.0	0.9999999997594464	100.0
Annotation Cluster 109	Enrichment Score: 0.09412231384145613
Category	Term	Count	%	PValue	Genes	List Total	Pop Hits	Pop Total	Fold Enrichment	Bonferroni	Benjamini	FDR
GOTERM_BP_FAT	GO:0007517~muscle organ development	5	0.8818342151675485	0.7638464028160918	ACADM, DES, EGLN1, ENG, SNTA1	400	176	13588	0.9650568181818182	1.0	0.9998215939057744	99.9999999963723
GOTERM_BP_FAT	GO:0060537~muscle tissue development	4	0.7054673721340388	0.7667641393156163	ACADM, EGLN1, ENG, SNTA1	400	136	13588	0.9991176470588236	1.0	0.9998286708360855	99.99999999705082
GOTERM_BP_FAT	GO:0014706~striated muscle tissue development	3	0.5291005291005291	0.8911795815402253	ACADM, EGLN1, SNTA1	400	127	13588	0.8024409448818898	1.0	0.9999927333102462	99.99999999999999
Annotation Cluster 110	Enrichment Score: 0.09351773335863138
Category	Term	Count	%	PValue	Genes	List Total	Pop Hits	Pop Total	Fold Enrichment	Bonferroni	Benjamini	FDR
SMART	SM00054:EFh	3	0.5291005291005291	0.47942141994121046	SLC25A12, TNNC1, RHOT2	108	137	9131	1.8513787510137873	1.0	0.9901875395512499	99.91092561963713
INTERPRO	IPR018247:EF-HAND 1	7	1.2345679012345678	0.5936080747998629	SLC25A12, TNNC1, NDUFAB1, ACYP2, RHOT2, S100A1, HSPA9	525	211	17763	1.1224644549763034	1.0	0.9999991190405371	99.99992861673367
UP_SEQ_FEATURE	domain:EF-hand 3	3	0.5291005291005291	0.77582526306663	SLC25A12, TNNC1, MYL3	549	82	16021	1.0676396108223376	1.0	0.9999999999999507	99.99999999571857
UP_SEQ_FEATURE	domain:EF-hand 2	5	0.8818342151675485	0.8015305581368364	SLC25A12, TNNC1, MYL3, RHOT2, S100A1	549	160	16021	0.9119421675774136	1.0	0.9999999999999925	99.9999999993875
UP_SEQ_FEATURE	domain:EF-hand 1	5	0.8818342151675485	0.8054209027668019	SLC25A12, TNNC1, MYL3, RHOT2, S100A1	549	161	16021	0.9062779305117155	1.0	0.9999999999999908	99.99999999955348
INTERPRO	IPR018249:EF-HAND 2	5	0.8818342151675485	0.858449017719651	SLC25A12, TNNC1, MYL3, RHOT2, S100A1	525	205	17763	0.825226480836237	1.0	0.9999999999997118	99.99999999999548
UP_SEQ_FEATURE	calcium-binding region:2	3	0.5291005291005291	0.8943602585476702	SLC25A12, TNNC1, RHOT2	549	110	16021	0.7958768007948336	1.0	1.0	99.99999999999997
INTERPRO	IPR018248:EF hand	3	0.5291005291005291	0.9045727387438427	TNNC1, RHOT2, S100A1	525	132	17763	0.768961038961039	1.0	0.9999999999999937	99.99999999999999
INTERPRO	IPR011992:EF-Hand type	5	0.8818342151675485	0.9057978432970545	SLC25A12, TNNC1, MYL3, RHOT2, S100A1	525	227	17763	0.7452485840151039	1.0	0.9999999999999915	99.99999999999999
INTERPRO	IPR002048:Calcium-binding EF-hand	3	0.5291005291005291	0.9154245729782367	SLC25A12, TNNC1, RHOT2	525	137	17763	0.7408967674661106	1.0	0.9999999999999969	100.0
UP_SEQ_FEATURE	calcium-binding region:1	3	0.5291005291005291	0.9201687110167684	SLC25A12, TNNC1, RHOT2	549	120	16021	0.7295537340619308	1.0	1.0	100.0
GOTERM_MF_FAT	GO:0005509~calcium ion binding	13	2.2927689594356258	0.9992433381387515	TNNC1, MYL3, DAG1, FAH, FAHD1, SLC25A12, PLA2G12A, SVIL, RHOT2, NOS3, ENTPD4, S100A1, SNTA1	402	840	13288	0.5115612414119877	1.0	0.9999999999998767	100.0
Annotation Cluster 111	Enrichment Score: 0.08250627481888044
Category	Term	Count	%	PValue	Genes	List Total	Pop Hits	Pop Total	Fold Enrichment	Bonferroni	Benjamini	FDR
GOTERM_BP_FAT	GO:0043623~cellular protein complex assembly	4	0.7054673721340388	0.618739288035395	PSMG1, COX10, TUBB2C, TMEM70	400	108	13588	1.2581481481481482	1.0	0.9984142944116077	99.99998941632914
GOTERM_BP_FAT	GO:0034622~cellular macromolecular complex assembly	6	1.0582010582010581	0.7680335113284895	PSMG1, HIST1H2BC, HIST1H1C, COX10, TUBB2C, TMEM70	400	217	13588	0.9392626728110599	1.0	0.9998284603355618	99.99999999730709
GOTERM_BP_FAT	GO:0034621~cellular macromolecular complex subunit organization	6	1.0582010582010581	0.8503752666929616	PSMG1, HIST1H2BC, HIST1H1C, COX10, TUBB2C, TMEM70	400	245	13588	0.8319183673469387	1.0	0.9999754384277073	99.9999999999982
GOTERM_BP_FAT	GO:0065003~macromolecular complex assembly	8	1.4109347442680775	0.872003648844944	PSMG1, HIST1H2BC, FECH, HIST1H1C, COX10, TUBB2C, TMEM70, LAMC1	400	338	13588	0.8040236686390533	1.0	0.9999863335217049	99.99999999999987
GOTERM_BP_FAT	GO:0006461~protein complex assembly	5	0.8818342151675485	0.9043568045559801	PSMG1, COX10, TUBB2C, TMEM70, LAMC1	400	227	13588	0.7482378854625551	1.0	0.9999954771130964	100.0
GOTERM_BP_FAT	GO:0070271~protein complex biogenesis	5	0.8818342151675485	0.9043568045559801	PSMG1, COX10, TUBB2C, TMEM70, LAMC1	400	227	13588	0.7482378854625551	1.0	0.9999954771130964	100.0
GOTERM_BP_FAT	GO:0043933~macromolecular complex subunit organization	8	1.4109347442680775	0.9178245488020229	PSMG1, HIST1H2BC, FECH, HIST1H1C, COX10, TUBB2C, TMEM70, LAMC1	400	367	13588	0.7404904632152589	1.0	0.9999976681778296	100.0
Annotation Cluster 112	Enrichment Score: 0.07858709277215514
Category	Term	Count	%	PValue	Genes	List Total	Pop Hits	Pop Total	Fold Enrichment	Bonferroni	Benjamini	FDR
SMART	SM00233:PH	4	0.7054673721340388	0.5945101619218067	FERMT2, PHLDA3, GRB14, SNTA1	108	261	9131	1.2957286788704414	1.0	0.9972660400798008	99.99394153367972
INTERPRO	IPR001849:Pleckstrin homology	4	0.7054673721340388	0.9842799626427661	FERMT2, PHLDA3, GRB14, SNTA1	525	261	17763	0.5185331143951833	1.0	1.0	100.0
UP_SEQ_FEATURE	domain:PH	3	0.5291005291005291	0.9930264015091993	FERMT2, PHLDA3, GRB14	549	202	16021	0.4333982578585727	1.0	1.0	100.0
Annotation Cluster 113	Enrichment Score: 0.07533599882879198
Category	Term	Count	%	PValue	Genes	List Total	Pop Hits	Pop Total	Fold Enrichment	Bonferroni	Benjamini	FDR
GOTERM_BP_FAT	GO:0035295~tube development	7	1.2345679012345678	0.7917843603933763	PHB2, VEGFA, TSC2, DAG1, NOS3, ENG, LGR4	400	264	13588	0.9007196969696971	1.0	0.9999029284292904	99.99999999955452
GOTERM_BP_FAT	GO:0030324~lung development	3	0.5291005291005291	0.8417250881994927	VEGFA, DAG1, NOS3	400	111	13588	0.9181081081081081	1.0	0.9999711351050965	99.99999999999537
GOTERM_BP_FAT	GO:0030323~respiratory tube development	3	0.5291005291005291	0.8488673565662168	VEGFA, DAG1, NOS3	400	113	13588	0.901858407079646	1.0	0.9999750084535827	99.99999999999785
GOTERM_BP_FAT	GO:0060541~respiratory system development	3	0.5291005291005291	0.8831591660710025	VEGFA, DAG1, NOS3	400	124	13588	0.8218548387096773	1.0	0.9999902009520901	99.99999999999997
Annotation Cluster 114	Enrichment Score: 0.07470468604005488
Category	Term	Count	%	PValue	Genes	List Total	Pop Hits	Pop Total	Fold Enrichment	Bonferroni	Benjamini	FDR
GOTERM_CC_FAT	GO:0030017~sarcomere	3	0.5291005291005291	0.8036915316483966	ABCC9, DES, LDB3	466	80	12504	1.0062231759656652	1.0	0.9989598725639004	99.99999994948057
GOTERM_CC_FAT	GO:0044449~contractile fiber part	3	0.5291005291005291	0.8349328612459408	ABCC9, DES, LDB3	466	86	12504	0.9360215590378281	1.0	0.9993697385678953	99.99999999482766
GOTERM_CC_FAT	GO:0030016~myofibril	3	0.5291005291005291	0.8574617445033181	ABCC9, DES, LDB3	466	91	12504	0.8845918030467387	1.0	0.9995628704897284	99.99999999924879
GOTERM_CC_FAT	GO:0043292~contractile fiber	3	0.5291005291005291	0.8734248743190918	ABCC9, DES, LDB3	466	95	12504	0.8473458323921391	1.0	0.9996927795415785	99.9999999998424
Annotation Cluster 115	Enrichment Score: 0.07241360939289372
Category	Term	Count	%	PValue	Genes	List Total	Pop Hits	Pop Total	Fold Enrichment	Bonferroni	Benjamini	FDR
GOTERM_MF_FAT	GO:0046914~transition metal ion binding	78	13.756613756613756	0.606417083988337	UQCRC2, SEPX1, ALAD, UQCRC1, CYC1, UQCRFS1, COX5B, NDUFS7, CISD1, IDH3G, NDUFS8, NOS3, NDUFS2, S100A1, NDUFS1, MB, FECH, NUDT19, ACO2, NUDT4, CYCS, LDB3, COQ7, CHPT1, POR, TIMM8B, ISCA1, LAP3, ISCU, COMMD1, MECR, PMPCB, ME1, LIMS2, POLR2L, FDX1, ETHE1, FHL1, MKNK2, MOSC2, EGLN1, TIMM13, MUT, NR1D1, MMACHC, NUDT8, ETFDH, FASN, IDH2, IDH1, NENF, DNAJA3, SCD1, ESRRA, CRIP2, 4931406C07RIK, SIRT5, SMY…	402	2608	13288	0.9885999450599763	1.0	0.9967420093644279	99.99989810557179
GOTERM_MF_FAT	GO:0008270~zinc ion binding	37	6.525573192239858	0.9999841458208766	UQCRC2, SEPX1, ALAD, UQCRC1, LIMS2, POLR2L, ETHE1, FHL1, MKNK2, EGLN1, TIMM13, COX5B, NR1D1, FASN, NOS3, DNAJA3, S100A1, ESRRA, CRIP2, 4931406C07RIK, LDB3, SIRT5, SMYD1, KLF15, SMYD2, CSRP2, CRYZ, TIMM8B, MSRB2, SIRT3, LAP3, MPI, RNF5, COMMD1, APIP, MECR, PMPCB	402	2105	13288	0.5810094421006605	1.0	1.0	100.0
SP_PIR_KEYWORDS	zinc	31	5.467372134038801	0.9999876340741842	SEPX1, ALAD, LIMS2, POLR2L, ETHE1, FHL1, MKNK2, EGLN1, TIMM13, COX5B, NR1D1, NOS3, DNAJA3, S100A1, ESRRA, CRIP2, 4931406C07RIK, LDB3, SIRT5, SMYD1, KLF15, SMYD2, CSRP2, TIMM8B, MSRB2, SIRT3, LAP3, MPI, RNF5, APIP, PMPCB	539	1886	17854	0.544460992726407	1.0	0.9999999999997318	100.0
Annotation Cluster 116	Enrichment Score: 0.06574283344771101
Category	Term	Count	%	PValue	Genes	List Total	Pop Hits	Pop Total	Fold Enrichment	Bonferroni	Benjamini	FDR
GOTERM_CC_FAT	GO:0005604~basement membrane	4	0.7054673721340388	0.513777426729882	LAMB2, VEGFA, DAG1, LAMC1	466	73	12504	1.470280439767182	1.0	0.9690900795280863	99.99237109749484
GOTERM_CC_FAT	GO:0044420~extracellular matrix part	4	0.7054673721340388	0.6704935564098774	LAMB2, VEGFA, DAG1, LAMC1	466	92	12504	1.1666355663370032	1.0	0.9932331335882912	99.99995420650393
KEGG_PATHWAY	mmu04512:ECM-receptor interaction	3	0.5291005291005291	0.8804823127459874	LAMB2, DAG1, LAMC1	249	83	5738	0.8329220496443607	1.0	0.9885336205093854	99.99999999761296
KEGG_PATHWAY	mmu04510:Focal adhesion	4	0.7054673721340388	0.9928220273547037	VEGFB, LAMB2, VEGFA, LAMC1	249	198	5738	0.4655389233702486	1.0	0.9998576311450105	100.0
KEGG_PATHWAY	mmu05200:Pathways in cancer	7	1.2345679012345678	0.9958694369511519	VEGFB, LAMB2, VEGFA, CYCS, TCEB2, LAMC1, FH1	249	323	5738	0.49940940231514286	1.0	0.9999300085964411	100.0
GOTERM_CC_FAT	GO:0005578~proteinaceous extracellular matrix	5	0.8818342151675485	0.996077279550544	LAMB2, VEGFA, DAG1, LAMC1, GPC1	466	297	12504	0.4517275761910955	1.0	0.9999999772960708	100.0
GOTERM_CC_FAT	GO:0031012~extracellular matrix	5	0.8818342151675485	0.9972492991297081	LAMB2, VEGFA, DAG1, LAMC1, GPC1	466	309	12504	0.43418475769823744	1.0	0.9999999694280657	100.0
GOTERM_CC_FAT	GO:0044421~extracellular region part	11	1.9400352733686066	0.9999919096658015	LAMB2, SERPINF1, CTF1, VEGFA, DAG1, IL15RA, SERPING1, LAMC1, NENF, GPC1, GPI1	466	774	12504	0.38134211664504114	1.0	0.9999999999998584	100.0
Annotation Cluster 117	Enrichment Score: 0.05753290443925603
Category	Term	Count	%	PValue	Genes	List Total	Pop Hits	Pop Total	Fold Enrichment	Bonferroni	Benjamini	FDR
GOTERM_CC_FAT	GO:0005924~cell-substrate adherens junction	3	0.5291005291005291	0.6681638326756247	LIMS2, SORBS1, FERMT2	466	61	12504	1.3196369520861184	1.0	0.993578787866233	99.99994976173967
GOTERM_CC_FAT	GO:0030055~cell-substrate junction	3	0.5291005291005291	0.7098182266247832	LIMS2, SORBS1, FERMT2	466	66	12504	1.219664455715958	1.0	0.9958153930134044	99.99999138792415
GOTERM_CC_FAT	GO:0005912~adherens junction	3	0.5291005291005291	0.9092136294107964	LIMS2, SORBS1, FERMT2	466	106	12504	0.759413717709936	1.0	0.999904294519065	99.999999999998
GOTERM_CC_FAT	GO:0070161~anchoring junction	3	0.5291005291005291	0.9464386091336007	LIMS2, SORBS1, FERMT2	466	123	12504	0.6544540981890505	1.0	0.999982892189818	100.0
GOTERM_CC_FAT	GO:0016323~basolateral plasma membrane	3	0.5291005291005291	0.9698289084496419	LIMS2, SORBS1, FERMT2	466	141	12504	0.5709067665053419	1.0	0.9999966385420598	100.0
SP_PIR_KEYWORDS	cell junction	4	0.7054673721340388	0.9995100354438374	LIMS2, SORBS1, FERMT2, SNTA1	539	392	17854	0.33800310476695317	1.0	0.9999999979036907	100.0
GOTERM_CC_FAT	GO:0030054~cell junction	4	0.7054673721340388	0.9999974393944322	LIMS2, SORBS1, FERMT2, SNTA1	466	470	12504	0.22836270660213678	1.0	0.9999999999999895	100.0
Annotation Cluster 118	Enrichment Score: 0.04616320276653388
Category	Term	Count	%	PValue	Genes	List Total	Pop Hits	Pop Total	Fold Enrichment	Bonferroni	Benjamini	FDR
GOTERM_BP_FAT	GO:0044265~cellular macromolecule catabolic process	16	2.821869488536155	0.7939957589278079	UBL7, UFSP1, USP2, AIFM1, RAD23A, BNIP3, CDC34, ASB8, PSMB7, MAP1LC3A, RNF5, ENDOG, CLPP, TCEB2, FBXL4, UBE2D1	400	609	13588	0.89247947454844	1.0	0.999902134979177	99.9999999996271
GOTERM_BP_FAT	GO:0051603~proteolysis involved in cellular protein catabolic process	13	2.2927689594356258	0.8652079854251707	UBL7, UFSP1, USP2, RAD23A, CDC34, ASB8, PSMB7, MAP1LC3A, RNF5, CLPP, TCEB2, FBXL4, UBE2D1	400	534	13588	0.8269850187265918	1.0	0.9999845265251411	99.99999999999967
GOTERM_BP_FAT	GO:0044257~cellular protein catabolic process	13	2.2927689594356258	0.869915628679173	UBL7, UFSP1, USP2, RAD23A, CDC34, ASB8, PSMB7, MAP1LC3A, RNF5, CLPP, TCEB2, FBXL4, UBE2D1	400	537	13588	0.822364990689013	1.0	0.9999862168004285	99.99999999999983
GOTERM_BP_FAT	GO:0009057~macromolecule catabolic process	16	2.821869488536155	0.8703522526769335	UBL7, UFSP1, USP2, AIFM1, RAD23A, BNIP3, CDC34, ASB8, PSMB7, MAP1LC3A, RNF5, ENDOG, CLPP, TCEB2, FBXL4, UBE2D1	400	654	13588	0.8310703363914373	1.0	0.9999859160124672	99.99999999999983
GOTERM_BP_FAT	GO:0030163~protein catabolic process	13	2.2927689594356258	0.8967743404098212	UBL7, UFSP1, USP2, RAD23A, CDC34, ASB8, PSMB7, MAP1LC3A, RNF5, CLPP, TCEB2, FBXL4, UBE2D1	400	556	13588	0.7942625899280575	1.0	0.9999940370195896	100.0
GOTERM_BP_FAT	GO:0043632~modification-dependent macromolecule catabolic process	11	1.9400352733686066	0.9339772966098443	ASB8, UBL7, MAP1LC3A, UFSP1, RNF5, USP2, RAD23A, TCEB2, FBXL4, CDC34, UBE2D1	400	508	13588	0.7355708661417324	1.0	0.999998581128078	100.0
GOTERM_BP_FAT	GO:0019941~modification-dependent protein catabolic process	11	1.9400352733686066	0.9339772966098443	ASB8, UBL7, MAP1LC3A, UFSP1, RNF5, USP2, RAD23A, TCEB2, FBXL4, CDC34, UBE2D1	400	508	13588	0.7355708661417324	1.0	0.999998581128078	100.0
SP_PIR_KEYWORDS	ubl conjugation pathway	10	1.763668430335097	0.9580168972913773	ASB8, UBL7, MAP1LC3A, UFSP1, RNF5, USP2, TCEB2, FBXL4, CDC34, UBE2D1	539	484	17854	0.6843864518008556	1.0	0.9999378516601755	100.0
GOTERM_BP_FAT	GO:0006508~proteolysis	21	3.7037037037037033	0.9855786819129422	UQCRC2, UBL7, UQCRC1, UFSP1, USP2, RAD23A, SERPING1, CDC34, LAP3, ASB8, LONP1, PSMB7, MAP1LC3A, RNF5, CLPP, DLD, TCEB2, FBXL4, PCSK6, UBE2D1, PMPCB	400	1034	13588	0.6899129593810445	1.0	0.9999999920442734	100.0
Annotation Cluster 119	Enrichment Score: 0.04340459074822217
Category	Term	Count	%	PValue	Genes	List Total	Pop Hits	Pop Total	Fold Enrichment	Bonferroni	Benjamini	FDR
SMART	SM00360:RRM	3	0.5291005291005291	0.714865282975028	GPX4, PPARGC1A, 1810035L17RIK	108	212	9131	1.1964098532494758	1.0	0.999183510583872	99.99986290185788
INTERPRO	IPR012677:Nucleotide-binding, alpha-beta plait	4	0.7054673721340388	0.9527917003029198	MRPL23, GPX4, PPARGC1A, 1810035L17RIK	525	213	17763	0.6353856472166332	1.0	1.0	100.0
INTERPRO	IPR000504:RNA recognition motif, RNP-1	3	0.5291005291005291	0.9873298232848734	GPX4, PPARGC1A, 1810035L17RIK	525	212	17763	0.4787870619946092	1.0	1.0	100.0
SP_PIR_KEYWORDS	rna-binding	7	1.2345679012345678	0.9970047095593305	MRPS17, GPX4, PNO1, AKAP1, PPARGC1A, LRPPRC, 1810035L17RIK	539	485	17854	0.4780827420002678	1.0	0.9999998527958485	100.0
Annotation Cluster 120	Enrichment Score: 0.038585201110439685
Category	Term	Count	%	PValue	Genes	List Total	Pop Hits	Pop Total	Fold Enrichment	Bonferroni	Benjamini	FDR
INTERPRO	IPR005225:Small GTP-binding protein	4	0.7054673721340388	0.8661312758107554	RAB4A, RHOT2, SAR1B, NKIRAS1	525	164	17763	0.825226480836237	1.0	0.9999999999998018	99.99999999999812
INTERPRO	IPR001806:Ras GTPase	3	0.5291005291005291	0.8998783275790978	RAB4A, RHOT2, NKIRAS1	525	130	17763	0.7807912087912088	1.0	0.9999999999999922	99.99999999999997
GOTERM_BP_FAT	GO:0007264~small GTPase mediated signal transduction	4	0.7054673721340388	0.982826556854878	RAB4A, RHOT2, NKIRAS1, DNAJA3	400	258	13588	0.5266666666666666	1.0	0.9999999893286298	100.0
Annotation Cluster 121	Enrichment Score: 0.03816167089039298
Category	Term	Count	%	PValue	Genes	List Total	Pop Hits	Pop Total	Fold Enrichment	Bonferroni	Benjamini	FDR
GOTERM_BP_FAT	GO:0032268~regulation of cellular protein metabolic process	7	1.2345679012345678	0.8350779326062545	EIF4EBP1, FECH, NDUFS4, MKNK2, SERPING1, UBE2D1, GHR	400	280	13588	0.8492500000000001	1.0	0.999966227831671	99.99999999999083
GOTERM_BP_FAT	GO:0031399~regulation of protein modification process	4	0.7054673721340388	0.8671470686799723	FECH, NDUFS4, UBE2D1, GHR	400	165	13588	0.8235151515151515	1.0	0.9999851326147668	99.99999999999974
GOTERM_BP_FAT	GO:0001932~regulation of protein amino acid phosphorylation	3	0.5291005291005291	0.8745958973600508	FECH, NDUFS4, GHR	400	121	13588	0.8422314049586777	1.0	0.9999872748146098	99.9999999999999
GOTERM_BP_FAT	GO:0042325~regulation of phosphorylation	5	0.8818342151675485	0.9730399067968374	FECH, NDUFS4, GADD45G, TSC2, GHR	400	290	13588	0.5856896551724139	1.0	0.9999999448565673	100.0
GOTERM_BP_FAT	GO:0051174~regulation of phosphorus metabolic process	5	0.8818342151675485	0.9786695127830922	FECH, NDUFS4, GADD45G, TSC2, GHR	400	301	13588	0.5642857142857143	1.0	0.999999976917431	100.0
GOTERM_BP_FAT	GO:0019220~regulation of phosphate metabolic process	5	0.8818342151675485	0.9786695127830922	FECH, NDUFS4, GADD45G, TSC2, GHR	400	301	13588	0.5642857142857143	1.0	0.999999976917431	100.0
Annotation Cluster 122	Enrichment Score: 0.03682501082724398
Category	Term	Count	%	PValue	Genes	List Total	Pop Hits	Pop Total	Fold Enrichment	Bonferroni	Benjamini	FDR
GOTERM_BP_FAT	GO:0007017~microtubule-based process	6	1.0582010582010581	0.7465321609084666	KIF1C, UXT, DYNLL2, TUBB2C, RHOT2, TACC2	400	211	13588	0.9659715639810426	1.0	0.9997763218259182	99.99999998821154
SP_PIR_KEYWORDS	microtubule	4	0.7054673721340388	0.964538480979946	KIF1C, MAP1LC3A, DYNLL2, TUBB2C	539	221	17854	0.59953491886265	1.0	0.9999554064543182	100.0
GOTERM_CC_FAT	GO:0005874~microtubule	4	0.7054673721340388	0.9943701310976987	KIF1C, MAP1LC3A, DYNLL2, TUBB2C	466	240	12504	0.4472103004291846	1.0	0.9999999744181646	100.0
GOTERM_CC_FAT	GO:0015630~microtubule cytoskeleton	9	1.5873015873015872	0.9949100212593331	KIF1C, UXT, MAP1LC3A, DYNLL2, USP2, TUBB2C, PDE4DIP, TACC2, D10JHU81E	466	450	12504	0.5366523605150215	1.0	0.9999999718846935	100.0
Annotation Cluster 123	Enrichment Score: 0.03424964848773846
Category	Term	Count	%	PValue	Genes	List Total	Pop Hits	Pop Total	Fold Enrichment	Bonferroni	Benjamini	FDR
KEGG_PATHWAY	mmu04115:p53 signaling pathway	3	0.5291005291005291	0.8065333623226577	GADD45G, TSC2, CYCS	249	69	5738	1.0019207263837961	1.0	0.9720861077840229	99.99999938874916
GOTERM_BP_FAT	GO:0043085~positive regulation of catalytic activity	4	0.7054673721340388	0.983994688223412	GADD45G, SLC37A4, TSC2, CYCS	400	261	13588	0.5206130268199234	1.0	0.9999999903476983	100.0
GOTERM_BP_FAT	GO:0044093~positive regulation of molecular function	4	0.7054673721340388	0.9945713938483242	GADD45G, SLC37A4, TSC2, CYCS	400	306	13588	0.44405228758169935	1.0	0.9999999997035172	100.0
Annotation Cluster 124	Enrichment Score: 0.029864628989994917
Category	Term	Count	%	PValue	Genes	List Total	Pop Hits	Pop Total	Fold Enrichment	Bonferroni	Benjamini	FDR
GOTERM_CC_FAT	GO:0048770~pigment granule	3	0.5291005291005291	0.830057963479006	BSG, SERPINF1, FASN	466	85	12504	0.9470335773794497	1.0	0.9993649791064276	99.99999999241629
GOTERM_CC_FAT	GO:0042470~melanosome	3	0.5291005291005291	0.830057963479006	BSG, SERPINF1, FASN	466	85	12504	0.9470335773794497	1.0	0.9993649791064276	99.99999999241629
GOTERM_CC_FAT	GO:0044433~cytoplasmic vesicle part	3	0.5291005291005291	0.8734248743190918	ALDOA, SLC2A4, DLD	466	95	12504	0.8473458323921391	1.0	0.9996927795415785	99.9999999998424
SP_PIR_KEYWORDS	cytoplasmic vesicle	4	0.7054673721340388	0.9725425228665785	MAP1LC3A, UQCC, ENTPD4, SYNGR2	539	232	17854	0.5711086942614036	1.0	0.9999749455503648	100.0
GOTERM_CC_FAT	GO:0016023~cytoplasmic membrane-bounded vesicle	8	1.4109347442680775	0.9952499942305982	ALDOA, BSG, SERPINF1, SLC2A4, DLD, FASN, UQCC, SYNGR2	466	414	12504	0.5185046961497791	1.0	0.9999999723141388	100.0
GOTERM_CC_FAT	GO:0031988~membrane-bounded vesicle	8	1.4109347442680775	0.995921317833998	ALDOA, BSG, SERPINF1, SLC2A4, DLD, FASN, UQCC, SYNGR2	466	420	12504	0.5110974862047823	1.0	0.9999999791297268	100.0
GOTERM_CC_FAT	GO:0031410~cytoplasmic vesicle	10	1.763668430335097	0.9968418321719598	ALDOA, BSG, MAP1LC3A, SERPINF1, SLC2A4, DLD, FASN, UQCC, ENTPD4, SYNGR2	466	508	12504	0.5282011422391943	1.0	0.9999999685003582	100.0
GOTERM_CC_FAT	GO:0031982~vesicle	10	1.763668430335097	0.9975817712407455	ALDOA, BSG, MAP1LC3A, SERPINF1, SLC2A4, DLD, FASN, UQCC, ENTPD4, SYNGR2	466	519	12504	0.5170061276637972	1.0	0.9999999746660986	100.0
Annotation Cluster 125	Enrichment Score: 0.02565070562561443
Category	Term	Count	%	PValue	Genes	List Total	Pop Hits	Pop Total	Fold Enrichment	Bonferroni	Benjamini	FDR
SMART	SM00220:S_TKc	4	0.7054673721340388	0.6049047876733231	MAPK12, MKNK2, PIM3, MAPKAPK2	108	265	9131	1.2761705101327743	1.0	0.9964403804316969	99.99541833308086
BIOCARTA	m_mapkPathway:MAPKinase Signaling Pathway	3	0.5291005291005291	0.7965328288692183	MAPK12, MKNK2, MAPKAPK2	43	80	1171	1.021220930232558	1.0	0.9999970626562362	99.99997484859703
SP_PIR_KEYWORDS	kinase	17	2.9982363315696645	0.9083808857572521	PDK2, BCKDK, FASTK, AK1, PDK4, MKNK2, AK3, PIM3, PFKM, MAPKAPK2, NME2, MAPK12, PKM2, ADK, CABC1, PGK1, AKAP1	539	707	17854	0.7964825637082659	1.0	0.9995593528686061	99.99999999999919
KEGG_PATHWAY	mmu04010:MAPK signaling pathway	7	1.2345679012345678	0.9763137616633835	MAPK12, PLA2G12A, GADD45G, MKNK2, PLA2G6, MAPKAPK2, ECSIT	249	265	5738	0.6087141016897779	1.0	0.9991106878844572	100.0
INTERPRO	IPR002290:Serine/threonine protein kinase	4	0.7054673721340388	0.9856959586039736	MAPK12, MKNK2, PIM3, MAPKAPK2	525	265	17763	0.5107061994609164	1.0	1.0	100.0
UP_SEQ_FEATURE	binding site:ATP	11	1.9400352733686066	0.9910576115915797	PDK2, PCX, NME2, MAPK12, PDK4, MKNK2, PIM3, YARS2, MAPKAPK2, PGK1, PCCA	549	545	16021	0.5889975100683478	1.0	1.0	100.0
GOTERM_MF_FAT	GO:0004674~protein serine/threonine kinase activity	6	1.0582010582010581	0.9962140752240787	BCKDK, MAPK12, FASTK, MKNK2, PIM3, MAPKAPK2	402	421	13288	0.47108873683837343	1.0	0.9999999999744917	100.0
GOTERM_MF_FAT	GO:0004672~protein kinase activity	9	1.5873015873015872	0.9971099678603268	PDK2, BCKDK, MAPK12, POLR2L, FASTK, PDK4, MKNK2, PIM3, MAPKAPK2	402	583	13288	0.5102787947057167	1.0	0.9999999999906014	100.0
SP_PIR_KEYWORDS	serine/threonine-protein kinase	5	0.8818342151675485	0.9973239777834266	MAPK12, FASTK, MKNK2, PIM3, MAPKAPK2	539	384	17854	0.43130604514533083	1.0	0.9999998765289558	100.0
INTERPRO	IPR008271:Serine/threonine protein kinase, active site	4	0.7054673721340388	0.998616730329534	MAPK12, MKNK2, PIM3, MAPKAPK2	525	360	17763	0.37593650793650796	1.0	1.0	100.0
INTERPRO	IPR017442:Serine/threonine protein kinase-related	4	0.7054673721340388	0.9990319342463528	MAPK12, MKNK2, PIM3, MAPKAPK2	525	374	17763	0.3618640183346066	1.0	1.0	100.0
GOTERM_BP_FAT	GO:0006468~protein amino acid phosphorylation	8	1.4109347442680775	0.9995806440039313	PDK2, BCKDK, MAPK12, GADD45G, PDK4, MKNK2, PIM3, MAPKAPK2	400	640	13588	0.424625	1.0	0.9999999999999791	100.0
INTERPRO	IPR017441:Protein kinase, ATP binding site	4	0.7054673721340388	0.9999149763405591	MAPK12, MKNK2, PIM3, MAPKAPK2	525	467	17763	0.28980116243499543	1.0	1.0	100.0
UP_SEQ_FEATURE	domain:Protein kinase	5	0.8818342151675485	0.9999487668799696	MAPK12, MKNK2, PIM3, CABC1, MAPKAPK2	549	476	16021	0.30653518237896255	1.0	1.0	100.0
INTERPRO	IPR000719:Protein kinase, core	4	0.7054673721340388	0.9999552804117581	MAPK12, MKNK2, PIM3, MAPKAPK2	525	491	17763	0.27563572883328485	1.0	1.0	100.0
Annotation Cluster 126	Enrichment Score: 0.02123265156206711
Category	Term	Count	%	PValue	Genes	List Total	Pop Hits	Pop Total	Fold Enrichment	Bonferroni	Benjamini	FDR
GOTERM_CC_FAT	GO:0005813~centrosome	5	0.8818342151675485	0.8510767732814009	UXT, USP2, PDE4DIP, TACC2, D10JHU81E	466	160	12504	0.8385193133047211	1.0	0.9995353113536392	99.99999999866344
GOTERM_CC_FAT	GO:0005815~microtubule organizing center	5	0.8818342151675485	0.9250944140514474	UXT, USP2, PDE4DIP, TACC2, D10JHU81E	466	189	12504	0.7098576197288644	1.0	0.9999475212358712	99.99999999999984
GOTERM_CC_FAT	GO:0015630~microtubule cytoskeleton	9	1.5873015873015872	0.9949100212593331	KIF1C, UXT, MAP1LC3A, DYNLL2, USP2, TUBB2C, PDE4DIP, TACC2, D10JHU81E	466	450	12504	0.5366523605150215	1.0	0.9999999718846935	100.0
GOTERM_CC_FAT	GO:0044430~cytoskeletal part	14	2.4691358024691357	0.9997934855662699	USP2, MYL3, FERMT2, TUBB2C, TACC2, KIF1C, UXT, DES, SORBS1, MAP1LC3A, DYNLL2, SVIL, PDE4DIP, D10JHU81E	466	774	12504	0.4853445120936887	1.0	0.9999999999109026	100.0
GOTERM_CC_FAT	GO:0005856~cytoskeleton	21	3.7037037037037033	0.9999719946427146	MYL3, USP2, TUBB2C, FERMT2, LDB3, DAG1, TACC2, KIF1C, UXT, DES, SGCG, SORBS1, MAP1LC3A, DYNLL2, SVIL, NOS3, PDE4DIP, LRPPRC, SGCB, SNTA1, D10JHU81E	466	1122	12504	0.5022147758830414	1.0	0.999999999998037	100.0
Annotation Cluster 127	Enrichment Score: 0.019028599068840437
Category	Term	Count	%	PValue	Genes	List Total	Pop Hits	Pop Total	Fold Enrichment	Bonferroni	Benjamini	FDR
GOTERM_BP_FAT	GO:0002252~immune effector process	3	0.5291005291005291	0.8885645560391606	ABCC9, BNIP3, SERPING1	400	126	13588	0.8088095238095238	1.0	0.9999920827194897	99.99999999999999
GOTERM_BP_FAT	GO:0006952~defense response	7	1.2345679012345678	0.9918407490022306	ABCC9, EPHX2, BNIP3, SERPING1, ECSIT, VDAC3, VDAC1	400	448	13588	0.5307812500000001	1.0	0.9999999988275438	100.0
GOTERM_BP_FAT	GO:0006955~immune response	7	1.2345679012345678	0.9949087952305188	ABCC9, GADD45G, VEGFA, BNIP3, FCGRT, SERPING1, ECSIT	400	471	13588	0.5048619957537155	1.0	0.9999999997594464	100.0
Annotation Cluster 128	Enrichment Score: 0.017414410151344442
Category	Term	Count	%	PValue	Genes	List Total	Pop Hits	Pop Total	Fold Enrichment	Bonferroni	Benjamini	FDR
GOTERM_BP_FAT	GO:0048232~male gamete generation	5	0.8818342151675485	0.9445742774482786	ACOX1, GPX4, DLD, MKKS, GAMT	400	255	13588	0.6660784313725491	1.0	0.9999992165010756	100.0
GOTERM_BP_FAT	GO:0007283~spermatogenesis	5	0.8818342151675485	0.9445742774482786	ACOX1, GPX4, DLD, MKKS, GAMT	400	255	13588	0.6660784313725491	1.0	0.9999992165010756	100.0
GOTERM_BP_FAT	GO:0032504~multicellular organism reproduction	8	1.4109347442680775	0.9588887458656702	ACOX1, BCAT2, GPX4, VEGFA, DLD, MKKS, GAMT, NOS3	400	409	13588	0.6644498777506113	1.0	0.9999997178132367	100.0
GOTERM_BP_FAT	GO:0048609~reproductive process in a multicellular organism	8	1.4109347442680775	0.9588887458656702	ACOX1, BCAT2, GPX4, VEGFA, DLD, MKKS, GAMT, NOS3	400	409	13588	0.6644498777506113	1.0	0.9999997178132367	100.0
GOTERM_BP_FAT	GO:0007276~gamete generation	6	1.0582010582010581	0.9683416975405071	ACOX1, GPX4, DLD, MKKS, GAMT, NOS3	400	331	13588	0.6157703927492447	1.0	0.9999998998267685	100.0
GOTERM_BP_FAT	GO:0019953~sexual reproduction	6	1.0582010582010581	0.9896377046296153	ACOX1, GPX4, DLD, MKKS, GAMT, NOS3	400	386	13588	0.5280310880829016	1.0	0.9999999972374861	100.0
Annotation Cluster 129	Enrichment Score: 0.015688463066512788
Category	Term	Count	%	PValue	Genes	List Total	Pop Hits	Pop Total	Fold Enrichment	Bonferroni	Benjamini	FDR
GOTERM_BP_FAT	GO:0016477~cell migration	5	0.8818342151675485	0.9254784240735949	ATP5B, SLC37A4, VEGFA, LAMC1, PEX7	400	240	13588	0.7077083333333334	1.0	0.9999980813636088	100.0
GOTERM_BP_FAT	GO:0048870~cell motility	5	0.8818342151675485	0.9694110389423048	ATP5B, SLC37A4, VEGFA, LAMC1, PEX7	400	284	13588	0.5980633802816901	1.0	0.9999999103433804	100.0
GOTERM_BP_FAT	GO:0051674~localization of cell	5	0.8818342151675485	0.9694110389423048	ATP5B, SLC37A4, VEGFA, LAMC1, PEX7	400	284	13588	0.5980633802816901	1.0	0.9999999103433804	100.0
GOTERM_BP_FAT	GO:0006928~cell motion	5	0.8818342151675485	0.9950935876440972	ATP5B, SLC37A4, VEGFA, LAMC1, PEX7	400	367	13588	0.4628065395095368	1.0	0.9999999997673796	100.0
Annotation Cluster 130	Enrichment Score: 0.012195779586607208
Category	Term	Count	%	PValue	Genes	List Total	Pop Hits	Pop Total	Fold Enrichment	Bonferroni	Benjamini	FDR
SP_PIR_KEYWORDS	chromosomal protein	3	0.5291005291005291	0.9193248951288512	HIST1H2BC, HIST1H1C, CENPB	539	136	17854	0.7306831823638547	1.0	0.9996589621852991	99.99999999999986
GOTERM_CC_FAT	GO:0044427~chromosomal part	3	0.5291005291005291	0.9999321759482435	HIST1H2BC, HIST1H1C, CENPB	466	318	12504	0.253137905903312	1.0	0.9999999999928192	100.0
GOTERM_CC_FAT	GO:0005694~chromosome	4	0.7054673721340388	0.9999380554015544	HIST1H2BC, HIST1H1C, CENPB, LRPPRC	466	378	12504	0.28394304789154573	1.0	0.9999999999906819	100.0
Annotation Cluster 131	Enrichment Score: 0.011503056315910693
Category	Term	Count	%	PValue	Genes	List Total	Pop Hits	Pop Total	Fold Enrichment	Bonferroni	Benjamini	FDR
GOTERM_MF_FAT	GO:0008237~metallopeptidase activity	4	0.7054673721340388	0.9246103207586588	LAP3, UQCRC2, UQCRC1, PMPCB	402	187	13288	0.7070529704419081	1.0	0.9999979501900164	100.0
SP_PIR_KEYWORDS	Serine protease	3	0.5291005291005291	0.9602762879753541	LONP1, CLPP, PCSK6	539	164	17854	0.6059323951310014	1.0	0.9999425960546323	100.0
GOTERM_MF_FAT	GO:0004252~serine-type endopeptidase activity	3	0.5291005291005291	0.9795967628306077	LONP1, CLPP, PCSK6	402	189	13288	0.5246781963199874	1.0	0.9999999906444221	100.0
SP_PIR_KEYWORDS	Protease	9	1.5873015873015872	0.987237879224094	LAP3, PSMB7, LONP1, UFSP1, USP2, CLPP, MPND, PCSK6, PMPCB	539	509	17854	0.5856949673957813	1.0	0.9999954830001353	100.0
GOTERM_MF_FAT	GO:0004175~endopeptidase activity	7	1.2345679012345678	0.9889177695407437	UQCRC2, PSMB7, LONP1, UQCRC1, CLPP, PCSK6, PMPCB	402	421	13288	0.5496035263114357	1.0	0.9999999990150045	100.0
GOTERM_MF_FAT	GO:0008236~serine-type peptidase activity	3	0.5291005291005291	0.9889690438420508	LONP1, CLPP, PCSK6	402	212	13288	0.46775556181357364	1.0	0.999999998872943	100.0
GOTERM_MF_FAT	GO:0017171~serine hydrolase activity	3	0.5291005291005291	0.9892626987428524	LONP1, CLPP, PCSK6	402	213	13288	0.46555952631210146	1.0	0.9999999988370687	100.0
Annotation Cluster 132	Enrichment Score: 0.008169845518660648
Category	Term	Count	%	PValue	Genes	List Total	Pop Hits	Pop Total	Fold Enrichment	Bonferroni	Benjamini	FDR
GOTERM_BP_FAT	GO:0051254~positive regulation of RNA metabolic process	9	1.5873015873015872	0.9290378373902854	BCKDHA, ESRRA, GPX4, SDPR, VEGFA, KLF15, WWTR1, NFIC, PPARGC1A	400	419	13588	0.7296658711217183	1.0	0.9999983648427463	100.0
GOTERM_BP_FAT	GO:0045893~positive regulation of transcription, DNA-dependent	8	1.4109347442680775	0.9635642188125909	BCKDHA, ESRRA, SDPR, VEGFA, KLF15, WWTR1, NFIC, PPARGC1A	400	416	13588	0.6532692307692308	1.0	0.9999998326249326	100.0
GOTERM_BP_FAT	GO:0051173~positive regulation of nitrogen compound metabolic process	10	1.763668430335097	0.9742460430261459	BCKDHA, ESRRA, GPX4, SDPR, VEGFA, KLF15, WWTR1, NFIC, PPARGC1A, SOD2	400	526	13588	0.6458174904942966	1.0	0.9999999506030613	100.0
GOTERM_BP_FAT	GO:0010604~positive regulation of macromolecule metabolic process	12	2.1164021164021163	0.9809744370784224	BCKDHA, ESRRA, SORBS1, GPX4, SDPR, VEGFA, KLF15, UBE2D1, WWTR1, NFIC, PPARGC1A, GHR	400	633	13588	0.6439810426540284	1.0	0.9999999847600206	100.0
GOTERM_BP_FAT	GO:0045944~positive regulation of transcription from RNA polymerase II promoter	6	1.0582010582010581	0.9815180089067168	ESRRA, SDPR, VEGFA, WWTR1, NFIC, PPARGC1A	400	358	13588	0.5693296089385474	1.0	0.9999999859041983	100.0
GOTERM_BP_FAT	GO:0031328~positive regulation of cellular biosynthetic process	10	1.763668430335097	0.9833745533743585	BCKDHA, ESRRA, SORBS1, SDPR, VEGFA, KLF15, WWTR1, NFIC, PPARGC1A, SOD2	400	552	13588	0.6153985507246377	1.0	0.9999999891582526	100.0
GOTERM_BP_FAT	GO:0045935~positive regulation of nucleobase, nucleoside, nucleotide and nucleic acid metabolic process	9	1.5873015873015872	0.9844421186861618	BCKDHA, ESRRA, GPX4, SDPR, VEGFA, KLF15, WWTR1, NFIC, PPARGC1A	400	510	13588	0.5994705882352941	1.0	0.9999999905277621	100.0
GOTERM_BP_FAT	GO:0009891~positive regulation of biosynthetic process	10	1.763668430335097	0.9847448903444479	BCKDHA, ESRRA, SORBS1, SDPR, VEGFA, KLF15, WWTR1, NFIC, PPARGC1A, SOD2	400	557	13588	0.6098743267504488	1.0	0.9999999908404241	100.0
GOTERM_MF_FAT	GO:0016563~transcription activator activity	4	0.7054673721340388	0.9858576700377693	PTGES2, WWTR1, NFIC, PPARGC1A	402	259	13288	0.5104977045275553	1.0	0.9999999977606147	100.0
GOTERM_BP_FAT	GO:0045941~positive regulation of transcription	8	1.4109347442680775	0.9875105507941078	BCKDHA, ESRRA, SDPR, VEGFA, KLF15, WWTR1, NFIC, PPARGC1A	400	475	13588	0.5721263157894737	1.0	0.9999999950173769	100.0
GOTERM_BP_FAT	GO:0006357~regulation of transcription from RNA polymerase II promoter	11	1.9400352733686066	0.9879142263352759	ATF5, ESRRA, AES, DRAP1, SDPR, VEGFA, WWTR1, ECSIT, NFIC, PPARGC1A, SOD2	400	616	13588	0.6066071428571429	1.0	0.9999999951848209	100.0
GOTERM_BP_FAT	GO:0010557~positive regulation of macromolecule biosynthetic process	9	1.5873015873015872	0.9891691280583846	BCKDHA, ESRRA, SORBS1, SDPR, VEGFA, KLF15, WWTR1, NFIC, PPARGC1A	400	530	13588	0.5768490566037736	1.0	0.9999999968362884	100.0
GOTERM_BP_FAT	GO:0010628~positive regulation of gene expression	8	1.4109347442680775	0.990249830178321	BCKDHA, ESRRA, SDPR, VEGFA, KLF15, WWTR1, NFIC, PPARGC1A	400	488	13588	0.5568852459016393	1.0	0.9999999977528989	100.0
GOTERM_BP_FAT	GO:0051252~regulation of RNA metabolic process	22	3.880070546737213	0.9999819425907277	BCKDHA, ESRRA, SIRT5, NDUFA13, MAPKAPK2, KLF15, ECSIT, WWTR1, PPARGC1A, SIRT3, SOD2, ATF5, AES, NR1D1, DRAP1, DBP, GPX4, SDPR, VEGFA, TFB2M, NFIL3, NFIC	400	1488	13588	0.5022446236559139	1.0	1.0	100.0
GOTERM_BP_FAT	GO:0006355~regulation of transcription, DNA-dependent	20	3.527336860670194	0.9999955273213245	BCKDHA, ESRRA, SIRT5, NDUFA13, KLF15, ECSIT, WWTR1, PPARGC1A, SIRT3, SOD2, ATF5, AES, NR1D1, DRAP1, DBP, SDPR, VEGFA, TFB2M, NFIL3, NFIC	400	1465	13588	0.46375426621160415	1.0	1.0	100.0
Annotation Cluster 133	Enrichment Score: 0.0065169146226071095
Category	Term	Count	%	PValue	Genes	List Total	Pop Hits	Pop Total	Fold Enrichment	Bonferroni	Benjamini	FDR
GOTERM_BP_FAT	GO:0007610~behavior	8	1.4109347442680775	0.9559809896928546	FXN, SLC37A4, TSC2, MKKS, VDAC3, PARK7, VDAC1, SOD2	400	405	13588	0.6710123456790124	1.0	0.9999996443909087	100.0
GOTERM_BP_FAT	GO:0050877~neurological system process	10	1.763668430335097	0.9999999999999803	FXN, SLC25A4, EPHX2, APBA3, MKKS, GNPAT, VDAC3, PARK7, VDAC1, SOD2	400	1681	13588	0.20208209399167165	1.0	1.0	100.0
GOTERM_BP_FAT	GO:0050890~cognition	5	0.8818342151675485	0.9999999999999999	FXN, EPHX2, MKKS, VDAC3, VDAC1	400	1480	13588	0.11476351351351352	1.0	1.0	100.0
Annotation Cluster 134	Enrichment Score: 0.002876237809649191
Category	Term	Count	%	PValue	Genes	List Total	Pop Hits	Pop Total	Fold Enrichment	Bonferroni	Benjamini	FDR
GOTERM_BP_FAT	GO:0001701~in utero embryonic development	4	0.7054673721340388	0.9861071655766882	HBA-A1, ENDOG, APBA3, EGLN1	400	267	13588	0.5089138576779026	1.0	0.9999999928754284	100.0
GOTERM_BP_FAT	GO:0009792~embryonic development ending in birth or egg hatching	6	1.0582010582010581	0.9955109511969094	HBA-A1, FXN, ENDOG, TSC2, APBA3, EGLN1	400	425	13588	0.4795764705882352	1.0	0.9999999998293146	100.0
GOTERM_BP_FAT	GO:0043009~chordate embryonic development	5	0.8818342151675485	0.9986220013264888	HBA-A1, ENDOG, TSC2, APBA3, EGLN1	400	421	13588	0.40344418052256537	1.0	0.9999999999980534	100.0
Annotation Cluster 135	Enrichment Score: 8.700413660665491E-4
Category	Term	Count	%	PValue	Genes	List Total	Pop Hits	Pop Total	Fold Enrichment	Bonferroni	Benjamini	FDR
SP_PIR_KEYWORDS	repressor	7	1.2345679012345678	0.9791876915253104	AES, NR1D1, DRAP1, PHB2, SMYD1, NFIL3, 1810035L17RIK	539	391	17854	0.593018234961969	1.0	0.9999877615912729	100.0
SP_PIR_KEYWORDS	activator	7	1.2345679012345678	0.9969391913623386	ATF5, DBP, EDF1, KLF15, NFIL3, NFIC, PPARGC1A	539	484	17854	0.47907051626059893	1.0	0.9999998627320207	100.0
GOTERM_MF_FAT	GO:0043565~sequence-specific DNA binding	8	1.4109347442680775	0.9981763541547111	ATF5, LONP1, ESRRA, NR1D1, DRAP1, DBP, EDF1, NFIL3	402	556	13288	0.47560757364257844	1.0	0.9999999999984547	100.0
GOTERM_MF_FAT	GO:0030528~transcription regulator activity	18	3.1746031746031744	0.9999437824047965	ESRRA, PTGES2, SMYD1, KLF15, ECSIT, WWTR1, PPARGC1A, ATF5, AES, NR1D1, MRPL28, DRAP1, DBP, PHB2, TFB2M, NFIL3, NFIC, TOB1	402	1206	13288	0.49335412489789854	1.0	1.0	100.0
GOTERM_MF_FAT	GO:0003700~transcription factor activity	9	1.5873015873015872	0.9999583921471019	ATF5, ESRRA, MRPL28, NR1D1, DBP, KLF15, NFIL3, ECSIT, NFIC	402	776	13288	0.38336667179566086	1.0	1.0	100.0
GOTERM_BP_FAT	GO:0051252~regulation of RNA metabolic process	22	3.880070546737213	0.9999819425907277	BCKDHA, ESRRA, SIRT5, NDUFA13, MAPKAPK2, KLF15, ECSIT, WWTR1, PPARGC1A, SIRT3, SOD2, ATF5, AES, NR1D1, DRAP1, DBP, GPX4, SDPR, VEGFA, TFB2M, NFIL3, NFIC	400	1488	13588	0.5022446236559139	1.0	1.0	100.0
GOTERM_BP_FAT	GO:0006355~regulation of transcription, DNA-dependent	20	3.527336860670194	0.9999955273213245	BCKDHA, ESRRA, SIRT5, NDUFA13, KLF15, ECSIT, WWTR1, PPARGC1A, SIRT3, SOD2, ATF5, AES, NR1D1, DRAP1, DBP, SDPR, VEGFA, TFB2M, NFIL3, NFIC	400	1465	13588	0.46375426621160415	1.0	1.0	100.0
SP_PIR_KEYWORDS	transcription regulation	19	3.3509700176366843	0.999999825658509	ESRRA, SMYD1, KLF15, WWTR1, LPIN1, PPARGC1A, 1810035L17RIK, ATF5, AES, NR1D1, DRAP1, DBP, PHB2, TCEB2, EDF1, TFB2M, NFIL3, NFIC, LRPPRC	539	1546	17854	0.4070904146675723	1.0	1.0	100.0
SP_PIR_KEYWORDS	dna-binding	16	2.821869488536155	0.9999998638174546	ESRRA, HIST1H2BC, HIST1H1C, AIFM1, SMYD1, KLF15, ATF5, LONP1, NR1D1, DBP, DRAP1, CENPB, EDF1, NFIL3, NFIC, LRPPRC	539	1404	17854	0.37748494891352036	1.0	1.0	100.0
GOTERM_BP_FAT	GO:0045449~regulation of transcription	31	5.467372134038801	0.9999999651729197	PTGES2, POLR2L, 1810035L17RIK, AES, NR1D1, DRAP1, SDPR, CENPB, TFB2M, NFIL3, DNAJA3, BCKDHA, ESRRA, NDUFA13, SIRT5, SMYD1, KLF15, ECSIT, WWTR1, PPARGC1A, SIRT3, SOD2, ATF5, MRPL28, DBP, PHB2, VEGFA, TCEB2, EDF1, NFIC, LRPPRC	400	2227	13588	0.47286484059272565	1.0	1.0	100.0
GOTERM_MF_FAT	GO:0003677~DNA binding	22	3.880070546737213	0.9999999838599122	ESRRA, HIST1H2BC, PTGES2, HIST1H1C, POLR2L, AIFM1, RAD23A, SMYD1, KLF15, ECSIT, PPARGC1A, ATF5, LONP1, NR1D1, MRPL28, DRAP1, DBP, CENPB, EDF1, NFIL3, NFIC, LRPPRC	402	1781	13288	0.4083121729924214	1.0	1.0	100.0
SP_PIR_KEYWORDS	Transcription	20	3.527336860670194	0.9999999962802497	ESRRA, POLR2L, SMYD1, KLF15, WWTR1, LPIN1, PPARGC1A, 1810035L17RIK, ATF5, AES, NR1D1, DRAP1, DBP, PHB2, TCEB2, EDF1, TFB2M, NFIL3, NFIC, LRPPRC	539	1769	17854	0.37449750443370733	1.0	1.0	100.0
GOTERM_BP_FAT	GO:0006350~transcription	19	3.3509700176366843	0.9999999981655807	ESRRA, POLR2L, SMYD1, KLF15, WWTR1, PPARGC1A, 1810035L17RIK, ATF5, AES, NR1D1, DRAP1, DBP, PHB2, TCEB2, EDF1, TFB2M, NFIL3, NFIC, LRPPRC	400	1772	13588	0.36423814898419865	1.0	1.0	100.0
Annotation Cluster 136	Enrichment Score: 1.4664785598824903E-4
Category	Term	Count	%	PValue	Genes	List Total	Pop Hits	Pop Total	Fold Enrichment	Bonferroni	Benjamini	FDR
GOTERM_CC_FAT	GO:0005667~transcription factor complex	3	0.5291005291005291	0.9986788282928253	ATF5, WWTR1, ECSIT	466	234	12504	0.34400792340706504	1.0	0.999999994624549	100.0
GOTERM_CC_FAT	GO:0005654~nucleoplasm	8	1.4109347442680775	0.9999720068177136	ATF5, POLR2L, BNIP3, NDUFA13, RANGRF, WWTR1, ECSIT, LRPPRC	466	599	12504	0.3583655162036871	1.0	0.9999999999974715	100.0
GOTERM_CC_FAT	GO:0044451~nucleoplasm part	4	0.7054673721340388	0.9999994422301188	ATF5, POLR2L, WWTR1, ECSIT	466	513	12504	0.20922119318324423	1.0	0.9999999999999997	100.0
GOTERM_CC_FAT	GO:0031981~nuclear lumen	10	1.763668430335097	0.9999999198996469	ATF5, POLR2L, PNO1, BNIP3, NDUFA13, RANGRF, WWTR1, ECSIT, POP5, LRPPRC	466	883	12504	0.303880158842028	1.0	1.0	100.0
Annotation Cluster 137	Enrichment Score: 1.0932718877283146E-4
Category	Term	Count	%	PValue	Genes	List Total	Pop Hits	Pop Total	Fold Enrichment	Bonferroni	Benjamini	FDR
SP_PIR_KEYWORDS	cell adhesion	4	0.7054673721340388	0.9993273647387846	LAMB2, FERMT2, LAMC1, ENG	539	380	17854	0.3486768870227517	1.0	0.9999999958669112	100.0
GOTERM_BP_FAT	GO:0007155~cell adhesion	5	0.8818342151675485	0.9999582967871721	LAMB2, SORBS1, FERMT2, LAMC1, ENG	400	561	13588	0.3027629233511587	1.0	1.0	100.0
GOTERM_BP_FAT	GO:0022610~biological adhesion	5	0.8818342151675485	0.9999593610246407	LAMB2, SORBS1, FERMT2, LAMC1, ENG	400	562	13588	0.3022241992882562	1.0	1.0	100.0
Annotation Cluster 138	Enrichment Score: 4.7869033068421535E-5
Category	Term	Count	%	PValue	Genes	List Total	Pop Hits	Pop Total	Fold Enrichment	Bonferroni	Benjamini	FDR
GOTERM_CC_FAT	GO:0005615~extracellular space	9	1.5873015873015872	0.9989064911678326	SERPINF1, CTF1, VEGFA, DAG1, IL15RA, SERPING1, NENF, GPC1, GPI1	466	511	12504	0.4725901413537371	1.0	0.9999999953044366	100.0
GOTERM_CC_FAT	GO:0044421~extracellular region part	11	1.9400352733686066	0.9999919096658015	LAMB2, SERPINF1, CTF1, VEGFA, DAG1, IL15RA, SERPING1, LAMC1, NENF, GPC1, GPI1	466	774	12504	0.38134211664504114	1.0	0.9999999999998584	100.0
SP_PIR_KEYWORDS	Secreted	15	2.6455026455026456	0.9999999722965219	CTF1, DAG1, SERPING1, GPI1, VEGFB, LAMB2, SERPINF1, PLA2G12A, 1110058L19RIK, VEGFA, IL15RA, LAMC1, NENF, GPC1, GHR	539	1420	17854	0.3499046225404374	1.0	1.0	100.0
GOTERM_CC_FAT	GO:0005576~extracellular region	17	2.9982363315696645	0.9999999999999811	ALDOA, CTF1, HINT2, DAG1, SERPING1, GPI1, VEGFB, LAMB2, SERPINF1, PLA2G12A, 1110058L19RIK, VEGFA, IL15RA, LAMC1, NENF, GPC1, GHR	466	1680	12504	0.27152053954629063	1.0	1.0	100.0
UP_SEQ_FEATURE	topological domain:Cytoplasmic	36	6.349206349206349	0.9999999999999961	FXYD1, PTGES2, DAG1, FCGRT, CD151, LGR4, TSPAN12, SLC25A20, SLC16A1, ACSL1, CISD1, SLC2A4, B3GNT1, BC013529, IL15RA, PXMP2, ENTPD4, AI464131, HIGD1A, GHR, BSG, PIGY, ADIPOR2, PNPLA2, DHRS7B, PEX11A, MFN1, ABCC9, NNT, SGCG, 1810027O10RIK, RHOT2, GPAM, ENG, SGCB, HIGD2A	549	2780	16021	0.3778983370680505	1.0	1.0	100.0
UP_SEQ_FEATURE	topological domain:Extracellular	21	3.7037037037037033	0.9999999999999996	FXYD1, BSG, DAG1, ADIPOR2, FCGRT, CD151, LGR4, TSPAN12, SLC16A1, ABCC9, SLC2A4, SGCG, 1810027O10RIK, BC013529, IL15RA, AI464131, ENG, HIGD1A, SGCB, HIGD2A, GHR	549	2174	16021	0.2818882873100377	1.0	1.0	100.0
UP_SEQ_FEATURE	glycosylation site:N-linked (GlcNAc...)	28	4.938271604938271	1.0	DAG1, FCGRT, CD151, LGR4, LAMB2, SLC2A4, B3GNT1, BC013529, IL15RA, ABCD3, ENTPD4, AI464131, GPC1, GHR, BSG, PNPLA2, SERPING1, ABCC9, SERPINF1, SGCG, DGAT2, CD59A, VEGFA, SMPD1, LAMC1, ENG, SLC46A1, SGCB	549	3444	16021	0.23725324684940838	1.0	1.0	100.0
SP_PIR_KEYWORDS	signal	25	4.409171075837742	1.0	FXYD1, DAG1, FCGRT, BPHL, LGR4, LAMB2, PLA2G12A, BC013529, IL15RA, NENF, GPC1, GHR, ALKBH7, BSG, SERPING1, VEGFB, SERPINF1, CD59A, 1810027O10RIK, VEGFA, 1110058L19RIK, ATP5C1, SMPD1, LAMC1, ENG	539	2970	17854	0.27882410999294116	1.0	1.0	100.0
UP_SEQ_FEATURE	signal peptide	25	4.409171075837742	1.0	FXYD1, DAG1, FCGRT, BPHL, LGR4, LAMB2, PLA2G12A, BC013529, IL15RA, NENF, GPC1, GHR, ALKBH7, BSG, SERPING1, VEGFB, SERPINF1, CD59A, 1810027O10RIK, VEGFA, 1110058L19RIK, ATP5C1, SMPD1, LAMC1, ENG	549	2963	16021	0.24622130747955814	1.0	1.0	100.0
SP_PIR_KEYWORDS	glycoprotein	30	5.291005291005291	1.0	DAG1, FCGRT, CD151, LGR4, LAMB2, SLC2A4, SORBS1, B3GNT1, BC013529, IL15RA, ABCD3, ENTPD4, AI464131, GPC1, GHR, BSG, PNPLA2, SERPING1, VEGFB, ABCC9, DGAT2, SERPINF1, SGCG, CD59A, VEGFA, SMPD1, LAMC1, ENG, SLC46A1, SGCB	539	3600	17854	0.27603586889301174	1.0	1.0	100.0
Annotation Cluster 139	Enrichment Score: 4.6453482839848474E-8
Category	Term	Count	%	PValue	Genes	List Total	Pop Hits	Pop Total	Fold Enrichment	Bonferroni	Benjamini	FDR
SP_PIR_KEYWORDS	cell membrane	23	4.056437389770723	0.9999996791108513	BSG, LIMS2, DAG1, PNPLA2, FCGRT, LGR4, VDAC1, GOT2, TSPAN12, SLC16A1, NME2, SGCG, SORBS1, CD59A, SVIL, VEGFA, IL15RA, NOS3, GPC1, SLC46A1, SGCB, SNTA1, GHR	539	1713	17854	0.44475131240205046	1.0	1.0	100.0
GOTERM_CC_FAT	GO:0044459~plasma membrane part	17	2.9982363315696645	0.9999999999999087	LIMS2, FERMT2, DAG1, FCGRT, SLC2A4, PEX19, SGCG, SORBS1, 2310061I04RIK, CD59A, SVIL, SDPR, NOS3, GPC1, SLC46A1, SGCB, SNTA1	466	1633	12504	0.2793352764468881	1.0	1.0	100.0
GOTERM_CC_FAT	GO:0005886~plasma membrane	34	5.996472663139329	1.0	LIMS2, FERMT2, DAG1, FCGRT, LGR4, GOT2, SLC16A1, DES, PEX19, 2310061I04RIK, SLC2A4, SORBS1, SDPR, IL15RA, ATP5O, NOS3, GPC1, PHLDA3, GHR, BSG, PIGY, AK1, MPP6, PNPLA2, VDAC1, ABCC9, NME2, SGCG, CD59A, SVIL, VEGFA, SLC46A1, SNTA1, SGCB	466	2906	12504	0.3139397841966746	1.0	1.0	100.0
Annotation Cluster 140	Enrichment Score: 1.0125438398809526E-15
Category	Term	Count	%	PValue	Genes	List Total	Pop Hits	Pop Total	Fold Enrichment	Bonferroni	Benjamini	FDR
SP_PIR_KEYWORDS	disulfide bond	23	4.056437389770723	0.9999999999999932	NDUFA2, BSG, TXN2, DAG1, SERPING1, FCGRT, PRDX3, TIMM13, UQCRFS1, TIMM8B, VEGFB, LAMB2, SGCG, CD59A, UQCRH, DLD, VEGFA, SMPD1, IL15RA, TXNRD2, LAMC1, SGCB, GHR	539	2469	17854	0.308569865591216	1.0	1.0	100.0
UP_SEQ_FEATURE	disulfide bond	23	4.056437389770723	0.9999999999999999	NDUFA2, BSG, TXN2, DAG1, SERPING1, FCGRT, PRDX3, TIMM13, UQCRFS1, TIMM8B, VEGFB, LAMB2, SGCG, CD59A, UQCRH, DLD, VEGFA, SMPD1, IL15RA, TXNRD2, LAMC1, SGCB, GHR	549	2379	16021	0.28213091018788417	1.0	1.0	100.0
SP_PIR_KEYWORDS	glycoprotein	30	5.291005291005291	1.0	DAG1, FCGRT, CD151, LGR4, LAMB2, SLC2A4, SORBS1, B3GNT1, BC013529, IL15RA, ABCD3, ENTPD4, AI464131, GPC1, GHR, BSG, PNPLA2, SERPING1, VEGFB, ABCC9, DGAT2, SERPINF1, SGCG, CD59A, VEGFA, SMPD1, LAMC1, ENG, SLC46A1, SGCB	539	3600	17854	0.27603586889301174	1.0	1.0	100.0
