# Supplementary material for: GeneFriends: An online co-expression analysis tool to identify novel gene targets for aging and complex diseases
Source: BMC Genomics. 2012 Oct 6;13:535. doi: 10.1186/1471-2164-13-535 (PMC3495651; doi:10.1186/1471-2164-13-535)
Supplement: Additional file 9 — Seed list containing causative cancer genes and seed list containing aging related genes. [file 1471-2164-13-535-S9.txt]

1) Altered expression with increased age	APOD	FCGR2B	C3	CLU	CTSS	LYZ	IGJ	C1QA	S100A6	GFAP	MT1F	C1QB	LGALS3	MGST1	ANXA3	ANXA5	S100A4	GPNMB	GSTA1	C1QC	VWF	DERL1	NDRG1	ANIA4	FCGR2A	GBP2	GNS	IL33	MPEG1	NPC2	ADIPOR2	B2M	LITAF	SERPING1	HCST	RNF213	C4A	SPP1	CLIC4	EFEMP1	LAPTM5	VAT1	HIST1H1C	KIAA0494	PTGES3	LOC360231	RASA3	PSMD11	SGK1
2) Cancer	FH	SMARCB1	BMPR1A	SUFU	SDHB	STK11	MLH3	APC	SDHC	FANCD2	ARL11	KIT	RET	AXIN2	PTEN	PTPN11	FANCB	PTCH1	NF2	FANCM	BLM	ELAC2	BRCA1	RAD51	PMS1	MLH1	MSH2	ERCC2	MET	PRKAR1A	FANCE	FANCL	MSH6	PMS2	VHL	CDK4	BARD1	BRCA2	RB1	TP53	CDKN2A	ATM	FANCC	FANCG	WRN	FANCF	CHEK2	FANCA
3) Mitochoncdrial complex I disease	NDUFV1	NDUFV2	NDUFS1	NDUFS2	NDUFS3	NDUFS4	NDUFS6	NDUFS7	NDUFS8	NDUFA2	NDUFA11	NDUFAF3	HRPAP20	C20ORF7	NUBPL
[truncated: 180 more columns]
