# Supplementary material for: GeneFriends: An online co-expression analysis tool to identify novel gene targets for aging and complex diseases
Source: BMC Genomics. 2012 Oct 6;13:535. doi: 10.1186/1471-2164-13-535 (PMC3495651; doi:10.1186/1471-2164-13-535)
Supplement: Additional file 11 — List of DAVID genes of which grouping is solely inferred from expression pattern. [file 1471-2164-13-535-S11.xls]

## Sheet: DAVID_GO_IEP
name	did	go	EG	NF	UP
amelogenin X chromosome	456017	GO:0042475	11704	P63277	AMELX_MOUSE
aryl hydrocarbon receptor nuclear translocator 2	442834	GO:0001701	11864	Q61324	ARNT2_MOUSE
bone morphogenetic protein 10	421850	GO:0055009	12154		BMP10_MOUSE
bone morphogenetic protein 2	453319	GO:0006954	12156		BMP2_MOUSE
bone morphogenetic protein receptor, type 1B	482124	GO:0006954	12167	P36898	BMR1B_MOUSE
intraflagellar transport 81 homolog (Chlamydomonas)	426503	GO:0007283	12589	O35594	IFT81_MOUSE
CCAAT/enhancer binding protein (C/EBP), gamma	429586	GO:0030183	12611	P53568	CEBPG_MOUSE
collagen, type XIII, alpha 1	469925	GO:0001763	12817	Q9R1N9	CODA1_MOUSE
collagen, type XIII, alpha 1	469925	GO:0001958	12817	Q9R1N9	CODA1_MOUSE
collagen, type I, alpha 1	441342	GO:0001649	12842	P11087	CO1A1_MOUSE
DNA methyltransferase 3B	464499	GO:0043045	13436	O88509	DNM3B_MOUSE
endoglin	451110	GO:0001300	13805	Q63961	EGLN_MOUSE
four and a half LIM domains 2	421303	GO:0001649	14200	O70433	FHL2_MOUSE
four and a half LIM domains 2	421303	GO:0055014	14200	O70433	FHL2_MOUSE
four and a half LIM domains 2	421303	GO:0055015	14200	O70433	FHL2_MOUSE
four and a half LIM domains 2	421303	GO:0060347	14200	O70433	FHL2_MOUSE
GATA binding protein 6	472801	GO:0051891	14465		GATA6_MOUSE
nuclear receptor subfamily 6, group A, member 1	437468	GO:0007276	14536	Q64249
helicase, lymphoid specific	477958	GO:0046651	15201		HELLS_MOUSE
insulin-like growth factor 1	444162	GO:0001649	16000	P05017	IGF1_MOUSE
Iroquois related homeobox 1 (Drosophila)	426662	GO:0001656	16371	P81068	IRX1_MOUSE
similar to iroquois-class homeobox protein IRX2; Iroquois related homeobox 2 (Drosophila)	475950	GO:0001656	16372	P81066	IRX2_MOUSE
Iroquois related homeobox 3 (Drosophila)	471155	GO:0001656	16373	P81067	IRX3_MOUSE
Iroquois related homeobox 3 (Drosophila)	471155	GO:0009954	16373	P81067	IRX3_MOUSE
antigenic determinant of rec-A protein	480637	GO:0006974	16588	Q8K339
LIM homeobox transcription factor 1 beta	462531	GO:0009953	16917	O88609	LMX1B_MOUSE
MAD homolog 1 (Drosophila)	428242	GO:0030509	17125	P70340	SMAD1_MOUSE
MAD homolog 1 (Drosophila)	428242	GO:0006954	17125		SMAD1_MOUSE
MAD homolog 5 (Drosophila)	478988	GO:0030509	17129	P97454	SMAD5_MOUSE
salt inducible kinase 1	463183	GO:0045595	17691	Q60670	SIK1_MOUSE
NK2 transcription factor related, locus 5 (Drosophila)	430018	GO:0043586	18091		NKX25_MOUSE
NK2 transcription factor related, locus 5 (Drosophila)	430018	GO:0055014	18091		NKX25_MOUSE
NK2 transcription factor related, locus 5 (Drosophila)	430018	GO:0055015	18091		NKX25_MOUSE
NK2 transcription factor related, locus 6 (Drosophila)	425722	GO:0021854	18092	P43688	NKX26_MOUSE
NK2 transcription factor related, locus 6 (Drosophila)	425722	GO:0048565	18092	P43688	NKX26_MOUSE
NK2 transcription factor related, locus 6 (Drosophila)	425722	GO:0055015	18092	P43688	NKX26_MOUSE
NK2 transcription factor related, locus 6 (Drosophila)	425722	GO:0060039	18092	P43688	NKX26_MOUSE
NK2 transcription factor related, locus 6 (Drosophila)	425722	GO:0043586	18092		NKX26_MOUSE
NK2 transcription factor related, locus 6 (Drosophila)	425722	GO:0055014	18092		NKX26_MOUSE
NK-3 transcription factor, locus 1 (Drosophila)	466640	GO:0001756	18095	P97436	NKX31_MOUSE
NK-3 transcription factor, locus 1 (Drosophila)	466640	GO:0007507	18095	P97436	NKX31_MOUSE
NK-3 transcription factor, locus 1 (Drosophila)	466640	GO:0060037	18095	P97436	NKX31_MOUSE
proprotein convertase subtilisin/kexin type 2	428901	GO:0007399	18549	P21661	NEC2_MOUSE
peroxisome proliferator activator receptor delta	462820	GO:0006635	19015	P35396	PPARD_MOUSE
peroxisome proliferator activator receptor delta	462820	GO:0015908	19015		PPARD_MOUSE
prospero-related homeobox 1	431629	GO:0046619	19130	P48437	PROX1_MOUSE
prospero-related homeobox 1	431629	GO:0060059	19130		PROX1_MOUSE
prospero-related homeobox 1	431629	GO:0070365	19130		PROX1_MOUSE
renin 1 structural; similar to renin 2 tandem duplication of Ren1; renin 2 tandem duplication of Ren1	479234	GO:0001823	19701	P06281	RENI1_MOUSE
renin 1 structural; similar to renin 2 tandem duplication of Ren1; renin 2 tandem duplication of Ren1	479234	GO:0008584	19701	P06281	RENI1_MOUSE
stromal cell derived factor 4	457373	GO:0045444	20318	Q61112	CAB45_MOUSE
titin-cap	479186	GO:0001756	21393	O70548	TELT_MOUSE
titin-cap	479186	GO:0007512	21393	O70548	TELT_MOUSE
titin-cap	479186	GO:0030916	21393	O70548	TELT_MOUSE
timeless homolog (Drosophila)	464196	GO:0002009	21853	Q9R1X4	TIM_MOUSE
timeless homolog (Drosophila)	464196	GO:0007623	21853	Q9R1X4	TIM_MOUSE
tumor necrosis factor, alpha-induced protein 1 (endothelial)	421102	GO:0009790	21927	O70479	TNAP1_MOUSE
uncoupling protein 1 (mitochondrial, proton carrier)	425234	GO:0050873	22227	P12242	UCP1_MOUSE
neurensin 1	471313	GO:0007399	22360	P97799	NRSN1_MOUSE
zinc finger protein 105	459108	GO:0007283	22646	O88412	O88412_MOUSE
bestrophin 1; hypothetical protein LOC100046789	448361	GO:0030321	24115	O88870	BEST1_MOUSE
5'-3' exoribonuclease 2	421458	GO:0007283	24128	Q9DBR1	XRN2_MOUSE
centrin 2	424886	GO:0007283	26370	Q9R1K9	CETN2_MOUSE
DiGeorge syndrome critical region gene 14	421329	GO:0007399	27886	O70279	DGC14_MOUSE
misshapen-like kinase 1 (zebrafish)	447637	GO:0007275	50932	Q9JM52
Bardet-Biedl syndrome 1 (human)	443250	GO:0045444	52028		Q3V3N7_MOUSE
interferon regulatory factor 6	456606	GO:0060644	54139	P97431	IRF6_MOUSE
placental specific protein 1	445232	GO:0001890	56096	Q9JI83	PLAC1_MOUSE
ADP-ribosylation factor-like 6	446244	GO:0045444	56297	O88848	ARL6_MOUSE
cartilage associated protein	455944	GO:0007283	56693	Q9CYD3	CRTAP_MOUSE
muscleblind-like 1 (Drosophila)	471397	GO:0001701	56758	Q9JKP5	MBNL1_MOUSE
muscleblind-like 1 (Drosophila)	471397	GO:0007399	56758	Q9JKP5	MBNL1_MOUSE
muscleblind-like 1 (Drosophila)	471397	GO:0007517	56758	Q9JKP5
muscleblind-like 1 (Drosophila)	471397	GO:0030326	56758	Q9JKP5	MBNL1_MOUSE
piwi-like homolog 2 (Drosophila)	447365	GO:0048477	57746	Q8CDG1	PIWL2_MOUSE
tescalcin; similar to Tescalcin	444192	GO:0008584	57816	Q9JKL5	TESC_MOUSE
testis-specific serine kinase 3	451188	GO:0007283	58864	Q9D2E1
McKusick-Kaufman syndrome protein	466247	GO:0045444	59030		MKKS_MOUSE
suppressor of variegation 3-9 homolog 2 (Drosophila)	437239	GO:0007140	64707	Q9EQQ0	SUV92_MOUSE
triggering receptor expressed on myeloid cells-like 1	472149	GO:0030168	71326	Q8K558	TRML1_MOUSE
similar to Nanog homeobox; Nanog homeobox	434163	GO:0008406	71950	Q80Z64	NANOG_MOUSE
similar to Nanog homeobox; Nanog homeobox	434163	GO:0009880	71950		NANOG_MOUSE
protocadherin 18	426461	GO:0007420	73173	Q8VHR0	PCD18_MOUSE
centrosomal protein 57	456213	GO:0007286	74360	Q8CEE0	CEP57_MOUSE
tetratricopeptide repeat domain 8	426193	GO:0045444	76260	Q8VD72	TTC8_MOUSE
HERPUD family member 2	438548	GO:0007283	80517	Q9JJC9	HERP2_MOUSE
Bardet-Biedl syndrome 4 (human)	465568	GO:0045444	102774		BBS4_MOUSE
tubulin, gamma 1	426306	GO:0000212	103733	P83887	TBG1_MOUSE
growth arrest specific 8	458921	GO:0030317	104346	Q60779	GAS8_MOUSE
STEAP family member 4	443011	GO:0045444	117167	Q923B6	STEA4_MOUSE
mohawk homeobox	424054	GO:0007517	210719	Q8BIA3	MKX_MOUSE
bestrophin 2	471248	GO:0007608	212989	Q8BGM5	BEST2_MOUSE
gametogenetin	475649	GO:0007276	243897	Q80WJ1
gametogenetin	475649	GO:0008104	243897	Q80WJ1	GGN_MOUSE
cDNA sequence BC054059	483222	GO:0007283	246747	Q8R400	ADIG_MOUSE
cDNA sequence BC054059	483222	GO:0050872	246747	Q8R400	ADIG_MOUSE
cDNA sequence BC054059	483222	GO:0050873	246747	Q8R400	ADIG_MOUSE
Bardet-Biedl syndrome 9 (human)	469039	GO:0045444	319845	Q811G0	PTHB1_MOUSE
acyl-CoA thioesterase 11	450854	GO:0009409	329910	Q8VHQ9	ACO11_MOUSE
EGF-like domain 7	473078	GO:0001568	353156	Q9QXT5
EGF-like domain 7	473078	GO:0001570	353156	Q9QXT5	EGFL7_MOUSE
insulin-like growth factor 2	447466	GO:0001649		P09535	IGF2_MOUSE
NK2 transcription factor related, locus 6 (Drosophila)	425722	GO:0035050		P43688	NKX26_MOUSE
prospero-related homeobox 1	431629	GO:0002088		P48437
prospero-related homeobox 1	431629	GO:0007507		P48437
glycerol kinase-like 1	461946	GO:0007283		Q0VDQ2	Q0VDQ2_MOUSE
interleukin-1 receptor-associated kinase 1	480835	GO:0002237		Q62406
EGF-like domain 8	434538	GO:0001701		Q6GUQ1
microtubule-associated protein 1S	442100	GO:0007399		Q8C052
microtubule-associated protein 1S	442100	GO:0007420		Q8C052	MAP1S_MOUSE
tripartite motif-containing 32; RIKEN cDNA 3632413A11 gene	437515	GO:0045444		Q8CH72	TRI32_MOUSE
acyl-CoA thioesterase 11	450854	GO:0009266		Q8VHQ9
tescalcin; similar to Tescalcin	444192	GO:0030219		Q9JKL5	TESC_MOUSE
GATA binding protein 4	428004	GO:0051891			GATA4_MOUSE
GATA binding protein 4	428004	GO:0055007			GATA4_MOUSE
,'

## Sheet: UNIQUE_DAVID_IEP
name	did
5'-3' exoribonuclease 2	421458
acyl-CoA thioesterase 11	450854
ADP-ribosylation factor-like 6	446244
amelogenin X chromosome	456017
antigenic determinant of rec-A protein	480637
aryl hydrocarbon receptor nuclear translocator 2	442834
Bardet-Biedl syndrome 1 (human)	443250
Bardet-Biedl syndrome 4 (human)	465568
Bardet-Biedl syndrome 9 (human)	469039
bestrophin 1; hypothetical protein LOC100046789	448361
bestrophin 2	471248
bone morphogenetic protein 10	421850
bone morphogenetic protein 2	453319
bone morphogenetic protein receptor, type 1B	482124
cartilage associated protein	455944
CCAAT/enhancer binding protein (C/EBP), gamma	429586
cDNA sequence BC054059	483222
centrin 2	424886
centrosomal protein 57	456213
collagen, type I, alpha 1	441342
collagen, type XIII, alpha 1	469925
DiGeorge syndrome critical region gene 14	421329
DNA methyltransferase 3B	464499
EGF-like domain 7	473078
EGF-like domain 8	434538
endoglin	451110
four and a half LIM domains 2	421303
gametogenetin	475649
GATA binding protein 4	428004
GATA binding protein 6	472801
glycerol kinase-like 1	461946
growth arrest specific 8	458921
helicase, lymphoid specific	477958
HERPUD family member 2	438548
insulin-like growth factor 1	444162
insulin-like growth factor 2	447466
interferon regulatory factor 6	456606
interleukin-1 receptor-associated kinase 1	480835
intraflagellar transport 81 homolog (Chlamydomonas)	426503
Iroquois related homeobox 1 (Drosophila)	426662
Iroquois related homeobox 3 (Drosophila)	471155
LIM homeobox transcription factor 1 beta	462531
MAD homolog 1 (Drosophila)	428242
MAD homolog 5 (Drosophila)	478988
McKusick-Kaufman syndrome protein	466247
microtubule-associated protein 1S	442100
misshapen-like kinase 1 (zebrafish)	447637
mohawk homeobox	424054
muscleblind-like 1 (Drosophila)	471397
neurensin 1	471313
NK-3 transcription factor, locus 1 (Drosophila)	466640
NK2 transcription factor related, locus 5 (Drosophila)	430018
NK2 transcription factor related, locus 6 (Drosophila)	425722
nuclear receptor subfamily 6, group A, member 1	437468
peroxisome proliferator activator receptor delta	462820
piwi-like homolog 2 (Drosophila)	447365
placental specific protein 1	445232
proprotein convertase subtilisin/kexin type 2	428901
prospero-related homeobox 1	431629
protocadherin 18	426461
renin 1 structural; similar to renin 2 tandem duplication of Ren1; renin 2 tandem duplication of Ren1	479234
salt inducible kinase 1	463183
similar to iroquois-class homeobox protein IRX2; Iroquois related homeobox 2 (Drosophila)	475950
similar to Nanog homeobox; Nanog homeobox	434163
STEAP family member 4	443011
stromal cell derived factor 4	457373
suppressor of variegation 3-9 homolog 2 (Drosophila)	437239
tescalcin; similar to Tescalcin	444192
testis-specific serine kinase 3	451188
tetratricopeptide repeat domain 8	426193
timeless homolog (Drosophila)	464196
titin-cap	479186
triggering receptor expressed on myeloid cells-like 1	472149
tripartite motif-containing 32; RIKEN cDNA 3632413A11 gene	437515
tubulin, gamma 1	426306
tumor necrosis factor, alpha-induced protein 1 (endothelial)	421102
uncoupling protein 1 (mitochondrial, proton carrier)	425234
zinc finger protein 105	459108
